# Supplementary material for: Genomic Architecture Predicts Tree Topology, Population Structuring, and Demographic History in Amazonian Birds
Source: Genome Biol Evol. 2024 Jan 17;16(1):evae002. doi: 10.1093/gbe/evae002 (PMC10823491; doi:10.1093/gbe/evae002)
Supplement: evae002_Supplementary_Data [file evae002_supplementary_data.zip]

Archive with 25 entries (23 files):
- Supplementary_Tables/
- Supplementary_Tables/Table S21.csv
- Supplementary_Tables/Table_S1.csv
- Supplementary_Tables/Table_S10.csv
- Supplementary_Tables/Table_S11.csv
- Supplementary_Tables/Table_S3.csv
- Supplementary_Tables/Table_S4.csv
- Supplementary_Tables/Table_S5.csv
- Supplementary_Tables/Table_S6.csv
- Supplementary_Tables/Table_S7.csv
- Supplementary_Tables/Table_S8.csv
- Supplementary_Tables/Table_S9.csv
- Supplementary_Tables/__MACOSX/
- Supplementary_Tables/__MACOSX/._Table S21.csv
- Supplementary_Tables/__MACOSX/._Table_S1.csv
- Supplementary_Tables/__MACOSX/._Table_S10.csv
- Supplementary_Tables/__MACOSX/._Table_S11.csv
- Supplementary_Tables/__MACOSX/._Table_S3.csv
- Supplementary_Tables/__MACOSX/._Table_S4.csv
- Supplementary_Tables/__MACOSX/._Table_S5.csv
- Supplementary_Tables/__MACOSX/._Table_S6.csv
- Supplementary_Tables/__MACOSX/._Table_S7.csv
- Supplementary_Tables/__MACOSX/._Table_S8.csv
- Supplementary_Tables/__MACOSX/._Table_S9.csv
- Thom et al. 2023 GBE supplementary material.docx
