# Supplementary material for: Genomic Architecture Predicts Tree Topology, Population Structuring, and Demographic History in Amazonian Birds
Source: Genome Biol Evol. 2024 Jan 17;16(1):evae002. doi: 10.1093/gbe/evae002 (PMC10823491; doi:10.1093/gbe/evae002)
Supplement: evae002_Supplementary_Data [file evae002_supplementary_data.zip › Supplementary_Tables/Table S21.csv]

	pi_bel	pi_xin	pi_tap	dxy_bel_xin	dxy_bel_tap	dxy_xin_tap	Fst_bel_xin	Fst_bel_tap	Fst_xin_tap	fdM	topo1	topo2	topo3	recombRate	cds_porp	GC	chr_size	pi_bel	pi_xin	pi_tap	dxy_bel_xin	dxy_bel_tap	dxy_xin_tap	Fst_bel_xin	Fst_bel_tap	Fst_xin_tap	fdM	topo1	topo2	topo3	recombRate	cds_porp	GC	chr_size
pi_bel	NA	1.43662859386495e-13	3.40971695322878e-12	2.1316282072803e-14	4.51638726417514e-13	4.42224035168692e-12	0.0000668472194993441	0.00000235311552954087	0.00000169065986677097	0.161711696233695	0.000215570919279262	0.000826213886560012	0.142123875334933	0.00000306858672272092	0.141127831665734	0.00386499282363539	0.0124663881689471	0	1.43662859386495e-13	3.40971695322878e-12	2.1316282072803e-14	4.51638726417514e-13	4.42224035168692e-12	0.0000668472194993441	0.00000235311552954087	0.00000169065986677097	0.161711696233695	0.000215570919279262	0.000826213886560012	0.142123875334933	0.00000306858672272092	0.141127831665734	0.00386499282363539	0.0124663881689471
pi_xin	1.43662859386495e-13	NA	0	0	0	0	0.00189164153114318	0.000109953583579792	0.000000455833056856036	0.0448120969561869	0.00000214751039839811	0.0000427919909609109	0.05131906404009	0.000000636136620268957	0.172767184527213	0.00821221050539922	0.00379048876065902	1.43662859386495e-13	0	0	0	0	0	0.00189164153114318	0.000109953583579792	0.000000455833056856036	0.0448120969561869	0.00000214751039839811	0.0000427919909609109	0.05131906404009	0.000000636136620268957	0.172767184527213	0.00821221050539922	0.00379048876065902
pi_tap	3.40971695322878e-12	0	NA	4.44089209850063e-16	0	0	0.000495205719555081	0.0000106400471326928	0.0000000171540275317739	0.0137652179126382	0.0000000169830334240118	0.0000007553459195897	0.0597657164843168	0.000000522886561160618	0.151221390788526	0.00599371458448283	0.00446679479025724	3.40971695322878e-12	0	0	4.44089209850063e-16	0	0	0.000495205719555081	0.0000106400471326928	0.0000000171540275317739	0.0137652179126382	0.0000000169830334240118	0.0000007553459195897	0.0597657164843168	0.000000522886561160618	0.151221390788526	0.00599371458448283	0.00446679479025724
dxy_bel_xin	2.1316282072803e-14	0	4.44089209850063e-16	NA	0	0	0.00889541368063651	0.000317912302672863	0.0000114456119744144	0.142351375158063	0.0000467400547692343	0.000784912357609135	0.0305663512020808	0.0000101981881881485	0.278617800735098	0.0259708488188621	0.0116428675765707	2.1316282072803e-14	0	4.44089209850063e-16	0	0	0	0.00889541368063651	0.000317912302672863	0.0000114456119744144	0.142351375158063	0.0000467400547692343	0.000784912357609135	0.0305663512020808	0.0000101981881881485	0.278617800735098	0.0259708488188621	0.0116428675765707
dxy_bel_tap	4.51638726417514e-13	0	0	0	NA	0	0.00466769669169986	0.000505319290495132	0.00000643686666057519	0.0288613835352196	0.00000917436089298285	0.000080695516325946	0.0867466217143384	0.000000982257011283849	0.195051694951013	0.0122429927012551	0.00394720814556027	4.51638726417514e-13	0	0	0	0	0	0.00466769669169986	0.000505319290495132	0.00000643686666057519	0.0288613835352196	0.00000917436089298285	0.000080695516325946	0.0867466217143384	0.000000982257011283849	0.195051694951013	0.0122429927012551	0.00394720814556027
dxy_xin_tap	4.42224035168692e-12	0	0	0	0	NA	0.00499653427699687	0.000252089646781251	0.00000481406577890198	0.0400528677649541	0.00000132710307454431	0.0000452847120553379	0.0337319285189972	0.00000487670738480439	0.300665222474498	0.0247527160993737	0.00864003104187039	4.42224035168692e-12	0	0	0	0	0	0.00499653427699687	0.000252089646781251	0.00000481406577890198	0.0400528677649541	0.00000132710307454431	0.0000452847120553379	0.0337319285189972	0.00000487670738480439	0.300665222474498	0.0247527160993737	0.00864003104187039
Fst_bel_xin	0.0000668472194993441	0.00189164153114318	0.000495205719555081	0.00889541368063651	0.00466769669169986	0.00499653427699687	NA	0.0000000349803519483771	0.00000150027619705284	0.0117920086299874	0.000445265360426106	0.0000247880574826276	0.724656654886326	0.000177390856094028	0.0623414375892852	0.000241609548803812	0.039888028956639	0.0000668472194993441	0.00189164153114318	0.000495205719555081	0.00889541368063651	0.00466769669169986	0.00499653427699687	0	0.0000000349803519483771	0.00000150027619705284	0.0117920086299874	0.000445265360426106	0.0000247880574826276	0.724656654886326	0.000177390856094028	0.0623414375892852	0.000241609548803812	0.039888028956639
Fst_bel_tap	0.00000235311552954087	0.000109953583579792	0.0000106400471326928	0.000317912302672863	0.000505319290495132	0.000252089646781251	0.0000000349803519483771	NA	0.00000000397441857202807	0.375432198419611	0.0000042028607878386	0.0000823228151354272	0.045955689068192	0.00600881049907254	0.29530388655298	0.0189068640535253	0.345961365808023	0.00000235311552954087	0.000109953583579792	0.0000106400471326928	0.000317912302672863	0.000505319290495132	0.000252089646781251	0.0000000349803519483771	0	0.00000000397441857202807	0.375432198419611	0.0000042028607878386	0.0000823228151354272	0.045955689068192	0.00600881049907254	0.29530388655298	0.0189068640535253	0.345961365808023
Fst_xin_tap	0.00000169065986677097	0.000000455833056856036	0.0000000171540275317739	0.0000114456119744144	0.00000643686666057519	0.00000481406577890198	0.00000150027619705284	0.00000000397441857202807	NA	0.0152244112816544	0.0000000293212125690445	0.000000036475571230099	0.265845406593333	0.00000473397278666354	0.0107205087784183	0.000112971573872134	0.00928133229198114	0.00000169065986677097	0.000000455833056856036	0.0000000171540275317739	0.0000114456119744144	0.00000643686666057519	0.00000481406577890198	0.00000150027619705284	0.00000000397441857202807	0	0.0152244112816544	0.0000000293212125690445	0.000000036475571230099	0.265845406593333	0.00000473397278666354	0.0107205087784183	0.000112971573872134	0.00928133229198114
fdM	0.161711696233695	0.0448120969561869	0.0137652179126382	0.142351375158063	0.0288613835352196	0.0400528677649541	0.0117920086299874	0.375432198419611	0.0152244112816544	NA	0.00378273519525241	0.00000139317929415128	0.00920452389420667	0.0000273428931067965	0.00161622534924688	0.000146840787031532	0.000038840331534562	0.161711696233695	0.0448120969561869	0.0137652179126382	0.142351375158063	0.0288613835352196	0.0400528677649541	0.0117920086299874	0.375432198419611	0.0152244112816544	0	0.00378273519525241	0.00000139317929415128	0.00920452389420667	0.0000273428931067965	0.00161622534924688	0.000146840787031532	0.000038840331534562
topo1	0.000215570919279262	0.00000214751039839811	0.0000000169830334240118	0.0000467400547692343	0.00000917436089298285	0.00000132710307454431	0.000445265360426106	0.0000042028607878386	0.0000000293212125690445	0.00378273519525241	NA	4.72732963885392e-13	0.0260508182888461	0.000435359293974757	0.25370072493795	0.0229931042129763	0.043193445791291	0.000215570919279262	0.00000214751039839811	0.0000000169830334240118	0.0000467400547692343	0.00000917436089298285	0.00000132710307454431	0.000445265360426106	0.0000042028607878386	0.0000000293212125690445	0.00378273519525241	0	4.72732963885392e-13	0.0260508182888461	0.000435359293974757	0.25370072493795	0.0229931042129763	0.043193445791291
topo2	0.000826213886560012	0.0000427919909609109	0.0000007553459195897	0.000784912357609135	0.000080695516325946	0.0000452847120553379	0.0000247880574826276	0.0000823228151354272	0.000000036475571230099	0.00000139317929415128	4.72732963885392e-13	NA	0.740768007996254	0.00000447188739083337	0.0150219055036351	0.000219147098922567	0.00182793617298538	0.000826213886560012	0.0000427919909609109	0.0000007553459195897	0.000784912357609135	0.000080695516325946	0.0000452847120553379	0.0000247880574826276	0.0000823228151354272	0.000000036475571230099	0.00000139317929415128	4.72732963885392e-13	0	0.740768007996254	0.00000447188739083337	0.0150219055036351	0.000219147098922567	0.00182793617298538
topo3	0.142123875334933	0.05131906404009	0.0597657164843168	0.0305663512020808	0.0867466217143384	0.0337319285189972	0.724656654886326	0.045955689068192	0.265845406593333	0.00920452389420667	0.0260508182888461	0.740768007996254	NA	0.384401753543606	0.00384568389773898	0.0203812935604348	0.066153524659748	0.142123875334933	0.05131906404009	0.0597657164843168	0.0305663512020808	0.0867466217143384	0.0337319285189972	0.724656654886326	0.045955689068192	0.265845406593333	0.00920452389420667	0.0260508182888461	0.740768007996254	0	0.384401753543606	0.00384568389773898	0.0203812935604348	0.066153524659748
recombRate	0.00000306858672272092	0.000000636136620268957	0.000000522886561160618	0.0000101981881881485	0.000000982257011283849	0.00000487670738480439	0.000177390856094028	0.00600881049907254	0.00000473397278666354	0.0000273428931067965	0.000435359293974757	0.00000447188739083337	0.384401753543606	NA	0.0000911525767586241	0.000000072558458352745	0.00000000474380179582568	0.00000306858672272092	0.000000636136620268957	0.000000522886561160618	0.0000101981881881485	0.000000982257011283849	0.00000487670738480439	0.000177390856094028	0.00600881049907254	0.00000473397278666354	0.0000273428931067965	0.000435359293974757	0.00000447188739083337	0.384401753543606	0	0.0000911525767586241	0.000000072558458352745	0.00000000474380179582568
cds_porp	0.141127831665734	0.172767184527213	0.151221390788526	0.278617800735098	0.195051694951013	0.300665222474498	0.0623414375892852	0.29530388655298	0.0107205087784183	0.00161622534924688	0.25370072493795	0.0150219055036351	0.00384568389773898	0.0000911525767586241	NA	0.000000000021808110872712	0.00011917404451478	0.141127831665734	0.172767184527213	0.151221390788526	0.278617800735098	0.195051694951013	0.300665222474498	0.0623414375892852	0.29530388655298	0.0107205087784183	0.00161622534924688	0.25370072493795	0.0150219055036351	0.00384568389773898	0.0000911525767586241	0	0.000000000021808110872712	0.00011917404451478
GC	0.00386499282363539	0.00821221050539922	0.00599371458448283	0.0259708488188621	0.0122429927012551	0.0247527160993737	0.000241609548803812	0.0189068640535253	0.000112971573872134	0.000146840787031532	0.0229931042129763	0.000219147098922567	0.0203812935604348	0.000000072558458352745	0.000000000021808110872712	NA	0.00000498078675281732	0.00386499282363539	0.00821221050539922	0.00599371458448283	0.0259708488188621	0.0122429927012551	0.0247527160993737	0.000241609548803812	0.0189068640535253	0.000112971573872134	0.000146840787031532	0.0229931042129763	0.000219147098922567	0.0203812935604348	0.000000072558458352745	0.000000000021808110872712	0	0.00000498078675281732
chr_size	0.0124663881689471	0.00379048876065902	0.00446679479025724	0.0116428675765707	0.00394720814556027	0.00864003104187039	0.039888028956639	0.345961365808023	0.00928133229198114	0.000038840331534562	0.043193445791291	0.00182793617298538	0.066153524659748	0.00000000474380179582568	0.00011917404451478	0.00000498078675281732	NA	0.0124663881689471	0.00379048876065902	0.00446679479025724	0.0116428675765707	0.00394720814556027	0.00864003104187039	0.039888028956639	0.345961365808023	0.00928133229198114	0.000038840331534562	0.043193445791291	0.00182793617298538	0.066153524659748	0.00000000474380179582568	0.00011917404451478	0.00000498078675281732	0
pi_bel	0	1.43662859386495e-13	3.40971695322878e-12	2.1316282072803e-14	4.51638726417514e-13	4.42224035168692e-12	0.0000668472194993441	0.00000235311552954087	0.00000169065986677097	0.161711696233695	0.000215570919279262	0.000826213886560012	0.142123875334933	0.00000306858672272092	0.141127831665734	0.00386499282363539	0.0124663881689471	NA	1.43662859386495e-13	3.40971695322878e-12	2.1316282072803e-14	4.51638726417514e-13	4.42224035168692e-12	0.0000668472194993441	0.00000235311552954087	0.00000169065986677097	0.161711696233695	0.000215570919279262	0.000826213886560012	0.142123875334933	0.00000306858672272092	0.141127831665734	0.00386499282363539	0.0124663881689471
pi_xin	1.43662859386495e-13	0	0	0	0	0	0.00189164153114318	0.000109953583579792	0.000000455833056856036	0.0448120969561869	0.00000214751039839811	0.0000427919909609109	0.05131906404009	0.000000636136620268957	0.172767184527213	0.00821221050539922	0.00379048876065902	1.43662859386495e-13	NA	0	0	0	0	0.00189164153114318	0.000109953583579792	0.000000455833056856036	0.0448120969561869	0.00000214751039839811	0.0000427919909609109	0.05131906404009	0.000000636136620268957	0.172767184527213	0.00821221050539922	0.00379048876065902
pi_tap	3.40971695322878e-12	0	0	4.44089209850063e-16	0	0	0.000495205719555081	0.0000106400471326928	0.0000000171540275317739	0.0137652179126382	0.0000000169830334240118	0.0000007553459195897	0.0597657164843168	0.000000522886561160618	0.151221390788526	0.00599371458448283	0.00446679479025724	3.40971695322878e-12	0	NA	4.44089209850063e-16	0	0	0.000495205719555081	0.0000106400471326928	0.0000000171540275317739	0.0137652179126382	0.0000000169830334240118	0.0000007553459195897	0.0597657164843168	0.000000522886561160618	0.151221390788526	0.00599371458448283	0.00446679479025724
dxy_bel_xin	2.1316282072803e-14	0	4.44089209850063e-16	0	0	0	0.00889541368063651	0.000317912302672863	0.0000114456119744144	0.142351375158063	0.0000467400547692343	0.000784912357609135	0.0305663512020808	0.0000101981881881485	0.278617800735098	0.0259708488188621	0.0116428675765707	2.1316282072803e-14	0	4.44089209850063e-16	NA	0	0	0.00889541368063651	0.000317912302672863	0.0000114456119744144	0.142351375158063	0.0000467400547692343	0.000784912357609135	0.0305663512020808	0.0000101981881881485	0.278617800735098	0.0259708488188621	0.0116428675765707
dxy_bel_tap	4.51638726417514e-13	0	0	0	0	0	0.00466769669169986	0.000505319290495132	0.00000643686666057519	0.0288613835352196	0.00000917436089298285	0.000080695516325946	0.0867466217143384	0.000000982257011283849	0.195051694951013	0.0122429927012551	0.00394720814556027	4.51638726417514e-13	0	0	0	NA	0	0.00466769669169986	0.000505319290495132	0.00000643686666057519	0.0288613835352196	0.00000917436089298285	0.000080695516325946	0.0867466217143384	0.000000982257011283849	0.195051694951013	0.0122429927012551	0.00394720814556027
dxy_xin_tap	4.42224035168692e-12	0	0	0	0	0	0.00499653427699687	0.000252089646781251	0.00000481406577890198	0.0400528677649541	0.00000132710307454431	0.0000452847120553379	0.0337319285189972	0.00000487670738480439	0.300665222474498	0.0247527160993737	0.00864003104187039	4.42224035168692e-12	0	0	0	0	NA	0.00499653427699687	0.000252089646781251	0.00000481406577890198	0.0400528677649541	0.00000132710307454431	0.0000452847120553379	0.0337319285189972	0.00000487670738480439	0.300665222474498	0.0247527160993737	0.00864003104187039
Fst_bel_xin	0.0000668472194993441	0.00189164153114318	0.000495205719555081	0.00889541368063651	0.00466769669169986	0.00499653427699687	0	0.0000000349803519483771	0.00000150027619705284	0.0117920086299874	0.000445265360426106	0.0000247880574826276	0.724656654886326	0.000177390856094028	0.0623414375892852	0.000241609548803812	0.039888028956639	0.0000668472194993441	0.00189164153114318	0.000495205719555081	0.00889541368063651	0.00466769669169986	0.00499653427699687	NA	0.0000000349803519483771	0.00000150027619705284	0.0117920086299874	0.000445265360426106	0.0000247880574826276	0.724656654886326	0.000177390856094028	0.0623414375892852	0.000241609548803812	0.039888028956639
Fst_bel_tap	0.00000235311552954087	0.000109953583579792	0.0000106400471326928	0.000317912302672863	0.000505319290495132	0.000252089646781251	0.0000000349803519483771	0	0.00000000397441857202807	0.375432198419611	0.0000042028607878386	0.0000823228151354272	0.045955689068192	0.00600881049907254	0.29530388655298	0.0189068640535253	0.345961365808023	0.00000235311552954087	0.000109953583579792	0.0000106400471326928	0.000317912302672863	0.000505319290495132	0.000252089646781251	0.0000000349803519483771	NA	0.00000000397441857202807	0.375432198419611	0.0000042028607878386	0.0000823228151354272	0.045955689068192	0.00600881049907254	0.29530388655298	0.0189068640535253	0.345961365808023
Fst_xin_tap	0.00000169065986677097	0.000000455833056856036	0.0000000171540275317739	0.0000114456119744144	0.00000643686666057519	0.00000481406577890198	0.00000150027619705284	0.00000000397441857202807	0	0.0152244112816544	0.0000000293212125690445	0.000000036475571230099	0.265845406593333	0.00000473397278666354	0.0107205087784183	0.000112971573872134	0.00928133229198114	0.00000169065986677097	0.000000455833056856036	0.0000000171540275317739	0.0000114456119744144	0.00000643686666057519	0.00000481406577890198	0.00000150027619705284	0.00000000397441857202807	NA	0.0152244112816544	0.0000000293212125690445	0.000000036475571230099	0.265845406593333	0.00000473397278666354	0.0107205087784183	0.000112971573872134	0.00928133229198114
fdM	0.161711696233695	0.0448120969561869	0.0137652179126382	0.142351375158063	0.0288613835352196	0.0400528677649541	0.0117920086299874	0.375432198419611	0.0152244112816544	0	0.00378273519525241	0.00000139317929415128	0.00920452389420667	0.0000273428931067965	0.00161622534924688	0.000146840787031532	0.000038840331534562	0.161711696233695	0.0448120969561869	0.0137652179126382	0.142351375158063	0.0288613835352196	0.0400528677649541	0.0117920086299874	0.375432198419611	0.0152244112816544	NA	0.00378273519525241	0.00000139317929415128	0.00920452389420667	0.0000273428931067965	0.00161622534924688	0.000146840787031532	0.000038840331534562
topo1	0.000215570919279262	0.00000214751039839811	0.0000000169830334240118	0.0000467400547692343	0.00000917436089298285	0.00000132710307454431	0.000445265360426106	0.0000042028607878386	0.0000000293212125690445	0.00378273519525241	0	4.72732963885392e-13	0.0260508182888461	0.000435359293974757	0.25370072493795	0.0229931042129763	0.043193445791291	0.000215570919279262	0.00000214751039839811	0.0000000169830334240118	0.0000467400547692343	0.00000917436089298285	0.00000132710307454431	0.000445265360426106	0.0000042028607878386	0.0000000293212125690445	0.00378273519525241	NA	4.72732963885392e-13	0.0260508182888461	0.000435359293974757	0.25370072493795	0.0229931042129763	0.043193445791291
topo2	0.000826213886560012	0.0000427919909609109	0.0000007553459195897	0.000784912357609135	0.000080695516325946	0.0000452847120553379	0.0000247880574826276	0.0000823228151354272	0.000000036475571230099	0.00000139317929415128	4.72732963885392e-13	0	0.740768007996254	0.00000447188739083337	0.0150219055036351	0.000219147098922567	0.00182793617298538	0.000826213886560012	0.0000427919909609109	0.0000007553459195897	0.000784912357609135	0.000080695516325946	0.0000452847120553379	0.0000247880574826276	0.0000823228151354272	0.000000036475571230099	0.00000139317929415128	4.72732963885392e-13	NA	0.740768007996254	0.00000447188739083337	0.0150219055036351	0.000219147098922567	0.00182793617298538
topo3	0.142123875334933	0.05131906404009	0.0597657164843168	0.0305663512020808	0.0867466217143384	0.0337319285189972	0.724656654886326	0.045955689068192	0.265845406593333	0.00920452389420667	0.0260508182888461	0.740768007996254	0	0.384401753543606	0.00384568389773898	0.0203812935604348	0.066153524659748	0.142123875334933	0.05131906404009	0.0597657164843168	0.0305663512020808	0.0867466217143384	0.0337319285189972	0.724656654886326	0.045955689068192	0.265845406593333	0.00920452389420667	0.0260508182888461	0.740768007996254	NA	0.384401753543606	0.00384568389773898	0.0203812935604348	0.066153524659748
recombRate	0.00000306858672272092	0.000000636136620268957	0.000000522886561160618	0.0000101981881881485	0.000000982257011283849	0.00000487670738480439	0.000177390856094028	0.00600881049907254	0.00000473397278666354	0.0000273428931067965	0.000435359293974757	0.00000447188739083337	0.384401753543606	0	0.0000911525767586241	0.000000072558458352745	0.00000000474380179582568	0.00000306858672272092	0.000000636136620268957	0.000000522886561160618	0.0000101981881881485	0.000000982257011283849	0.00000487670738480439	0.000177390856094028	0.00600881049907254	0.00000473397278666354	0.0000273428931067965	0.000435359293974757	0.00000447188739083337	0.384401753543606	NA	0.0000911525767586241	0.000000072558458352745	0.00000000474380179582568
cds_porp	0.141127831665734	0.172767184527213	0.151221390788526	0.278617800735098	0.195051694951013	0.300665222474498	0.0623414375892852	0.29530388655298	0.0107205087784183	0.00161622534924688	0.25370072493795	0.0150219055036351	0.00384568389773898	0.0000911525767586241	0	0.000000000021808110872712	0.00011917404451478	0.141127831665734	0.172767184527213	0.151221390788526	0.278617800735098	0.195051694951013	0.300665222474498	0.0623414375892852	0.29530388655298	0.0107205087784183	0.00161622534924688	0.25370072493795	0.0150219055036351	0.00384568389773898	0.0000911525767586241	NA	0.000000000021808110872712	0.00011917404451478
GC	0.00386499282363539	0.00821221050539922	0.00599371458448283	0.0259708488188621	0.0122429927012551	0.0247527160993737	0.000241609548803812	0.0189068640535253	0.000112971573872134	0.000146840787031532	0.0229931042129763	0.000219147098922567	0.0203812935604348	0.000000072558458352745	0.000000000021808110872712	0	0.00000498078675281732	0.00386499282363539	0.00821221050539922	0.00599371458448283	0.0259708488188621	0.0122429927012551	0.0247527160993737	0.000241609548803812	0.0189068640535253	0.000112971573872134	0.000146840787031532	0.0229931042129763	0.000219147098922567	0.0203812935604348	0.000000072558458352745	0.000000000021808110872712	NA	0.00000498078675281732
chr_size	0.0124663881689471	0.00379048876065902	0.00446679479025724	0.0116428675765707	0.00394720814556027	0.00864003104187039	0.039888028956639	0.345961365808023	0.00928133229198114	0.000038840331534562	0.043193445791291	0.00182793617298538	0.066153524659748	0.00000000474380179582568	0.00011917404451478	0.00000498078675281732	0	0.0124663881689471	0.00379048876065902	0.00446679479025724	0.0116428675765707	0.00394720814556027	0.00864003104187039	0.039888028956639	0.345961365808023	0.00928133229198114	0.000038840331534562	0.043193445791291	0.00182793617298538	0.066153524659748	0.00000000474380179582568	0.00011917404451478	0.00000498078675281732	NA
