# Supplementary material for: Genomic Architecture Predicts Tree Topology, Population Structuring, and Demographic History in Amazonian Birds
Source: Genome Biol Evol. 2024 Jan 17;16(1):evae002. doi: 10.1093/gbe/evae002 (PMC10823491; doi:10.1093/gbe/evae002)
Supplement: evae002_Supplementary_Data [file evae002_supplementary_data.zip › Supplementary_Tables/Table_S1.csv]

Family	Genus	Sppecies	Subspecies	Tissue type	Amount of extracted DNA	Concentration	Area of Endemism	Tissue #	Voucher #	Study #	Data of Collection	Lat	Long	State	Locality	Sex	Mean Coverage	SD Coverage	% excluded read after filtering	% of the genome w/ coverage > 5x	Missingness after filtering	Obs
Cotingidae	Lipaugus	vociferans	vociferans	Muscle	3810	25.4	Tapajos	T2379	59259	BR163-002	24-11-2005	-8.399	-55.386	Pará	Altamira, 30 km SW Castelo dos Sonhos, Fazenda Jamanxin	M	12.613085	72.12185	0.283487	0.961206	0.0686414
Cotingidae	Lipaugus	vociferans	vociferans	Muscle	3360	22.4	Tapajos	T2307	?	BR163-083	29-11-2005	-8.399	-55.386	Pará	Altamira, 30 km SW Castelo dos Sonhos, Fazenda Jamanxin	?	11.164679	62.806654	0.276137	0.948609	0.100413
Cotingidae	Lipaugus	vociferans	vociferans	Muscle	4860	48.6	Xingu	T26733	81842	CAX 15-120	19-11-2015	-1.738	-51.456	Pará	Melgaço, FloNa Caxiuanã, Estação Científica Ferreira Penna	M	6.453815	44.091184	0.233702	0.714414	0.484289
Cotingidae	Lipaugus	vociferans	vociferans	Muscle	6612	66.12	Xingu	T19118	156 sap	COUFT 0510	13-11-2012	-6.746	-48.16	Tocantins	Fazenda Sapucaia - Trilha josué	M	9.192577	72.902064	0.266826	0.874943	0.217117
Cotingidae	Lipaugus	vociferans	vociferans	Muscle	4770	31.8	Tapajos	T13790	70680	FTAP 007	13-9-2010	-3.041	-54.935	Pará	Belterra, Flona Tapajós, km 67	F	9.910493	68.7442	0.293609	0.905524	0.151535
Cotingidae	Lipaugus	vociferans	vociferans	Muscle	4470	29.8	Tapajos	T23031	79360	HIB 114	21-8-2014	-9.777	-54.353	Mato Grosso	Guarantã do Norte, Fazenda Santa Maria	F	10.714132	74.686649	0.281971	0.923377	0.126369
Cotingidae	Lipaugus	vociferans	vociferans	Muscle	7830	52.2	Tapajos	T18706	75833	JAT(A) 110	17-10-2012	-5.767	-57.288	Pará	Jacareacanga, margem direita Rio Crepori	F	8.473942	59.80255	0.284331	0.85442	0.247015
Cotingidae	Lipaugus	vociferans	vociferans	Muscle	7560	75.6	Tapajos	T18718	75845	JAT(A) 123	17-10-2012	-5.767	-57.288	Pará	Jacareacanga, margem direita Rio Crepori	M	11.34571	68.896479	0.256583	0.948719	0.107838
Cotingidae	Lipaugus	vociferans	vociferans	Muscle	9720	64.8	Tapajos	T13565	70884	MIRI 010	2-9-2010	-4.283	-55.917	Pará	Itaituba, Miritituba	?	10.490449	74.273672	0.297353	0.918775	0.127263
Cotingidae	Lipaugus	vociferans	vociferans	Muscle	5430	36.2	Xingu	T10387	67771	MOP 070	25-7-2009	-6.45	-51.067	Pará	Parauapebas, Serra do Puma	M	9.850005	57.009175	0.275204	0.924978	0.155373
Cotingidae	Lipaugus	vociferans	vociferans	Muscle	7221	72.21	Xingu	T24648	80703	MRJ 047	21-6-2015	-2.112	-50.371	Pará	Bagre, Rio Muratuba	F	8.620244	68.167683	0.257205	0.85487	0.2587
Cotingidae	Lipaugus	vociferans	vociferans	Muscle	9480	63.2	Tapajos	T12594	70257	MT 089	29-4-2010	-12.83	-52.4	Mato Grosso	Querência, Fazenda Tanguro	?	9.763664	57.875024	0.257845	0.922148	0.171201
Cotingidae	Lipaugus	vociferans	vociferans	Muscle	2238	22.38	Tapajos	T3464	60343	MTMA 031	16-6-2006	-12.892	-52.374	Mato Grosso	Canarana, Fazenda Tanguro	F	6.384038	58.042743	0.371315	0.648575	0.402672
Cotingidae	Lipaugus	vociferans	vociferans	Muscle	3750	25	Rondonia	T13252	71261	OM 202	4-11-2010	-8.909	-62	Rondônia	Machadinho D'Oeste, margem direita Rio Jiparaná	F	9.280698	70.642944	0.314792	0.873623	0.188684
Cotingidae	Lipaugus	vociferans	vociferans	Muscle	10740	71.6	Tapajos	T16789	73213	PIME 536	20-9-2011	-3.017	-54.965	Pará	Belterra, Flona Tapajós km 84	F	10.47957	72.788324	0.292609	0.917796	0.130012
Cotingidae	Lipaugus	vociferans	vociferans	Muscle	11310	75.4	Tapajos	T12036	69458	TLP(C) 115	26-9-2009	-9.455	-56.36	Mato Grosso	Paranaíta, Rio Teles Pires, margem direita	F	11.515589	83.676655	0.27305	0.935388	0.111704
Cotingidae	Lipaugus	vociferans	vociferans	Toe pad	1023	20.46	Belem	NA	MPEG.OPE 0017943	TP17943	1960-05-19	-1.986	-47.526	Pará	Mãe do Rio Rodovia Belém-Brasília BR 010 km 86	?	3.026789	12.955794	0.554863	0.199433	NA	excluded (low coverage)
Cotingidae	Lipaugus	vociferans	vociferans	Toe pad	2376	47.52	Belem	NA	MPEG.OPE 0022699	TP22699	1964-07-16	-1.233	-48.281	Brasil	Santa Bárbara do Pará	?	8.557517	37.854018	0.575521	0.793681	0.224024
Cotingidae	Lipaugus	vociferans	vociferans	Toe pad	1589.5	31.79	Belem	NA	MPEG.OPE 0023411	TP23411	1965-01-19	-1.257	-48.444	Pará	Outeiro, Ilha do Barreiros	?	8.909687	35.73744	0.566319	0.831039	0.202448
Cotingidae	Lipaugus	vociferans	vociferans	Toe pad	2469.5	49.39	Belem	NA	MPEG.OPE 0023638	TP23638	1965-01-29	-0.707	-47.746	Pará	Marapanim, PA 318 km 86	?	7.663512	28.552671	0.567126	0.760289	0.244148
Cotingidae	Lipaugus	vociferans	vociferans	Toe pad	2156	43.12	Xingu	NA	MPEG.OPE 0027193	TP27193	1962-05-19	-5.904	-47.935	Tocantins	Araguatins, Macaúba, Ilha do Bananal	?	8.552231	32.614753	0.56743	0.808773	0.224996
Cotingidae	Lipaugus	vociferans	vociferans	Toe pad	1661	33.22	Belem	NA	MPEG.OPE 0031454	TP31454	1975-12-01	-1.766	-47.065	Pará	Capitão Poço Bacaba	?	5.552834	23.983484	0.560039	0.563722	NA	excluded (low coverage)
Cotingidae	Lipaugus	vociferans	vociferans	Toe pad	3591.5	71.83	Xingu	NA	MPEG.OPE 0032963	TP32963	1978-07-18	-1.35	-48.877	Pará	Marajó, Ponta de Pedras, Fazenda Cedro	?	7.035728	27.221068	0.557036	0.719011	0.26467
Cotingidae	Lipaugus	vociferans	vociferans	Toe pad	3993	79.86	Xingu	NA	MPEG.OPE 0036101	TP36101	1984-06-01	-4.596	-49.561	Pará	Novo Repartimento, Rio Tocantins, margem esquerda, 20 km S de Jacundá	?	9.425178	42.066405	0.553693	0.881761	0.149196
Cotingidae	Lipaugus	vociferans	vociferans	Toe pad	3564	71.28	Xingu	NA	MPEG.OPE 0036362	TP36362	1984-07-27	-3.814	-49.681	Pará	Tucuruí, Rio Tocantins, Ilha Tocantins	?	12.967383	49.285508	0.55265	0.948773	0.0928027
Cotingidae	Lipaugus	vociferans	vociferans	Toe pad	6644	132.88	Xingu	NA	MPEG.OPE 0038082	TP38082	1986-06-29	-6.405	-50.54	Pará	Rio Sororó, Reserva da CVRD	?	7.718465	31.106159	0.535902	0.791742	0.201811
Cotingidae	Lipaugus	vociferans	vociferans	Toe pad	3982	79.64	Belem	NA	MPEG.OPE 0038416	TP38416	1986-08-20	-5	-47.537	Maranhão	Açailândia, Rio Itinga, BR 010 Km 21, Fazenda Cobrás	?	9.954241	38.296312	0.540783	0.888518	0.128081
Cotingidae	Lipaugus	vociferans	vociferans	Toe pad	2645.5	52.91	Xingu	NA	MPEG.OPE 0041704	TP41704	1988-02-25	-1.599	-50.398	Pará	Breves, Rio Curuacá, Sítio Castanhal	?	7.485465	28.740772	0.544615	0.773052	0.219601
Cotingidae	Lipaugus	vociferans	vociferans	Toe pad	4686	93.72	Xingu	NA	MPEG.OPE 0049094	TP49094	1992-06-29	-9.631	-50.39	Pará	Santana do Araguaia, Fazenda Barra das Princesas	?	10.565992	41.967827	0.514491	0.911497	NA	excluded
Cotingidae	Lipaugus	vociferans	vociferans	Toe pad	5104	102.08	Xingu	NA	MPEG.OPE 0055526	TP55526	2000-11-01	-2.871	-51.999	Pará	Vitória do Xingu, Rio Xingu, Ilha da Taboca (UHE Belo Monte)	?	9.459689	44.910081	0.507681	0.879557	NA	excluded
Thamnophilidae	Phlegopsis	nigromaculata	paraensis	Muscle	10980	73.2	Belem	T25001	80859	AMATA 011	16-8-2014	-2.766	-47.562	Pará	Ipixuna do Pará, Fazenda Brejeira	M	10.323957	113.703129	0.305491	0.936871	NA	excluded (miss identified sample)
Thamnophilidae	Phlegopsis	nigromaculata	bowmani	Muscle	3304	23.6	Tapajos	T12345	67684	FAL 021	24-6-2009	-5.491	-55.138	Pará	Altamira, Floresta Nacional de Altamira	F	12.035447	126.063505	0.328269	0.964769	0.121409
Thamnophilidae	Phlegopsis	nigromaculata	confinis	Muscle	3024	21.6	Xingu	T12174	67704	FCA 019	18-7-2009	-5.727	-50.838	Pará	Marabá, Flona Tapirapé-Aquiri	M	10.937515	131.274099	0.305681	0.949111	0.145136
Thamnophilidae	Phlegopsis	nigromaculata	paraensis	Muscle	2730	19.5	Belem	17440	?	FRC 019	16-7-2005	-3.704	-48.563	Pará	Tailândia, Fazenda Rio Capim, CIKEL	?	10.776792	64.208286	0.273504	0.949303	0.14715
Thamnophilidae	Phlegopsis	nigromaculata	paraensis	Muscle	6300	45	Belem	T17431	58980	FRC 037	16-7-2005	-3.704	-48.563	Pará	Tailândia, Fazenda Rio Capim, CIKEL	M	11.38037	134.860494	0.291854	0.955435	0.148394
Thamnophilidae	Phlegopsis	nigromaculata	paraensis	Muscle	7728	55.2	Belem	T19960	76894	GUR 165	12-7-2013	-3.704	-46.762	Maranhão	Centro Novo, REBIO Gurupi	F	10.929497	106.177086	0.313592	0.950326	0.165437
Thamnophilidae	Phlegopsis	nigromaculata	bowmani	Muscle	10770	71.8	Tapajos	T19698	76523	JAT(A) 406	25-3-2013	-6.11	-57.613	Pará	Jacareacanga, Vila São Martins, margem direita Rio Tapajós	M	11.073817	117.396715	0.3028	0.951795	0.141422
Thamnophilidae	Phlegopsis	nigromaculata	bowmani	Muscle	15300	102	Tapajos	T18232	75277	JTW 1245	30-5-2012	-9.942	-54.343	Mato Grosso	63 km leste de Guarantã do Norte	F	10.281618	110.709572	0.30227	0.936315	0.194126
Thamnophilidae	Phlegopsis	nigromaculata	bowmani	Muscle	8520	56.8	Tapajos	T18279	75325	JTW 1291	7-6-2012	-9.263	-54.481	Pará	Altamira, Fazenda Ipiranga	M	11.086597	124.745852	0.295353	0.950844	0.148436
Thamnophilidae	Phlegopsis	nigromaculata	bowmani	Muscle	3080	22	Tapajos	T18369	75417	JTW 1386	28-6-2012	-11.598	-55.661	Mato Grosso	Sinop, Fazenda Missioneira	M	10.598525	112.679485	0.297887	0.941836	0.16205
Thamnophilidae	Phlegopsis	nigromaculata	confinis	Muscle	3024	21.6	Xingu	T4210	61129	MAYA 063	26-10-2006	-1.563	-50.39	Pará	Marajó, Breves, Sítio do Waldir	M	8.568017	114.664079	0.309688	0.866145	0.294263
Thamnophilidae	Phlegopsis	nigromaculata	confinis	Muscle	6180	61.8	Xingu	T24613	80668	MRJ 012	19-6-2015	-2.112	-50.371	Pará	Bagre, Rio Muratuba	M	9.190943	134.031049	0.26696	0.892598	0.270654
Thamnophilidae	Phlegopsis	nigromaculata	confinis	Muscle	2772	19.8	Xingu	T21898	78311	MSF 228	3-5-2014	-3.797	-50.708	Pará	Pacajá, Fazenda Sr. Zé Mário	M	10.171601	128.518571	0.303757	0.931537	0.187835
Thamnophilidae	Phlegopsis	nigromaculata	confinis	Muscle	4088	29.2	Xingu	T21919	78331	MSF 250	6-5-2014	-3.158	-51.598	Pará	Anapu, Fazenda do Raimundo	F	10.394684	119.116863	0.273579	0.939124	0.177689
Thamnophilidae	Phlegopsis	nigromaculata	paraensis	Muscle	3136	22.4	Belem	T2290	59092	PEG 017	26-5-2005	-1.199	-48.299	Pará	Município de Santa Bárbara, GUNMA	F	13.140993	128.860904	0.345238	0.972606	0.10173
Thamnophilidae	Phlegopsis	nigromaculata	bowmani	Muscle	3248	23.2	Tapajos	10672	67632	PIME 116	21-9-2009	-3.473	-54.56.54	Pará	Belterra, Fazenda Treviso, margem esquerda Igarap? Moju	F	10.24215	104.908053	0.303892	0.935304	0.192987
Thamnophilidae	Phlegopsis	nigromaculata	bowmani	Muscle	8361	55.74	Tapajos	T23887	78251	PIME 395	19-12-2009	-8.451	-55.15	Pará	Altamira, BR 163, Castelo dos Sonhos	M	11.877707	117.749617	0.310443	0.963865	0.116378
Thamnophilidae	Phlegopsis	nigromaculata	bowmani	Muscle	7980	53.2	Tapajos	T12834	69692	PIME 511	15-12-2009	-7.13	-55.717	Pará	Novo Progresso, FLONA Jamanxim, Sítio Nardino	?	13.288777	141.497595	0.327885	0.975125	0.0783511
Thamnophilidae	Phlegopsis	nigromaculata	bowmani	Muscle	12628	90.2	Tapajos	T16756	74248	PNSP 040	25-4-2012	-5.878	-52.795	Pará	PARNA da Serra do Pardo, Base 1	M	14.982659	139.611008	0.328213	0.98115	0.0600783
Thamnophilidae	Phlegopsis	nigromaculata	confinis	Muscle	3136	22.4	Xingu	T4584	61864	PPBIO 220	23-1-2007	-1.95	-51.6	Pará	Portel, FLONA do Caxiuanã, Plot PPBIO	M	13.741066	160.601238	0.301036	0.976717	0.0797987
Thamnophilidae	Phlegopsis	nigromaculata	bowmani	Muscle	3720	24.8	Tapajos	T17837	74874	PPS 125	25-5-2012	-10.342	-54.733	Mato Grosso	Matupa, Fazenda São Jerônimo, Cachimbo	M	9.010264	95.214353	0.309015	0.891041	0.235823
Thamnophilidae	Phlegopsis	nigromaculata	bowmani	Muscle	13620	136.2	Tapajos	T24023	?	PPS_433	30-1-2015	-11.223	-54.646	Mato Grosso	Santa Rita, Rio Manito	?	12.066422	112.507271	0.251884	0.965747	0.119524
Thamnophilidae	Phlegopsis	nigromaculata	paraensis	Toe pad	874.5	17.49	Belem	NA	MPEG.OPE 0018080	TP18080	1960-06-13	-5.924	-47.381	Pará	Aurora do Pará, Rodovia Belém-Brasília BR 010 km 107	?	6.153789	30.350875	0.582625	0.600756	0.405572
Thamnophilidae	Phlegopsis	nigromaculata	paraensis	Toe pad	6490	129.8	Belem	NA	MPEG.OPE 0034809	TP34809	1983-05-26	-1.259	-46.126	Maranhão	Carutapera, Rio Gurupi, Pedra Chata	?	9.873123	54.269476	0.585525	0.881985	0.191309
Thamnophilidae	Phlegopsis	nigromaculata	paraensis	Toe pad	3553	71.06	Belem	NA	MPEG.OPE 0034975	TP34975	1983-07-28	-2.253	-45.994	Maranhão	Maranhãozinho, Rio Maracaçumé/Rio Paruá, Bom Jesus da Mata	?	7.602903	37.465838	0.565769	0.780159	0.256471
Thamnophilidae	Phlegopsis	nigromaculata	confinis	Toe pad	2057	41.14	Xingu	NA	MPEG.OPE 0037116	TP37116	1985-06-01	-8.195	-51.466	Pará	Cumaru do Norte, Rio Fresco, afluente direito Rio Xingu, Gorotire	?	8.062915	50.831226	0.561542	0.817068	0.212387
Thamnophilidae	Phlegopsis	nigromaculata	paraensis	Toe pad	5599	111.98	Belem	NA	MPEG.OPE 0038501	TP38501	1986-08-28	-5	-47.537	Maranhão	Açailândia, Rio Itinga, BR 010 Km 21, Fazenda Cobrás	?	8.932159	50.753652	0.54935	0.873104	0.177965
Thamnophilidae	Phlegopsis	nigromaculata	confinis	Toe pad	2068	41.36	Xingu	NA	MPEG.OPE 0048858	TP48858	1992-07-30	-9.756	-50.537	Pará	Santana do Araguaia, Fazenda Fartura	?	9.633597	69.275967	0.543593	0.90555	0.14958
Thamnophilidae	Phlegopsis	nigromaculata	paraensis	Toe pad	2739	54.78	Belem	NA	MPEG.OPE 0051986	TP51986	1994-05-24	-1.921	-48.759	Pará	Moju, Fazenda Latomiz	?	7.439834	53.237686	0.548507	0.77104	0.240778
Thamnophilidae	Phlegopsis	nigromaculata	confinis	Toe pad	7986	159.72	Xingu	NA	MPEG.OPE 0052406	TP52406	1995-08-26	-6.176	-48.567	Pará	São Geraldo do Araguaia, Serra das Andorinhas	?	9.640375	75.743243	0.522662	0.905038	0.157864
Thamnophilidae	Phlegopsis	nigromaculata	paraensis	Toe pad	6545	130.9	Belem	NA	MPEG.OPE 0072473	TP72473	2010-12-16	-0.946	-47.141	Pará	Primavera EIA Votorantim	?	12.735974	104.337514	0.474637	0.967439	0.0808191
Thamnophilidae	Phlegopsis	nigromaculata	bowmani	Muscle	3304	23.6	Tapajos	T1684	55482	UHE242	17-12-200	-3.388	-51.938	Pará	Rio Xingu, margem esquerda, Altamira	F	3.324387	35.184289	0.391273	0.29167	NA	excluded (low coverage)
Thamnophilidae	Phlegopsis	nigromaculata	confinis	Muscle	3080	22	Xingu	T1764	55694	UHE275	21-2-201	-3.53	-51.737	Pará	Rio Xingu, margem direita, Senador José Porfírio	M	9.892449	123.857196	0.307939	0.924592	0.191911
Dendrocolaptidae	Xiphorhynchus	spixii	spixii	Muscle	3150	22.5	Tapajos	T3542	A08267	A08267				Pará	Belterra, Flona do Tapajos, Base guaipira, Km 117 da Br- 163	?	?	?	?	?	0.150022
Dendrocolaptidae	Xiphorhynchus	spixii	spixii	Muscle	4050	27	Tapajos	T2398	592006	BR163-028	25-11-2005	-8.39	-55.37	Pará	Altamira, 30 km SW Castelo dos Sonhos, Fazenda Jamanxin	F	12.531415	126.973183	0.301938	0.958798	0.099037
Dendrocolaptidae	Xiphorhynchus	spixii	spixii	Muscle	7020	46.8	Tapajos	T2483	59209	BR163-145	5-12-2005	-7.191	-55.495	Pará	20 km SW de Novo Progresso	M	11.326835	108.465054	0.286958	0.964432	0.111375
Dendrocolaptidae	Xiphorhynchus	spixii	spixii	Muscle	5310	35.4	Tapajos	T7554	?	BR163-212	10-12-2005	-6.202	-55.688	Pará	Itaituba, 7 km NW Moraes de Almeida	?	12.06866	119.911059	0.280461	0.954581	0.112649
Dendrocolaptidae	Xiphorhynchus	spixii	spixii	Muscle	5730	57.3	Xingu	T19106	?	COUFT 0424	12-11-2012	-6.746	-48.16	Tocantins	Fazenda Sapucaia - Trilha josué	M	12.454433	108.518997	0.301067	0.97438	0.0869464
Dendrocolaptidae	Xiphorhynchus	spixii	spixii	Muscle	3630	24.2	Belem	T2224	58963	FRC 041	16-7-2005	-3.704	-48.563	Pará	Paragominas, Fazenda Rio Capim, CIKEL	?	10.995379	106.887215	0.289057	0.93792	0.143686
Dendrocolaptidae	Xiphorhynchus	spixii	spixii	Muscle	15000	100	Xingu	T9513	65966	FTA 012	9-9-2008	-5.949	-50.65	Pará	Carajás, FLONA Tapirapé-Aquiri	M	9.642875	95.60009	0.284226	0.924674	0.189911
Dendrocolaptidae	Xiphorhynchus	spixii	spixii	Muscle	4800	32	Xingu	T21178	77915	GAPTO 037		-7.624	-49.381	Tocantins	Araguaína, Mata do Garimpinho	M	10.055191	93.264112	0.311804	0.937743	0.159178
Dendrocolaptidae	Xiphorhynchus	spixii	spixii	Muscle	7320	73.2	Xingu	T21404	78146	GAPTO 271		-7.624	-49.381	Tocantins	Araguaína, Mata do Garimpinho	F	7.943852	101.483941	0.256701	0.809628	0.360222
Dendrocolaptidae	Xiphorhynchus	spixii	spixii	Muscle	7620	50.8	Xingu	T16499	73912	GAPX 047	30-10-2011	-6.514	-51.244	Pará	São Félix do Xingu	M	12.884745	119.195333	0.285639	0.962453	0.0986723
Dendrocolaptidae	Xiphorhynchus	spixii	spixii	Muscle	8886	59.24	Belem	T19953	76886	GUR 156	11-7-2013	-3.704	-46.762	Maranhão	Centro Novo, REBIO Gurupi	F	10.494715	115.350703	0.261104	0.925243	0.177465
Dendrocolaptidae	Xiphorhynchus	spixii	spixii	Muscle	18000	180	Belem	T27446	?	LCA 23	01-7-2014	-1.75	-48.8	Pará	Belém, Parque Estadual do Utinga	F	12.869413	119.091526	0.258593	0.978164	0.0818392
Dendrocolaptidae	Xiphorhynchus	spixii	spixii	Muscle	9660	64.4	Xingu	T4213	61092	MAYA 066	28-10-2006	-1.563	-50.39	Pará	Marajó, Breves, Sítio do Waldir	M	9.405614	99.591701	0.253287	0.890969	0.244843
Dendrocolaptidae	Xiphorhynchus	spixii	spixii	Muscle	3960	26.4	Belem	T2263	59065	MLV 157	30-6-2005	-1.199	-48.299	Pará	Santa Bárbara, GUNMA	M	9.685381	99.99164	0.266666	0.927102	0.206063
Dendrocolaptidae	Xiphorhynchus	spixii	spixii	Muscle	15900	106	Xingu	T10312	67132	MOP 011	18-3-2009	-6.633	-50.984	Pará	Ourilandia do Norte, Serra da Onça	M	?	?	?	?	NA	excluded (low coverage)
Dendrocolaptidae	Xiphorhynchus	spixii	spixii	Muscle	12060	80.4	Tapajos	T10887	65199	MPDS 1217	26-4-2008	-6.519	-57.445	Pará	Jacareacanga, FLONA do Crepori, Rio das Tropas, Cotovelo	F	?	?	?	?	NA	excluded (low coverage)
Dendrocolaptidae	Xiphorhynchus	spixii	spixii	Muscle	8970	59.8	Tapajos	T10927	65684	MPDS 1294	24-7-2008	-6.353	-57.307	Pará	Jacareacanga, FLONA Rio Pacu, Igarapé Preto	M	9.97554	99.133396	0.290449	0.93498	0.170219
Dendrocolaptidae	Xiphorhynchus	spixii	spixii	Muscle	10920	109.2	Xingu	T25115	82110	MRJ 498	23-1-2016	-2.016	-50.717	Pará	Portel, Igarapé Banã, Trilha do Batista	M	11.123181	112.584024	0.250759	0.959846	0.14437
Dendrocolaptidae	Xiphorhynchus	spixii	spixii	Muscle	11550	77	Tapajos	T17605	74643	MSF 111	5-6-2012	-9.262	-54.471	Pará	Altamira, Fazenda Ipiranga	M	11.426933	110.598132	0.290462	0.964625	0.109396
Dendrocolaptidae	Xiphorhynchus	spixii	spixii	Muscle	7380	49.2	Tapajos	T11110	69006	PIME 217	21-9-2009	-4.609	-55.497	Pará	Altamira, Flona do Trairão	M	10.655365	113.015346	0.276001	0.92914	0.162437
Dendrocolaptidae	Xiphorhynchus	spixii	spixii	Muscle	5670	37.8	Belem	T14859	72280	RDP 017	18-5-2011	-4.715	-48.279	Pará	Rondon do Pará, Estrada do Jaci	?	10.920098	109.880567	0.301157	0.956223	0.126486
Dendrocolaptidae	Xiphorhynchus	spixii	spixii	Muscle	6840	45.6	Belem	T23693	74391	REBIO 002	30-11-2011	-3.643	-46.711	Maranhão	Centro Novo Maranhão, REBIO Gurupi	?	8.460717	70.325437	0.375281	0.81919	0.279381
Dendrocolaptidae	Xiphorhynchus	spixii	spixii	Muscle	9330	62.2	Tapajos	T17303	71366	SER 013	27-10-2010	-6.802	-56.498	Pará	Itaituba, Mina de Ouro Palito	M	13.879981	130.871947	0.29914	0.971473	0.0764227
Dendrocolaptidae	Xiphorhynchus	spixii	spixii	Muscle	6180	41.2	Tapajos	T6493	63874	TM 005	23-11-2007	-6.067	-55.317	Pará	Altamira, Floresta Nacional de Altamira	F	9.374716	104.163698	0.257994	0.892393	0.241349
Dendrocolaptidae	Xiphorhynchus	spixii	spixii	Toe pad	2618	52.36	Belem	NA	MPEG.OPE 0032151	TP32151	1977-11-03	-1.562	-47.131	Pará	Ourém, Igarapé Pedral, afluente direito Rio Guamá, Sítio Fé em Deus	?	14.220914	53.619952	0.574048	0.962485	0.329701
Dendrocolaptidae	Xiphorhynchus	spixii	spixii	Toe pad	3256	65.12	Xingu	NA	MPEG.OPE 0036025	TP36025	1984-05-07	-4.596	-49.561	Pará	Novo Repartimento, 12 km S Jacundá, Rio Tocantins, margem esquerda	?	13.190758	55.965424	0.548179	0.975079	0.199086
Dendrocolaptidae	Xiphorhynchus	spixii	spixii	Toe pad	4752	95.04	Xingu	NA	MPEG.OPE 0036276	TP36276	1984-08-27	-3.785	-49.782	Pará	Tucuruí, Rio Tocantins, Vale do Caripé	?	11.455673	61.934866	0.503186	0.962505	0.10207
Dendrocolaptidae	Xiphorhynchus	spixii	spixii	Toe pad	2376	47.52	Belem	NA	MPEG.OPE 0037350	TP37350	1985-09-01	-4.712	-46.354	Maranhão	Buriticupu, Floresta da Vale do Rio Doce	?	13.648124	62.687814	0.53015	0.980214	0.175281
Dendrocolaptidae	Xiphorhynchus	spixii	spixii	Toe pad	2376	47.52	Belem	NA	MPEG.OPE 0038597	TP38597	1986-10-05	-2.949	-45.887	Maranhão	Araguanã, Reserva Indígena Alto Turiaçu, Aldeia Zé Gurupi	?	11.150489	55.541357	0.533363	0.954896	0.12109
Dendrocolaptidae	Xiphorhynchus	spixii	spixii	Toe pad	3410	68.2	Xingu	NA	MPEG.OPE 0048649	TP48649	1992-07-28	-9.756	-50.537	Pará	Santana do Araguaia, Fazenda Fartura	?	10.470527	54.487279	0.524931	0.942083	0.118401
Dendrocolaptidae	Xiphorhynchus	spixii	spixii	Toe pad	3740	74.8	Belem	NA	MPEG.OPE 0051965	TP51965	1994-05-07	-2.835	-47.915	Pará	Ipixuna do Pará, Mina de Caulim, Capim 1	?	9.885337	54.328468	0.522183	0.928016	0.119723
Dendrocolaptidae	Xiphorhynchus	spixii	spixii	Toe pad	5038	100.76	Xingu	NA	MPEG.OPE 0081164	TP81164	2009-07-12	-6.19	-48.191	Tocantins	Ananás, Rio Araguaia, Fazenda Furna Azul	?	7.324407	61.392629	0.40371	0.796361	0.281733
Dendrocolaptidae	Xiphorhynchus	spixii	spixii	Muscle	4800	48	Xingu	T1695	55630	UHE455	26-2-201	-3.53	-51.733	Pará	Rio Xingu, margem direita, Senador José Porfírio	F	11.476179	100.322716	0.260171	0.946347	0.136431
