# Supplementary material for: Genomic Architecture Predicts Tree Topology, Population Structuring, and Demographic History in Amazonian Birds
Source: Genome Biol Evol. 2024 Jan 17;16(1):evae002. doi: 10.1093/gbe/evae002 (PMC10823491; doi:10.1093/gbe/evae002)
Supplement: evae002_Supplementary_Data [file evae002_supplementary_data.zip › Supplementary_Tables/Table_S10.csv]

	Seg._sites_Belem	Seg._sites_Xingu	Seg._sites_Tapajos	Pi_Belem	Pi_Xingu	Pi_Tapajos	Taj_D_Belem	Taj_D_Xingu	Taj_D_Tapajos	Dxy_Belem_vs_Xingu	Dxy_Belem_vs_Tapajos	Dxy_Xingu_vs_Tapajos	Fst_Belem_vs_Xingu	Fst_Belem_vs_Tapajos	Fst_Xingu_vs_Tapajos	fdM	Topology_1	Topology_2	Topology_3	Recombination	CDS_proportion	chromosome_size	GC
Seg._sites_Belem	NA	0	3.65507624167094E-12	0	2.22044604925031E-16	6.66133814775094E-15	0.000585998898065	2.05700581012991E-08	7.06844360820469E-10	4.65849581132716E-13	7.68067387468818E-10	3.70742769817411E-10	0.175685648683208	0.000174567168631	0.000459158872823	0.076440967615364	7.83993686859219E-07	3.54643989286529E-07	1.11537546407803E-05	3.61844383323096E-06	0.043845073149843	0.078093222514776	1.80135589231689E-05
Seg._sites_Xingu	0	NA	7.105427357601E-15	0	0	2.22044604925031E-16	6.3728316452405E-05	3.68819419449551E-09	1.94119531560233E-08	1.58917323744845E-12	3.27197513527722E-09	1.18969656348611E-09	0.134914350817485	0.00012961612375	0.000265631259511	0.093236089409196	1.36812485784787E-07	1.44517110278741E-07	1.34593881115919E-05	9.27419157026321E-07	0.030065735734822	0.056917207260562	1.38439868835327E-05
Seg._sites_Tapajos	3.65507624167094E-12	7.105427357601E-15	NA	1.55431223447522E-15	0	0	6.2856684568402E-07	7.89146525903561E-13	1.51840623896504E-06	1.64666280610959E-10	1.53436372496429E-08	4.27132706981581E-09	0.132715141859378	9.75577221837831E-05	0.00012029595158	0.259834464502778	8.42863408179184E-07	4.85618783852004E-07	1.64900250720912E-05	1.07516757719139E-08	0.090104570493189	0.093804719766162	0.000152670570508
Pi_Belem	0	0	1.55431223447522E-15	NA	0	0	5.16938883832196E-06	7.0041306088342E-11	3.25571312131956E-08	1.99840144432528E-14	1.70950364974942E-10	3.73243658202682E-11	0.070739382539887	0.000204436922492	0.000835158179521	0.048202668322252	9.22731713925984E-07	8.47978790963211E-07	3.37756346890927E-05	5.51405607396305E-07	0.032000793331126	0.039624125797054	1.11431507474613E-05
Pi_Xingu	2.22044604925031E-16	0	0	0	NA	0	3.60817702205196E-06	2.19069207219036E-12	1.36886224577637E-08	5.10702591327572E-15	3.27444737990845E-11	4.9436010840509E-12	0.120315983611616	0.000411729737365	0.000713721518137	0.110052876745312	7.0676837937711E-07	9.69590195243342E-07	5.00553597535536E-05	5.68951272761353E-08	0.03325444114079	0.04730197474123	7.54159310845104E-06
Pi_Tapajos	6.66133814775094E-15	2.22044604925031E-16	0	0	0	NA	8.57925311503749E-06	3.04645197957143E-13	2.92929080991655E-09	6.86117829218347E-14	8.35553848332893E-12	1.48969725444204E-12	0.256246131210376	0.000643856969657	0.000568298473925	0.23804650331462	3.40503907159118E-06	1.89514085402465E-06	3.5439630462708E-05	4.64004057398881E-09	0.067786902238469	0.067462897451325	2.23535941459296E-05
Taj_D_Belem	0.000585998898065	6.3728316452405E-05	6.2856684568402E-07	5.16938883832196E-06	3.60817702205196E-06	8.57925311503749E-06	NA	2.46846045826032E-08	0.012687899136226	2.19241907410961E-05	0.00012206965572	6.21620082219554E-05	0.015881304333748	0.004144816565471	0.013499231320963	0.126315334929265	0.000355438995644	0.000545482616904	0.00386120058571	8.0557673451942E-06	0.098103344334901	0.039359829215204	0.004469679542313
Taj_D_Xingu	2.05700581012991E-08	3.68819419449551E-09	7.89146525903561E-13	7.0041306088342E-11	2.19069207219036E-12	3.04645197957143E-13	2.46846045826032E-08	NA	6.1685341345985E-07	1.3864465131519E-12	8.32591773303193E-11	1.40079059463005E-11	0.209884176889724	0.001063702062079	0.00067334125471	0.413106383709271	3.97624654313589E-06	2.68152744764549E-06	5.20388377389658E-05	2.07633910065397E-11	0.12547063726882	0.091907032246808	0.00013829809259
Taj_D_Tapajos	7.06844360820469E-10	1.94119531560233E-08	1.51840623896504E-06	3.25571312131956E-08	1.36886224577637E-08	2.92929080991655E-09	0.012687899136226	6.1685341345985E-07	NA	7.67252927857953E-12	4.39648317751562E-14	3.1996627569697E-13	0.88581242597566	0.038931969173771	0.019510552870636	0.340556076678216	0.000268792577128	0.000147357546354	0.000565739380133	9.87947193387129E-07	0.048201115721525	0.061594943669221	3.64619338366623E-06
Dxy_Belem_vs_Xingu	4.65849581132716E-13	1.58917323744845E-12	1.64666280610959E-10	1.99840144432528E-14	5.10702591327572E-15	6.86117829218347E-14	2.19241907410961E-05	1.3864465131519E-12	7.67252927857953E-12	NA	2.22044604925031E-16	0	0.253242256571005	0.001527676205793	0.001774696188019	0.118440931221893	1.64623960818844E-06	8.55834015656143E-07	2.08561032057908E-05	2.93751727387104E-08	0.046063770227475	0.047493628643046	5.37668035871519E-06
Dxy_Belem_vs_Tapajos	7.68067387468818E-10	3.27197513527722E-09	1.53436372496429E-08	1.70950364974942E-10	3.27444737990845E-11	8.35553848332893E-12	0.00012206965572	8.32591773303193E-11	4.39648317751562E-14	2.22044604925031E-16	NA	0	0.559745189306455	0.036995461776106	0.031382380330634	0.172465633451547	0.000277019159586	0.000215592371701	0.001058872014814	1.94170204359523E-08	0.040989136588446	0.033726583759441	1.05782820680744E-06
Dxy_Xingu_vs_Tapajos	3.70742769817411E-10	1.18969656348611E-09	4.27132706981581E-09	3.73243658202682E-11	4.9436010840509E-12	1.48969725444204E-12	6.21620082219554E-05	1.40079059463005E-11	3.1996627569697E-13	0	0	NA	0.466013755459247	0.028276811397417	0.025607287878523	0.168919217904314	0.000200476331519	0.00017089858533	0.000984687310152	1.40370808310308E-08	0.037776076860365	0.035506525351593	9.62350215516494E-07
Fst_Belem_vs_Xingu	0.175685648683208	0.134914350817485	0.132715141859378	0.070739382539887	0.120315983611616	0.256246131210376	0.015881304333748	0.209884176889724	0.88581242597566	0.253242256571005	0.559745189306455	0.466013755459247	NA	0.007435047772215	0.167319038877065	2.75934872648875E-05	0.119117484231589	0.224645013094497	0.49046863188952	0.884148524088423	0.409887446319755	0.608939559342243	0.330910932676491
Fst_Belem_vs_Tapajos	0.000174567168631	0.00012961612375	9.75577221837831E-05	0.000204436922492	0.000411729737365	0.000643856969657	0.004144816565471	0.001063702062079	0.038931969173771	0.001527676205793	0.036995461776106	0.028276811397417	0.007435047772215	NA	9.08828567958153E-13	0.219394611441521	4.83390849126408E-07	3.32033378569463E-09	9.14398823326223E-09	0.014240860937306	0.955286912586849	0.913897512816337	0.310836306447299
Fst_Xingu_vs_Tapajos	0.000459158872823	0.000265631259511	0.00012029595158	0.000835158179521	0.000713721518137	0.000568298473925	0.013499231320963	0.00067334125471	0.019510552870636	0.001774696188019	0.031382380330634	0.025607287878523	0.167319038877065	9.08828567958153E-13	NA	0.990693304214353	2.09677796680907E-07	6.94717172677883E-10	2.13824691286391E-09	0.003608660764257	0.708192965542337	0.810615632355118	0.4021664542143
fdM	0.076440967615364	0.093236089409196	0.259834464502778	0.048202668322252	0.110052876745312	0.23804650331462	0.126315334929265	0.413106383709271	0.340556076678216	0.118440931221893	0.172465633451547	0.168919217904314	2.75934872648875E-05	0.219394611441521	0.990693304214353	NA	0.389367367151706	0.505271021272838	0.713276677994967	0.992854132483107	0.124073080850622	0.118487306881664	0.056597304936518
Topology_1	7.83993686859219E-07	1.36812485784787E-07	8.42863408179184E-07	9.22731713925984E-07	7.0676837937711E-07	3.40503907159118E-06	0.000355438995644	3.97624654313589E-06	0.000268792577128	1.64623960818844E-06	0.000277019159586	0.000200476331519	0.119117484231589	4.83390849126408E-07	2.09677796680907E-07	0.389367367151706	NA	8.88178419700125E-15	4.63806404615852E-07	1.50028487317933E-05	0.057433952233688	0.254869383550797	0.00230762918863
Topology_2	3.54643989286529E-07	1.44517110278741E-07	4.85618783852004E-07	8.47978790963211E-07	9.69590195243342E-07	1.89514085402465E-06	0.000545482616904	2.68152744764549E-06	0.000147357546354	8.55834015656143E-07	0.000215592371701	0.00017089858533	0.224645013094497	3.32033378569463E-09	6.94717172677883E-10	0.505271021272838	8.88178419700125E-15	NA	5.6754601018838E-13	2.28898606513539E-05	0.268867292226257	0.403888720146707	0.015052091233499
Topology_3	1.11537546407803E-05	1.34593881115919E-05	1.64900250720912E-05	3.37756346890927E-05	5.00553597535536E-05	3.5439630462708E-05	0.00386120058571	5.20388377389658E-05	0.000565739380133	2.08561032057908E-05	0.001058872014814	0.000984687310152	0.49046863188952	9.14398823326223E-09	2.13824691286391E-09	0.713276677994967	4.63806404615852E-07	5.6754601018838E-13	NA	0.000414233860311	0.919827155505498	0.694579223491558	0.131495158979763
Recombination	3.61844383323096E-06	9.27419157026321E-07	1.07516757719139E-08	5.51405607396305E-07	5.68951272761353E-08	4.64004057398881E-09	8.0557673451942E-06	2.07633910065397E-11	9.87947193387129E-07	2.93751727387104E-08	1.94170204359523E-08	1.40370808310308E-08	0.884148524088423	0.014240860937306	0.003608660764257	0.992854132483107	1.50028487317933E-05	2.28898606513539E-05	0.000414233860311	NA	0.041768246572967	0.01130389598654	6.51468185692838E-05
CDS_proportion	0.043845073149843	0.030065735734822	0.090104570493189	0.032000793331126	0.03325444114079	0.067786902238469	0.098103344334901	0.12547063726882	0.048201115721525	0.046063770227475	0.040989136588446	0.037776076860365	0.409887446319755	0.955286912586849	0.708192965542337	0.124073080850622	0.057433952233688	0.268867292226257	0.919827155505498	0.041768246572967	NA	0.000882531077362	7.74532588954102E-07
chromosome_size	0.078093222514776	0.056917207260562	0.093804719766162	0.039624125797054	0.04730197474123	0.067462897451325	0.039359829215204	0.091907032246808	0.061594943669221	0.047493628643046	0.033726583759441	0.035506525351593	0.608939559342243	0.913897512816337	0.810615632355118	0.118487306881664	0.254869383550797	0.403888720146707	0.694579223491558	0.01130389598654	0.000882531077362	NA	0.003589749483529
GC	1.80135589231689E-05	1.38439868835327E-05	0.000152670570508	1.11431507474613E-05	7.54159310845104E-06	2.23535941459296E-05	0.004469679542313	0.00013829809259	3.64619338366623E-06	5.37668035871519E-06	1.05782820680744E-06	9.62350215516494E-07	0.330910932676491	0.310836306447299	0.4021664542143	0.056597304936518	0.00230762918863	0.015052091233499	0.131495158979763	6.51468185692838E-05	7.74532588954102E-07	0.003589749483529	NA
