# Supplementary material for: Genomic Architecture Predicts Tree Topology, Population Structuring, and Demographic History in Amazonian Birds
Source: Genome Biol Evol. 2024 Jan 17;16(1):evae002. doi: 10.1093/gbe/evae002 (PMC10823491; doi:10.1093/gbe/evae002)
Supplement: evae002_Supplementary_Data [file evae002_supplementary_data.zip › Supplementary_Tables/Table_S11.csv]

	Seg._sites_Belem	Seg._sites_Xingu	Seg._sites_Tapajos	Pi_Belem	Pi_Xingu	Pi_Tapajos	Taj_D_Belem	Taj_D_Xingu	Taj_D_Tapajos	Dxy_Belem_vs_Xingu	Dxy_Belem_vs_Tapajos	Dxy_Xingu_vs_Tapajos	Fst_Belem_vs_Xingu	Fst_Belem_vs_Tapajos	Fst_Xingu_vs_Tapajos	fdM	Topology_1	Topology_2	Topology_3	Recombination	CDS_proportion	chromosome_size	GC
Seg._sites_Belem	NA	0	0	0	0	0	2.67478514892616E-08	4.89526863489687E-10	1.623958745256E-10	1.38689060236175E-12	3.31199512260127E-11	2.04942729453705E-11	0.002664518033176	1.35311718141296E-06	6.07119738844641E-05	0.411522217322763	0.001261260422152	0.024333176627867	0.004849962601554	1.99207033091398E-08	0.894387642281001	0.637378535899433	0.031335425814814
Seg._sites_Xingu	0	NA	0	0	0	0	9.67904756343785E-09	6.62283561325694E-11	3.18038928526221E-11	4.11670697531008E-13	9.77795622247868E-12	1.21014309684142E-12	0.001594282924836	6.04958966921032E-07	1.21953966991661E-05	0.457745763200522	0.001062273459274	0.025657437238671	0.003384207060878	1.61509650098424E-09	0.940192487217963	0.669706624451087	0.027021244034901
Seg._sites_Tapajos	0	0	NA	0	0	0	5.58806112493926E-10	2.97539770599542E-14	1.16462395283179E-11	8.65973959207622E-15	4.68514116391816E-14	1.33226762955019E-15	0.001978312320909	2.36265543129832E-07	1.7070542334352E-05	0.880627221564885	0.000415241320777	0.010156895369035	0.003994943255172	3.54493678855761E-09	0.929568348956427	0.846069038019712	0.033141350061167
Pi_Belem	0	0	0	NA	0	0	2.72086353447776E-10	1.79672499101002E-10	1.26187948978895E-11	3.5527136788005E-15	1.54987134237672E-13	1.00630614952024E-12	0.007057872613788	6.5369585033892E-07	0.000256955217818	0.429261532366291	0.000265556953887	0.005924226329065	0.004816320275034	1.70318790626567E-07	0.873577769269213	0.822582626929889	0.054041309976053
Pi_Xingu	0	0	0	0	NA	0	5.13308195948525E-09	1.32649446982214E-12	8.87170337193766E-11	7.0832228971085E-14	1.415756401002E-12	1.15907283770866E-13	0.00146523770251	9.20742512899864E-07	1.86457479602886E-05	0.656511713148764	0.001040232322417	0.022031354110554	0.004290267828356	6.79690748128792E-09	0.88288389605342	0.817910619824578	0.033967984322484
Pi_Tapajos	0	0	0	0	0	NA	2.75313105646546E-11	1.70086167372574E-13	9.09938790982778E-13	0	4.44089209850063E-16	2.22044604925031E-16	0.005336832302586	1.61618626925986E-07	9.83695210705626E-05	0.797179174358162	0.000140242303285	0.003850623105264	0.003911030080882	3.37458154753278E-08	0.974428845934689	0.947790263836639	0.044040020853388
Taj_D_Belem	2.67478514892616E-08	9.67904756343785E-09	5.58806112493926E-10	2.72086353447776E-10	5.13308195948525E-09	2.75313105646546E-11	NA	7.68985763954788E-10	1.59872115546023E-14	4.44089209850063E-16	0	8.85957973650875E-14	0.055619160431125	4.73524441879647E-09	0.004203970266997	0.468788959980437	3.12856487383328E-08	9.52105970108974E-06	0.001113449016603	6.78065645920434E-06	0.818606702535646	0.679109619341093	0.285352120710197
Taj_D_Xingu	4.89526863489687E-10	6.62283561325694E-11	2.97539770599542E-14	1.79672499101002E-10	1.32649446982214E-12	1.70086167372574E-13	7.68985763954788E-10	NA	7.04236668980229E-12	1.37223565843669E-13	1.31006316905768E-13	0	0.000831212634366	4.09523082112173E-09	1.4199047846386E-05	0.907857344388185	0.00011202323739	0.008528953360524	0.000856452756265	4.0914605037301E-10	0.746689314858239	0.90666497184646	0.084554249758505
Taj_D_Tapajos	1.623958745256E-10	3.18038928526221E-11	1.16462395283179E-11	1.26187948978895E-11	8.87170337193766E-11	9.09938790982778E-13	1.59872115546023E-14	7.04236668980229E-12	NA	0	0	0	0.015133892601715	5.91904303348656E-12	0.000403444573292	0.423242317383411	6.69180153733961E-07	0.000349080141275	0.000309064212647	5.50355827577675E-09	0.965348728529313	0.94240520710211	0.08835874902812
Dxy_Belem_vs_Xingu	1.38689060236175E-12	4.11670697531008E-13	8.65973959207622E-15	3.5527136788005E-15	7.0832228971085E-14	0	4.44089209850063E-16	1.37223565843669E-13	0	NA	0	0	0.017578693282861	9.03083563486007E-09	0.000810590152359	0.482689723072417	2.08464135242892E-06	0.000307663403204	0.001025634769368	1.51333685582955E-07	0.685509916572412	0.767623822846776	0.19061644728582
Dxy_Belem_vs_Tapajos	3.31199512260127E-11	9.77795622247868E-12	4.68514116391816E-14	1.54987134237672E-13	1.415756401002E-12	4.44089209850063E-16	0	1.31006316905768E-13	0	0	NA	0	0.022780104802413	6.87939971655283E-09	0.001129695834301	0.704420493683541	1.06046543280058E-06	0.000116922758852	0.00155277526272	2.9720477812134E-07	0.798476674733318	0.716204888765568	0.17368386851617
Dxy_Xingu_vs_Tapajos	2.04942729453705E-11	1.21014309684142E-12	1.33226762955019E-15	1.00630614952024E-12	1.15907283770866E-13	2.22044604925031E-16	8.85957973650875E-14	0	0	0	0	NA	0.004072080496294	6.18959106191141E-10	0.000101295342509	0.788796645676436	7.87429707349574E-06	0.001164692859515	0.000731829900591	2.19411799839975E-09	0.880943770764542	0.849769842360995	0.107057731411144
Fst_Belem_vs_Xingu	0.002664518033176	0.001594282924836	0.001978312320909	0.007057872613788	0.00146523770251	0.005336832302586	0.055619160431125	0.000831212634366	0.015133892601715	0.017578693282861	0.022780104802413	0.004072080496294	NA	0.001103912480355	6.42489819568937E-07	0.996361745316315	0.689247412499889	0.343406056716163	0.040196176396319	1.79402219742109E-05	0.657322979634178	0.204350654872034	0.010122907525219
Fst_Belem_vs_Tapajos	1.35311718141296E-06	6.04958966921032E-07	2.36265543129832E-07	6.5369585033892E-07	9.20742512899864E-07	1.61618626925986E-07	4.73524441879647E-09	4.09523082112173E-09	5.91904303348656E-12	9.03083563486007E-09	6.87939971655283E-09	6.18959106191141E-10	0.001103912480355	NA	0.000190777132781	0.422009942283779	1.48116450113811E-05	0.003308546971665	0.000298036059543	3.38651817699542E-09	0.808749052594565	0.575100956451754	0.059417175295028
Fst_Xingu_vs_Tapajos	6.07119738844641E-05	1.21953966991661E-05	1.7070542334352E-05	0.000256955217818	1.86457479602886E-05	9.83695210705626E-05	0.004203970266997	1.4199047846386E-05	0.000403444573292	0.000810590152359	0.001129695834301	0.000101295342509	6.42489819568937E-07	0.000190777132781	NA	0.841443499798257	0.210900013078611	0.970809781905077	0.012939339155416	2.35507147117175E-08	0.735857191936019	0.176243308472852	0.000730965804966
fdM	0.411522217322763	0.457745763200522	0.880627221564885	0.429261532366291	0.656511713148764	0.797179174358162	0.468788959980437	0.907857344388185	0.423242317383411	0.482689723072417	0.704420493683541	0.788796645676436	0.996361745316315	0.422009942283779	0.841443499798257	NA	0.418996743456304	0.960728273776604	0.110648240868037	0.656053299254121	0.997460269901583	0.833495359308412	0.503467105922981
Topology_1	0.001261260422152	0.001062273459274	0.000415241320777	0.000265556953887	0.001040232322417	0.000140242303285	3.12856487383328E-08	0.00011202323739	6.69180153733961E-07	2.08464135242892E-06	1.06046543280058E-06	7.87429707349574E-06	0.689247412499889	1.48116450113811E-05	0.210900013078611	0.418996743456304	NA	2.42270830064228E-08	1.57027491904937E-05	0.005393499461374	0.52668934916203	0.550115611992877	0.562428444008332
Topology_2	0.024333176627867	0.025657437238671	0.010156895369035	0.005924226329065	0.022031354110554	0.003850623105264	9.52105970108974E-06	0.008528953360524	0.000349080141275	0.000307663403204	0.000116922758852	0.001164692859515	0.343406056716163	0.003308546971665	0.970809781905077	0.960728273776604	2.42270830064228E-08	NA	0.156990367962751	0.165535002146336	0.439167230545246	0.225667249245896	0.309308813144174
Topology_3	0.004849962601554	0.003384207060878	0.003994943255172	0.004816320275034	0.004290267828356	0.003911030080882	0.001113449016603	0.000856452756265	0.000309064212647	0.001025634769368	0.00155277526272	0.000731829900591	0.040196176396319	0.000298036059543	0.012939339155416	0.110648240868037	1.57027491904937E-05	0.156990367962751	NA	0.000778241299086	0.866465514860554	0.652412125010674	0.810888799197305
Recombination	1.99207033091398E-08	1.61509650098424E-09	3.54493678855761E-09	1.70318790626567E-07	6.79690748128792E-09	3.37458154753278E-08	6.78065645920434E-06	4.0914605037301E-10	5.50355827577675E-09	1.51333685582955E-07	2.9720477812134E-07	2.19411799839975E-09	1.79402219742109E-05	3.38651817699542E-09	2.35507147117175E-08	0.656053299254121	0.005393499461374	0.165535002146336	0.000778241299086	NA	0.760713075247567	0.191672721604277	0.005933306659103
CDS_proportion	0.894387642281001	0.940192487217963	0.929568348956427	0.873577769269213	0.88288389605342	0.974428845934689	0.818606702535646	0.746689314858239	0.965348728529313	0.685509916572412	0.798476674733318	0.880943770764542	0.657322979634178	0.808749052594565	0.735857191936019	0.997460269901583	0.52668934916203	0.439167230545246	0.866465514860554	0.760713075247567	NA	0.841727282024732	0.012630504633004
chromosome_size	0.637378535899433	0.669706624451087	0.846069038019712	0.822582626929889	0.817910619824578	0.947790263836639	0.679109619341093	0.90666497184646	0.94240520710211	0.767623822846776	0.716204888765568	0.849769842360995	0.204350654872034	0.575100956451754	0.176243308472852	0.833495359308412	0.550115611992877	0.225667249245896	0.652412125010674	0.191672721604277	0.841727282024732	NA	0.158091212801488
GC	0.031335425814814	0.027021244034901	0.033141350061167	0.054041309976053	0.033967984322484	0.044040020853388	0.285352120710197	0.084554249758505	0.08835874902812	0.19061644728582	0.17368386851617	0.107057731411144	0.010122907525219	0.059417175295028	0.000730965804966	0.503467105922981	0.562428444008332	0.309308813144174	0.810888799197305	0.005933306659103	0.012630504633004	0.158091212801488	NA
