# Supplementary material for: Genomic Architecture Predicts Tree Topology, Population Structuring, and Demographic History in Amazonian Birds
Source: Genome Biol Evol. 2024 Jan 17;16(1):evae002. doi: 10.1093/gbe/evae002 (PMC10823491; doi:10.1093/gbe/evae002)
Supplement: evae002_Supplementary_Data [file evae002_supplementary_data.zip › Supplementary_Tables/Table_S3.csv]

scaffold	start	end	mid	sites	l_bel	l_xin	l_tap	S_bel	S_xin	S_tap	thetaPi_bel	thetaPi_xin	thetaPi_tap	thetaW_bel	thetaW_xin	thetaW_tap	TajD_bel	TajD_xin	TajD_tap	pi_bel	pi_xin	pi_tap	dxy_bel_xin	dxy_bel_tap	dxy_xin_tap	Fst_bel_xin	Fst_bel_tap	Fst_xin_tap	het_pnGUR165	het_pnTP52406	het_pnPPS433	het_pnPIME395	het_pnTP34975	het_pnMAYA063	het_pnTP34809	het_pnTP37116	het_pnJTW1245	het_pnMSF228	het_pnTP38501	het_pnPIME116	het_pnFAL021	het_pnTP72473	het_pnJATA406	het_pnPNSP040	het_pnTP51986	het_pnFRC037	het_pnMRJ012	het_pnMSF250	het_pnFCA019
chr1	1	100000	51143	3520	3520	3520	3520	1886	1914	2073	512.1211	549.2	610.3853	531.6061	539.4984	568.6683	-0.1537	0.0754	0.3022	0.001455	0.00156	0.001734	0.1815	0.2058	0.2006	0.0946	0.1288	0.0999	0.1347	0.1372	0.1855	0.2085	0.1634	0.1605	0.1568	0.1599	0.1719	0.1668	0.1534	0.1926	0.179	0.1489	0.1764	0.15	0.148	0.1452	0.1577	0.1602	0.1568
chr1	100001	200000	148557	3662	3662	3662	3662	1835	2060	2046	485	536.2421	570.8831	517.2307	580.6514	561.2616	-0.2613	-0.3207	0.0706	0.001324	0.001464	0.001559	0.1679	0.1778	0.1722	0.0947	0.106	0.0662	0.1218	0.157	0.1663	0.1748	0.1409	0.1313	0.1562	0.1668	0.1447	0.136	0.1546	0.1731	0.1491	0.1371	0.1412	0.1046	0.1363	0.1294	0.166	0.1603	0.1628
chr1	200001	300000	249831	3750	3750	3750	3750	2088	2178	2087	567.8105	583.7947	618.4329	588.5437	613.912	572.5088	-0.1477	-0.2057	0.3305	0.001514	0.001557	0.001649	0.1877	0.1976	0.1853	0.1023	0.1129	0.0737	0.1491	0.1619	0.1771	0.1579	0.1616	0.1491	0.1741	0.1661	0.1667	0.1656	0.1667	0.1792	0.1859	0.1608	0.1629	0.1232	0.1429	0.1272	0.1616	0.1453	0.1675
chr1	300001	400000	347370	3901	3901	3901	3901	2025	2349	2288	569.7421	633.2263	663.0563	570.786	662.1117	627.6474	-0.0077	-0.183	0.2324	0.001461	0.001623	0.0017	0.1879	0.2018	0.2053	0.1008	0.1237	0.1074	0.1433	0.1671	0.1525	0.1902	0.1415	0.1523	0.1805	0.1718	0.1815	0.2174	0.1533	0.1905	0.1402	0.1615	0.1774	0.1072	0.1502	0.1412	0.1664	0.1669	0.1597
chr1	400001	500000	449071	3443	3443	3443	3443	1799	1834	2023	463.6895	470.2684	578.0563	507.0834	516.9489	554.9522	-0.3588	-0.3786	0.1715	0.001347	0.001366	0.001679	0.1637	0.1894	0.1771	0.0959	0.1136	0.0768	0.1455	0.1388	0.1188	0.1914	0.1612	0.1426	0.1461	0.1708	0.1699	0.1516	0.1391	0.1658	0.129	0.1577	0.1778	0.1516	0.1417	0.1086	0.1406	0.1115	0.1595
chr1	500001	600000	550079	3678	3678	3678	3678	1938	2105	2175	513.9053	608.4368	623.1645	546.2633	593.3355	596.6491	-0.2484	0.1067	0.1831	0.001397	0.001654	0.001694	0.1854	0.1929	0.1944	0.0993	0.112	0.0761	0.1324	0.1702	0.1653	0.162	0.1498	0.1762	0.1487	0.1465	0.1566	0.1743	0.1357	0.1721	0.1778	0.1449	0.1797	0.1039	0.1672	0.149	0.196	0.1707	0.1626
chr1	600001	700000	648625	3645	3645	3645	3645	1785	2085	2219	447.1579	548.0842	651.3463	503.1373	587.6981	608.7192	-0.4665	-0.2827	0.2885	0.001227	0.001504	0.001787	0.1675	0.1953	0.1943	0.1043	0.1305	0.0843	0.1262	0.1556	0.1846	0.1753	0.1484	0.1578	0.1287	0.155	0.2025	0.1706	0.1342	0.1723	0.1863	0.1388	0.2091	0.163	0.1391	0.1045	0.158	0.155	0.1481
chr1	700001	800000	749943	3297	3297	3297	3297	1632	1907	1872	428.3368	514.6947	521.1039	460.0112	537.5253	513.5297	-0.2887	-0.1781	0.0608	0.001299	0.001561	0.001581	0.186	0.1915	0.1872	0.1334	0.1437	0.0892	0.1153	0.1723	0.1793	0.1019	0.1638	0.1592	0.1498	0.1392	0.1562	0.1268	0.1256	0.1668	0.1389	0.1101	0.1529	0.1368	0.1532	0.1077	0.1083	0.1544	0.1674
chr1	800001	900000	851218	3727	3727	3727	3727	2003	2137	2234	530.0368	602.9	662.1126	564.5848	602.3554	612.8341	-0.2566	0.0038	0.3313	0.001422	0.001618	0.001777	0.1938	0.2038	0.1973	0.1237	0.1225	0.0765	0.1596	0.1733	0.183	0.1733	0.1478	0.1613	0.157	0.1419	0.1631	0.139	0.1358	0.176	0.1983	0.1151	0.1768	0.1704	0.1419	0.146	0.1414	0.1725	0.1629
chr1	900001	1000000	949477	3848	3848	3848	3848	2051	2252	2307	558.7895	628.3842	677.7662	578.1146	634.7704	632.8595	-0.1402	-0.0422	0.2924	0.001452	0.001633	0.001761	0.192	0.2078	0.2052	0.1114	0.1298	0.0963	0.1383	0.1778	0.1718	0.1661	0.1471	0.1666	0.1557	0.1861	0.1718	0.1536	0.1598	0.1887	0.1663	0.1619	0.1723	0.2011	0.1544	0.1455	0.1606	0.1666	0.1765
chr1	1000001	1100000	1048947	3585	3585	3585	3585	1713	2038	2150	441.1421	564.3053	626.987	482.8426	574.4503	589.7911	-0.3621	-0.0741	0.2598	0.001231	0.001574	0.001749	0.1811	0.2003	0.2024	0.1299	0.1487	0.1002	0.1127	0.1886	0.1883	0.1704	0.1342	0.1545	0.1478	0.1626	0.1612	0.1459	0.1197	0.1782	0.1768	0.1317	0.1939	0.1517	0.1428	0.1358	0.1353	0.1824	0.1423
chr1	1100001	1200000	1149104	3527	3527	3527	3527	1708	1876	2058	446.5474	501.9211	574.8225	481.4333	528.7874	564.5535	-0.3038	-0.213	0.0749	0.001266	0.001423	0.00163	0.1814	0.1966	0.1878	0.1518	0.1539	0.1051	0.1009	0.1324	0.1695	0.1863	0.1321	0.1389	0.1381	0.1812	0.1341	0.1429	0.1477	0.1922	0.1795	0.1077	0.1735	0.1168	0.1128	0.1443	0.1568	0.1355	0.0814
chr1	1200001	1300000	1248664	3498	3498	3498	3498	1686	1769	1925	448.6316	472.3158	494.1602	475.2322	498.6273	528.0687	-0.2347	-0.2212	-0.2645	0.001283	0.00135	0.001413	0.1669	0.175	0.1614	0.1208	0.1321	0.0792	0.1538	0.1249	0.1712	0.1561	0.1444	0.1398	0.0912	0.1549	0.1498	0.1364	0.1063	0.1447	0.1421	0.1023	0.1001	0.1381	0.1292	0.1012	0.1341	0.1478	0.0806
chr1	1300001	1400000	1349236	3215	3215	3215	3215	1676	1779	1806	439.0526	476.0632	513.3766	472.4135	501.446	495.4245	-0.2961	-0.2122	0.1493	0.001366	0.001481	0.001597	0.1911	0.2037	0.1951	0.1495	0.1604	0.1202	0.1294	0.1518	0.1079	0.1375	0.163	0.1502	0.1474	0.1337	0.1745	0.1689	0.1241	0.1829	0.1686	0.116	0.1428	0.1555	0.1421	0.1347	0.1499	0.1844	0.1471
chr1	1400001	1500000	1459205	2782	2782	2782	2782	1392	1591	1555	385.8	414.4474	436.0476	392.3625	448.4546	426.5698	-0.0701	-0.3179	0.0915	0.001387	0.00149	0.001567	0.1844	0.189	0.1767	0.1264	0.1247	0.0738	0.16	0.1607	0.1254	0.1977	0.1661	0.1542	0.1776	0.174	0.156	0.1276	0.1226	0.1319	0.1643	0.1244	0.028	0.1704	0.1344	0.1254	0.156	0.16	0.1287
chr1	1500001	1600000	1549213	3094	3094	3094	3094	1501	1600	1773	374.6526	433.9526	487.9221	423.0863	450.9914	486.3719	-0.4799	-0.1584	0.0131	0.001211	0.001403	0.001577	0.1641	0.1918	0.1832	0.116	0.1604	0.1048	0.116	0.15	0.1474	0.1959	0.1535	0.1412	0.1296	0.1568	0.1606	0.158	0.0876	0.1584	0.1477	0.1406	0.1374	0.0708	0.1099	0.1167	0.1441	0.1248	0.1412
chr1	1600001	1700000	1648839	3166	3166	3166	3166	1539	1822	1756	413.2263	494.9526	468.3853	433.7973	513.5664	481.7084	-0.1988	-0.152	-0.1139	0.001305	0.001563	0.001479	0.1794	0.1793	0.1772	0.114	0.1278	0.0777	0.1469	0.1797	0.1412	0.1665	0.0875	0.144	0.1551	0.1895	0.181	0.156	0.1649	0.1481	0.157	0.115	0.1049	0.1096	0.1437	0.1276	0.1608	0.1586	0.1576
chr1	1700001	1800000	1748163	3242	3242	3242	3242	1610	1898	1980	475.0316	546.0053	541.8874	453.8101	534.9885	543.1564	0.196	0.0863	-0.0096	0.001465	0.001684	0.001671	0.2219	0.232	0.2311	0.1735	0.1962	0.1616	0.1021	0.0592	0.2017	0.141	0.2141	0.1949	0.1416	0.2008	0.2051	0.1897	0.112	0.1141	0.2378	0.1151	0.0361	0.1175	0.1647	0.1906	0.1379	0.1632	0.1885
chr1	1800001	1900000	1849360	3049	3049	3049	3049	1409	1631	1705	386.5737	430.3895	453.4978	397.1543	459.7293	467.718	-0.1117	-0.2676	-0.1252	0.001268	0.001412	0.001487	0.1798	0.2071	0.1867	0.1493	0.2039	0.1282	0.1259	0.0148	0.1571	0.1335	0.1571	0.1276	0.1246	0.1614	0.163	0.1341	0.1351	0.1551	0.164	0.1109	0.08	0.0849	0.0899	0.1204	0.1158	0.1243	0.1259
chr1	1900001	2000000	1945295	3457	3457	3457	3457	1780	1873	2174	498.0737	508.4526	647.7143	501.7279	527.9418	596.3748	-0.0305	-0.1548	0.3547	0.001441	0.001471	0.001874	0.195	0.2129	0.2037	0.1483	0.1264	0.0998	0.1467	0.0576	0.1542	0.1412	0.14	0.136	0.1556	0.1793	0.1866	0.153	0.1626	0.1663	0.1469	0.1313	0.1721	0.0451	0.0827	0.1484	0.1192	0.1741	0.1461
chr1	2000001	2100000	2050745	3004	3004	3004	3004	1596	1718	1539	436.5947	455.4789	429.974	449.8639	484.252	422.1807	-0.1237	-0.2491	0.076	0.001453	0.001516	0.001431	0.1811	0.1911	0.1863	0.1013	0.1425	0.119	0.1188	0.1378	0.1242	0.1338	0.1385	0.1375	0.1578	0.1634	0.1155	0.1704	0.1644	0.1431	0.1538	0.1415	0.1315	0.0063	0.1362	0.0992	0.1588	0.1385	0.1182
chr1	2100001	2200000	2150944	2749	2749	2749	2749	1518	1538	1370	388.1105	421.0947	395.9697	427.8781	433.5155	375.8204	-0.3896	-0.1201	0.2208	0.001412	0.001532	0.00144	0.1765	0.1856	0.1731	0.0926	0.1333	0.0779	0.1371	0.1681	0.1637	0.1211	0.1579	0.0691	0.1455	0.1837	0.0848	0.163	0.1702	0.1473	0.1466	0.1513	0.1411	0.1175	0.1841	0.0709	0.1557	0.1728	0.0775
chr1	2200001	2300000	2246168	3171	3171	3171	3171	1712	1877	1685	463.7684	519.4158	465.9307	482.5608	529.0693	462.2316	-0.1633	-0.0765	0.033	0.001463	0.001638	0.001469	0.1909	0.1871	0.1789	0.106	0.1236	0.072	0.1447	0.182	0.1589	0.1539	0.1271	0.157	0.141	0.1861	0.112	0.193	0.147	0.1634	0.1952	0.1517	0.1362	0.1605	0.1406	0.1321	0.1794	0.1498	0.1334
chr1	2300001	2400000	2351539	3232	3232	3232	3232	1703	1947	1628	442.6789	540.3105	470.8052	480.0239	548.8001	446.5953	-0.3262	-0.0649	0.2233	0.00137	0.001672	0.001457	0.1987	0.2006	0.2094	0.1358	0.1764	0.1479	0.1126	0.1816	0.1463	0.1303	0.1089	0.1884	0.1544	0.1943	0.181	0.1498	0.1581	0.1507	0.1776	0.1658	0.1572	0.1225	0.1346	0.1231	0.1955	0.1581	0.159
chr1	2400001	2500000	2447595	2821	2821	2821	2821	1195	1275	1440	272.0263	310.0737	360.0649	336.8342	359.3838	395.0229	-0.8062	-0.575	-0.3644	0.000964	0.001099	0.001276	0.1315	0.1478	0.1471	0.1233	0.1395	0.1082	0.073	0.0943	0.1354	0.1492	0.111	0.1149	0.0964	0.1134	0.1046	0.1149	0.0918	0.1262	0.1496	0.0854	0.1266	0.118	0.0868	0.1056	0.1078	0.0985	0.0833
chr1	2500001	2600000	2547807	3054	3054	3054	3054	1382	1616	1606	325.7158	396.6263	462.8658	389.5438	455.5013	440.5602	-0.6868	-0.5419	0.2085	0.001067	0.001299	0.001516	0.1447	0.1668	0.1718	0.1027	0.1288	0.1011	0.0969	0.1254	0.1539	0.1739	0.1336	0.1526	0.1156	0.1156	0.1349	0.1333	0.1264	0.1608	0.1624	0.0815	0.1536	0.1392	0.0995	0.0969	0.1382	0.1343	0.1401
chr1	2600001	2700000	2652674	3352	3352	3352	3352	1701	1985	1922	461.0158	551.9526	539.4935	479.4602	559.5112	527.2458	-0.1613	-0.0566	0.0957	0.001375	0.001647	0.001609	0.2051	0.2119	0.1992	0.155	0.176	0.1027	0.1456	0.1375	0.0415	0.1131	0.1623	0.1581	0.1501	0.1847	0.1166	0.1966	0.1426	0.1972	0.1939	0.1265	0.1975	0.1611	0.139	0.1062	0.1617	0.1703	0.1751
chr1	2700001	2800000	2749897	3249	3249	3249	3249	1668	1838	1741	453.5211	500.7368	456.5801	470.1585	518.0763	477.5936	-0.1484	-0.1403	-0.1812	0.001396	0.001541	0.001405	0.1839	0.1953	0.19	0.1145	0.1678	0.1292	0.1207	0.1622	0.0077	0.153	0.153	0.0853	0.1693	0.1994	0.0831	0.1576	0.136	0.1548	0.1283	0.1	0.1314	0.1234	0.1213	0.1536	0.1597	0.1293	0.1496
chr1	2800001	2900000	2849302	3130	3130	3130	3130	1724	1820	1688	436.2579	505.1053	502.5671	485.9432	513.0027	463.0546	-0.4287	-0.0645	0.3515	0.001394	0.001614	0.001606	0.199	0.2075	0.2055	0.1422	0.1635	0.1238	0.1243	0.1898	0.0029	0.1933	0.1594	0.0907	0.1559	0.1958	0.1588	0.154	0.1479	0.1562	0.154	0.1294	0.1288	0.1786	0.1559	0.1086	0.0732	0.1441	0.17
chr1	2900001	3000000	2951577	3484	3484	3484	3484	1781	1946	2025	440.7947	544.5632	598.0346	502.0098	548.5183	555.5009	-0.5113	-0.0302	0.3154	0.001265	0.001563	0.001717	0.1749	0.193	0.1873	0.1084	0.1299	0.0675	0.0976	0.1449	0.0115	0.1929	0.1378	0.1013	0.1243	0.1648	0.2046	0.1926	0.1105	0.1823	0.1889	0.1478	0.1782	0.1587	0.1363	0.1294	0.0844	0.1335	0.1584
chr1	3000001	3100000	3047331	3162	3162	3162	3162	1500	1751	1635	388.6632	454.3053	471.7792	422.8044	493.5537	448.5155	-0.3385	-0.3334	0.2136	0.001229	0.001437	0.001492	0.1715	0.1731	0.174	0.1282	0.1216	0.0876	0.0689	0.1088	0.0019	0.1202	0.1407	0.1502	0.1543	0.1537	0.1651	0.1603	0.1354	0.1467	0.1645	0.1322	0.117	0.1622	0.1202	0.1034	0.148	0.1312	0.1344
chr1	3100001	3200000	3149398	3064	3064	3064	3064	1594	1633	1582	403.3526	451.4632	435.6623	449.3002	460.2931	433.9765	-0.4287	-0.0804	0.016	0.001316	0.001473	0.001422	0.1884	0.1941	0.1792	0.1523	0.1756	0.1086	0.1198	0.1358	0.0042	0.1638	0.1524	0.0783	0.0871	0.139	0.1446	0.1367	0.1629	0.1217	0.1472	0.1123	0.1097	0.1012	0.1586	0.1038	0.1531	0.1655	0.1456
chr1	3200001	3300000	3250977	2665	2665	2665	2665	1279	1325	1273	308.1158	349.4789	331.0303	360.5112	373.4772	349.2112	-0.6091	-0.2693	-0.2143	0.001156	0.001311	0.001242	0.1643	0.1675	0.1486	0.1455	0.1684	0.0773	0.0998	0.1332	0.0113	0.143	0.0976	0.125	0.137	0.1043	0.1167	0.1508	0.1287	0.1542	0.1167	0.1099	0.1317	0.0874	0.1501	0.1167	0.1077	0.1704	0.1373
chr1	3300001	3400000	3351073	3090	3090	3090	3090	1553	1678	1561	403.4263	457.4632	437.0563	437.7435	472.9772	428.2157	-0.3286	-0.1375	0.085	0.001306	0.00148	0.001414	0.1802	0.1779	0.1738	0.131	0.1357	0.0931	0.1324	0.165	0.0045	0.1427	0.1149	0.1269	0.1233	0.1544	0.1605	0.189	0.1544	0.1317	0.1595	0.1343	0.1592	0.0023	0.111	0.1087	0.1346	0.1398	0.1324
chr1	3400001	3500000	3451355	3379	3379	3379	3379	1635	1911	1963	413.9211	517.6526	574.29	460.8568	538.6528	538.493	-0.427	-0.1635	0.2739	0.001225	0.001532	0.0017	0.1797	0.2006	0.192	0.1347	0.1586	0.0876	0.1367	0.164	0.0095	0.1861	0.1341	0.1388	0.1128	0.1814	0.1802	0.1625	0.1276	0.1619	0.1483	0.0985	0.1894	0.1536	0.1077	0.1148	0.1199	0.1447	0.1702
chr1	3500001	3600000	3547391	3139	3139	3139	3139	1510	1658	1662	372.0368	453.0316	455.6364	425.6231	467.3398	455.9222	-0.5278	-0.1284	-0.0026	0.001185	0.001443	0.001452	0.1594	0.1898	0.1812	0.0984	0.1827	0.1142	0.1115	0.1125	0.0092	0.1727	0.1297	0.1077	0.143	0.1704	0.1128	0.1586	0.116	0.1669	0.15	0.116	0.1459	0.1453	0.145	0.1131	0.1446	0.1093	0.1414
chr1	3600001	3700000	3648179	3036	3036	3036	3036	1633	1669	1752	438.1842	463.6421	537.9134	460.2931	470.4404	480.6111	-0.2014	-0.0606	0.4911	0.001443	0.001527	0.001772	0.1954	0.2107	0.2002	0.1394	0.1366	0.0982	0.0935	0.1808	0.0122	0.2164	0.1469	0.138	0.1545	0.1357	0.1891	0.1377	0.1686	0.1957	0.1535	0.1696	0.1413	0.2019	0.1604	0.1117	0.1854	0.1476	0.1482
chr1	3700001	3800000	3747539	2707	2707	2707	2707	1268	1269	1321	294.3789	315.9053	354.2121	357.4107	357.6925	362.3786	-0.7391	-0.4896	-0.0928	0.001087	0.001167	0.001309	0.1547	0.1692	0.1545	0.1605	0.1735	0.1122	0.0916	0.1334	0.0358	0.1382	0.1289	0.099	0.1053	0.1263	0.1064	0.1093	0.0942	0.1596	0.1049	0.0968	0.1481	0.1278	0.1134	0.1105	0.1167	0.1012	0.1182
chr1	3800001	3900000	3846698	3087	3087	3087	3087	1517	1533	1816	356.7368	402.8474	556.3203	427.5962	432.1061	498.1677	-0.6947	-0.2838	0.4809	0.001156	0.001305	0.001802	0.1696	0.201	0.1932	0.1626	0.1538	0.1099	0.1173	0.15	0.1707	0.2232	0.1697	0.1302	0.1014	0.1458	0.2119	0.1432	0.0852	0.1986	0.2274	0.1011	0.2222	0.1289	0.116	0.0868	0.1179	0.1305	0.1289
chr1	3900001	4000000	3951335	3222	3222	3222	3222	1407	1634	1537	342.7684	376.0053	385.329	396.5905	460.5749	421.632	-0.5688	-0.7698	-0.3546	0.001064	0.001167	0.001196	0.1457	0.1412	0.1423	0.1358	0.1128	0.0945	0.1431	0.1232	0.086	0.1291	0.1363	0.121	0.0916	0.1021	0.1117	0.1186	0.1145	0.1232	0.1468	0.0971	0.126	0.0928	0.068	0.1092	0.1245	0.0891	0.1015
chr1	4000001	4100000	4049923	3479	3479	3479	3479	1649	1926	1965	454	494.9579	541.5758	464.803	542.8809	539.0416	-0.0974	-0.3702	0.0194	0.001305	0.001423	0.001557	0.1601	0.1853	0.1813	0.0819	0.1305	0.0996	0.0836	0.096	0.1486	0.1233	0.1403	0.1339	0.1532	0.1276	0.1957	0.1411	0.1006	0.1388	0.0834	0.1219	0.1636	0.1483	0.067	0.0506	0.1354	0.1518	0.1417
chr1	4100001	4200000	4149796	3160	3160	3160	3160	1593	1675	1545	417.6	414.0737	397.7143	449.0183	472.1316	423.8266	-0.2933	-0.5155	-0.2537	0.001322	0.00131	0.001259	0.1653	0.1886	0.1631	0.116	0.1911	0.1213	0.1313	0.132	0.1408	0.1465	0.1816	0.1168	0.1503	0.1345	0.1579	0.1478	0.1044	0.106	0.1187	0.0994	0.1199	0.0911	0.125	0.1696	0.1408	0.1604	0.1266
chr1	4200001	4300000	4250835	3262	3262	3262	3262	1715	1826	1692	441.0737	490.0684	475.6147	483.4064	514.6939	464.1519	-0.3672	-0.2006	0.1017	0.001352	0.001502	0.001458	0.1661	0.1715	0.1674	0.0774	0.101	0.0629	0.118	0.1174	0.149	0.1692	0.1505	0.1291	0.0999	0.1747	0.1346	0.1827	0.1665	0.1131	0.1625	0.1361	0.1671	0.1465	0.1284	0.1456	0.1634	0.1646	0.1137
chr1	4300001	4400000	4348947	2845	2845	2845	2845	1389	1531	1459	365.9632	400.1947	395.1126	391.5169	431.5424	400.235	-0.2736	-0.3045	-0.0527	0.001286	0.001407	0.001389	0.1646	0.1793	0.1619	0.1023	0.1481	0.075	0.0949	0.148	0.1072	0.1216	0.1761	0.1051	0.1508	0.1536	0.1452	0.1582	0.1272	0.1649	0.1142	0.1216	0.1547	0.0348	0.1065	0.0815	0.1522	0.1241	0.1518
chr1	4400001	4500000	4447421	2951	2951	2951	2951	1579	1633	1549	445.1474	459.4632	440.3506	445.0721	460.2931	424.9239	0.0007	-0.0076	0.1495	0.001508	0.001557	0.001492	0.1775	0.1957	0.1873	0.0751	0.1346	0.1045	0.1254	0.1237	0.1291	0.1227	0.1189	0.0163	0.1328	0.1799	0.1867	0.1657	0.1684	0.1233	0.1593	0.1684	0.1684	0.1959	0.1467	0.1518	0.1566	0.1599	0.1725
chr1	4500001	4600000	4549037	2821	2821	2821	2821	1433	1528	1486	377.1684	392.9158	396.5974	403.9192	430.6968	407.6416	-0.2776	-0.3677	-0.1116	0.001337	0.001393	0.001406	0.1635	0.1753	0.1787	0.0921	0.1243	0.1239	0.145	0.0893	0.1184	0.195	0.1464	0.1322	0.1095	0.1468	0.129	0.1517	0.1305	0.128	0.1149	0.1691	0.1326	0.0245	0.1127	0.0993	0.1666	0.1492	0.1755
chr1	4600001	4700000	4652369	2672	2672	2672	2672	1178	1438	1188	287.7789	347.8421	298.6883	332.0424	405.3285	325.8939	-0.5586	-0.5945	-0.3436	0.001077	0.001302	0.001118	0.1648	0.1457	0.1397	0.165	0.1434	0.0735	0.1314	0.1579	0.0921	0.1325	0.1186	0.1074	0.11	0.1291	0.1299	0.1246	0.1082	0.146	0.134	0.1201	0.134	0.0464	0.0954	0.1411	0.104	0.0805	0.1561
chr1	4700001	4800000	4749628	2526	2526	2526	2526	1137	1296	1200	249.6263	333.4368	340.4632	320.4857	365.303	329.1857	-0.9264	-0.3656	0.141	0.000988	0.00132	0.001348	0.1563	0.1604	0.1526	0.1538	0.1593	0.0685	0.0645	0.1528	0.1465	0.1413	0.0697	0.156	0.0764	0.1394	0.1556	0.1564	0.0926	0.1433	0.1655	0.1136	0.1382	0.0344	0.1073	0.0986	0.1401	0.1057	0.1065
chr1	4800001	4900000	4849149	2895	2895	2895	2895	1522	1605	1477	403.1737	467.5789	451.7273	429.0055	452.4007	405.1727	-0.2524	0.1407	0.4732	0.001393	0.001615	0.00156	0.1772	0.1818	0.1726	0.0837	0.1054	0.0427	0.113	0.1675	0.1748	0.1509	0.1755	0.1558	0.123	0.1499	0.1316	0.1361	0.134	0.1596	0.163	0.1302	0.1731	0.1458	0.1344	0.1313	0.124	0.1734	0.2204
chr1	4900001	5000000	4946301	2622	2622	2622	2622	1245	1245	1268	300.4789	272.7895	315.9481	350.9277	350.9277	347.8396	-0.6024	-0.9331	-0.3775	0.001146	0.00104	0.001205	0.1575	0.1658	0.1469	0.1845	0.1734	0.1357	0.0999	0.1308	0.1323	0.1514	0.1354	0.0915	0.0904	0.1224	0.1049	0.1156	0.1213	0.1442	0.1407	0.1106	0.0999	0.1312	0.0847	0.0324	0.0812	0.1224	0.1205
chr1	5000001	5100000	5052107	1948	1948	1948	1948	914	760	650	170.4368	151.9053	154.8918	257.6288	214.2209	178.3089	-1.4173	-1.2176	-0.5397	0.000875	0.00078	0.000795	0.1149	0.108	0.1006	0.1664	0.1304	0.1241	0.0729	0.0801	0.0816	0.0934	0.0955	0.0688	0.0837	0.0939	0.0914	0.0883	0.1011	0.078	0.1011	0.0796	0.0842	0.0929	0.0914	0.0765	0.0878	0.0585	0.1032
chr1	5100001	5200000	5147301	2275	2275	2275	2275	921	981	1032	198.2105	227.4579	272.7186	259.6019	276.5141	283.0997	-0.9904	-0.7431	-0.1509	0.000871	0.001	0.001199	0.1306	0.1584	0.1533	0.169	0.2121	0.1673	0.0993	0.0958	0.1288	0.1543	0.0716	0.1182	0.0774	0.1341	0.0985	0.1257	0.0664	0.1284	0.1262	0.08	0.1459	0.0866	0.1178	0.0831	0.1108	0.0233	0.113
chr1	5200001	5300000	5249967	2304	2304	2304	2304	1007	1067	938	199.8368	207.7526	237.4026	283.8427	300.7549	257.3135	-1.2397	-1.2955	-0.3184	0.000867	0.000902	0.00103	0.1258	0.1393	0.1354	0.1779	0.1922	0.1699	0.079	0.0603	0.1146	0.1241	0.1133	0.0968	0.0734	0.1107	0.0964	0.053	0.072	0.0985	0.1033	0.1063	0.1189	0.1237	0.0855	0.0573	0.0755	0.0143	0.1263
chr1	5300001	5400000	5349335	2399	2399	2399	2399	1101	1258	982	221.6263	284.5895	228.8442	310.3384	354.592	269.3836	-1.1976	-0.8273	-0.6192	0.000924	0.001186	0.000954	0.1591	0.1582	0.1482	0.2066	0.2593	0.1652	0.0888	0.1346	0.0254	0.1155	0.1251	0.1584	0.1042	0.1338	0.0663	0.0909	0.1301	0.1059	0.1592	0.0571	0.1171	0.0996	0.095	0.0692	0.0909	0.1017	0.1084
chr1	5400001	5500000	5448732	2764	2764	2764	2764	1353	1511	1192	313.9842	391.8526	321.4286	381.3696	425.905	326.9911	-0.7405	-0.3352	-0.07	0.001136	0.001418	0.001163	0.1664	0.1464	0.1631	0.1346	0.1226	0.1194	0.0904	0.14	0.0952	0.1302	0.1143	0.1527	0.1216	0.1769	0.1284	0.1114	0.1071	0.1328	0.1505	0.1053	0.1172	0.0749	0.106	0.0879	0.0923	0.119	0.1375
chr1	5500001	5600000	5552380	2732	2732	2732	2732	1390	1363	1126	325.6	322.8	297.684	391.7988	384.1883	308.8859	-0.7082	-0.6697	-0.1493	0.001192	0.001182	0.00109	0.1466	0.1453	0.1609	0.1076	0.123	0.1758	0.1109	0.1245	0.1406	0.119	0.045	0.0282	0.075	0.1061	0.1241	0.1362	0.1541	0.1237	0.1007	0.1545	0.1255	0.1292	0.1409	0.1127	0.1629	0.1036	0.1146
chr1	5600001	5700000	5653565	2783	2783	2783	2783	1234	1386	1417	286.6158	284.7	353.342	347.8271	390.6713	388.7135	-0.7374	-1.1369	-0.3747	0.00103	0.001023	0.00127	0.1657	0.1833	0.1381	0.2396	0.2321	0.0944	0.1003	0.0888	0.1265	0.1671	0.0747	0.0941	0.1419	0.0916	0.1987	0.1732	0.1121	0.0676	0.074	0.0877	0.1017	0.0959	0.1139	0.1193	0.1258	0.0747	0.092
chr1	5700001	5800000	5748371	2528	2528	2528	2528	1190	1221	1178	285.0421	248.0789	297.1342	335.4248	344.1628	323.1506	-0.6294	-1.1699	-0.3314	0.001128	0.000981	0.001175	0.1407	0.1562	0.1248	0.1465	0.1538	0.0743	0.1282	0.0839	0.1147	0.1642	0.0918	0.0847	0.1222	0.0803	0.089	0.0981	0.1187	0.1222	0.1274	0.1179	0.1064	0.1495	0.1424	0.0839	0.1001	0.1084	0.0945
chr1	5800001	5900000	5850677	2936	2936	2936	2936	1450	1486	1645	350.8579	380.0684	388.0952	408.7109	418.8582	451.2587	-0.5933	-0.3882	-0.5765	0.001195	0.001295	0.001322	0.1598	0.1975	0.1854	0.127	0.225	0.1756	0.1379	0.1196	0.1642	0.1383	0.1012	0.1778	0.1488	0.1107	0.1008	0.1298	0.1376	0.1121	0.1792	0.11	0.1076	0.1226	0.1233	0.0872	0.2142	0.1206	0.1076
chr1	5900001	6000000	5950455	2245	2245	2245	2245	1046	968	1106	228.7263	203.3211	316.645	294.8356	272.8498	303.3995	-0.9393	-1.0673	0.1797	0.001019	0.000906	0.00141	0.1291	0.1685	0.1554	0.1492	0.1642	0.1474	0.1327	0.0882	0.1608	0.0744	0.1122	0.1038	0.122	0.0998	0.167	0.1109	0.1238	0.1604	0.1434	0.1252	0.1457	0.1283	0.1047	0.0428	0.1096	0.0766	0.0753
chr1	6000001	6100000	6049384	2542	2542	2542	2542	1173	1339	1277	329.3579	336.8842	322.697	330.6331	377.4234	350.3085	-0.0162	-0.4502	-0.3245	0.001296	0.001325	0.001269	0.1569	0.1692	0.1545	0.092	0.1403	0.0889	0.2006	0.1924	0.1715	0.1609	0.118	0.1255	0.1849	0.2018	0.1176	0.1381	0.1353	0.1526	0.1692	0.1971	0.1534	0.0917	0.1054	0.0932	0.0932	0.1011	0.1688
chr1	6100001	6200000	6149900	3289	3289	3289	3289	1720	2003	1675	481.3105	558.5158	483.3983	484.8157	564.5848	459.4884	-0.0303	-0.0451	0.2143	0.001463	0.001698	0.00147	0.1836	0.1947	0.211	0.0764	0.1434	0.1455	0.1581	0.1964	0.1469	0.1244	0.1253	0.208	0.2195	0.1703	0.135	0.2593	0.1204	0.1809	0.1687	0.1414	0.1785	0.0912	0.1721	0.1271	0.1213	0.1624	0.1627
chr1	6200001	6300000	6249118	3071	3071	3071	3071	1752	1517	1146	462.5684	373.5053	309.1991	493.8356	427.5962	314.3724	-0.2655	-0.5303	-0.0677	0.001506	0.001216	0.001007	0.1983	0.1891	0.1253	0.1898	0.2068	0.0615	0.197	0.1664	0.1254	0.0397	0.1465	0.127	0.1303	0.1016	0.1371	0.0739	0.196	0.1218	0.1058	0.1889	0.0492	0.0355	0.1276	0.1345	0.098	0.1599	0.1149
chr1	6300001	6400000	6349171	2475	2475	2475	2475	1310	970	1045	255.6579	189.2526	213.6277	369.2492	273.4135	286.6659	-1.2892	-1.2893	-1.0485	0.001033	0.000765	0.000863	0.1027	0.1121	0.1019	0.0679	0.0858	0.1139	0.0315	0.099	0.0796	0.0469	0.1184	0.0869	0.122	0.0885	0.1006	0.0602	0.1139	0.1014	0.0659	0.1212	0.0933	0.0214	0.1798	0.1079	0.0663	0.0691	0.1051
chr1	6400001	6500000	6452183	2902	2902	2902	2902	1430	1047	1604	324.0474	261.7684	395.5628	403.0735	295.1175	440.0116	-0.8218	-0.4734	-0.416	0.001117	0.000902	0.001363	0.1326	0.1448	0.1311	0.1385	0.0787	0.0738	0.0665	0.0534	0.1268	0.0513	0.1437	0.1261	0.1289	0.1409	0.0758	0.0724	0.0982	0.2288	0.1165	0.1237	0.0224	0.0065	0.1461	0.0972	0.1313	0.081	0.0589
chr1	6500001	6600000	6548929	2618	2618	2618	2618	1051	1220	1145	239.5211	267.9105	253.4632	296.245	343.8809	314.098	-0.8021	-0.9257	-0.7946	0.000915	0.001023	0.000968	0.1112	0.1075	0.1101	0.0702	0.0677	0.0513	0.107	0.0859	0.1024	0.0604	0.097	0.1528	0.0814	0.1322	0.1138	0.139	0.1222	0.1295	0.1322	0.0825	0.0615	0.0053	0.0982	0.0955	0.089	0.0772	0.1455
chr1	6600001	6700000	6648633	2565	2565	2565	2565	1226	1292	1127	288.0368	228.5684	282.5065	345.5721	364.1755	309.1602	-0.6977	-1.5605	-0.3549	0.001123	0.000891	0.001101	0.1576	0.1404	0.1431	0.2248	0.1183	0.1816	0.1283	0.0713	0.0854	0.1489	0.1138	0.0647	0.1138	0.0932	0.1497	0.069	0.0721	0.1287	0.1283	0.0741	0.0382	0.0117	0.0893	0.0823	0.0881	0.1442	0.1407
chr1	6700001	6800000	6749612	2774	2774	2774	2774	1384	1258	1289	315.5316	293.9789	341.6494	390.1075	354.592	353.6003	-0.8012	-0.7163	-0.1391	0.001137	0.00106	0.001232	0.1227	0.1485	0.1452	0.0563	0.1146	0.1198	0.0948	0.1269	0.1413	0.1208	0.1038	0.164	0.128	0.1168	0.1348	0.1024	0.0746	0.172	0.1514	0.1089	0.1438	0.004	0.0981	0.115	0.1081	0.0663	0.0761
chr1	6800001	6900000	6847652	2685	2685	2685	2685	1361	1333	1018	353.7368	375.9263	212.4545	383.6245	375.7322	279.2592	-0.3265	0.0022	-0.9844	0.001317	0.0014	0.000791	0.1833	0.1663	0.1407	0.1518	0.2298	0.1284	0.1255	0.1512	0.0633	0.1076	0.1508	0.1534	0.1326	0.1281	0.0849	0.1557	0.1479	0.035	0.0838	0.1292	0.1088	0.0194	0.1534	0.1207	0.1765	0.1106	0.1683
chr1	6900001	7000000	6951625	2321	2321	2321	2321	1054	1048	957	211.4684	240.7158	199.2424	297.0906	295.3994	262.5256	-1.2073	-0.7755	-0.9918	0.000911	0.001037	0.000858	0.1143	0.0956	0.1076	0.0817	0.0393	0.0651	0.0844	0.1422	0.0857	0.1142	0.0875	0.109	0.1025	0.1439	0.0784	0.1073	0.1181	0.0888	0.128	0.1112	0.1021	0.0172	0.0849	0.0909	0.09	0.1176	0.1215
chr1	7000001	7100000	7045827	2527	2527	2527	2527	1081	1197	1145	239.9842	286.2632	278.6364	304.7011	337.3979	314.098	-0.8898	-0.6351	-0.4647	0.00095	0.001133	0.001103	0.1432	0.1544	0.124	0.1613	0.2044	0.0528	0.0756	0.1583	0.1607	0.1452	0.0973	0.1421	0.1104	0.1088	0.1124	0.1191	0.0875	0.1492	0.125	0.0768	0.1619	0.0281	0.1096	0.0954	0.1072	0.0744	0.0938
chr1	7100001	7200000	7150184	2364	2364	2364	2364	1001	1047	1010	205.0789	251.6105	185.1948	282.1515	295.1175	277.0646	-1.1442	-0.6176	-1.3645	0.000868	0.001064	0.000783	0.1453	0.1532	0.1251	0.2056	0.3049	0.1543	0.0766	0.1561	0.1201	0.0706	0.0867	0.0427	0.1058	0.0664	0.0563	0.1007	0.0808	0.0601	0.0897	0.0943	0.0808	0.0013	0.0419	0.1019	0.0774	0.1637	0.1201
chr1	7200001	7300000	7255451	2653	2653	2653	2653	1339	1394	1036	286.9368	334.8526	245.8095	377.4234	392.9262	284.197	-1.0048	-0.6195	-0.5559	0.001082	0.001262	0.000927	0.1693	0.1706	0.1281	0.1857	0.264	0.0806	0.1142	0.1881	0.107	0.0761	0.0841	0.0158	0.1421	0.1048	0.1349	0.1202	0.092	0.0825	0.0663	0.0565	0.046	0.0053	0.1029	0.0596	0.1376	0.0716	0.1349
chr1	7300001	7400000	7349051	2234	2234	2234	2234	921	819	951	172.0684	174.1	202.7532	259.6019	230.8512	260.8797	-1.4121	-1.0292	-0.9167	0.00077	0.000779	0.000908	0.1078	0.11	0.1119	0.167	0.1367	0.1426	0.0806	0.0613	0.115	0.1374	0.0819	0.0313	0.0989	0.0658	0.0752	0.0515	0.1146	0.0895	0.1119	0.0828	0.107	0	0.0967	0.068	0.0895	0.0725	0.0703
chr1	7400001	7500000	7448955	2316	2316	2316	2316	1172	937	960	215.4263	183.2895	227.0909	330.3512	264.1118	263.3486	-1.4577	-1.2816	-0.5665	0.00093	0.000791	0.000981	0.1385	0.1384	0.1098	0.238	0.1862	0.1084	0.0544	0.0734	0.1334	0.0587	0.0803	0.0872	0.0846	0.1101	0.0484	0.0311	0.1403	0.1105	0.0907	0.1477	0.1136	0.0043	0.098	0.0643	0.0643	0.1006	0.1123
chr1	7500001	7600000	7552081	2536	2536	2536	2536	956	1357	927	182.5263	344.0842	190.6407	269.4673	382.4971	254.296	-1.3513	-0.4209	-1.0299	0.00072	0.001357	0.000752	0.1855	0.1735	0.1827	0.2874	0.4095	0.2751	0.056	0.11	0.112	0.0883	0.0706	0.0887	0.0899	0.1881	0.1041	0.0591	0.0639	0.0627	0.0785	0.0745	0.0844	0.1065	0.1021	0.0706	0.1266	0.1696	0.1759
chr1	7600001	7700000	7652527	2175	2175	2175	2175	1145	888	918	263.5158	209.2421	206.9481	322.7407	250.3002	251.8271	-0.7689	-0.6869	-0.7332	0.001212	0.000962	0.000951	0.1371	0.1248	0.1168	0.1183	0.0732	0.1012	0.1255	0.0211	0.1338	0.0524	0.1697	0.1228	0.1159	0.1149	0.0956	0.1154	0.1149	0.1347	0.0602	0.0722	0.108	0.0777	0.0497	0.1044	0.0322	0.1113	0.0451
chr1	7700001	7800000	7751603	2637	2637	2637	2637	1379	969	1308	347.2105	233.6789	349.1818	388.6982	273.1317	358.8124	-0.4474	-0.605	-0.1105	0.001317	0.000886	0.001324	0.1576	0.1725	0.1537	0.181	0.1355	0.1652	0.1456	0.0497	0.1403	0.1312	0.1505	0.1248	0.1346	0.0785	0.1706	0.0747	0.1725	0.1301	0.2071	0.1703	0.1039	0.1085	0.1449	0.1293	0.0607	0.1221	0.0956
chr1	7800001	7900000	7847834	2553	2553	2553	2553	1259	1113	1153	266.1737	261.0421	246.8398	354.8738	313.7209	316.2926	-1.0474	-0.7035	-0.9039	0.001043	0.001022	0.000967	0.118	0.1674	0.1577	0.0684	0.2543	0.2305	0.1289	0.1026	0.1144	0.0752	0.1163	0.1034	0.096	0.123	0.0748	0.0306	0.1156	0.1383	0.1246	0.1375	0.0952	0.0858	0.0862	0.1222	0.1065	0.085	0.0447
chr1	7900001	8000000	7943785	1865	1865	1865	1865	707	781	860	128.3105	155.0684	196.0087	199.2818	220.1402	235.9164	-1.4904	-1.2374	-0.6958	0.000688	0.000831	0.001051	0.0964	0.1117	0.1088	0.1213	0.1258	0.0736	0.0499	0.059	0.1131	0.0788	0.0799	0.0836	0.0633	0.1442	0.0799	0.044	0.0944	0.1255	0.1105	0.089	0.0917	0.1598	0.066	0.0316	0.0836	0.0767	0.1024
chr1	8000001	8100000	8052438	2283	2283	2283	2283	1157	840	990	275.2158	162.7632	253.9394	326.1231	236.7705	271.5782	-0.6541	-1.3087	-0.2673	0.001206	0.000713	0.001112	0.1187	0.1409	0.1369	0.1084	0.0995	0.2019	0.1021	0.0876	0.1459	0.1292	0.1235	0.0745	0.1651	0.0679	0.1108	0.0955	0.1314	0.1301	0.0981	0.1226	0.1314	0.1222	0.1516	0.138	0.0364	0.0701	0.0749
chr1	8100001	8200000	8150396	2108	2108	2108	2108	991	938	783	223.4947	188.2684	191.5714	279.3328	264.3937	214.7937	-0.8373	-1.2059	-0.4446	0.00106	0.000893	0.000909	0.1263	0.1175	0.1138	0.1308	0.0902	0.1186	0.1034	0.0939	0.0977	0.1214	0.0873	0.0963	0.1262	0.1195	0.093	0.0531	0.1034	0.0816	0.0806	0.1205	0.1124	0.1101	0.0939	0.1167	0.0645	0.092	0.0878
chr1	8200001	8300000	8250598	2165	2165	2165	2165	835	764	953	170.4684	144.2211	222.4675	235.3611	215.3484	261.4283	-1.1544	-1.3826	-0.6132	0.000787	0.000666	0.001028	0.0788	0.1203	0.1136	0.0414	0.1418	0.1475	0.079	0.0725	0.067	0.1344	0.0868	0.0762	0.0684	0.0827	0.1072	0.0439	0.097	0.0721	0.1358	0.06	0.1085	0.1007	0.0503	0.0938	0.0383	0.0411	0.0739
chr1	8300001	8400000	8350403	2286	2286	2286	2286	1023	1047	775	197.0263	200.2316	159.2814	288.3526	295.1175	212.5991	-1.3267	-1.3469	-1.0313	0.000862	0.000876	0.000697	0.104	0.0872	0.096	0.0918	0.0574	0.1017	0.0328	0.108	0.0534	0.0556	0.0923	0.0936	0.0818	0.119	0.1155	0.0783	0.0713	0.0709	0.0844	0.0595	0.1094	0.0547	0.0976	0.0822	0.1505	0.0726	0.0814
chr1	8400001	8500000	8453155	2239	2239	2239	2239	1015	957	1028	216.8158	194.1	269.7749	286.0977	269.7492	282.0024	-1.0144	-1.1746	-0.1784	0.000968	0.000867	0.001205	0.1216	0.1776	0.1777	0.143	0.2437	0.2662	0.071	0.1184	0.1233	0.1706	0.0978	0.1161	0.0884	0.1166	0.1773	0.0978	0.1389	0.1737	0.1023	0.1014	0.0777	0.0134	0.0817	0.1076	0.0491	0.0241	0.0612
chr1	8500001	8600000	8548219	2279	2279	2279	2279	1136	919	987	261.8	169.2368	213.1948	320.2039	259.0382	270.7552	-0.7642	-1.4518	-0.8748	0.001149	0.000743	0.000935	0.1193	0.1328	0.1274	0.1184	0.1234	0.2085	0.1224	0.1509	0.0755	0.1062	0.1343	0.0632	0.0913	0.0974	0.0992	0.0553	0.1672	0.1343	0.1066	0.143	0.1088	0.0619	0.1027	0.1448	0.0465	0.0483	0.05
chr1	8600001	8700000	8654128	2251	2251	2251	2251	938	827	1004	194.8789	149.5105	230.3247	264.3937	233.1062	275.4187	-1.1011	-1.5015	-0.6737	0.000866	0.000664	0.001023	0.1157	0.1451	0.1544	0.208	0.2143	0.2959	0.1177	0.0493	0.1164	0.0786	0.0813	0.0458	0.0977	0.0613	0.0657	0.0671	0.0622	0.0578	0.0995	0.0955	0.1257	0.1399	0.1017	0.0875	0.1133	0.0857	0.0351
chr1	8700001	8800000	8748544	2105	2105	2105	2105	940	819	883	198.4895	150.4316	218.0519	264.9574	230.8512	242.2258	-1.0507	-1.4585	-0.4105	0.000943	0.000715	0.001036	0.1118	0.1246	0.1201	0.152	0.1168	0.1588	0.0627	0.0698	0.1112	0.0679	0.1259	0.0523	0.0755	0.0964	0.1126	0.0698	0.0356	0.1131	0.1435	0.1074	0.1021	0.0869	0.115	0.085	0.104	0.0789	0.0527
chr1	8800001	8900000	8851477	2052	2052	2052	2052	1004	816	736	216.9316	133.4632	137.3636	282.9971	230.0056	201.9006	-0.9779	-1.7573	-1.3143	0.001057	0.00065	0.000669	0.1087	0.1048	0.0721	0.1231	0.0996	0.0449	0.078	0.0824	0.0955	0.0424	0.1438	0.0531	0.1457	0.0765	0.0892	0.0546	0.0897	0.0497	0.0794	0.1184	0.0468	0.0463	0.1072	0.1184	0.0999	0.0682	0.0653
chr1	8900001	9000000	8947439	2237	2237	2237	2237	906	947	701	174.2105	146.3632	114.7143	255.3739	266.9305	192.2993	-1.331	-1.8917	-1.6586	0.000779	0.000654	0.000513	0.082	0.0734	0.0628	0.0692	0.0656	0.0375	0.0559	0.0948	0.034	0.0545	0.0769	0.0478	0.1051	0.0554	0.0572	0.0474	0.0881	0.072	0.0541	0.0992	0.0201	0.0577	0.1064	0.0501	0.1864	0.0416	0.0376
chr1	9000001	9100000	9049317	1932	1932	1932	1932	723	842	621	141.0632	127.9947	118.5628	203.7917	237.3342	170.3536	-1.2882	-1.9289	-1.2493	0.00073	0.000662	0.000614	0.0807	0.082	0.072	0.0752	0.1019	0.0618	0.0673	0.074	0.0606	0.0932	0.0802	0.0642	0.0761	0.0699	0.0668	0.1061	0.102	0.0538	0.0528	0.0802	0.0176	0.0699	0.0714	0.0502	0.0688	0.0471	0.0714
chr1	9100001	9200000	9147325	1938	1938	1938	1938	571	1000	545	94.1053	156.2368	97.974	160.9475	281.8696	149.5052	-1.7367	-1.867	-1.4156	0.000486	0.000806	0.000506	0.0717	0.0604	0.0743	0.0532	0.1002	0.0642	0.049	0.0557	0.0676	0.0604	0.0614	0.0526	0.0361	0.0759	0.065	0.1842	0.0531	0.047	0.0284	0.0459	0.0464	0.0604	0.0413	0.0501	0.0655	0.0454	0.0397
chr1	9200001	9300000	9247923	1909	1909	1909	1909	703	810	729	135.6263	133.5211	177.2381	198.1543	228.3144	199.9803	-1.3205	-1.7382	-0.4676	0.00071	0.000699	0.000928	0.0809	0.1023	0.1012	0.0703	0.1121	0.1097	0.0361	0.0602	0.1053	0.099	0.0838	0.0566	0.0974	0.1231	0.0566	0.1032	0.0561	0.0896	0.0482	0.0623	0.1367	0.1273	0.0969	0.0849	0.0969	0.0461	0.0466
chr1	9300001	9400000	9353446	2169	2169	2169	2169	1130	948	939	290.6789	198.9526	200.4113	318.5127	267.2124	257.5878	-0.3661	-1.0699	-0.9133	0.00134	0.000917	0.000924	0.137	0.1335	0.0999	0.0989	0.0847	0.0417	0.1535	0.0848	0.0475	0.0848	0.1406	0.1277	0.1406	0.0853	0.077	0.0917	0.0788	0.0747	0.053	0.0853	0.1074	0.1734	0.1669	0.1734	0.1314	0.1194	0.1425
chr1	9400001	9500000	9453117	2182	2182	2182	2182	816	907	1002	151.7947	207.9526	239.4242	230.0056	255.6557	274.8701	-1.4236	-0.7814	-0.5306	0.000696	0.000953	0.001097	0.1143	0.1162	0.1252	0.1656	0.1304	0.1011	0.0857	0.0481	0.0898	0.1159	0.077	0.1072	0.1049	0.0999	0.1572	0.1347	0.0729	0.1004	0.1292	0.0477	0.1027	0.0972	0.077	0.044	0.0857	0.1045	0.1068
chr1	9500001	9600000	9545926	2201	2201	2201	2201	828	844	1050	152.7316	156.5053	201.2338	233.388	237.898	288.0375	-1.4469	-1.4325	-1.2402	0.000694	0.000711	0.000914	0.1105	0.1318	0.1274	0.2272	0.2449	0.2237	0.0654	0.0318	0.0663	0.1036	0.1009	0.0763	0.0868	0.0795	0.114	0.0791	0.0772	0.0491	0.0482	0.0818	0.1272	0.0745	0.0813	0.0495	0.0441	0.0845	0.0491
chr1	9600001	9700000	9651467	1905	1905	1905	1905	648	843	770	120.4632	154.0421	128.6147	182.6515	237.6161	211.2275	-1.4245	-1.4727	-1.6083	0.000632	0.000809	0.000675	0.083	0.0734	0.0802	0.0722	0.0591	0.0402	0.0609	0.0646	0.0766	0.0782	0.0824	0.0903	0.0913	0.094	0.063	0.0646	0.0756	0.0698	0.0588	0.0614	0.0625	0.0588	0.0819	0.0409	0.1045	0.0562	0.0593
chr1	9700001	9800000	9752585	2620	2620	2620	2620	1331	1161	1366	314.0158	226.8421	264.7965	375.1685	327.2506	374.7231	-0.6831	-1.2856	-1.2079	0.001199	0.000866	0.001011	0.1886	0.1939	0.181	0.2979	0.2794	0.3211	0.1752	0.0752	0.0382	0.0672	0.0901	0.0874	0.1401	0.095	0.0737	0.0889	0.2111	0.1462	0.1008	0.1763	0.076	0.0599	0.0885	0.1252	0.0496	0.0809	0.1672
chr1	9800001	9900000	9851077	2796	2796	2796	2796	1257	1202	1314	259.7	327.0737	318.6753	354.3101	338.8073	360.4584	-1.119	-0.1451	-0.4773	0.000929	0.00117	0.00114	0.1483	0.1518	0.1329	0.1749	0.192	0.0717	0.1037	0.1727	0.0139	0.0229	0.1094	0.2135	0.0994	0.2074	0.0751	0.1423	0.1062	0.1563	0.1981	0.1252	0.0404	0.1023	0.0651	0.0762	0.0322	0.1037	0.1727
chr1	9900001	10000000	9946344	2229	2229	2229	2229	978	942	1053	216.3684	227.1158	182.9784	275.6685	265.5212	288.8605	-0.901	-0.6058	-1.5085	0.000971	0.001019	0.000821	0.1105	0.1093	0.1192	0.0539	0.1016	0.1319	0.0179	0.1777	0.0036	0.0162	0.1458	0.0947	0.0996	0.0996	0.0677	0.0624	0.0839	0.0969	0.183	0.1404	0.0319	0.0785	0.0736	0.1279	0.0659	0.0157	0.1045
chr1	10000001	10100000	10050399	2691	2691	2691	2691	1530	1591	1143	383.6737	427.5526	339.2857	431.2605	448.4546	313.5494	-0.4626	-0.1954	0.3379	0.001426	0.001589	0.001261	0.1818	0.1471	0.1773	0.0957	0.0464	0.1116	0.0888	0.1063	0.0041	0.0699	0.1806	0.2345	0.2178	0.217	0.2066	0.0985	0.0606	0.2107	0.1512	0.2003	0.1854	0.162	0.0933	0.1119	0.1635	0.0152	0.3036
chr1	10100001	10200000	10149453	2209	2209	2209	2209	1164	908	773	241.1421	198	183.1645	328.0962	255.9376	212.0505	-1.1105	-0.948	-0.5602	0.001092	0.000896	0.000829	0.1064	0.1039	0.0991	0.0349	0.0402	0.0707	0.1082	0.115	0.0059	0.0634	0.1195	0.0779	0.1507	0.1272	0.0661	0.0783	0.1335	0.048	0.0842	0.11	0.1082	0.0878	0.1136	0.0946	0.0923	0.0561	0.1109
chr1	10200001	10300000	10253808	2642	2642	2642	2642	1307	1131	1391	316.6053	315.5526	379.5238	368.4036	318.7945	381.5811	-0.5892	-0.0426	-0.0222	0.001198	0.001194	0.001437	0.1515	0.1764	0.162	0.12	0.1472	0.1053	0.1321	0.1503	0.0246	0.1646	0.1166	0.1321	0.1241	0.0727	0.0337	0.1313	0.1699	0.2086	0.1692	0.1257	0.1593	0.2025	0.1465	0.1283	0.1828	0.1665	0.0723
chr1	10300001	10400000	10349232	2239	2239	2239	2239	1110	1064	884	252.9526	254.4158	213.619	312.8753	299.9093	242.5001	-0.8024	-0.6355	-0.4899	0.00113	0.001136	0.000954	0.136	0.1367	0.1259	0.0932	0.138	0.095	0.0938	0.0688	0.0094	0.1117	0.1429	0.1014	0.084	0.1469	0.0375	0.1286	0.1318	0.0697	0.0665	0.0371	0.1206	0.1559	0.1246	0.1103	0.1268	0.0764	0.0795
chr1	10400001	10500000	10451923	2366	2366	2366	2366	1111	1087	931	229.8789	232.5421	207.8225	313.1571	306.3923	255.3932	-1.1142	-1.0098	-0.7663	0.000972	0.000983	0.000878	0.1244	0.1147	0.125	0.1227	0.1093	0.1497	0.1162	0.0993	0.0152	0.1319	0.109	0.134	0.1095	0.126	0.1031	0.1082	0.1158	0.0841	0.0917	0.0938	0.1238	0.0765	0.0959	0.0786	0.0985	0.1036	0.0959
chr1	10500001	10600000	10551369	2395	2395	2395	2395	939	1075	1060	189.6632	202.1053	261.1212	264.6756	303.0098	290.7807	-1.187	-1.3951	-0.4198	0.000792	0.000844	0.00109	0.1095	0.136	0.1314	0.1481	0.1841	0.154	0.0597	0.1027	0.0017	0.1311	0.0756	0.1198	0.0902	0.081	0.0889	0.1023	0.0856	0.1157	0.0956	0.0848	0.0948	0.1374	0.0681	0.0939	0.0877	0.0576	0.0722
chr1	10600001	10700000	10651929	2495	2495	2495	2495	1177	1125	1186	258.5684	199.7526	336.6753	331.7605	317.1033	325.3452	-0.9244	-1.5505	0.1434	0.001036	0.000801	0.001349	0.1123	0.2095	0.2012	0.1025	0.2776	0.3055	0.0762	0.2028	0.0108	0.208	0.1367	0.0762	0.1118	0.0685	0.1355	0.0593	0.1615	0.1198	0.119	0.0613	0.1675	0.0469	0.0914	0.0758	0.0778	0.0653	0.0405
chr1	10700001	10800000	10746282	2135	2135	2135	2135	1074	1024	1067	293.0105	272.2105	296.3463	302.728	288.6345	292.701	-0.1345	-0.2384	0.0513	0.001372	0.001275	0.001388	0.1755	0.1591	0.1704	0.1431	0.0722	0.125	0.1349	0.1162	0.0169	0.118	0.1087	0.1288	0.1105	0.1728	0.1527	0.0918	0.1738	0.0145	0.1265	0.0806	0.1438	0.1733	0.1822	0.1588	0.1213	0.1218	0.1457
chr1	10800001	10900000	10856092	2325	2325	2325	2325	1291	1083	1052	320.6263	267.2211	277.8312	363.8937	305.2648	288.5861	-0.4983	-0.5221	-0.1534	0.001379	0.001149	0.001195	0.1614	0.1508	0.134	0.1243	0.0808	0.068	0.16	0.1622	0.0318	0.1075	0.1974	0.1144	0.1712	0.1247	0.1024	0.1049	0.154	0.117	0.1492	0.1703	0.1389	0.1338	0.1204	0.172	0.1454	0.1097	0.1123
chr1	10900001	11000000	10952222	2335	2335	2335	2335	993	1165	1064	191.1789	285.3737	327.6017	279.8965	328.3781	291.878	-1.3277	-0.5487	0.5037	0.000819	0.001222	0.001403	0.1622	0.1741	0.165	0.2321	0.2226	0.1159	0.0857	0.1709	0.0013	0.1786	0.1101	0.1632	0.1182	0.1045	0.1443	0.0788	0.0681	0.1906	0.0797	0.0887	0.2047	0.1645	0.0951	0.0608	0.1135	0.1336	0.0959
chr1	11000001	11100000	11047242	2089	2089	2089	2089	922	851	749	187.3	156.1632	161.0866	259.8838	239.871	205.4667	-1.1697	-1.4612	-0.8881	0.000897	0.000748	0.000771	0.1174	0.1153	0.1102	0.18	0.1639	0.1871	0.0718	0.0541	0.0029	0.1364	0.1163	0.0594	0.1182	0.1091	0.0512	0.0493	0.0795	0.0847	0.0986	0.0594	0.0852	0.1015	0.091	0.0847	0.0886	0.0694	0.0933
chr1	11100001	11200000	11151214	2410	2410	2410	2410	1216	1016	928	304.4263	218.0368	196.1429	342.7534	286.3795	254.5703	-0.4686	-0.9997	-0.9443	0.001263	0.000905	0.000814	0.1408	0.1477	0.1093	0.1331	0.1789	0.1224	0.1232	0.095	0.0884	0.0846	0.1577	0.1274	0.1515	0.0905	0.0797	0.071	0.1033	0.0714	0.0983	0.1253	0.0747	0.066	0.1253	0.1627	0.0427	0.0817	0.0855
chr1	11200001	11300000	11249373	2430	2430	2430	2430	1165	1088	1048	233.8263	231.4105	283.7489	328.3781	306.6741	287.4889	-1.2065	-1.0282	-0.0535	0.000962	0.000952	0.001168	0.1131	0.16	0.1623	0.0853	0.2037	0.2127	0.1115	0.1263	0.1576	0.0914	0.1025	0.1115	0.0938	0.0988	0.0556	0.1099	0.0877	0.1337	0.0477	0.0992	0.1543	0.1123	0.0959	0.1313	0.0753	0.079	0.0844
chr1	11300001	11400000	11348581	2696	2696	2696	2696	1459	1203	1159	370.3474	264.4579	312.645	411.2478	339.0891	317.9385	-0.4169	-0.9223	-0.0685	0.001374	0.000981	0.00116	0.1554	0.1686	0.1332	0.1409	0.1453	0.1106	0.1053	0.0664	0.1484	0.1517	0.1076	0.1454	0.1595	0.1176	0.1128	0.1728	0.1091	0.0768	0.1254	0.1502	0.1554	0.1495	0.1469	0.138	0.1109	0.0705	0.0898
chr1	11400001	11500000	11448881	2490	2490	2490	2490	1228	1203	1040	237.0053	290.8158	261.7879	346.1359	339.0891	285.2943	-1.3212	-0.5965	-0.3391	0.000952	0.001168	0.001051	0.1274	0.1747	0.1573	0.0938	0.2751	0.1763	0.053	0.0494	0.1357	0.1161	0.1116	0.1265	0.102	0.1526	0.0578	0.0703	0.147	0.11	0.0735	0.0888	0.11	0.1394	0.1096	0.0606	0.1064	0.1032	0.1542
chr1	11500001	11600000	11548503	2500	2500	2500	2500	1003	1111	1239	217	232.3842	303.7576	282.7152	313.1571	339.8842	-0.9736	-1.0806	-0.4376	0.000868	0.00093	0.001215	0.106	0.1427	0.1403	0.0843	0.158	0.1353	0.1096	0.0132	0.1076	0.12	0.1036	0.0996	0.1108	0.0964	0.1772	0.0928	0.0904	0.0972	0.1508	0.09	0.174	0.0724	0.0912	0.1	0.1012	0.0432	0.0776
chr1	11600001	11700000	11648256	2433	2433	2433	2433	1029	1153	1112	226.4316	313.5526	276.3593	290.0438	324.9957	305.0454	-0.9187	-0.1475	-0.3871	0.000931	0.001289	0.001136	0.1378	0.2276	0.2044	0.1104	0.3795	0.2601	0.0288	0.0144	0.1336	0.1056	0.1221	0.1048	0.1212	0.1089	0.1591	0.1052	0.0941	0.1023	0.1471	0.0526	0.0958	0.0436	0.083	0.1077	0.0933	0.0863	0.1669
chr1	11700001	11800000	11751616	1907	1907	1907	1907	755	725	765	133.8474	149.4684	176.8268	212.8116	204.3555	209.8559	-1.5531	-1.1241	-0.6472	0.000702	0.000784	0.000927	0.0908	0.1147	0.1072	0.1026	0.1714	0.114	0.0446	0.0241	0.1285	0.0986	0.0986	0.0766	0.0393	0.1201	0.1133	0.0655	0.0755	0.0939	0.1017	0.0598	0.0876	0.042	0.0655	0.0729	0.0404	0.0205	0.0792
chr1	11800001	11900000	11851465	2191	2191	2191	2191	851	685	982	140.6316	110.7842	248.619	239.871	193.0807	269.3836	-1.7323	-1.7836	-0.3172	0.000642	0.000506	0.001135	0.0684	0.1328	0.1205	0.0895	0.1998	0.1904	0.0475	0.0132	0.1059	0.1374	0.0826	0.0319	0.0703	0.0826	0.0749	0.0571	0.0712	0.1502	0.0726	0.0493	0.1287	0.1086	0.0945	0.0561	0.0548	0.0434	0.0571
chr1	11900001	12000000	11950839	2245	2245	2245	2245	971	1019	1033	203	219.9263	306	273.6954	287.2251	283.374	-1.0819	-0.9815	0.3286	0.000904	0.00098	0.001363	0.1146	0.1559	0.1499	0.1001	0.1596	0.1242	0.0944	0.0281	0.159	0.1363	0.086	0.049	0.0419	0.1488	0.1403	0.0935	0.0713	0.1087	0.1194	0.0713	0.1216	0.1216	0.1323	0.0869	0.1038	0.0833	0.1082
chr1	12000001	12100000	12049647	2306	2306	2306	2306	1067	1063	975	228.6421	242.9632	225.5541	300.7549	299.6274	267.4634	-1.0045	-0.7923	-0.6447	0.000992	0.001054	0.000978	0.1284	0.1612	0.1357	0.1159	0.2455	0.1469	0.0984	0.1167	0.0729	0.0768	0.0776	0.1132	0.1036	0.118	0.101	0.1388	0.1119	0.0585	0.1592	0.1331	0.1284	0.1162	0.0199	0.0776	0.0603	0.0863	0.1171
chr1	12100001	12200000	12148872	2456	2456	2456	2456	1289	1098	853	296.7263	202.9211	202.2771	363.3299	309.4928	233.9962	-0.7682	-1.4426	-0.5576	0.001208	0.000826	0.000824	0.1413	0.124	0.127	0.1664	0.1021	0.2162	0.0509	0.0875	0.1189	0.0949	0.1621	0.1107	0.16	0.127	0.0472	0.066	0.103	0.0818	0.1238	0.0871	0.1046	0.0989	0.0525	0.1103	0.1144	0.0814	0.0737
chr1	12200001	12300000	12251945	2505	2505	2505	2505	958	1147	1126	171.6895	243.9632	267.9567	270.0311	323.3044	308.8859	-1.5253	-1.0282	-0.5454	0.000685	0.000974	0.00107	0.1044	0.1194	0.128	0.1169	0.1541	0.1142	0.095	0.0942	0.1281	0.1162	0.0758	0.1082	0.1106	0.0467	0.117	0.0731	0.115	0.1305	0.1142	0.0383	0.1018	0.0806	0.0303	0.0415	0.0731	0.0794	0.0934
chr1	12300001	12400000	12349847	2860	2860	2860	2860	1260	1571	1462	284.0632	391.7737	417.4935	355.1557	442.8172	401.0579	-0.8389	-0.4832	0.1688	0.000993	0.00137	0.00146	0.1459	0.1802	0.1763	0.1076	0.1921	0.1116	0.0661	0.1853	0.121	0.1451	0.1206	0.1248	0.1413	0.0374	0.0105	0.1556	0.1399	0.1367	0.1556	0.1045	0.193	0.1098	0.0378	0.086	0.1378	0.143	0.1514
chr1	12400001	12500000	12450914	2240	2240	2240	2240	1015	1164	855	220.0211	267.8	200.7835	286.0977	328.0962	234.5448	-0.9675	-0.77	-0.5921	0.000982	0.001196	0.000896	0.1349	0.1297	0.1248	0.109	0.1633	0.0903	0.0839	0.1464	0.0897	0.0969	0.1223	0.0888	0.1089	0.121	0.0112	0.1348	0.033	0.0991	0.0768	0.1134	0.0902	0.0808	0.1009	0.0768	0.0799	0.1058	0.1531
chr1	12500001	12600000	12549584	2487	2487	2487	2487	1204	1369	1081	317.5526	335.8947	319.2251	339.371	385.8795	296.5415	-0.2694	-0.5429	0.3148	0.001277	0.001351	0.001284	0.1527	0.1552	0.1567	0.0768	0.098	0.0884	0.0961	0.1323	0.1439	0.1427	0.1448	0.1138	0.1178	0.1962	0.0213	0.1335	0.1303	0.1524	0.1701	0.1021	0.1351	0.1226	0.1403	0.119	0.1934	0.1238	0.0985
chr1	12600001	12700000	12653196	2345	2345	2345	2345	1201	1115	1028	312.1842	257.4947	252.6623	338.5254	314.2846	282.0024	-0.3261	-0.7571	-0.4282	0.001331	0.001098	0.001077	0.1424	0.1522	0.1286	0.0812	0.1192	0.0852	0.1322	0.0712	0.0729	0.1348	0.1505	0.1339	0.1322	0.1117	0.1186	0.0908	0.1168	0.1254	0.119	0.1595	0.0913	0.1045	0.1181	0.1748	0.1134	0.0473	0.0674
chr1	12700001	12800000	12750260	2924	2924	2924	2924	1223	1388	1582	283.0684	308.3842	430.632	344.7265	391.235	433.9765	-0.7495	-0.8876	-0.0317	0.000968	0.001055	0.001473	0.1213	0.1541	0.1539	0.0927	0.1172	0.0996	0.1166	0.0715	0.1532	0.1317	0.1245	0.1385	0.1358	0.1282	0.1067	0.1166	0.0954	0.1505	0.2079	0.0824	0.1536	0.1624	0.08	0.0718	0.1594	0.118	0.0886
chr1	12800001	12900000	12849351	3339	3339	3339	3339	1718	1781	1878	419.7579	462.7632	572.9913	484.252	502.0098	515.1756	-0.5584	-0.3278	0.4623	0.001257	0.001386	0.001716	0.1825	0.2043	0.2131	0.1635	0.1596	0.1597	0.1147	0.1336	0.2114	0.145	0.1261	0.156	0.1336	0.1749	0.0991	0.1273	0.1435	0.2183	0.1749	0.1087	0.1878	0.2084	0.1024	0.065	0.1249	0.1033	0.1402
chr1	12900001	13000000	12948693	2804	2804	2804	2804	1249	1701	1453	323.3947	449.4263	381.4978	352.0551	479.4602	398.589	-0.3411	-0.2626	-0.1766	0.001153	0.001603	0.001361	0.1778	0.1948	0.2021	0.1295	0.2186	0.1572	0.0745	0.1266	0.1248	0.1583	0.1398	0.1708	0.1259	0.1608	0.1352	0.1573	0.1106	0.1209	0.0774	0.123	0.1341	0.0888	0.1159	0.0788	0.2257	0.1587	0.1487
chr1	13000001	13100000	13048640	2911	2911	2911	2911	1415	1421	1489	389.5474	370.3316	439.8528	398.8455	400.5367	408.4646	-0.0977	-0.3161	0.3165	0.001338	0.001272	0.001511	0.1614	0.1976	0.176	0.1083	0.1647	0.1187	0.156	0.1343	0.0477	0.1443	0.1274	0.101	0.1408	0.1419	0.1673	0.1182	0.1457	0.1553	0.111	0.1319	0.2305	0.1728	0.1391	0.1037	0.1305	0.124	0.1268
chr1	13100001	13200000	13151958	2416	2416	2416	2416	1131	1126	1250	295.9789	314.6526	360.6537	318.7945	317.3852	342.9018	-0.2999	-0.0361	0.2131	0.001225	0.001302	0.001493	0.1579	0.1734	0.1707	0.1133	0.1232	0.1013	0.0778	0.1651	0.1647	0.1693	0.1093	0.1221	0.1188	0.2057	0.156	0.1267	0.1105	0.1676	0.1627	0.1122	0.1349	0.1672	0.1349	0.1556	0.1581	0.0745	0.1349
chr1	13200001	13300000	13252061	2562	2562	2562	2562	1107	1203	1208	246.9368	257.4526	343.4935	312.0297	339.0891	331.3803	-0.874	-1.0088	0.1505	0.000964	0.001005	0.001341	0.1335	0.1484	0.1386	0.1545	0.1274	0.0844	0.0714	0.0956	0.1491	0.1319	0.1339	0.1046	0.1097	0.087	0.1354	0.071	0.1042	0.1764	0.1608	0.0749	0.1464	0.0816	0.0558	0.1179	0.1015	0.1042	0.1038
chr1	13300001	13400000	13346010	2612	2612	2612	2612	1130	1003	1301	260.3053	205.9947	292.316	318.5127	282.7152	356.8922	-0.7657	-1.1367	-0.745	0.000997	0.000789	0.001119	0.1066	0.1326	0.1137	0.0906	0.1142	0.0888	0.0796	0.0999	0.1007	0.1336	0.0938	0.0521	0.1106	0.0846	0.1034	0.0662	0.1137	0.1126	0.0475	0.0949	0.1229	0.1271	0.1011	0.108	0.0754	0.0907	0.0926
chr1	13400001	13500000	13448805	2288	2288	2288	2288	1034	1045	822	212.4158	194.5053	199.1861	291.4532	294.5537	225.4922	-1.136	-1.4229	-0.4798	0.000928	0.00085	0.000871	0.0981	0.1073	0.1053	0.0505	0.0901	0.1026	0.0677	0.0935	0.1097	0.0988	0.1145	0.0905	0.097	0.0988	0.0769	0.0752	0.1031	0.0791	0.0166	0.0905	0.0909	0.0651	0.0865	0.0647	0.0883	0.0795	0.1202
chr1	13500001	13600000	13551338	2314	2314	2314	2314	1074	998	931	217.6842	202.4789	228.7922	302.728	281.3059	255.3932	-1.1769	-1.1738	-0.4285	0.000941	0.000875	0.000989	0.1225	0.1359	0.1288	0.1519	0.1727	0.1629	0.1167	0.1236	0.1046	0.118	0.0864	0.0955	0.0817	0.0765	0.0808	0.0774	0.1059	0.1059	0.0964	0.0903	0.1041	0.0298	0.108	0.0851	0.0108	0.108	0.0761
chr1	13600001	13700000	13650968	2188	2188	2188	2188	1038	924	888	247.5526	218.3684	220.2251	292.5807	260.4475	243.5974	-0.6447	-0.6766	-0.3947	0.001131	0.000998	0.001007	0.1551	0.1442	0.1163	0.1898	0.1516	0.0757	0.1088	0.1124	0.0832	0.0768	0.1485	0.0782	0.128	0.1216	0.0928	0.0973	0.1389	0.1097	0.1051	0.1179	0.1124	0.1024	0.1211	0.1271	0.0526	0.0868	0.0887
chr1	13700001	13800000	13750177	2670	2670	2670	2670	1217	1312	1221	288.8263	282.4842	315.1429	343.0353	369.8129	334.9465	-0.6622	-0.9897	-0.2434	0.001082	0.001058	0.00118	0.1603	0.1593	0.1567	0.2037	0.1725	0.1695	0.0753	0.0978	0.1101	0.1281	0.1566	0.1243	0.1277	0.124	0.103	0.1461	0.1157	0.0925	0.1704	0.1004	0.1176	0.1232	0.0895	0.0978	0.1071	0.097	0.061
chr1	13800001	13900000	13850108	2524	2524	2524	2524	1123	1415	1149	265.0158	359.7947	305.3074	316.5396	398.8455	315.1953	-0.682	-0.4104	-0.1291	0.00105	0.001425	0.00121	0.1589	0.1446	0.1515	0.127	0.1248	0.0713	0.101	0.1502	0.1735	0.128	0.12	0.1517	0.0943	0.1644	0.1101	0.1723	0.0979	0.1054	0.0951	0.0773	0.1145	0.1549	0.101	0.107	0.0067	0.1597	0.1224
chr1	13900001	14000000	13952450	2538	2538	2538	2538	1193	1211	1030	278.1105	288.3789	221.0519	336.2704	341.3441	282.5511	-0.7247	-0.6502	-0.8957	0.001096	0.001136	0.000871	0.1336	0.1335	0.1316	0.0917	0.155	0.1381	0.0248	0.1076	0.0634	0.1198	0.1225	0.1348	0.1072	0.1426	0.0414	0.1225	0.1032	0.0638	0.1403	0.0847	0.0946	0.1123	0.1446	0.1099	0.0035	0.1612	0.1273
chr1	14000001	14100000	14046545	2716	2716	2716	2716	1300	1374	1395	333.3158	385.3737	418.8052	366.4305	387.2888	382.6784	-0.3787	-0.0207	0.3887	0.001227	0.001419	0.001542	0.1831	0.1833	0.1845	0.1646	0.1414	0.1115	0.1145	0.1322	0.1495	0.1344	0.1631	0.134	0.1318	0.1484	0.1635	0.1447	0.0979	0.1811	0.1775	0.0677	0.1539	0.1554	0.1013	0.1281	0.0074	0.1068	0.1543
chr1	14100001	14200000	14150271	2257	2257	2257	2257	1168	898	1001	286.6737	160.5421	221.4069	329.2237	253.1189	274.5957	-0.5415	-1.5316	-0.7971	0.00127	0.000711	0.000981	0.1738	0.1419	0.1489	0.279	0.118	0.2783	0.148	0.0589	0.1094	0.1396	0.1187	0.0642	0.1763	0.0762	0.0988	0.0784	0.1059	0.1023	0.1245	0.1471	0.1121	0.0864	0.1223	0.0961	0.0164	0.1201	0.0434
chr1	14200001	14300000	14250017	2392	2392	2392	2392	1005	1083	990	194.3684	229.5947	229.9437	283.279	305.2648	271.5782	-1.3147	-1.0385	-0.6308	0.000813	0.00096	0.000961	0.1329	0.1271	0.1242	0.2039	0.1808	0.1304	0.0577	0.0727	0.0669	0.1426	0.1233	0.0995	0.102	0.1848	0.1129	0.0589	0.0878	0.1137	0.0707	0.0594	0.0343	0.0807	0.0648	0.0397	0.005	0.0995	0.1446
chr1	14300001	14400000	14351079	2575	2575	2575	2575	1235	1387	1251	255.6316	349.2316	297.3117	348.109	390.9532	343.1761	-1.1132	-0.4473	-0.5502	0.000993	0.001356	0.001155	0.2029	0.1265	0.1969	0.2717	0.0831	0.2257	0.0983	0.1282	0.0796	0.0924	0.1363	0.1204	0.1181	0.1188	0.0866	0.0194	0.0377	0.1301	0.0804	0.0668	0.0431	0.1592	0.0897	0.0683	0.0047	0.2082	0.1351
chr1	14400001	14500000	14450856	2434	2434	2434	2434	1096	1099	1085	258.8263	264.7158	263.7576	308.9291	309.7747	297.6387	-0.6795	-0.6094	-0.4685	0.001063	0.001088	0.001084	0.155	0.1416	0.145	0.1845	0.1402	0.1465	0.1159	0.067	0.099	0.0612	0.076	0.0834	0.0707	0.1171	0.1076	0.0271	0.0653	0.0653	0.0653	0.1002	0.1504	0.0341	0.083	0.129	0.0127	0.0974	0.0813
chr1	14500001	14600000	14549383	2255	2255	2255	2255	1086	1042	843	220.3684	227.8	222.9394	306.1104	293.7081	231.253	-1.1735	-0.94	-0.1479	0.000977	0.00101	0.000989	0.1482	0.1377	0.1107	0.2012	0.17	0.0524	0.043	0.1007	0.0989	0.0288	0.1202	0.1184	0.1557	0.1255	0.1255	0.0492	0.1322	0.0834	0.0953	0.0865	0.0772	0.1038	0.0417	0.0993	0.0115	0.1273	0.059
chr1	14600001	14700000	14651253	1986	1986	1986	1986	937	1059	437	201.2316	295.5737	87.1169	264.1118	298.4999	119.8785	-0.9971	-0.0411	-1.1213	0.001013	0.001488	0.000439	0.1528	0.0958	0.137	0.1022	0.1426	0.1813	0.0106	0.211	0.0373	0.0564	0.0957	0.1777	0.1057	0.219	0.0534	0.2024	0.0811	0.0363	0.0448	0.1516	0.0645	0.0614	0.0448	0.0745	0.0146	0.1898	0.0992
chr1	14700001	14800000	14746450	1957	1957	1957	1957	1012	786	778	256.1632	192.9263	186.8009	285.252	221.5495	213.4221	-0.4272	-0.5408	-0.5129	0.001309	0.000986	0.000955	0.1625	0.1581	0.1213	0.1758	0.1697	0.1135	0.0056	0.141	0.1042	0.1012	0.1507	0.1497	0.1191	0.1104	0.0347	0.1421	0.0475	0.1998	0.1369	0.1696	0.1114	0.1191	0.1012	0.1277	0.0976	0.1017	0.0966
chr1	14800001	14900000	14856187	2414	2414	2414	2414	1403	1324	1208	416.3316	440.4579	431.4762	395.4631	373.1954	331.3803	0.2212	0.7554	1.2435	0.001725	0.001825	0.001787	0.2119	0.1969	0.1929	0.0905	0.0584	0.0337	0.1611	0.3103	0.0853	0.1019	0.1089	0.0986	0.2908	0.22	0.2995	0.0903	0.2842	0.0936	0.0083	0.1914	0.1864	0.2891	0.0435	0.191	0.2705	0.1935	0.08
chr1	14900001	15000000	14950079	2032	2032	2032	2032	1022	930	770	224.5158	175.0684	217.9697	288.0707	262.1387	211.2275	-0.9242	-1.3911	0.1313	0.001105	0.000862	0.001073	0.1487	0.1404	0.1131	0.2081	0.1291	0.0791	0.094	0.1176	0.1275	0.0974	0.1747	0.0871	0.1181	0.1004	0.1063	0.0758	0.0915	0.0935	0.0167	0.1068	0.1304	0.1363	0.1235	0.0792	0.1289	0.0571	0.0984
chr1	15000001	15100000	15048400	2550	2550	2550	2550	1331	1050	776	286.9	197.2737	176.5628	375.1685	295.9631	212.8734	-0.9861	-1.3969	-0.7014	0.001125	0.000774	0.000692	0.1092	0.1047	0.0816	0.0717	0.073	0.0549	0.0514	0.082	0.0443	0.0922	0.1106	0.0518	0.1149	0.0773	0.0824	0.0357	0.12	0.051	0.0816	0.0749	0.0863	0.0702	0.2098	0.0447	0.131	0.0431	0.0714
chr1	15100001	15200000	15148683	2096	2096	2096	2096	858	837	736	141.3947	164.3579	154.2251	241.8441	235.9249	201.9006	-1.7391	-1.2701	-0.9709	0.000675	0.000784	0.000736	0.0838	0.0841	0.083	0.0707	0.0892	0.0448	0.051	0.0945	0.0988	0.1093	0.0964	0.0778	0.073	0.0978	0.0649	0.0778	0.0763	0.0592	0.1083	0.0615	0.0701	0.1135	0.0677	0.0167	0.1059	0.052	0.1026
chr1	15200001	15300000	15253086	2067	2067	2067	2067	894	868	637	140.7526	144.9842	137.329	251.9914	244.6628	174.7427	-1.8486	-1.706	-0.8799	0.000681	0.000701	0.000664	0.0781	0.0804	0.0823	0.0624	0.0906	0.095	0.0431	0.0687	0.0818	0.0953	0.0731	0.0943	0.0803	0.0735	0.0789	0.0779	0.0489	0.0987	0.0706	0.0455	0.0677	0.0527	0.0745	0.091	0.0629	0.0397	0.0503
chr1	15300001	15400000	15348544	2370	2370	2370	2370	963	947	942	193	198.3789	183.8139	271.4404	266.9305	258.4108	-1.2104	-1.0756	-1.1877	0.000814	0.000837	0.000776	0.0924	0.0959	0.0886	0.0575	0.0956	0.0479	0.1173	0.1215	0.1118	0.0553	0.081	0.0599	0.0852	0.127	0.0916	0.0502	0.0814	0.081	0.0895	0.103	0.0696	0.0527	0.0675	0.0498	0.092	0.0869	0.0873
chr1	15400001	15500000	15448315	2496	2496	2496	2496	1070	962	1102	222.4842	187.7158	263.4762	301.6005	271.1586	302.3022	-1.099	-1.2889	-0.5286	0.000891	0.000752	0.001056	0.1089	0.1393	0.1094	0.1427	0.1797	0.0965	0.0517	0.0665	0.1086	0.0569	0.1038	0.0817	0.1238	0.119	0.1562	0.0669	0.113	0.099	0.1851	0.0721	0.1358	0.0529	0.0929	0.0962	0.1086	0.0761	0.0549
chr1	15500001	15600000	15546632	2219	2219	2219	2219	889	1103	833	159.6789	253.7421	179.6407	250.5821	310.9022	228.5097	-1.5191	-0.7703	-0.8796	0.00072	0.001143	0.00081	0.1146	0.0896	0.1073	0.1056	0.0805	0.0483	0.0559	0.0379	0.1384	0.046	0.0942	0.1388	0.0982	0.2132	0.1352	0.082	0.091	0.0901	0.1501	0.0739	0.0595	0.0771	0.0635	0.0532	0.0694	0.0753	0.0554
chr1	15600001	15700000	15650431	1758	1758	1758	1758	778	635	588	150.7	96.2316	114.6926	219.2946	178.9872	161.301	-1.3094	-1.9342	-1.1871	0.000857	0.000547	0.000652	0.0959	0.1165	0.14	0.1577	0.2184	0.4044	0.0489	0.0313	0.0819	0.1007	0.0802	0.0484	0.1189	0.0751	0.0796	0.0586	0.0688	0.0808	0.0324	0.0557	0.0728	0.0603	0.1246	0.0739	0.058	0.0284	0.0552
chr1	15700001	15800000	15752596	2323	2323	2323	2323	1329	997	1108	398.1842	202.1526	209.0303	374.6047	281.024	303.9481	0.2638	-1.1756	-1.2853	0.001714	0.00087	0.0009	0.1746	0.186	0.2507	0.1525	0.18	0.4834	0.1644	0.1309	0.062	0.0486	0.1687	0.0981	0.1296	0.1171	0.0792	0.0375	0.0422	0.152	0.0814	0.0568	0.0392	0.0547	0.1455	0.1675	0.0702	0.0478	0.0461
chr1	15800001	15900000	15851442	2232	2232	2232	2232	1259	1030	768	343.8105	229.9	153.0736	354.8738	290.3257	210.6789	-0.1306	-0.8719	-1.1244	0.00154	0.00103	0.000686	0.1986	0.2081	0.1055	0.2185	0.3117	0.1061	0.1559	0.0981	0.0757	0.0506	0.172	0.0618	0.2379	0.1658	0.0954	0.0762	0.1617	0.0255	0.0403	0.168	0.0453	0.0399	0.065	0.1474	0.0677	0.0484	0.1555
chr1	15900001	16000000	15948757	2291	2291	2291	2291	1285	1228	807	291.4474	261.8368	180.5065	362.2025	346.1359	221.3774	-0.8187	-1.0206	-0.7593	0.001272	0.001143	0.000788	0.1554	0.1562	0.1049	0.1282	0.2105	0.0429	0.1615	0.0965	0.0755	0.0685	0.1205	0.1672	0.1846	0.165	0.0764	0.0755	0.1196	0.0768	0.0986	0.1589	0.1318	0.1034	0.0668	0.065	0.1056	0.1244	0.1689
chr1	16000001	16100000	16049420	2124	2124	2124	2124	1068	1127	553	262.6632	231.4632	137.0866	301.0367	317.6671	151.6997	-0.534	-1.137	-0.3957	0.001237	0.00109	0.000645	0.1448	0.1372	0.1021	0.1117	0.192	0.084	0.016	0.0414	0.056	0.0654	0.1036	0.1135	0.1262	0.1036	0.0744	0.2156	0.0946	0.0993	0.0603	0.081	0.032	0.0664	0.0621	0.0904	0.0687	0.169	0.1022
chr1	16100001	16200000	16147743	2297	2297	2297	2297	1043	1254	793	225.4632	275.6632	210.7662	293.99	353.4645	217.5369	-0.9765	-0.9224	-0.128	0.000982	0.0012	0.000918	0.1482	0.1867	0.1568	0.1555	0.3308	0.1984	0.1136	0.1855	0.0853	0.0845	0.1554	0.1785	0.1276	0.1589	0.0744	0.0522	0.0801	0.1067	0.0457	0.0762	0.0374	0.0914	0.0866	0.1284	0.0875	0.1006	0.1345
chr1	16200001	16300000	16249259	2114	2114	2114	2114	945	1018	806	191.0842	211.7474	201.1385	266.3668	286.9433	221.1031	-1.1837	-1.0977	-0.3714	0.000904	0.001002	0.000951	0.1688	0.1599	0.1205	0.2835	0.2698	0.1068	0.1022	0.0913	0.0851	0.071	0.0615	0.0733	0.1036	0.1031	0.0714	0.0833	0.0511	0.071	0.0544	0.1235	0.0095	0.1367	0.0719	0.0965	0.0998	0.175	0.0833
chr1	16300001	16400000	16349198	2029	2029	2029	2029	907	962	646	191.2368	176.7947	124.71	255.6557	271.1586	177.2116	-1.0552	-1.4576	-1.2176	0.000943	0.000871	0.000615	0.1194	0.0969	0.113	0.1396	0.1121	0.2115	0.0306	0.1341	0.0636	0.0631	0.0547	0.0705	0.1503	0.0986	0.0537	0.0532	0.0897	0.0749	0.0813	0.1464	0.0123	0.0966	0.069	0.1405	0.1217	0.0764	0.0754
chr1	16400001	16500000	16450213	2160	2160	2160	2160	856	1125	765	161.5105	270.8105	173.9134	241.2804	317.1033	209.8559	-1.3843	-0.6116	-0.7043	0.000748	0.001254	0.000805	0.1436	0.103	0.1283	0.1823	0.1429	0.1128	0.0981	0.1153	0.1088	0.0356	0.0468	0.0824	0.0884	0.1625	0.038	0.1949	0.0426	0.0694	0.1116	0.1102	0.0954	0.0718	0.081	0.0199	0.1472	0.1199	0.1222
chr1	16500001	16600000	16552448	2381	2381	2381	2381	1092	1135	853	220.9263	226.9632	195.6753	307.8016	319.922	233.9962	-1.1825	-1.2174	-0.6736	0.000928	0.000953	0.000822	0.1434	0.1399	0.1089	0.212	0.2348	0.1041	0.1155	0.0764	0.1088	0.0869	0.0941	0.047	0.0811	0.1378	0.0769	0.0836	0.0806	0.1	0.1243	0.0819	0.0617	0.0815	0.0777	0.047	0.1172	0.1445	0.0907
chr1	16600001	16700000	16646642	2121	2121	2121	2121	871	838	839	175.4211	128.2526	198.355	245.5084	236.2067	230.1557	-1.1954	-1.9136	-0.5683	0.000827	0.000605	0.000935	0.0904	0.1224	0.1214	0.1186	0.1654	0.2259	0.074	0.0523	0.0608	0.1419	0.1004	0.058	0.115	0.0542	0.0891	0.0688	0.066	0.1089	0.1249	0.0448	0.0844	0.0853	0.0231	0.0736	0.0504	0.0651	0.0467
chr1	16700001	16800000	16752628	2090	2090	2090	2090	949	921	863	205.2684	164.0474	198.7403	267.4943	259.6019	236.7394	-0.9743	-1.5415	-0.6603	0.000982	0.000785	0.000951	0.112	0.1458	0.1423	0.1207	0.2064	0.2455	0.0522	0.1144	0.1134	0.0665	0.1196	0.101	0.0967	0.077	0.1311	0.1316	0.1057	0.0957	0.1565	0.133	0.0718	0.1239	0.1105	0.1124	0.0746	0.0569	0.0694
chr1	16800001	16900000	16849972	2200	2200	2200	2200	905	1017	862	184.1842	250.5579	193.8788	255.092	286.6614	236.4651	-1.1641	-0.5276	-0.7408	0.000837	0.001139	0.000881	0.124	0.1571	0.1254	0.1157	0.2972	0.1106	0.095	0.1255	0.0877	0.0791	0.0909	0.0573	0.0982	0.1482	0.1177	0.12	0.0682	0.09	0.0745	0.0545	0.1027	0.0718	0.0823	0.0691	0.1	0.0995	0.1441
chr1	16900001	17000000	16949719	2229	2229	2229	2229	947	1097	840	172.6421	283.5526	138.1991	266.9305	309.211	230.43	-1.4794	-0.3476	-1.6463	0.000775	0.001272	0.00062	0.1343	0.1431	0.1366	0.1379	0.3508	0.1876	0.0624	0.1624	0.0673	0.0565	0.0637	0.1193	0.087	0.0642	0.0745	0.135	0.0574	0.061	0.0462	0.0888	0.0686	0.1104	0.0906	0.0399	0.1561	0.1095	0.1148
chr1	17000001	17100000	17052346	2710	2710	2710	2710	1387	1269	1188	333.1053	279.1474	350.1385	390.9532	357.6925	325.8939	-0.6202	-0.9202	0.3062	0.001229	0.00103	0.001292	0.1554	0.2089	0.1798	0.1617	0.2512	0.2181	0.0937	0.1137	0.1598	0.1734	0.1797	0.0679	0.1624	0.11	0.176	0.1214	0.1133	0.0945	0.1967	0.1173	0.0731	0.1421	0.0959	0.1055	0.0937	0.1063	0.0923
chr1	17100001	17200000	17146493	2585	2585	2585	2585	1122	1308	1246	256.0316	351.1842	342.1342	316.2577	368.6855	341.8045	-0.7979	-0.1989	0.004	0.00099	0.001359	0.001324	0.1534	0.2126	0.1733	0.1357	0.2982	0.13	0.0839	0.0967	0.099	0.0897	0.1191	0.1482	0.077	0.1663	0.0511	0.0491	0.0959	0.1845	0.2124	0.0747	0.1207	0.1172	0.0739	0.0789	0.101	0.0986	0.1544
chr1	17200001	17300000	17253875	2071	2071	2071	2071	1059	875	743	227.6947	178.6842	170.5974	298.4999	246.6359	203.8208	-0.9937	-1.1537	-0.6702	0.001099	0.000863	0.000824	0.1302	0.133	0.1073	0.1437	0.1648	0.1224	0.0985	0.1193	0.07	0.0821	0.1362	0.0922	0.1381	0.0946	0.0613	0.1038	0.1033	0.0526	0.0386	0.0575	0.0884	0.0966	0.127	0.0715	0.1009	0.098	0.0937
chr1	17300001	17400000	17345358	2219	2219	2219	2219	1028	840	739	207.1	133.9421	145.8571	289.762	236.7705	202.7235	-1.195	-1.8184	-1.1534	0.000933	0.000604	0.000657	0.0887	0.0966	0.0694	0.0733	0.0998	0.0486	0.059	0.0563	0.0482	0.0771	0.1	0.0626	0.0626	0.0712	0.0234	0.0689	0.087	0.0617	0.0798	0.0324	0.0771	0.0784	0.1041	0.1027	0.0563	0.0689	0.0644
chr1	17400001	17500000	17450320	2597	2597	2597	2597	1309	1147	1248	329.5684	270.2105	275.2251	368.9673	323.3044	342.3531	-0.4475	-0.6881	-0.8072	0.001269	0.00104	0.00106	0.1279	0.1369	0.1165	0.0523	0.0828	0.053	0.1313	0.0774	0.0593	0.1352	0.1536	0.0589	0.1278	0.1136	0.0069	0.0978	0.124	0.1024	0.077	0.1321	0.0774	0.1463	0.1663	0.1094	0.1047	0.094	0.1198
chr1	17500001	17600000	17548948	2556	2556	2556	2556	1175	1273	1161	285.5	323.0789	240.2641	331.1968	358.82	318.4872	-0.5781	-0.4174	-1.011	0.001117	0.001264	0.00094	0.1511	0.1337	0.1239	0.1212	0.1333	0.06	0.0927	0.1103	0.0074	0.1158	0.1021	0.1827	0.0955	0.1831	0.0043	0.1252	0.0919	0.097	0.1138	0.0888	0.0661	0.1639	0.1475	0.1362	0.169	0.1142	0.1056
chr1	17600001	17700000	17648832	2383	2383	2383	2383	1275	1229	935	310.5	262.9368	183.1602	359.3838	346.4178	256.4905	-0.57	-1.0098	-1.1763	0.001303	0.001103	0.000769	0.1605	0.156	0.1125	0.1463	0.2074	0.0941	0.0852	0.1502	0.0218	0.094	0.1318	0.1104	0.107	0.1637	0.0281	0.0814	0.1704	0.0755	0.0529	0.1507	0.0692	0.0848	0.1397	0.1221	0.0697	0.0789	0.099
chr1	17700001	17800000	17750890	2521	2521	2521	2521	1284	1154	1023	313.5263	254.4526	240.8182	361.9206	325.2775	280.6308	-0.5604	-0.9123	-0.5838	0.001244	0.001009	0.000955	0.1569	0.1446	0.1331	0.1678	0.1395	0.1536	0.1511	0.1333	0.0619	0.0896	0.146	0.0885	0.1718	0.0825	0.1261	0.119	0.1392	0.1301	0.052	0.1309	0.1329	0.1226	0.0944	0.1198	0.1142	0.0742	0.1242
chr1	17800001	17900000	17853751	2108	2108	2108	2108	892	971	1013	221.7684	226.9105	251.3074	251.4277	273.6954	277.8876	-0.494	-0.716	-0.3936	0.001052	0.001076	0.001192	0.1348	0.134	0.1493	0.1202	0.0901	0.1389	0.084	0.1423	0.1395	0.1969	0.1475	0.0085	0.1034	0.1361	0.1048	0.0783	0.0887	0.0636	0.1134	0.101	0.1072	0.1475	0.0745	0.0882	0.0963	0.1001	0.1423
chr1	17900001	18000000	17952635	2358	2358	2358	2358	1184	920	955	286.4053	173.6	178.7186	333.7336	259.32	261.977	-0.5942	-1.3844	-1.3076	0.001215	0.000736	0.000758	0.1356	0.125	0.1185	0.1669	0.1215	0.2303	0.1162	0.0585	0.0772	0.081	0.0946	0.0191	0.095	0.123	0.0738	0.0865	0.0785	0.1357	0.0844	0.1272	0.0674	0.081	0.0997	0.1022	0.0386	0.0657	0.0539
chr1	18000001	18100000	18048901	2252	2252	2252	2252	1193	922	798	265.9421	187.2895	186.5931	336.2704	259.8838	218.9085	-0.8764	-1.1698	-0.6071	0.001181	0.000832	0.000829	0.1232	0.1266	0.1079	0.1033	0.118	0.1327	0.095	0.1008	0.0688	0.0968	0.1572	0.0275	0.1679	0.1039	0.1257	0.0777	0.1079	0.0448	0.0853	0.0782	0.0804	0.0844	0.1679	0.0746	0.0915	0.0742	0.0924
chr1	18100001	18200000	18149235	1868	1868	1868	1868	927	780	645	158.2158	136.4737	137.4935	261.2931	219.8583	176.9373	-1.6521	-1.5877	-0.9162	0.000847	0.000731	0.000736	0.0918	0.0978	0.0898	0.0774	0.1077	0.1031	0.0616	0.0857	0.0824	0.0792	0.1055	0.0187	0.113	0.0921	0.0653	0.0958	0.1263	0.0632	0.0985	0.084	0.0846	0.0835	0.1188	0.0514	0.0728	0.084	0.0482
chr1	18200001	18300000	18249119	1942	1942	1942	1942	852	575	864	167.2263	85.3211	162.2468	240.1529	162.075	237.0137	-1.2715	-1.9805	-1.2976	0.000861	0.000439	0.000835	0.0859	0.1	0.0794	0.1416	0.0836	0.1101	0.052	0.0602	0.0736	0.0829	0.0984	0.0093	0.0597	0.0978	0.018	0.0263	0.0989	0.0942	0.0881	0.0819	0.0536	0.0046	0.0608	0.053	0.0319	0.0438	0.0191
chr1	18300001	18400000	18352158	1963	1963	1963	1963	959	711	834	197.9895	138.3737	186.3896	270.313	200.4093	228.7841	-1.1206	-1.2954	-0.7622	0.001009	0.000705	0.00095	0.1076	0.1125	0.1191	0.1161	0.0707	0.1824	0.11	0.0948	0.1131	0.0657	0.1783	0.0168	0.1187	0.08	0.0214	0.0871	0.1146	0.1014	0.0907	0.0571	0.052	0.0112	0.081	0.0606	0.0693	0.0515	0.0173
chr1	18400001	18500000	18449132	1937	1937	1937	1937	883	534	694	159.3368	105.6474	165.9913	248.8909	150.5184	190.3791	-1.5067	-1.2463	-0.5266	0.000823	0.000545	0.000857	0.0832	0.1015	0.0892	0.1	0.0962	0.1208	0.0681	0.0186	0.0697	0.1084	0.0738	0.0067	0.1244	0.0485	0.1177	0.047	0.0707	0.128	0.0697	0.0728	0.0656	0.0459	0.0893	0.0681	0.0774	0.0201	0.0098
chr1	18500001	18600000	18551185	2467	2467	2467	2467	1263	831	1034	272.2684	153.2368	244.4286	356.0013	234.2336	283.6484	-0.9857	-1.4478	-0.569	0.001104	0.000621	0.000991	0.1661	0.1489	0.1065	0.3221	0.1778	0.1398	0.0997	0.0251	0.0499	0.0855	0.1026	0.015	0.1309	0.0665	0.0535	0.0563	0.1013	0.1236	0.0762	0.1431	0.1261	0.1196	0.0807	0.0596	0.0863	0.0957	0.0101
chr1	18600001	18700000	18649599	2841	2841	2841	2841	1354	1375	1535	344.1947	372.9526	426.4416	381.6515	387.5707	421.0834	-0.4113	-0.1581	0.0524	0.001212	0.001313	0.001501	0.1567	0.2043	0.175	0.1102	0.2047	0.1105	0.0398	0.1355	0.1746	0.1257	0.1323	0.0123	0.1507	0.057	0.1528	0.1264	0.1464	0.0496	0.2422	0.0405	0.1499	0.0964	0.1183	0.1214	0.1193	0.0718	0.0591
chr1	18700001	18800000	18750586	2314	2314	2314	2314	1150	1160	789	262.1	269.8579	147.671	324.1501	326.9687	216.4396	-0.8021	-0.7319	-1.3066	0.001133	0.001166	0.000638	0.127	0.1544	0.1369	0.0512	0.2781	0.2115	0.1106	0.1236	0.0756	0.0653	0.1119	0.0186	0.1119	0.0787	0.0678	0.1054	0.1154	0.0812	0.0644	0.0994	0.0674	0.0657	0.1007	0.0951	0.0951	0.1456	0.0864
chr1	18800001	18900000	18848999	2426	2426	2426	2426	1333	1245	1018	382.8053	311.7947	239.0087	375.7322	350.9277	279.2592	0.0789	-0.4673	-0.5931	0.001578	0.001285	0.000985	0.1679	0.1708	0.1612	0.0815	0.1467	0.1775	0.1814	0.1707	0.1245	0.0882	0.2181	0.0383	0.1805	0.1175	0.1014	0.0458	0.0833	0.1917	0.082	0.12	0.1158	0.0907	0.1566	0.1257	0.1352	0.1603	0.143
chr1	18900001	19000000	18950964	2317	2317	2317	2317	1203	1163	984	255.0368	266.0105	221.4459	339.0891	327.8144	269.9323	-1.0387	-0.79	-0.7391	0.001101	0.001148	0.000956	0.1735	0.1588	0.1427	0.2177	0.2184	0.1548	0.0868	0.076	0.0902	0.0751	0.1114	0.0414	0.1204	0.12	0.0898	0.0272	0.1549	0.1368	0.1062	0.1489	0.1549	0.0975	0.1044	0.1394	0.0811	0.1347	0.1813
chr1	19000001	19100000	19049369	2135	2135	2135	2135	939	803	823	183.6737	151.4263	162.7489	264.6756	226.3413	225.7665	-1.2817	-1.3857	-1.148	0.00086	0.000709	0.000762	0.095	0.1094	0.0935	0.0976	0.1517	0.1215	0.0557	0.0778	0.0745	0.0932	0.1208	0.015	0.081	0.0923	0.0717	0.0089	0.0585	0.1185	0.0824	0.0234	0.0876	0.0567	0.0778	0.0454	0.1138	0.0609	0.0398
chr1	19100001	19200000	19152235	2139	2139	2139	2139	988	1100	994	172.9421	316.1053	241.6797	278.4872	310.0566	272.6755	-1.5875	0.0817	-0.4678	0.000809	0.001478	0.00113	0.1396	0.1651	0.1538	0.1017	0.263	0.0845	0.0617	0.0683	0.0697	0.0972	0.0898	0.0164	0.0636	0.1342	0.1407	0.0229	0.0463	0.0706	0.0584	0.0781	0.1216	0.0552	0.0659	0.0182	0.0542	0.0715	0.1973
chr1	19200001	19300000	19251542	1876	1876	1876	1876	780	828	669	134.5368	206.3263	129.4459	219.8583	233.388	183.521	-1.6245	-0.4855	-1.2111	0.000717	0.0011	0.00069	0.1145	0.1093	0.1128	0.1177	0.2207	0.1185	0.0267	0.1407	0.0693	0.0698	0.0581	0.0149	0.0624	0.1178	0.097	0.0181	0.0896	0.0496	0.0698	0.016	0.0496	0.0554	0.072	0.0112	0.1082	0.1183	0.1509
chr1	19300001	19400000	19351766	1937	1937	1937	1937	800	865	720	147.4158	176.7	143.0649	225.4957	243.8172	197.5114	-1.4496	-1.1527	-1.1333	0.000761	0.000912	0.000739	0.1127	0.0917	0.1029	0.151	0.1022	0.1122	0.0888	0.0934	0.0934	0.0857	0.0883	0.0155	0.1234	0.1451	0.0883	0.0294	0.0945	0.1064	0.0878	0.0516	0.0702	0.0919	0.0645	0.0506	0.0537	0.1249	0.1131
chr1	19400001	19500000	19453147	2043	2043	2043	2043	936	796	805	193.2316	138.9316	155.6017	263.83	224.3682	220.8287	-1.1207	-1.5941	-1.2148	0.000946	0.00068	0.000762	0.1216	0.0988	0.1335	0.2027	0.075	0.3028	0.0294	0.0715	0.0671	0.1586	0.1087	0.0299	0.0715	0.0759	0.0778	0.0201	0.0768	0.1419	0.0597	0.1087	0.0529	0.0798	0.0852	0.0979	0.0514	0.0519	0.1258
chr1	19500001	19600000	19549327	2010	2010	2010	2010	838	851	744	139.0842	170.3158	149.9048	236.2067	239.871	204.0951	-1.7216	-1.2141	-1.0917	0.000692	0.000847	0.000746	0.1495	0.1021	0.1158	0.3257	0.1766	0.1886	0.0512	0.1378	0.0269	0.096	0.094	0.0517	0.1	0.1313	0.0522	0.0129	0.0876	0.1234	0.0756	0.0741	0.108	0.0756	0.0831	0.0373	0.0746	0.0597	0.1025
chr1	19600001	19700000	19649633	2003	2003	2003	2003	940	808	693	167.9316	143.3526	120.2381	264.9574	227.7506	190.1047	-1.5337	-1.5514	-1.5108	0.000838	0.000716	0.0006	0.1141	0.0896	0.092	0.1935	0.1124	0.1694	0.0779	0.0594	0.0429	0.0619	0.0884	0.1063	0.1393	0.1498	0.0809	0.007	0.1298	0.0369	0.0559	0.0534	0.0549	0.0739	0.0934	0.0499	0.0649	0.0714	0.0404
chr1	19700001	19800000	19748791	2065	2065	2065	2065	1031	994	634	201.6263	211.2737	127.1861	290.6076	280.1784	173.9198	-1.2826	-1.0301	-1.1043	0.000976	0.001023	0.000616	0.157	0.1069	0.1444	0.2262	0.1506	0.2828	0.0547	0.0547	0.0518	0.0891	0.1467	0.1046	0.1036	0.1288	0.0751	0.0804	0.1743	0.0489	0.0804	0.0513	0.0717	0.0504	0.1676	0.0538	0.0571	0.1671	0.1269
chr1	19800001	19900000	19852683	1743	1743	1743	1743	709	618	621	121.4895	100.0789	109.2208	199.8456	174.1954	170.3536	-1.6409	-1.7798	-1.4746	0.000697	0.000574	0.000627	0.0734	0.0752	0.0693	0.0733	0.0655	0.0726	0.0465	0.0654	0.062	0.0683	0.0677	0.0832	0.0769	0.097	0.0614	0.0516	0.0711	0.0562	0.0574	0.062	0.0637	0.0602	0.0476	0.0688	0.0499	0.0482	0.047
chr1	19900001	20000000	19946633	2433	2433	2433	2433	1241	1133	878	204.9842	223.8947	153.9654	349.8002	319.3583	240.8542	-1.7349	-1.2524	-1.484	0.000843	0.00092	0.000633	0.0931	0.079	0.0846	0.028	0.0349	0.0443	0.1323	0.0847	0.0501	0.046	0.0908	0.1587	0.1097	0.0847	0.0514	0.0912	0.0744	0.0629	0.0518	0.0707	0.0654	0.0506	0.0867	0.0764	0.0567	0.0662	0.053
chr1	20000001	20100000	20057055	1919	1919	1919	1919	1032	918	576	212.0842	211.8158	104.9264	290.8894	258.7563	158.0091	-1.1349	-0.7597	-1.3801	0.001105	0.001104	0.000547	0.1162	0.0919	0.0996	0.026	0.0553	0.0969	0.0568	0.1032	0.0792	0.0568	0.1615	0.1209	0.1527	0.1605	0.037	0.1662	0.0959	0.0558	0.0875	0.0724	0.0422	0.0375	0.0813	0.1355	0.1141	0.0803	0.1605
chr1	20100001	20200000	20155192	1995	1995	1995	1995	969	927	846	194.1	235.7211	222.2208	273.1317	261.2931	232.0759	-1.2119	-0.4099	-0.1747	0.000973	0.001182	0.001114	0.1204	0.1216	0.1237	0.0568	0.0778	0.0382	0.0602	0.1835	0.0722	0.1233	0.1469	0.1018	0.0972	0.1293	0.0987	0.1489	0.1153	0.1048	0.1434	0.0912	0.0286	0.0276	0.0982	0.0827	0.1514	0.1519	0.0887
chr1	20200001	20300000	20254423	2093	2093	2093	2093	984	921	717	183.7368	177.1632	126.0823	277.3597	259.6019	196.6885	-1.4139	-1.3299	-1.4758	0.000878	0.000846	0.000602	0.098	0.1037	0.0878	0.0655	0.1713	0.0986	0.0592	0.1314	0.0435	0.075	0.1008	0.0631	0.0898	0.0635	0.0793	0.1252	0.1204	0.0578	0.0793	0.0745	0.053	0.0263	0.0822	0.0803	0.0807	0.0784	0.0827
chr1	20300001	20400000	20344729	2238	2238	2238	2238	1049	919	850	197.4947	149.5368	180.3463	295.6812	259.0382	233.1732	-1.3911	-1.7703	-0.9319	0.000882	0.000668	0.000806	0.0837	0.1109	0.1008	0.0392	0.1386	0.1576	0.1309	0.0858	0.1162	0.0728	0.1139	0.067	0.1028	0.0965	0.0657	0.0626	0.1202	0.1206	0.0885	0.0737	0.1117	0.042	0.0925	0.0398	0.0719	0.0666	0.0746
chr1	20500001	20600000	20554994	2128	2128	2128	2128	919	959	907	185.3474	189.3053	157.8831	259.0382	270.313	248.8095	-1.1914	-1.2552	-1.5034	0.000871	0.00089	0.000742	0.0996	0.1154	0.1101	0.063	0.1812	0.1521	0.0484	0.1325	0.0902	0.07	0.0907	0.1264	0.1123	0.102	0.0757	0.1537	0.0935	0.1001	0.1259	0.1062	0.0935	0.0136	0.0691	0.1076	0.0282	0.0273	0.1114
chr1	20600001	20700000	20653581	2063	2063	2063	2063	974	926	801	202.8368	187.2263	179.5541	274.541	261.0113	219.7315	-1.0939	-1.1839	-0.752	0.000983	0.000908	0.00087	0.1069	0.106	0.1034	0.0629	0.0685	0.077	0.0698	0.1202	0.1144	0.0228	0.1013	0.0945	0.1493	0.0805	0.0325	0.1217	0.1183	0.0737	0.1222	0.0771	0.126	0.017	0.1585	0.0756	0.033	0.0562	0.1323
chr1	20700001	20800000	20750011	2353	2353	2353	2353	1240	1221	666	231.6789	250.7105	136.9177	349.5183	344.1628	182.6981	-1.4128	-1.1378	-1.0299	0.000985	0.001065	0.000582	0.1166	0.0905	0.1025	0.0659	0.0745	0.1126	0.0582	0.0591	0.0637	0.0319	0.0846	0.0178	0.1942	0.0693	0.0195	0.082	0.0654	0.0569	0.0803	0.1228	0.0578	0.0531	0.1275	0.0586	0.0616	0.071	0.1993
chr1	20800001	20900000	20850887	2077	2077	2077	2077	953	927	796	156.9211	188.7684	183.5844	268.6217	261.2931	218.3599	-1.7416	-1.1624	-0.655	0.000756	0.000909	0.000884	0.099	0.1292	0.1278	0.0888	0.227	0.1787	0.1252	0.1271	0.0472	0.0655	0.0814	0.0169	0.0857	0.0616	0.0197	0.0737	0.0741	0.066	0.1064	0.0636	0.0236	0.0616	0.0727	0.0597	0.09	0.0573	0.079
chr1	20900001	21000000	20950104	2040	2040	2040	2040	835	837	711	159.6421	142.2263	165.355	235.3611	235.9249	195.0425	-1.347	-1.6629	-0.6258	0.000783	0.000697	0.000811	0.0863	0.1152	0.1205	0.0784	0.1857	0.2336	0.0412	0.077	0.1015	0.098	0.0907	0.0093	0.0956	0.0995	0.0211	0.0672	0.0843	0.0956	0.0593	0.0912	0.0176	0.0926	0.0539	0.0441	0.0775	0.0525	0.0833
chr1	21000001	21100000	21050667	2033	2033	2033	2033	813	856	760	140.1	178.4789	181.2121	229.16	241.2804	208.4843	-1.6271	-1.0899	-0.5379	0.000689	0.000878	0.000891	0.0982	0.0994	0.1037	0.1148	0.1157	0.0806	0.0487	0.124	0.1102	0.0733	0.0876	0.0079	0.0885	0.0777	0.1254	0.0472	0.0679	0.0777	0.1195	0.0433	0.0561	0.12	0.0669	0.0708	0.0664	0.1264	0.1062
chr1	21100001	21200000	21149559	2035	2035	2035	2035	899	858	818	174.3158	189.9737	193.8485	253.4008	241.8441	224.3949	-1.307	-0.8981	-0.5599	0.000857	0.000934	0.000953	0.1076	0.1165	0.1078	0.0941	0.1278	0.0679	0.0511	0.1268	0.1135	0.0236	0.113	0.0231	0.0668	0.1292	0.1017	0.084	0.0816	0.1106	0.0265	0.1002	0.0811	0.088	0.0683	0.0722	0.086	0.1263	0.1096
chr1	21200001	21300000	21254674	1864	1864	1864	1864	841	779	735	174.3947	176.9053	134.5411	237.0523	219.5764	201.6262	-1.1067	-0.8135	-1.368	0.000936	0.000949	0.000722	0.1104	0.1154	0.0986	0.0808	0.1681	0.0847	0.0853	0.095	0.0536	0.0177	0.1411	0.0145	0.1261	0.1068	0.066	0.1288	0.088	0.118	0.0392	0.11	0.103	0.1121	0.1159	0.0751	0.0472	0.0606	0.0644
chr1	21300001	21400000	21350464	2154	2154	2154	2154	902	908	914	166.2	192.5158	253.9437	254.2464	255.9376	250.7298	-1.4502	-1.0377	0.0527	0.000772	0.000894	0.001179	0.1221	0.1347	0.1397	0.193	0.1616	0.1501	0.0469	0.0747	0.1035	0.0645	0.097	0.0246	0.0887	0.1007	0.1425	0.1416	0.111	0.1249	0.1314	0.0715	0.1527	0.1342	0.0938	0.0873	0.0891	0.098	0.0427
chr1	21400001	21500000	21449801	2125	2125	2125	2125	944	956	881	183.5579	194.6263	204.9697	266.0849	269.4673	241.6772	-1.299	-1.1632	-0.6248	0.000864	0.000916	0.000965	0.1301	0.1172	0.1074	0.1916	0.1255	0.0677	0.0847	0.1355	0.0913	0.1176	0.1261	0.024	0.0762	0.1078	0.1191	0.0889	0.0842	0.1176	0.0889	0.0574	0.0847	0.0706	0.0993	0.0626	0.0758	0.1176	0.0734
chr1	21500001	21600000	21549855	1956	1956	1956	1956	839	806	718	150.9684	141.6	145.7273	236.4886	227.1869	196.9628	-1.5141	-1.5772	-1.0695	0.000772	0.000724	0.000745	0.0852	0.092	0.081	0.0666	0.0981	0.0498	0.0567	0.0741	0.0777	0.1017	0.1043	0.0235	0.0777	0.0798	0.0752	0.0736	0.0731	0.0838	0.0665	0.0869	0.0844	0.0194	0.1022	0.0593	0.0772	0.0649	0.0895
chr1	21600001	21700000	21650589	2184	2184	2184	2184	831	730	902	144.1	117.1158	174.4026	234.2336	205.7648	247.4379	-1.6111	-1.8032	-1.2143	0.00066	0.000536	0.000799	0.0749	0.0892	0.0743	0.1146	0.1021	0.0542	0.0408	0.0723	0.0302	0.1071	0.0591	0.0247	0.0403	0.0792	0.1145	0.0559	0.082	0.0916	0.0549	0.0394	0.0568	0.0554	0.0824	0.071	0.0481	0.0508	0.0495
chr1	21700001	21800000	21748882	1861	1861	1861	1861	801	582	626	121.9211	94.7105	116.1515	225.7776	164.0481	171.7252	-1.9257	-1.7677	-1.3299	0.000655	0.000509	0.000624	0.0673	0.0777	0.0675	0.074	0.0993	0.0891	0.058	0.0709	0.0553	0.0435	0.0677	0.0204	0.057	0.072	0.0758	0.0607	0.0414	0.0817	0.065	0.0467	0.0752	0.0564	0.0596	0.0414	0.05	0.0451	0.0505
chr1	21800001	21900000	21848582	1885	1885	1885	1885	808	636	650	126.3316	103.7474	115.2987	227.7506	179.2691	178.3089	-1.8643	-1.7624	-1.4523	0.00067	0.00055	0.000612	0.0672	0.0756	0.0716	0.0491	0.0839	0.1062	0.0435	0.0663	0.0552	0.0875	0.0727	0.0196	0.0801	0.0828	0.0605	0.0594	0.0748	0.0536	0.0589	0.0599	0.0562	0.0674	0.07	0.0658	0.0562	0.0472	0.0552
chr1	21900001	22000000	21948072	1788	1788	1788	1788	776	723	558	119.2632	121.0842	107.8398	218.7308	203.7917	153.0714	-1.9036	-1.6985	-1.2137	0.000667	0.000677	0.000603	0.0794	0.0854	0.0749	0.0851	0.1501	0.08	0.0509	0.0733	0.0677	0.0761	0.0878	0.0157	0.099	0.0917	0.0503	0.0956	0.061	0.0442	0.0794	0.0487	0.0593	0.0643	0.0649	0.0537	0.0744	0.0727	0.0666
chr1	22000001	22100000	22051338	1941	1941	1941	1941	792	757	663	127.5105	141.9105	127.2121	223.2407	213.3753	181.8751	-1.7952	-1.4019	-1.2353	0.000657	0.000731	0.000655	0.085	0.0893	0.0777	0.1035	0.156	0.0583	0.0567	0.0726	0.0634	0.0665	0.0891	0.0144	0.0711	0.0829	0.0948	0.0757	0.0577	0.0469	0.052	0.0541	0.0876	0.0665	0.0716	0.0629	0.0644	0.051	0.052
chr1	22100001	22200000	22149425	2039	2039	2039	2039	887	802	866	164.8842	167.3632	195.4199	250.0183	226.0594	237.5624	-1.4259	-1.087	-0.7297	0.000809	0.000821	0.000958	0.122	0.1182	0.1193	0.2033	0.1466	0.148	0.076	0.0736	0.0873	0.1064	0.0863	0.0059	0.1103	0.0986	0.1	0.0956	0.0569	0.1094	0.104	0.101	0.0937	0.0569	0.0912	0.0608	0.0853	0.0275	0.0642
chr1	22200001	22300000	22249745	2096	2096	2096	2096	724	864	832	120	148.4421	184.658	204.0736	243.5353	228.2354	-1.7242	-1.635	-0.7853	0.000573	0.000708	0.000881	0.073	0.1128	0.1064	0.0669	0.2185	0.1469	0.0453	0.0916	0.0921	0.074	0.0787	0.0091	0.0649	0.1331	0.0892	0.0439	0.0391	0.0821	0.0844	0.0491	0.1102	0.0945	0.0701	0.0573	0.0682	0.0439	0.072
chr1	22300001	22400000	22349605	2344	2344	2344	2344	918	1132	1147	194.0842	309.9158	270.5844	258.7563	319.0764	314.6467	-1.0467	-0.1203	-0.5764	0.000828	0.001322	0.001154	0.1434	0.1786	0.1623	0.1463	0.2889	0.1373	0.0951	0.166	0.1041	0.2073	0.1071	0.0218	0.1024	0.1459	0.1045	0.1941	0.0495	0.0452	0.2031	0.0439	0.1084	0.0196	0.0461	0.1101	0.1015	0.1216	0.1088
chr1	22400001	22500000	22449134	1884	1884	1884	1884	964	793	731	219.9842	148.4947	162.0519	271.7223	223.5226	200.529	-0.7975	-1.4052	-0.7889	0.001168	0.000788	0.00086	0.114	0.1128	0.0992	0.0783	0.0547	0.0941	0.0844	0.0786	0.0876	0.1173	0.1263	0.0069	0.1189	0.0849	0.0536	0.104	0.1136	0.0653	0.0663	0.0913	0.0939	0.0239	0.1024	0.1136	0.0653	0.0525	0.0855
chr1	22500001	22600000	22550273	2080	2080	2080	2080	975	833	847	182.4842	150.1526	155.0736	274.8229	234.7974	232.3502	-1.4073	-1.5094	-1.368	0.000877	0.000722	0.000746	0.0954	0.089	0.0849	0.0903	0.0471	0.0746	0.0673	0.099	0.0697	0.0899	0.1048	0.026	0.1356	0.1024	0.0779	0.0673	0.1091	0.0938	0.0971	0.0861	0.0644	0.0712	0.0957	0.0774	0.0615	0.0438	0.0779
chr1	22600001	22700000	22652194	1789	1789	1789	1789	692	634	667	106.8526	109.4368	124.2468	195.0538	178.7053	182.9724	-1.8923	-1.6216	-1.3192	0.000597	0.000612	0.000695	0.1013	0.0847	0.0765	0.2575	0.1366	0.0801	0.0615	0.071	0.0822	0.0553	0.0749	0.0089	0.0648	0.0866	0.0632	0.0447	0.0565	0.0615	0.0704	0.0358	0.0481	0.0771	0.0609	0.0391	0.0565	0.0509	0.0615
chr1	22700001	22800000	22749184	2105	2105	2105	2105	910	903	864	182.1895	166.9895	189.9221	256.5013	254.5283	237.0137	-1.2133	-1.4403	-0.8173	0.000866	0.000793	0.000902	0.1115	0.1284	0.0997	0.1502	0.1876	0.0825	0.0926	0.058	0.0831	0.1135	0.0988	0.0138	0.0727	0.1031	0.133	0.0846	0.0627	0.0632	0.0855	0.0594	0.0855	0.1221	0.0603	0.0708	0.0584	0.0903	0.0527
chr1	22800001	22900000	22848199	2024	2024	2024	2024	858	783	660	133.6579	148.6158	119.2208	241.8441	220.7039	181.0521	-1.8731	-1.3673	-1.4036	0.00066	0.000734	0.000589	0.0899	0.0992	0.0809	0.129	0.2316	0.1027	0.0425	0.1047	0.0534	0.0771	0.1057	0.0079	0.0707	0.1057	0.0524	0.0711	0.0781	0.0637	0.0623	0.0519	0.0702	0.0331	0.0593	0.0598	0.0771	0.0702	0.0687
chr1	22900001	23000000	22948343	1863	1863	1863	1863	820	650	577	134	100.8316	103.0563	231.1331	183.2152	158.2835	-1.7595	-1.8813	-1.4334	0.000719	0.000541	0.000553	0.0691	0.073	0.0622	0.0474	0.0702	0.0652	0.0521	0.0655	0.0644	0.0478	0.0875	0.0204	0.0703	0.0784	0.0199	0.058	0.0537	0.0719	0.0617	0.0837	0.0671	0.0537	0.0596	0.0649	0.0601	0.0499	0.0574
chr1	23000001	23100000	23052935	1970	1970	1970	1970	999	798	607	196.8263	139.1842	117.4545	281.5877	224.932	166.5131	-1.2609	-1.5959	-1.2106	0.000999	0.000707	0.000596	0.1238	0.1234	0.0773	0.1882	0.2206	0.0877	0.0853	0.0863	0.0584	0.0183	0.1518	0.031	0.1447	0.0939	0.0168	0.0513	0.0838	0.0538	0.067	0.0893	0.0802	0.0635	0.1157	0.0761	0.0619	0.0706	0.069
chr1	23100001	23200000	23149825	2020	2020	2020	2020	945	837	624	154.9632	136.4	118.3593	266.3668	235.9249	171.1766	-1.7516	-1.7663	-1.2679	0.000767	0.000675	0.000586	0.1102	0.1027	0.0718	0.2131	0.2102	0.0667	0.053	0.0569	0.0658	0.0649	0.1005	0.0252	0.0743	0.0743	0.0119	0.0896	0.0767	0.0416	0.0649	0.0733	0.0579	0.0436	0.0847	0.0703	0.0698	0.0386	0.0203
chr1	23200001	23300000	23250300	1954	1954	1954	1954	910	731	743	179.8684	134.4421	147.2078	256.5013	206.0467	203.8208	-1.2512	-1.4545	-1.1421	0.000921	0.000688	0.000753	0.0962	0.1002	0.082	0.0914	0.0918	0.0654	0.086	0.087	0.0819	0.0752	0.1285	0.0261	0.0885	0.1003	0.0343	0.0742	0.1029	0.0947	0.1141	0.108	0.107	0.0619	0.0589	0.0701	0.0706	0.0716	0.0338
chr1	23300001	23400000	23348646	2094	2094	2094	2094	918	897	693	183.7316	150.6632	129.6407	258.7563	252.837	190.1047	-1.2143	-1.6923	-1.3075	0.000877	0.000719	0.000619	0.0892	0.0849	0.0731	0.0567	0.0647	0.0454	0.0998	0.0883	0.0287	0.1003	0.0955	0.0377	0.0869	0.0941	0.0368	0.0688	0.086	0.0573	0.063	0.0812	0.0721	0.0616	0.0583	0.0669	0.074	0.0521	0.0597
chr1	23400001	23500000	23449758	2360	2360	2360	2360	900	1117	980	158.0368	196.3158	214.9264	253.6827	314.8484	268.835	-1.5789	-1.5773	-0.8251	0.00067	0.000832	0.000911	0.1003	0.1173	0.11	0.1471	0.1975	0.1182	0.0547	0.0674	0.1051	0.1136	0.0788	0.1403	0.0843	0.0919	0.0653	0.0725	0.0788	0.1123	0.0962	0.078	0.0932	0.0542	0.0826	0.0513	0.0877	0.0547	0.0805
chr1	23500001	23600000	23550704	2551	2551	2551	2551	1234	1302	1219	306.5579	332.0579	316.5498	347.8271	366.9942	334.3978	-0.4972	-0.399	-0.2197	0.001202	0.001302	0.001241	0.1668	0.1809	0.1823	0.1458	0.1972	0.1818	0.1266	0.0749	0.1525	0.1544	0.0733	0.1149	0.1152	0.138	0.1231	0.0768	0.1301	0.1164	0.0988	0.1184	0.1838	0.0227	0.0792	0.1102	0.1541	0.1874	0.0721
chr1	23600001	23700000	23648679	2819	2819	2819	2819	1454	1401	1371	366.3368	353.3947	365.5411	409.8384	394.8993	376.0947	-0.4449	-0.4405	-0.1155	0.0013	0.001254	0.001297	0.1725	0.1659	0.1561	0.1528	0.1245	0.1027	0.1284	0.0589	0.1213	0.1728	0.11	0.11	0.1206	0.1724	0.1419	0.0734	0.1057	0.1391	0.1259	0.1547	0.1298	0.0709	0.1316	0.1341	0.1515	0.1564	0.1238
chr1	23700001	23800000	23725584	1082	1082	1082	1082	512	417	411	114.4684	71.3053	80.8918	144.3172	117.5396	112.7461	-0.8645	-1.6426	-1.1588	0.001058	0.000659	0.000748	0.109	0.1079	0.0764	0.1214	0.0912	0.0419	0.0564	0.086	0.0693	0.0841	0.0943	0.0555	0.1479	0.0665	0.0712	0.0555	0.146	0.1007	0.0712	0.085	0.0795	0.0083	0.1238	0.0823	0.0943	0.0499	0.0407
chr1	23800001	23900000	23848321	2135	2135	2135	2135	1011	1009	966	189.4211	216.6211	252.039	284.9702	284.4064	264.9945	-1.4045	-0.9984	-0.2012	0.000887	0.001015	0.001181	0.1281	0.1379	0.1193	0.1511	0.1451	0.0426	0.089	0.1279	0.0567	0.1522	0.126	0.0567	0.074	0.0927	0.1311	0.14	0.097	0.0356	0.1265	0.097	0.1279	0.0759	0.089	0.0585	0.1255	0.1077	0.1049
chr1	23900001	24000000	23948544	2587	2587	2587	2587	1239	1182	1236	315.5895	239.4421	275.8485	349.2364	333.1699	339.0613	-0.4037	-1.1788	-0.7675	0.00122	0.000926	0.001066	0.1494	0.1445	0.1164	0.1676	0.1193	0.079	0.114	0.1129	0.0719	0.0978	0.1221	0.0831	0.0518	0.0966	0.0905	0.1067	0.1194	0.1438	0.1415	0.0823	0.099	0.0015	0.1013	0.1233	0.1175	0.0781	0.1048
chr1	24000001	24100000	24054031	2499	2499	2499	2499	778	934	1378	133.1368	164.7789	276.4935	219.2946	263.2662	378.0149	-1.6447	-1.5668	-1.1058	0.000533	0.000659	0.001106	0.069	0.0928	0.0959	0.075	0.0625	0.0418	0.0444	0.0532	0.0892	0.1076	0.0652	0.0752	0.0716	0.0276	0.1	0.0756	0.0364	0.1281	0.1277	0.0604	0.1028	0.0704	0.052	0.0288	0.0584	0.1301	0.0748
chr1	24100001	24200000	24144626	2443	2443	2443	2443	970	915	1188	202.5526	196.6789	323.0952	273.4135	257.9107	325.8939	-1.0855	-0.9943	-0.0354	0.000829	0.000805	0.001323	0.1	0.1301	0.1407	0.1031	0.0958	0.14	0.0933	0.1015	0.1404	0.1625	0.0958	0.0688	0.097	0.0745	0.1015	0.0778	0.0995	0.1359	0.1502	0.0933	0.0982	0.1388	0.0913	0.0622	0.0761	0.0712	0.088
chr1	24200001	24300000	24249354	2761	2761	2761	2761	1540	1147	1494	372.2947	334.6105	369.5628	434.0792	323.3044	409.8362	-0.5967	0.1465	-0.4047	0.001348	0.001212	0.001339	0.164	0.1899	0.1712	0.1261	0.1745	0.1486	0.0884	0.1257	0.1706	0.1489	0.125	0.1134	0.197	0.1496	0.1869	0.1083	0.138	0.1463	0.1326	0.1003	0.0134	0.0739	0.121	0.1318	0.1239	0.0808	0.1159
chr1	24300001	24400000	24353152	2290	2290	2290	2290	875	1044	1070	162.8158	221.0316	205.1385	246.6359	294.2719	293.5239	-1.4231	-1.0426	-1.2393	0.000711	0.000965	0.000896	0.0983	0.1052	0.112	0.0817	0.136	0.0945	0.0555	0.0568	0.1406	0.021	0.0843	0.0603	0.0672	0.1114	0.0952	0.1328	0.0415	0.1192	0.0541	0.0555	0.0441	0.0432	0.0616	0.0838	0.1035	0.0764	0.0764
chr1	24400001	24500000	24452118	2594	2594	2594	2594	1183	1197	1263	275.4	266.0947	286.4502	333.4518	337.3979	346.468	-0.7295	-0.8855	-0.7132	0.001062	0.001026	0.001104	0.1679	0.1429	0.1465	0.2379	0.1404	0.1606	0.1218	0.113	0.1184	0.1172	0.0998	0.0948	0.101	0.1226	0.0975	0.1241	0.1014	0.0887	0.0918	0.1542	0.1554	0.1037	0.1546	0.084	0.0547	0.106	0.1056
chr1	24500001	24600000	24552193	2746	2746	2746	2746	1306	1404	1303	280.3947	330.5105	347.4156	368.1217	395.7449	357.4408	-0.9987	-0.6909	-0.1155	0.001021	0.001204	0.001265	0.1516	0.1507	0.1545	0.1569	0.1392	0.1138	0.0918	0.1205	0.1311	0.1868	0.1326	0.1318	0.1293	0.1063	0.1591	0.1493	0.1001	0.1154	0.1384	0.0936	0.1387	0.0175	0.1373	0.0659	0.091	0.1377	0.1296
chr1	24600001	24700000	24648270	2595	2595	2595	2595	1327	1434	1292	294.1526	361.9368	335.2468	374.041	404.201	354.4233	-0.8951	-0.4383	-0.2228	0.001134	0.001395	0.001292	0.1928	0.1792	0.1659	0.2121	0.1956	0.1074	0.1048	0.1125	0.1472	0.079	0.1561	0.1568	0.1672	0.1776	0.1029	0.1079	0.1376	0.1048	0.1437	0.1314	0.1376	0.1276	0.0852	0.0987	0.131	0.168	0.1861
chr1	24700001	24800000	24750989	2456	2456	2456	2456	1030	954	1215	200.4737	219.1316	276.5671	290.3257	268.9036	333.3005	-1.2964	-0.7752	-0.7007	0.000816	0.000892	0.001126	0.1205	0.1215	0.1243	0.1737	0.1129	0.1054	0.0757	0.1107	0.0981	0.1209	0.0737	0.0586	0.0896	0.0859	0.0981	0.0875	0.0721	0.1274	0.112	0.0647	0.112	0.1169	0.0892	0.0827	0.0998	0.0912	0.0749
chr1	24800001	24900000	24849466	2513	2513	2513	2513	1071	1097	1200	220.9316	244.9158	286.8961	301.8824	309.211	329.1857	-1.1234	-0.8711	-0.5288	0.000879	0.000975	0.001142	0.1111	0.157	0.1484	0.0924	0.2195	0.1699	0.0848	0.0931	0.0167	0.1218	0.0935	0.0179	0.076	0.0971	0.1027	0.0923	0.0732	0.0358	0.1015	0.0883	0.1222	0.1126	0.07	0.0581	0.0879	0.1265	0.1023
chr1	24900001	25000000	24953745	2278	2278	2278	2278	1082	976	1036	217.0842	243.3842	239.8312	304.9829	275.1047	284.197	-1.2074	-0.4829	-0.6424	0.000953	0.001068	0.001053	0.1344	0.1567	0.1439	0.1448	0.223	0.1542	0.0988	0.1212	0.1128	0.0803	0.1005	0.0347	0.1242	0.1378	0.1361	0.1506	0.108	0.0852	0.0992	0.0966	0.0878	0.0948	0.1234	0.1128	0.1102	0.1023	0.0426
chr1	25000001	25100000	25051503	2558	2558	2558	2558	1255	1392	1184	287.2474	358.0895	362.4892	353.7464	392.3625	324.7966	-0.7878	-0.3661	0.4777	0.001123	0.0014	0.001417	0.1607	0.1847	0.1793	0.1231	0.1875	0.1224	0.1357	0.1341	0.1173	0.1708	0.122	0.1239	0.0801	0.1521	0.1239	0.1274	0.1169	0.1806	0.1833	0.1192	0.145	0.0805	0.0938	0.1294	0.1544	0.1701	0.1587
chr1	25100001	25200000	25151449	2542	2542	2542	2542	1348	1054	1217	351.8421	203.3211	298.3506	379.9602	297.0906	333.8492	-0.3102	-1.3222	-0.4377	0.001384	0.0008	0.001174	0.128	0.1885	0.1781	0.0813	0.1957	0.2896	0.1042	0.1137	0.1161	0.1074	0.1385	0.1035	0.1463	0.0913	0.0622	0.0712	0.1849	0.1282	0.1542	0.1168	0.083	0.0858	0.0724	0.1231	0.0716	0.0956	0.0862
chr1	25200001	25300000	25249364	2464	2464	2464	2464	1256	1299	1065	262.2789	302.8316	251.1039	354.0282	366.1486	292.1523	-1.086	-0.7247	-0.5782	0.001064	0.001229	0.001019	0.1226	0.1157	0.1228	0.0343	0.0535	0.0455	0.097	0.1887	0.125	0.123	0.1323	0.0544	0.1213	0.0864	0.0215	0.1583	0.1023	0.1027	0.0698	0.0921	0.0227	0.058	0.0832	0.0625	0.142	0.1473	0.1116
chr1	25300001	25400000	25348539	2875	2875	2875	2875	1190	1230	1480	270.8368	283.6789	395.2078	335.4248	346.6996	405.9957	-0.8068	-0.7617	-0.1094	0.000942	0.000987	0.001375	0.1137	0.1737	0.1792	0.0841	0.202	0.208	0.103	0.1527	0.143	0.1777	0.0779	0.0998	0.119	0.0877	0.0104	0.1426	0.12	0.1941	0.0703	0.1117	0.048	0.1398	0.079	0.0477	0.1068	0.0946	0.0967
chr1	25400001	25500000	25450356	1918	1918	1918	1918	866	720	581	137.8789	121.6421	103.5758	244.0991	202.9461	159.3807	-1.8221	-1.6767	-1.4384	0.000719	0.000634	0.00054	0.0749	0.0739	0.0658	0.0518	0.0822	0.0582	0.0547	0.0782	0.0506	0.0323	0.1027	0.0589	0.0751	0.0615	0.049	0.0746	0.0792	0.0537	0.0605	0.0652	0.0302	0.0615	0.0683	0.0412	0.0626	0.0553	0.0683
chr1	25500001	25600000	25551962	2137	2137	2137	2137	877	910	831	173.0737	170.4	167.9048	247.1996	256.5013	227.9611	-1.2557	-1.4058	-1.0836	0.00081	0.000797	0.000786	0.0896	0.0872	0.0856	0.0555	0.0454	0.0398	0.081	0.1067	0.0721	0.0852	0.1146	0.0927	0.0983	0.1123	0.0543	0.0805	0.0978	0.1189	0.0805	0.0898	0.0959	0.0384	0.0903	0.0749	0.0805	0.0838	0.0828
chr1	25600001	25700000	25650602	2662	2662	2662	2662	1232	1110	1290	259.3947	236.5158	283.0043	347.2634	312.8753	353.8746	-1.0603	-1.0225	-0.8245	0.000974	0.000888	0.001063	0.1348	0.1297	0.1152	0.1867	0.1221	0.0841	0.0672	0.1615	0.0225	0.1506	0.1153	0.0428	0.0834	0.0819	0.0071	0.0308	0.1236	0.1176	0.0879	0.0973	0.0586	0.0323	0.13	0.13	0.0424	0.1101	0.1559
chr1	25700001	25800000	25752299	2542	2542	2542	2542	1197	1137	1283	272.4	191.5105	318.9524	337.3979	320.4857	351.9544	-0.8072	-1.6861	-0.386	0.001072	0.000753	0.001255	0.1442	0.1854	0.1805	0.2293	0.2321	0.2871	0.0602	0.057	0.0858	0.1479	0.1558	0.0594	0.1676	0.1338	0.0818	0.0106	0.1349	0.1758	0.1983	0.0846	0.1334	0.0614	0.133	0.0944	0.0633	0.0354	0.074
chr1	25800001	25900000	25847738	2930	2930	2930	2930	1340	1569	1694	350.3316	426.9105	517.6537	377.7053	442.2534	464.7005	-0.3037	-0.1454	0.4693	0.001196	0.001457	0.001767	0.1578	0.2199	0.2067	0.0887	0.197	0.1256	0.099	0.1461	0.2754	0.1652	0.1396	0.0962	0.1498	0.143	0.1048	0.0212	0.1154	0.171	0.2041	0.1068	0.1522	0.0696	0.1468	0.1427	0.1444	0.0092	0.1444
chr1	25900001	26000000	25949247	2538	2538	2538	2538	1140	1075	1302	227.9947	281.5632	333.8788	321.3314	303.0098	357.1665	-1.217	-0.2965	-0.2684	0.000898	0.001109	0.001316	0.1544	0.1499	0.1546	0.2163	0.152	0.1227	0.0835	0.1513	0.1564	0.1489	0.0887	0.0839	0.1407	0.0965	0.1872	0.0221	0.091	0.1233	0.0705	0.054	0.1651	0.1127	0.0556	0.1017	0.1237	0.0118	0.1328
chr1	26000001	26100000	26051368	2409	2409	2409	2409	1097	957	1046	203.9263	196.3158	190.5065	309.211	269.7492	286.9402	-1.4265	-1.1402	-1.3831	0.000847	0.000815	0.000791	0.1071	0.1223	0.0968	0.1291	0.2017	0.0953	0.0814	0.0905	0.0569	0.0876	0.083	0.0793	0.0805	0.1017	0.0668	0.0145	0.0764	0.0664	0.0573	0.0946	0.0577	0.0789	0.0855	0.0706	0.078	0.0569	0.0739
chr1	26100001	26200000	26151931	2035	2035	2035	2035	855	704	715	162.8474	116.5053	131.1039	240.9985	198.4362	196.1398	-1.3578	-1.7279	-1.3632	0.0008	0.000573	0.000644	0.0772	0.0831	0.0727	0.0598	0.0718	0.0901	0.0329	0.0658	0.0511	0.0644	0.0948	0.0462	0.0963	0.0673	0.0771	0.0452	0.0993	0.0447	0.0722	0.0683	0.0187	0.0369	0.0924	0.0432	0.0713	0.0639	0.0565
chr1	26200001	26300000	26252380	2468	2468	2468	2468	1062	841	1107	218.6737	165.9474	264.4459	299.3455	237.0523	303.6738	-1.129	-1.2559	-0.5317	0.000886	0.000672	0.001071	0.0958	0.1101	0.11	0.1054	0.0598	0.1169	0.075	0.0721	0.1361	0.0855	0.122	0.0583	0.0697	0.0466	0.1479	0.0936	0.0478	0.1406	0.1297	0.0429	0.1147	0.0032	0.0964	0.1118	0.0741	0.0515	0.0693
chr1	26300001	26400000	26348796	2216	2216	2216	2216	1087	967	888	229.6789	240.4842	193.9654	306.3923	272.5679	243.5974	-1.0489	-0.493	-0.8382	0.001036	0.001085	0.000875	0.1386	0.1284	0.1284	0.1357	0.1497	0.1373	0.083	0.1164	0.0736	0.0704	0.1182	0.097	0.0903	0.1394	0.0772	0.1178	0.1119	0.1173	0.1065	0.0966	0.0848	0.0325	0.0415	0.1124	0.0997	0.0997	0.0907
chr1	26400001	26500000	26449156	1938	1938	1938	1938	925	766	734	185.6316	152.5632	147.1602	260.7294	215.9121	201.3519	-1.2063	-1.2282	-1.1066	0.000958	0.000787	0.000759	0.1134	0.1079	0.1128	0.1331	0.1164	0.1899	0.0759	0.1017	0.0815	0.0882	0.1404	0.032	0.129	0.1171	0.0748	0.0774	0.0944	0.0609	0.0728	0.0929	0.0908	0.047	0.0939	0.0826	0.0764	0.063	0.1156
chr1	26500001	26600000	26550754	2147	2147	2147	2147	952	903	709	163.8684	168.8368	114.2078	268.3399	254.5283	194.4939	-1.6306	-1.4099	-1.697	0.000763	0.000786	0.000532	0.1145	0.0786	0.1063	0.1969	0.0994	0.2403	0.0345	0.061	0.0456	0.0638	0.0936	0.0857	0.0904	0.0899	0.0247	0.0824	0.0764	0.054	0.0526	0.0484	0.0559	0.0303	0.0871	0.0433	0.116	0.1048	0.0657
chr1	26600001	26700000	26652657	2055	2055	2055	2055	994	782	719	194.0316	146.7789	134.2294	280.1784	220.422	197.2371	-1.2879	-1.3986	-1.3134	0.000944	0.000714	0.000653	0.1008	0.099	0.0931	0.0996	0.1098	0.1562	0.0521	0.0964	0.0511	0.0818	0.1328	0.0633	0.092	0.0978	0.074	0.0881	0.0895	0.0579	0.0842	0.1002	0.0136	0.0117	0.0934	0.0701	0.0628	0.0672	0.073
chr1	26700001	26800000	26750199	1805	1805	1805	1805	820	641	704	152.2263	120.8684	133.8355	231.1331	180.6784	193.1223	-1.4293	-1.3849	-1.262	0.000843	0.00067	0.000741	0.0974	0.1097	0.0972	0.1283	0.1644	0.1617	0.0765	0.0814	0.1014	0.0737	0.0859	0.0698	0.1014	0.0931	0.0654	0.072	0.072	0.0388	0.0947	0.128	0.0648	0.0222	0.097	0.0848	0.0731	0.0598	0.0992
chr1	26800001	26900000	26845143	1803	1803	1803	1803	973	728	610	192.0421	156.6842	122.8268	274.2591	205.2011	167.3361	-1.2556	-0.9896	-1.0929	0.001065	0.000869	0.000681	0.114	0.1011	0.0986	0.0838	0.0755	0.1227	0.0915	0.096	0.0832	0.081	0.1658	0.0776	0.1525	0.1076	0.0566	0.0849	0.1087	0.0715	0.0782	0.1065	0.0527	0.0427	0.1148	0.1048	0.0915	0.1004	0.0344
chr1	26900001	27000000	26948857	1694	1694	1694	1694	784	496	574	147.4158	95.5579	93.7229	220.9858	139.8073	157.4605	-1.3937	-1.3228	-1.6628	0.00087	0.000564	0.000553	0.0874	0.086	0.0671	0.1007	0.0974	0.0936	0.0708	0.0708	0.0519	0.0649	0.1257	0.0325	0.1116	0.0744	0.0089	0.0655	0.1015	0.0697	0.0325	0.111	0.0579	0.0525	0.0785	0.0655	0.0484	0.0508	0.0089
chr1	27000001	27100000	27052578	1855	1855	1855	1855	821	647	684	154.5947	133.7053	114.5411	231.415	182.3696	187.6359	-1.3898	-1.1164	-1.6013	0.000833	0.000721	0.000617	0.1104	0.103	0.0827	0.1773	0.1778	0.108	0.0787	0.11	0.0663	0.0712	0.0841	0.0199	0.0992	0.1137	0.0598	0.0787	0.1008	0.0442	0.0544	0.0916	0.0857	0.0663	0.0884	0.0782	0.0663	0.0625	0.0043
chr1	27100001	27200000	27142667	1645	1645	1645	1645	786	603	548	150.5737	135.0789	91.8485	221.5495	169.9674	150.3281	-1.3411	-0.8586	-1.5977	0.000915	0.000821	0.000558	0.1055	0.1312	0.1128	0.0992	0.2876	0.247	0.0736	0.1003	0.0468	0.0541	0.1155	0.0492	0.093	0.0869	0.0486	0.0723	0.1137	0.0596	0.0711	0.1046	0.0766	0.0523	0.0736	0.0717	0.0948	0.0948	0.0152
chr1	27200001	27300000	27259274	1572	1572	1572	1572	765	541	561	164.9158	102.3684	121.4719	215.6303	152.4915	153.8943	-0.9845	-1.3743	-0.8654	0.001049	0.000651	0.000773	0.1042	0.1201	0.103	0.1038	0.1408	0.1851	0.0757	0.0973	0.0134	0.1215	0.1215	0.0337	0.0706	0.1081	0.0464	0.0776	0.0401	0.0452	0.0872	0.105	0.0407	0.0083	0.1113	0.0891	0.0503	0.0598	0.007
chr1	27300001	27400000	27352021	1851	1851	1851	1851	779	780	750	152.1737	136.5579	195.7662	219.5764	219.8583	205.7411	-1.285	-1.5861	-0.1994	0.000822	0.000738	0.001058	0.1202	0.1195	0.1097	0.2173	0.1212	0.1009	0.0637	0.0832	0.1118	0.0762	0.0962	0.0854	0.0594	0.0735	0.1151	0.1097	0.074	0.0978	0.1275	0.0805	0.0637	0.0049	0.114	0.0978	0.0864	0.0648	0.0081
chr1	27400001	27500000	27453564	2057	2057	2057	2057	813	841	933	164.0053	152.7737	135.355	229.16	237.0523	255.9419	-1.1903	-1.4886	-1.9384	0.000797	0.000743	0.000658	0.0944	0.1094	0.1243	0.1041	0.2052	0.2843	0.0559	0.0967	0.0608	0.0681	0.0987	0.0671	0.0788	0.1118	0.1108	0.1016	0.0676	0.0345	0.0501	0.0758	0.0831	0.0248	0.0758	0.071	0.0647	0.0754	0.0049
chr1	27500001	27600000	27550599	2267	2267	2267	2267	996	920	1027	171.5684	183.3842	221.2208	280.7421	259.32	281.7281	-1.6289	-1.2263	-0.8838	0.000757	0.000809	0.000976	0.0952	0.1052	0.105	0.0996	0.0982	0.0825	0.0551	0.0745	0.1041	0.094	0.094	0.0498	0.0829	0.0653	0.0503	0.0468	0.041	0.1315	0.097	0.0428	0.1297	0.0596	0.0565	0.0472	0.0675	0.0582	0.004
chr1	27600001	27700000	27651591	2104	2104	2104	2104	968	901	967	242.3684	196.2842	230.1905	272.8498	253.9645	265.2688	-0.4679	-0.9511	-0.5441	0.001152	0.000933	0.001094	0.1304	0.1311	0.1264	0.1139	0.0789	0.1117	0.0879	0.077	0.1412	0.1141	0.1312	0.1112	0.1136	0.1003	0.0632	0.077	0.1345	0.0751	0.1364	0.1293	0.0884	0.1264	0.1464	0.0789	0.0661	0.0936	0.0452
chr1	27700001	27800000	27747663	2043	2043	2043	2043	913	904	780	177.8316	169.4211	181.9004	257.347	254.8101	213.9707	-1.294	-1.4034	-0.6164	0.00087	0.000829	0.00089	0.1217	0.1157	0.1105	0.1814	0.1384	0.1269	0.0788	0.0622	0.1297	0.0915	0.1043	0.0455	0.0984	0.0656	0.116	0.1292	0.1018	0.1062	0.1126	0.0627	0.0661	0.0661	0.1003	0.0881	0.023	0.0534	0.0959
chr1	27800001	27900000	27850245	1945	1945	1945	1945	844	768	689	168.9316	145.7579	127.1948	237.898	216.4759	189.0075	-1.2138	-1.3675	-1.3444	0.000869	0.000749	0.000654	0.1023	0.1072	0.1049	0.1194	0.1737	0.2026	0.0967	0.0848	0.0689	0.073	0.0946	0.0889	0.1203	0.1059	0.0807	0.1033	0.0848	0.0781	0.0725	0.0951	0.054	0.0684	0.1033	0.071	0.0113	0.0776	0.0653
chr1	27900001	28000000	27952852	2123	2123	2123	2123	1064	950	868	239.3316	222.7789	196.9524	299.9093	267.7761	238.111	-0.8462	-0.7038	-0.711	0.001127	0.001049	0.000928	0.1286	0.1678	0.1773	0.085	0.2454	0.2892	0.1182	0.113	0.0909	0.0881	0.1446	0.1003	0.0848	0.1479	0.0744	0.1196	0.1272	0.1385	0.1121	0.1102	0.122	0.0843	0.1418	0.1036	0.0349	0.0961	0.1008
chr1	28000001	28100000	28048475	1978	1978	1978	1978	895	838	807	170.6	187.2105	180.5671	252.2733	236.2067	221.3774	-1.3558	-0.8685	-0.7582	0.000862	0.000946	0.000913	0.1314	0.1199	0.1115	0.1883	0.1517	0.0925	0.093	0.1006	0.0789	0.1072	0.093	0.0849	0.0688	0.1102	0.09	0.1163	0.1026	0.09	0.1021	0.0718	0.1057	0.0627	0.0647	0.0647	0.1249	0.0829	0.0966
chr1	28100001	28200000	28151927	2292	2292	2292	2292	1125	1017	949	259.9105	227.3316	205.5411	317.1033	286.6614	260.331	-0.7557	-0.867	-0.8659	0.001134	0.000992	0.000897	0.1257	0.1327	0.1161	0.0858	0.1362	0.1051	0.1078	0.1169	0.0934	0.0668	0.0916	0.0921	0.1313	0.1082	0.1065	0.0986	0.1257	0.0759	0.1366	0.1191	0.062	0.0685	0.0894	0.1213	0.0816	0.0894	0.1248
chr1	28200001	28300000	28246596	2517	2517	2517	2517	1193	839	1009	255.9474	143.1895	181.8442	336.2704	236.4886	276.7903	-1.0009	-1.6518	-1.4116	0.001017	0.000569	0.000722	0.1164	0.1099	0.1098	0.1936	0.1196	0.2626	0.0834	0.062	0.0612	0.1073	0.1152	0.0608	0.1295	0.0727	0.0592	0.058	0.1148	0.0743	0.0695	0.0572	0.0592	0.0644	0.0938	0.0906	0.0501	0.0445	0.0663
chr1	28300001	28400000	28349367	2340	2340	2340	2340	1114	1097	1076	242.3947	224.4105	253.684	314.0027	309.211	295.1699	-0.9555	-1.149	-0.5785	0.001036	0.000959	0.001084	0.1062	0.1243	0.1157	0.0323	0.0808	0.0631	0.0803	0.1056	0.0919	0.0987	0.1385	0.1205	0.0923	0.1231	0.0872	0.0868	0.1111	0.1235	0.1551	0.0932	0.1667	0.0782	0.1256	0.1026	0.0944	0.0833	0.0645
chr1	28400001	28500000	28453315	2374	2374	2374	2374	1132	1162	886	276.7684	260.2947	194.4286	319.0764	327.5325	243.0488	-0.5555	-0.8602	-0.8229	0.001166	0.001096	0.000819	0.1359	0.1236	0.1188	0.0936	0.1124	0.1103	0.1483	0.1045	0.0809	0.0531	0.0981	0.1015	0.1083	0.1129	0.0792	0.1112	0.1209	0.0872	0.0914	0.1087	0.1306	0.0977	0.1108	0.088	0.0901	0.067	0.1268
chr1	28500001	28600000	28550534	2162	2162	2162	2162	969	920	901	195.0789	213.3211	191.2251	273.1317	259.32	247.1636	-1.1969	-0.7429	-0.9311	0.000902	0.000987	0.000884	0.1107	0.1115	0.1071	0.0811	0.1125	0.0692	0.0629	0.1096	0.1004	0.1295	0.0944	0.0823	0.0865	0.1337	0.0287	0.1138	0.1064	0.1101	0.0763	0.1119	0.0856	0.0819	0.0722	0.0791	0.1184	0.1059	0.0851
chr1	28600001	28700000	28650885	2662	2662	2662	2662	1273	1237	1386	286.5421	319.4105	347.671	358.82	348.6727	380.2095	-0.8441	-0.3517	-0.3524	0.001076	0.0012	0.001306	0.1458	0.1506	0.1392	0.1261	0.1185	0.0536	0.0969	0.1638	0.0391	0.1119	0.1367	0.1371	0.0695	0.1367	0.0218	0.0766	0.1059	0.1337	0.1431	0.1251	0.1146	0.1228	0.1007	0.1104	0.136	0.047	0.1289
chr1	28700001	28800000	28748054	2386	2386	2386	2386	1059	944	1087	218.2	226.3316	262.3766	298.4999	266.0849	298.1874	-1.127	-0.6257	-0.4943	0.000915	0.000949	0.0011	0.1205	0.1354	0.1296	0.1309	0.1493	0.1191	0.0679	0.1199	0.0624	0.1262	0.1199	0.0767	0.1052	0.106	0.1421	0.0989	0.0557	0.1069	0.1127	0.0809	0.1203	0.1224	0.1106	0.083	0.0826	0.0574	0.1111
chr1	28800001	28900000	28851535	2199	2199	2199	2199	975	944	808	200.7895	179.5211	191.5801	274.8229	266.0849	221.6517	-1.1283	-1.3625	-0.558	0.000913	0.000816	0.000871	0.1024	0.1213	0.1084	0.0862	0.1554	0.1269	0.0855	0.0896	0.0759	0.1201	0.1028	0.085	0.1041	0.1273	0.0928	0.0846	0.0859	0.0855	0.0846	0.065	0.0796	0.0523	0.0841	0.0914	0.0628	0.0937	0.0678
chr1	28900001	29000000	28951520	2649	2649	2649	2649	1234	1349	1120	279.8	312.3579	253.5281	347.8271	380.2421	307.24	-0.8196	-0.7482	-0.7196	0.001056	0.001179	0.000957	0.1855	0.1224	0.1846	0.2527	0.0997	0.2722	0.0997	0.0993	0.0902	0.108	0.1185	0.1484	0.1612	0.117	0.1008	0.1408	0.1068	0.1261	0.0513	0.0959	0.1095	0.0661	0.0917	0.0978	0.1536	0.1265	0.08
chr1	29000001	29100000	29048412	2940	2940	2940	2940	1421	1637	1635	337.9632	421.7947	459.1602	400.5367	461.4206	448.5155	-0.6548	-0.36	0.0977	0.00115	0.001435	0.001562	0.1455	0.1769	0.1758	0.0607	0.134	0.0812	0.0765	0.1282	0.1643	0.1293	0.1037	0.1255	0.1327	0.1463	0.1235	0.1639	0.1214	0.1745	0.118	0.1371	0.2044	0.0912	0.1248	0.0861	0.148	0.1286	0.1616
chr1	29100001	29200000	29152235	2800	2800	2800	2800	1425	1488	1366	364.7842	346.5105	340.619	401.6642	419.422	374.7231	-0.3849	-0.7287	-0.3747	0.001303	0.001238	0.001216	0.1562	0.1533	0.1475	0.1055	0.0999	0.0936	0.1179	0.1196	0.1332	0.1475	0.1386	0.1475	0.1361	0.1196	0.1018	0.1318	0.1261	0.1436	0.1179	0.1307	0.1239	0.0979	0.1243	0.1264	0.1114	0.105	0.15
chr1	29200001	29300000	29251323	2892	2892	2892	2892	1538	1601	1380	393.8895	397.7421	345.3506	433.5155	451.2732	378.5636	-0.3832	-0.4973	-0.3613	0.001362	0.001375	0.001194	0.1647	0.1662	0.1546	0.0946	0.1334	0.0943	0.1563	0.1985	0.1335	0.1667	0.1912	0.1362	0.1881	0.1743	0.0899	0.1425	0.1297	0.139	0.1425	0.1591	0.147	0.158	0.1739	0.101	0.1404	0.1162	0.1238
chr1	29300001	29400000	29349556	2622	2622	2622	2622	1268	1362	1250	287.7789	340.3211	361.4632	357.4107	383.9064	342.9018	-0.8164	-0.4758	0.2228	0.001098	0.001298	0.001379	0.1489	0.1801	0.1617	0.1108	0.1877	0.0962	0.0912	0.1076	0.1301	0.1476	0.1182	0.1251	0.1388	0.1011	0.1613	0.1144	0.1304	0.1537	0.1369	0.0839	0.1091	0.0934	0.1159	0.0797	0.1266	0.103	0.1037
chr1	29400001	29500000	29450105	2444	2444	2444	2444	1003	1181	1122	191.6526	263.0316	279.3463	282.7152	332.888	307.7886	-1.3492	-0.8793	-0.3804	0.000784	0.001076	0.001143	0.1093	0.138	0.1407	0.0823	0.1795	0.1201	0.0761	0.1056	0.1264	0.1146	0.0904	0.1064	0.0761	0.1588	0.1076	0.1031	0.0618	0.1101	0.1714	0.0761	0.1137	0.0675	0.0835	0.0859	0.126	0.1027	0.0732
chr1	29500001	29600000	29550879	2983	2983	2983	2983	1604	1308	1594	393.5368	273.8263	410.4286	452.1189	368.6855	437.2684	-0.5432	-1.0783	-0.2528	0.001319	0.000918	0.001376	0.1557	0.1674	0.1411	0.1673	0.1101	0.1045	0.1247	0.12	0.1378	0.1358	0.1284	0.0992	0.1324	0.1193	0.1448	0.1016	0.1066	0.1254	0.1683	0.1163	0.1056	0.1368	0.121	0.1535	0.1053	0.0949	0.0503
chr1	29600001	29700000	29647538	2498	2498	2498	2498	1189	1197	1206	285.2632	274.9158	331.1212	335.143	337.3979	330.8316	-0.6236	-0.776	0.0036	0.001142	0.001101	0.001326	0.1354	0.1729	0.1646	0.0961	0.1697	0.1536	0.1045	0.1285	0.1417	0.0929	0.1353	0.0821	0.1133	0.1141	0.1593	0.0773	0.1089	0.1389	0.1477	0.0713	0.2158	0.0837	0.0657	0.0997	0.1057	0.1493	0.1257
chr1	29700001	29800000	29750995	2709	2709	2709	2709	984	1255	1228	177.2842	255.5737	261.7576	277.3597	353.7464	336.8667	-1.5113	-1.163	-0.9179	0.000654	0.000943	0.000966	0.1	0.1029	0.1076	0.1142	0.1202	0.0611	0.0406	0.0923	0.0971	0.0982	0.0764	0.0893	0.0801	0.1071	0.0764	0.1056	0.0757	0.0915	0.0897	0.0687	0.1144	0.1458	0.0653	0.0365	0.0897	0.0819	0.1074
chr1	29800001	29900000	29849240	2126	2126	2126	2126	1008	936	809	233.4211	210.6263	183.8831	284.1246	263.83	221.926	-0.7475	-0.8446	-0.705	0.001098	0.000991	0.000865	0.1255	0.1214	0.1099	0.0939	0.1084	0.0866	0.1011	0.1373	0.0955	0.0988	0.1101	0.096	0.1435	0.1115	0.0936	0.0823	0.0687	0.0969	0.0593	0.1157	0.0894	0.1087	0.0955	0.1214	0.0691	0.1087	0.0809
chr1	29900001	30000000	29953759	2060	2060	2060	2060	986	790	724	228.6105	153.5632	151.9697	277.9234	222.677	198.6087	-0.7432	-1.2993	-0.9655	0.00111	0.000745	0.000738	0.1081	0.1095	0.0801	0.0781	0.0874	0.0392	0.1112	0.0811	0.0835	0.0699	0.1078	0.0879	0.084	0.0816	0.0791	0.0816	0.1456	0.0728	0.0903	0.135	0.0859	0.0767	0.1238	0.1335	0.0723	0.0835	0.066
chr1	30000001	30100000	30052349	1934	1934	1934	1934	756	794	636	133.1368	136.2	123.9177	213.0934	223.8045	174.4684	-1.5706	-1.6387	-1.1907	0.000688	0.000704	0.000641	0.0771	0.078	0.0762	0.0524	0.0814	0.0638	0.0228	0.091	0.0569	0.0651	0.0734	0.0372	0.0615	0.1013	0.015	0.077	0.0843	0.0801	0.0869	0.0688	0.0672	0.0207	0.0796	0.0574	0.0708	0.0683	0.0832
chr1	30100001	30200000	30150839	2163	2163	2163	2163	1053	963	869	227.8421	199.3632	211.4935	296.8087	271.4404	238.3853	-0.9734	-1.1122	-0.464	0.001053	0.000922	0.000978	0.12	0.1335	0.1134	0.0994	0.1386	0.09	0.0837	0.0869	0.0472	0.1096	0.1096	0.0564	0.16	0.0851	0.0689	0.1142	0.129	0.0925	0.0943	0.1147	0.1133	0.0153	0.0989	0.0851	0.0763	0.074	0.0772
chr1	30200001	30300000	30247796	2240	2240	2240	2240	1068	947	746	185.3526	172.3474	170.4589	301.0367	266.9305	204.6438	-1.6099	-1.484	-0.6869	0.000827	0.000769	0.000761	0.0908	0.096	0.0909	0.0656	0.0967	0.0875	0.0723	0.0674	0.1179	0.0732	0.0915	0.0527	0.0812	0.1013	0.0638	0.0478	0.0786	0.1192	0.067	0.0955	0.0732	0.0688	0.0714	0.0741	0.0714	0.0732	0.0737
chr1	30300001	30400000	30350409	1937	1937	1937	1937	840	872	615	132.2842	144.4421	115.9091	236.7705	245.7903	168.7077	-1.8477	-1.7266	-1.286	0.000683	0.000746	0.000598	0.0784	0.0709	0.0725	0.0474	0.0517	0.0392	0.0423	0.0878	0.0372	0.0898	0.1033	0.0749	0.0919	0.0924	0.0707	0.062	0.063	0.0454	0.0702	0.0501	0.0836	0.0532	0.0857	0.0423	0.0852	0.0687	0.0687
chr1	30400001	30500000	30450025	2090	2090	2090	2090	928	846	712	204.4526	137.6421	159.6277	261.575	238.4617	195.3169	-0.9146	-1.7703	-0.7512	0.000978	0.000659	0.000764	0.1139	0.1067	0.0826	0.1672	0.1035	0.0758	0.1067	0.0837	0.0809	0.1148	0.1344	0.0493	0.1129	0.0703	0.0187	0.0746	0.111	0.0804	0.0727	0.0923	0.0833	0.0689	0.1445	0.0794	0.0914	0.0923	0.0512
chr1	30500001	30600000	30549577	2422	2422	2422	2422	1116	1069	964	219.5789	220.1368	225.7056	314.5665	301.3186	264.4459	-1.2651	-1.1287	-0.6028	0.000907	0.000909	0.000932	0.1243	0.1136	0.1023	0.1592	0.1076	0.0539	0.1206	0.0958	0.0879	0.0826	0.142	0.0991	0.0958	0.1003	0.012	0.0871	0.1016	0.0776	0.1263	0.0822	0.0595	0.0776	0.0533	0.078	0.0603	0.083	0.1082
chr1	30600001	30700000	30650947	2352	2352	2352	2352	1287	1220	975	312.3947	266.8263	216.2641	362.7662	343.8809	267.4634	-0.5819	-0.939	-0.7877	0.001328	0.001134	0.000919	0.1323	0.1279	0.1204	0.0366	0.0666	0.0815	0.119	0.1046	0.1288	0.1003	0.1815	0.1301	0.1556	0.1909	0.0225	0.1037	0.1645	0.1207	0.1101	0.1246	0.0689	0.105	0.1016	0.0795	0.0986	0.1025	0.077
chr1	30700001	30800000	30747257	2193	2193	2193	2193	1025	891	775	189.7053	168.3421	174.026	288.9164	251.1458	212.5991	-1.4384	-1.3807	-0.7461	0.000865	0.000768	0.000794	0.091	0.0947	0.0884	0.0557	0.0676	0.0633	0.072	0.0748	0.057	0.1049	0.0999	0.0689	0.1008	0.0921	0.0461	0.0775	0.0862	0.0648	0.0871	0.0775	0.0866	0.1003	0.0967	0.0798	0.0698	0.0857	0.0255
chr1	30800001	30900000	30850837	2301	2301	2301	2301	1152	1088	1001	283.2895	261.5105	255.3636	324.7138	306.6741	274.5957	-0.5345	-0.617	-0.2882	0.001231	0.001137	0.00111	0.1325	0.1338	0.1248	0.0578	0.0682	0.054	0.1208	0.1008	0.0765	0.1326	0.1565	0.0365	0.1091	0.1517	0.1182	0.0552	0.103	0.0952	0.126	0.1226	0.0891	0.1213	0.1278	0.1091	0.1204	0.096	0.1043
chr1	30900001	31000000	30949306	2290	2290	2290	2290	982	1047	934	206.1579	193.8947	228.1558	276.796	295.1175	256.2162	-1.0689	-1.4368	-0.4506	0.0009	0.000847	0.000996	0.104	0.1323	0.1277	0.089	0.1676	0.1643	0.0729	0.0712	0.1105	0.0642	0.0869	0.0913	0.0956	0.1066	0.1044	0.062	0.0777	0.0755	0.0961	0.0611	0.1153	0.079	0.093	0.1135	0.0983	0.0629	0.0655
chr1	31000001	31100000	31048254	1730	1730	1730	1730	738	584	585	121.4316	93.4	94.645	208.0198	164.6119	160.478	-1.7422	-1.8092	-1.6853	0.000702	0.00054	0.000547	0.0765	0.0764	0.06	0.1065	0.1029	0.0504	0.0595	0.0659	0.059	0.0705	0.0948	0.0584	0.0844	0.0671	0.037	0.0561	0.0647	0.0723	0.0439	0.0543	0.059	0.0572	0.0705	0.0607	0.0457	0.0613	0.0468
chr1	31100001	31200000	31153299	2195	2195	2195	2195	1021	1078	835	228.6474	240.5316	188.5152	287.7889	303.8554	229.0584	-0.8608	-0.8731	-0.728	0.001042	0.001096	0.000859	0.1138	0.1143	0.1117	0.032	0.0942	0.0686	0.0866	0.1585	0.0957	0.1103	0.1339	0.0957	0.1121	0.0989	0.0456	0.1021	0.0875	0.082	0.0733	0.0961	0.0897	0.0756	0.1531	0.061	0.1549	0.1485	0.1235
chr1	31200001	31300000	31248520	1962	1962	1962	1962	842	923	811	161.7947	192.1684	196.5801	237.3342	260.1657	222.4747	-1.3327	-1.0946	-0.4787	0.000825	0.000979	0.001002	0.129	0.1206	0.117	0.1808	0.1403	0.0846	0.0938	0.0907	0.0841	0.1172	0.1213	0.0749	0.1091	0.1279	0.078	0.0821	0.0856	0.0836	0.1147	0.0938	0.0994	0.0902	0.0678	0.0535	0.0923	0.1137	0.0657
chr1	31300001	31400000	31349975	2117	2117	2117	2117	844	1094	940	166.4053	261.2211	242.0346	237.898	308.3654	257.8621	-1.2583	-0.6405	-0.2525	0.000786	0.001234	0.001143	0.1357	0.1455	0.1412	0.1499	0.2047	0.0878	0.0808	0.171	0.0954	0.1318	0.1039	0.1313	0.0713	0.1195	0.0496	0.1597	0.1053	0.1252	0.0973	0.0709	0.1219	0.026	0.1186	0.0543	0.1398	0.1077	0.1228
chr1	31400001	31500000	31448498	2443	2443	2443	2443	1065	1385	1175	232.5368	349.5053	329.5931	300.1911	390.3894	322.3277	-0.9441	-0.4389	0.0928	0.000952	0.001431	0.001349	0.1912	0.1488	0.1803	0.2369	0.1295	0.1321	0.0884	0.1625	0.1036	0.1478	0.1113	0.1236	0.1167	0.192	0.1498	0.1281	0.0843	0.1199	0.1494	0.104	0.1171	0.016	0.0856	0.097	0.1609	0.1666	0.1269
chr1	31500001	31600000	31550071	2058	2058	2058	2058	999	890	769	202.0579	178.4947	177.2165	281.5877	250.864	210.9532	-1.183	-1.208	-0.6576	0.000982	0.000867	0.000861	0.1021	0.122	0.1086	0.0506	0.1425	0.1158	0.0986	0.0894	0.0627	0.1137	0.1122	0.1156	0.0967	0.1244	0.1025	0.0559	0.0909	0.0821	0.0845	0.0554	0.0952	0.0899	0.1166	0.1108	0.0991	0.086	0.0578
chr1	31600001	31700000	31649235	2138	2138	2138	2138	977	941	867	193.8842	168.7158	220.7749	275.3866	265.2393	237.8367	-1.2396	-1.5241	-0.2951	0.000907	0.000789	0.001033	0.1134	0.1177	0.1077	0.1473	0.0983	0.0848	0.0786	0.0828	0.1001	0.0589	0.0884	0.0828	0.1043	0.0912	0.0804	0.0851	0.1024	0.1169	0.1123	0.072	0.0889	0.0337	0.1038	0.0828	0.087	0.073	0.0935
chr1	31700001	31800000	31750823	2109	2109	2109	2109	938	924	812	169.7105	165.7737	195.3506	264.3937	260.4475	222.749	-1.4998	-1.5223	-0.5059	0.000805	0.000786	0.000926	0.095	0.1083	0.1038	0.0909	0.1134	0.0978	0.0427	0.0906	0.1091	0.1072	0.0849	0.0963	0.1057	0.0972	0.1209	0.0811	0.0877	0.1138	0.1105	0.0844	0.0849	0.0669	0.0858	0.0578	0.0773	0.0773	0.0545
chr1	31800001	31900000	31849943	1995	1995	1995	1995	814	807	668	140.8947	158.6053	119.7446	229.4419	227.4688	183.2467	-1.6157	-1.2674	-1.4244	0.000706	0.000795	0.0006	0.0933	0.0826	0.0824	0.1109	0.1194	0.0853	0.0531	0.0932	0.0632	0.0857	0.0867	0.0992	0.0872	0.0877	0.0712	0.0732	0.0672	0.0697	0.0612	0.0521	0.0632	0.0536	0.0877	0.0642	0.0912	0.0802	0.0632
chr1	31900001	32000000	31951812	1811	1811	1811	1811	838	630	582	148.8421	106.2211	120.1429	236.2067	177.5779	159.6551	-1.5486	-1.681	-1.0167	0.000822	0.000587	0.000663	0.0862	0.1185	0.1194	0.1033	0.2342	0.317	0.0613	0.0563	0.0712	0.0756	0.1016	0.0436	0.095	0.0657	0.0712	0.0895	0.0839	0.074	0.0768	0.0602	0.0812	0.0409	0.0779	0.0635	0.0569	0.0431	0.0409
chr1	32000001	32100000	32050885	1756	1756	1756	1756	811	601	470	122.4368	94.0947	86.381	228.5963	169.4036	128.9311	-1.9442	-1.8594	-1.3545	0.000697	0.000536	0.000492	0.0712	0.0687	0.0624	0.0735	0.074	0.0993	0.0569	0.0507	0.012	0.0786	0.0871	0.0177	0.0769	0.0655	0.0535	0.0683	0.0792	0.0672	0.0427	0.0615	0.0456	0.012	0.0598	0.0427	0.0604	0.0609	0.0473
chr1	32100001	32200000	32151288	1707	1707	1707	1707	826	573	578	146.4474	109.2737	112.7792	232.8243	161.5113	158.5578	-1.5533	-1.3526	-1.1861	0.000858	0.00064	0.000661	0.0878	0.0851	0.0778	0.0812	0.0582	0.0909	0.0762	0.0855	0.0773	0.0885	0.0885	0.0527	0.0984	0.0685	0.0615	0.0844	0.0914	0.0732	0.0726	0.0773	0.0674	0.0721	0.1008	0.0691	0.0644	0.058	0.0685
chr1	32200001	32300000	32251426	2087	2087	2087	2087	1077	903	702	194.4526	185.8632	160.7749	303.5736	254.5283	192.5736	-1.5059	-1.1297	-0.6788	0.000932	0.000891	0.00077	0.11	0.0981	0.0972	0.0963	0.0728	0.0802	0.0862	0.1011	0.0757	0.0676	0.116	0.0776	0.1107	0.114	0.0719	0.0973	0.0968	0.0661	0.0628	0.0944	0.0987	0.0992	0.0944	0.0795	0.0795	0.0853	0.0743
chr1	32300001	32400000	32349892	2105	2105	2105	2105	1001	897	756	214.8895	161.3105	180.6147	282.1515	252.837	207.387	-0.9986	-1.5159	-0.5308	0.001021	0.000766	0.000858	0.1135	0.1255	0.1085	0.1218	0.1471	0.1461	0.0922	0.0912	0.1126	0.0988	0.1088	0.0988	0.1059	0.1202	0.0917	0.0817	0.0941	0.0475	0.0798	0.0765	0.0523	0.0637	0.1292	0.0831	0.0869	0.0399	0.0741
chr1	32400001	32500000	32449577	2080	2080	2080	2080	1009	828	744	215.6211	186.1053	183.0649	284.4064	233.388	204.0951	-1.0131	-0.8482	-0.4237	0.001037	0.000895	0.00088	0.1163	0.1279	0.1251	0.0948	0.1466	0.1732	0.0875	0.0875	0.0986	0.0659	0.1298	0.1159	0.0707	0.125	0.0716	0.0918	0.0918	0.0577	0.1	0.1077	0.112	0.0745	0.1029	0.1159	0.0962	0.0721	0.099
chr1	32500001	32600000	32550685	2025	2025	2025	2025	935	884	644	173.9684	158.4842	146.6234	263.5481	249.1727	176.663	-1.4235	-1.5241	-0.6988	0.000859	0.000783	0.000724	0.1088	0.1046	0.0944	0.1428	0.1415	0.115	0.0667	0.0825	0.0662	0.0746	0.0948	0.0741	0.077	0.1146	0.0563	0.0647	0.0869	0.0815	0.0938	0.0657	0.0854	0.0617	0.0919	0.0854	0.083	0.0904	0.0627
chr1	32600001	32700000	32654265	2044	2044	2044	2044	996	920	637	216.1579	197.5632	142.5065	280.7421	259.32	174.7427	-0.9636	-0.9974	-0.7581	0.001058	0.000967	0.000697	0.1372	0.1392	0.0978	0.1543	0.2323	0.0829	0.1013	0.1032	0.0582	0.1018	0.136	0.1086	0.0954	0.1086	0.0558	0.1306	0.0993	0.0763	0.0313	0.1096	0.0969	0.0049	0.1076	0.0905	0.1355	0.1522	0.115
chr1	32700001	32800000	32751992	2366	2366	2366	2366	1161	1030	1004	254.6421	230.2211	241.6061	327.2506	290.3257	275.4187	-0.9297	-0.8672	-0.5052	0.001076	0.000973	0.001021	0.1326	0.1478	0.1489	0.1311	0.1732	0.201	0.1183	0.1196	0.1027	0.1167	0.1572	0.0896	0.1112	0.1061	0.0947	0.0985	0.0947	0.1602	0.1116	0.0744	0.1112	0.0034	0.1014	0.0516	0.0959	0.1112	0.134
chr1	32800001	32900000	32849200	2156	2156	2156	2156	1054	974	872	231.0895	202.4421	223.7576	297.0906	274.541	239.2083	-0.9307	-1.1	-0.2657	0.001072	0.000939	0.001038	0.1131	0.1146	0.1107	0.0603	0.0423	0.0575	0.1294	0.0946	0.0951	0.1545	0.0969	0.0631	0.1364	0.1257	0.1039	0.0909	0.115	0.128	0.1623	0.1127	0.1359	0.0376	0.1266	0.0937	0.0891	0.0997	0.1095
chr1	32900001	33000000	32948859	2530	2530	2530	2530	1339	1167	991	299.5211	254.9737	265.1299	377.4234	328.9418	271.8525	-0.8651	-0.9422	-0.1018	0.001184	0.001008	0.001048	0.1333	0.1407	0.1167	0.0999	0.1178	0.0645	0.1435	0.1032	0.0984	0.1348	0.1087	0.0664	0.1047	0.1292	0.0735	0.0874	0.0949	0.1059	0.136	0.1364	0.1237	0.1032	0.1443	0.1455	0.087	0.0783	0.117
chr1	33000001	33100000	33048193	2131	2131	2131	2131	1013	993	825	200.1474	247.7368	205.5584	285.5339	279.8965	226.3152	-1.2526	-0.4813	-0.3772	0.000939	0.001163	0.000965	0.1267	0.1396	0.1558	0.0953	0.1924	0.1926	0.1253	0.0798	0.0619	0.1342	0.1145	0.1722	0.1061	0.1244	0.1192	0.0901	0.0779	0.107	0.0502	0.0995	0.1131	0.1197	0.0732	0.1023	0.1863	0.0479	0.1009
chr1	33100001	33200000	33153342	2023	2023	2023	2023	1003	829	615	196.5105	175.0632	127.3463	282.7152	233.6699	168.7077	-1.2772	-1.0501	-1.0074	0.000971	0.000865	0.000629	0.1256	0.103	0.1039	0.1585	0.129	0.1671	0.0796	0.0801	0.0687	0.0376	0.1226	0.0924	0.0914	0.1008	0.083	0.1132	0.085	0.0692	0.0697	0.0939	0.0855	0.0405	0.0905	0.1028	0.0964	0.0257	0.0267
chr1	33200001	33300000	33250609	2292	2292	2292	2292	1267	1163	966	311.2368	284.5474	233.8485	357.1288	327.8144	264.9945	-0.5385	-0.553	-0.4836	0.001358	0.001241	0.00102	0.1545	0.1571	0.1735	0.0883	0.1419	0.2152	0.1086	0.1435	0.1003	0.0092	0.1972	0.1435	0.1449	0.0899	0.0127	0.144	0.164	0.1287	0.1575	0.1885	0.1588	0.1217	0.1994	0.1091	0.1549	0.0969	0.0048
chr1	33300001	33400000	33347757	2078	2078	2078	2078	936	893	792	206.9842	203.4368	180.8918	263.83	251.7096	217.2626	-0.9024	-0.8031	-0.6885	0.000996	0.000979	0.000871	0.1325	0.1189	0.1277	0.1493	0.123	0.1633	0.1049	0.1473	0.0616	0.0356	0.0967	0.0977	0.1169	0.1319	0.0106	0.1107	0.1092	0.0111	0.0938	0.091	0.116	0.1088	0.0914	0.0871	0.0818	0.1121	0.0091
chr1	33400001	33500000	33451925	2103	2103	2103	2103	1026	1081	742	219.9789	272.6421	184.1342	289.1982	304.7011	203.5465	-1.0026	-0.4408	-0.3921	0.001046	0.001296	0.000876	0.1422	0.1536	0.1354	0.099	0.2351	0.113	0.1255	0.1484	0.0846	0.1122	0.1032	0.1507	0.1388	0.185	0.0827	0.0647	0.0946	0.0437	0.0918	0.1208	0.0946	0.1075	0.0875	0.1179	0.155	0.1717	0.0395
chr1	33500001	33600000	33550100	2450	2450	2450	2450	1225	1263	760	264.0895	275.9263	166.013	345.2903	356.0013	208.4843	-0.9854	-0.9426	-0.8377	0.001078	0.001126	0.000678	0.1339	0.1217	0.112	0.0991	0.1666	0.1113	0.1233	0.1478	0.0592	0.031	0.1208	0.0963	0.1404	0.1416	0.0514	0.1322	0.1065	0.0224	0.0776	0.1159	0.029	0.0657	0.129	0.1196	0.0763	0.1008	0.0127
chr1	33600001	33700000	33649940	2104	2104	2104	2104	896	983	823	161.3	196.3632	187.3463	252.5552	277.0778	225.7665	-1.5131	-1.2202	-0.6999	0.000767	0.000933	0.00089	0.1324	0.1228	0.1049	0.2223	0.1972	0.0716	0.0575	0.087	0.086	0.0442	0.1008	0.1464	0.0832	0.1488	0.0475	0.1112	0.0765	0.1074	0.0608	0.0661	0.0884	0.1169	0.105	0.076	0.0608	0.0703	0.0185
chr1	33700001	33800000	33751972	2050	2050	2050	2050	1016	909	785	221.3579	179	164.8312	286.3795	256.2195	215.3423	-0.9511	-1.2621	-0.9646	0.00108	0.000873	0.000804	0.1262	0.1189	0.0952	0.1304	0.119	0.065	0.1205	0.0659	0.0917	0.0654	0.1215	0.0849	0.1307	0.1171	0.1063	0.0732	0.0951	0.081	0.1366	0.0863	0.1166	0.0688	0.098	0.0966	0.0654	0.1161	0.0698
chr1	33800001	33900000	33845907	1773	1773	1773	1773	849	712	582	144.1737	119.2526	100.71	239.3073	200.6912	159.6551	-1.6645	-1.6982	-1.5168	0.000813	0.000673	0.000568	0.0826	0.0773	0.0719	0.0542	0.058	0.0754	0.0536	0.0948	0.0615	0.0767	0.1128	0.0728	0.0981	0.0705	0.0626	0.0541	0.0756	0.0592	0.0649	0.0812	0.0462	0.0434	0.0711	0.053	0.0367	0.0575	0.0632
chr1	33900001	34000000	33947471	1914	1914	1914	1914	1035	726	629	204.7579	136.3105	141.2035	291.735	204.6373	172.5482	-1.2489	-1.3974	-0.7465	0.00107	0.000712	0.000738	0.1069	0.1112	0.0908	0.0929	0.1064	0.1139	0.0763	0.0946	0.1024	0.0909	0.1076	0.0873	0.1191	0.0909	0.0778	0.0653	0.0998	0.0742	0.0747	0.1134	0.0956	0.0993	0.1019	0.1165	0.0758	0.0987	0.0904
chr1	34000001	34100000	34049149	1895	1895	1895	1895	938	770	605	174.5368	137.7526	115.8355	264.3937	217.0396	165.9645	-1.4234	-1.5292	-1.241	0.000921	0.000727	0.000611	0.0927	0.1011	0.0846	0.0601	0.1414	0.1193	0.066	0.0744	0.0792	0.1124	0.1245	0.066	0.1193	0.1008	0.0501	0.0734	0.0834	0.0512	0.076	0.0887	0.0417	0.0507	0.0681	0.0686	0.066	0.0549	0.0718
chr1	34100001	34200000	34150853	1932	1932	1932	1932	983	745	684	194.7211	157.2211	155	277.0778	209.9929	187.6359	-1.245	-1.0519	-0.715	0.001008	0.000814	0.000802	0.1096	0.1026	0.0948	0.0942	0.064	0.0814	0.1398	0.089	0.0797	0.1108	0.0916	0.1056	0.1449	0.0947	0.1035	0.1149	0.1144	0.1051	0.0983	0.088	0.0989	0.058	0.0927	0.0782	0.0637	0.0373	0.1097
chr1	34200001	34300000	34246478	1733	1733	1733	1733	758	723	489	120.3632	139.2105	104.6623	213.6572	203.7917	134.1432	-1.8277	-1.3263	-0.9022	0.000695	0.000803	0.000604	0.0953	0.0885	0.0903	0.1224	0.1568	0.1273	0.0525	0.0802	0.0554	0.1189	0.0785	0.0877	0.0877	0.1327	0.0479	0.0796	0.0727	0.0548	0.0606	0.0387	0.0831	0.0548	0.0658	0.0467	0.1171	0.0744	0.0894
chr1	34300001	34400000	34350033	1538	1538	1538	1538	703	618	490	116.1158	102.5263	109.3247	198.1543	174.1954	134.4175	-1.7326	-1.721	-0.7663	0.000755	0.000667	0.000711	0.0845	0.0944	0.0833	0.0881	0.1285	0.0965	0.0553	0.0702	0.0234	0.1151	0.0663	0.0572	0.0936	0.1001	0.0559	0.0657	0.1021	0.0982	0.0728	0.0787	0.0826	0.08	0.08	0.0169	0.0969	0.0267	0.0312
chr1	34400001	34500000	34448492	2045	2045	2045	2045	846	926	760	145.8684	233.7737	202.8139	238.4617	261.0113	208.4843	-1.6258	-0.437	-0.1118	0.000713	0.001143	0.000992	0.1341	0.1454	0.1331	0.1856	0.2635	0.1123	0.046	0.1017	0.1418	0.1672	0.0675	0.0381	0.0841	0.1775	0.1379	0.1756	0.0704	0.1144	0.0328	0.0753	0.1081	0.0978	0.0621	0.0641	0.1594	0.113	0.1037
chr1	34500001	34600000	34550976	2125	2125	2125	2125	909	1021	784	215.6158	176.7895	218.7576	256.2195	287.7889	215.068	-0.6637	-1.6157	0.0705	0.001015	0.000832	0.001029	0.1231	0.1478	0.1176	0.1458	0.1857	0.1183	0.1049	0.0838	0.1191	0.0739	0.1322	0.0504	0.1224	0.0842	0.1078	0.0814	0.0875	0.136	0.0485	0.1139	0.1064	0.1256	0.1261	0.0584	0.08	0.0494	0.0565
chr1	34600001	34700000	34649504	2454	2454	2454	2454	978	991	1203	208.7684	217.5105	267.1299	275.6685	279.3328	330.0087	-1.0165	-0.927	-0.7844	0.000851	0.000886	0.001089	0.0978	0.1531	0.1442	0.0607	0.2273	0.1898	0.0844	0.0403	0.1035	0.0892	0.1092	0.1174	0.1047	0.1019	0.1243	0.0664	0.0611	0.0505	0.1357	0.0693	0.1288	0.1096	0.0835	0.0566	0.1145	0.0644	0.044
chr1	34700001	34800000	34750375	2092	2092	2092	2092	962	837	800	188.6211	162.4579	175.4242	271.1586	235.9249	219.4571	-1.2749	-1.3038	-0.8252	0.000902	0.000777	0.000839	0.0957	0.1247	0.1181	0.0674	0.1816	0.191	0.0684	0.0927	0.1076	0.1009	0.0813	0.0946	0.0913	0.0803	0.0793	0.0569	0.1042	0.076	0.0817	0.1176	0.0846	0.0913	0.1219	0.1023	0.0803	0.0827	0.0856
chr1	34800001	34900000	34851556	2242	2242	2242	2242	1193	1026	875	266.2263	247.1737	220.355	336.2704	289.1982	240.0312	-0.8728	-0.6087	-0.3372	0.001187	0.001102	0.000983	0.1192	0.1186	0.1113	0.0205	0.0456	0.0334	0.1463	0.1472	0.1557	0.0682	0.1677	0.0883	0.0745	0.1102	0.1276	0.1334	0.0749	0.1494	0.0803	0.1548	0.136	0.12	0.1044	0.1347	0.1641	0.1615	0.0749
chr1	34900001	35000000	34951701	2363	2363	2363	2363	1278	1146	830	294.8632	306.0263	216.0779	360.2294	323.0226	227.6868	-0.7604	-0.2205	-0.2097	0.001248	0.001295	0.000914	0.1488	0.1301	0.1458	0.0804	0.0948	0.1414	0.0884	0.091	0.0123	0.1498	0.1003	0.0897	0.1354	0.1045	0.124	0.0491	0.1007	0.0935	0.0635	0.1151	0.0965	0.1325	0.1435	0.1562	0.1096	0.0999	0.08
chr1	35000001	35100000	35045940	2133	2133	2133	2133	1046	882	773	220.6053	178.2263	177.7446	294.8356	248.609	212.0505	-1.0547	-1.1855	-0.6653	0.001034	0.000836	0.000833	0.1065	0.1039	0.1024	0.0664	0.0545	0.104	0.0849	0.0891	0.0853	0.0905	0.1383	0.0605	0.112	0.1017	0.0647	0.106	0.1106	0.136	0.0905	0.0928	0.1224	0.0642	0.0525	0.0947	0.0816	0.0956	0.0769
chr1	35100001	35200000	35152802	2102	2102	2102	2102	1030	978	745	237.1158	195.9579	160.8225	290.3257	275.6685	204.3695	-0.7677	-1.2111	-0.8761	0.001128	0.000932	0.000765	0.1245	0.1558	0.1367	0.0966	0.2498	0.2386	0.1394	0.1123	0.0951	0.1342	0.1598	0.107	0.1403	0.1032	0.0647	0.0985	0.1518	0.0942	0.0747	0.1018	0.03	0.0742	0.0423	0.0752	0.1513	0.1299	0.0695
chr1	35200001	35300000	35248029	2089	2089	2089	2089	1011	1030	903	250.3316	243.8421	209.5671	284.9702	290.3257	247.7122	-0.5092	-0.6707	-0.6335	0.001198	0.001167	0.001003	0.1399	0.1414	0.1243	0.0855	0.1274	0.0694	0.1369	0.1647	0.0795	0.1474	0.0914	0.0914	0.1067	0.1412	0.0953	0.0517	0.1168	0.1833	0.1431	0.1058	0.0795	0.1336	0.1005	0.0991	0.101	0.1427	0.1273
chr1	35300001	35400000	35349772	2248	2248	2248	2248	1157	936	896	288.3316	202.2105	192.4026	326.1231	263.83	245.792	-0.4855	-0.9782	-0.8936	0.001283	0.0009	0.000856	0.1478	0.1509	0.1101	0.1537	0.1752	0.1152	0.1601	0.1228	0.0707	0.1001	0.1228	0.1179	0.1464	0.1223	0.0752	0.0632	0.0805	0.0845	0.0756	0.1744	0.0658	0.1397	0.1383	0.1459	0.0921	0.0934	0.1388
chr1	35400001	35500000	35449887	2056	2056	2056	2056	1072	959	813	270.5368	199.3263	218.5368	302.1642	270.313	223.0233	-0.4385	-1.0999	-0.0827	0.001316	0.000969	0.001063	0.1613	0.1506	0.1284	0.1743	0.1201	0.1183	0.0973	0.124	0.0934	0.1226	0.1367	0.0919	0.0934	0.0939	0.143	0.1333	0.1469	0.1707	0.0754	0.1547	0.1483	0.1021	0.1547	0.1313	0.0817	0.0686	0.1124
chr1	35500001	35600000	35547391	2463	2463	2463	2463	1247	1199	1080	321.7789	225.8211	291.026	351.4914	337.9617	296.2671	-0.3542	-1.3904	-0.0728	0.001306	0.000917	0.001182	0.1396	0.1425	0.1419	0.1161	0.0694	0.1519	0.0272	0.1035	0.0475	0.1977	0.2022	0.1933	0.1007	0.1133	0.1117	0.1104	0.1746	0.0824	0.121	0.1031	0.1441	0.1697	0.1218	0.1705	0.0516	0.0264	0.0788
chr1	35600001	35700000	35650171	2601	2601	2601	2601	1465	944	1025	339.1526	198.5684	251.7662	412.939	266.0849	281.1795	-0.749	-1.0627	-0.4305	0.001304	0.000763	0.000968	0.122	0.1293	0.1071	0.0844	0.0665	0.1076	0.0984	0.0634	0.0857	0.1657	0.1311	0.0873	0.1207	0.1069	0.1015	0.1242	0.1196	0.083	0.1561	0.213	0.0723	0.0915	0.1619	0.1911	0.0592	0.0554	0.0511
chr1	35700001	35800000	35749913	2318	2318	2318	2318	1148	1016	843	228.1105	223.8632	194.961	323.5863	286.3795	231.253	-1.2363	-0.9144	-0.6455	0.000984	0.000966	0.000841	0.1188	0.1205	0.113	0.1008	0.1413	0.1139	0.0777	0.1264	0.1191	0.0988	0.1234	0.1031	0.1242	0.1316	0.0919	0.091	0.1251	0.0712	0.0876	0.1299	0.116	0.0578	0.1212	0.0664	0.1087	0.1148	0.0552
chr1	35800001	35900000	35851721	2656	2656	2656	2656	1281	1189	1182	304.0158	278.3158	254.2424	361.075	335.143	324.2479	-0.6622	-0.7105	-0.8887	0.001145	0.001048	0.000957	0.1201	0.1251	0.1212	0.0467	0.089	0.0965	0.0685	0.1344	0.0862	0.1005	0.1514	0.0945	0.1401	0.1171	0.0998	0.1427	0.1088	0.1163	0.1246	0.0851	0.1397	0.1382	0.122	0.1032	0.0907	0.0569	0.0512
chr1	35900001	36000000	35947625	2337	2337	2337	2337	903	992	948	178.2158	214.0158	216.6623	254.5283	279.6147	260.0567	-1.2556	-0.9827	-0.6866	0.000763	0.000916	0.000927	0.0957	0.1001	0.1032	0.067	0.0859	0.0579	0.0522	0.1198	0.0958	0.1053	0.0582	0.0501	0.089	0.1164	0.0565	0.0732	0.0954	0.0907	0.1309	0.0312	0.1267	0.1006	0.092	0.068	0.0954	0.0697	0.0586
chr1	36000001	36100000	36052732	2048	2048	2048	2048	777	912	802	133.2105	208.2	189.7273	219.0127	257.0651	220.0058	-1.64	-0.7961	-0.566	0.00065	0.001017	0.000926	0.1531	0.1033	0.1281	0.3001	0.136	0.1404	0.0322	0.0874	0.0693	0.1064	0.0815	0.125	0.0688	0.1313	0.0767	0.0415	0.0376	0.1318	0.124	0.0601	0.1328	0.0889	0.0571	0.0532	0.0796	0.1025	0.1289
chr1	36100001	36200000	36150757	2245	2245	2245	2245	915	866	973	170.5842	136.9263	201.4589	257.9107	244.0991	266.9147	-1.418	-1.8385	-1.0091	0.00076	0.00061	0.000897	0.1131	0.1171	0.0967	0.2506	0.1739	0.1254	0.0102	0.0788	0.0463	0.086	0.0552	0.0325	0.1296	0.0837	0.0833	0.0552	0.0557	0.1514	0.1082	0.0428	0.0802	0.1171	0.0775	0.1038	0.065	0.0477	0.0379
chr1	36200001	36300000	36248313	2198	2198	2198	2198	985	862	910	184.4211	147.5737	204.5541	277.6416	242.9716	249.6325	-1.4064	-1.644	-0.7429	0.000839	0.000671	0.000931	0.1029	0.1079	0.1043	0.1569	0.1008	0.133	0.0432	0.0582	0.0996	0.1242	0.0737	0.0682	0.0623	0.1192	0.0896	0.0673	0.0482	0.1083	0.1074	0.0905	0.1024	0.0746	0.0705	0.1224	0.0259	0.0692	0.0409
chr1	36300001	36400000	36352195	2425	2425	2425	2425	1211	1133	1205	292.4684	282.2421	297.8009	341.3441	319.3583	330.5573	-0.6	-0.4869	-0.4079	0.001206	0.001164	0.001228	0.1478	0.1754	0.1484	0.1127	0.184	0.1094	0.0565	0.1291	0.1282	0.179	0.0961	0.1687	0.0718	0.1955	0.1245	0.1006	0.0816	0.1633	0.179	0.1534	0.1464	0.106	0.1019	0.0705	0.04	0.0986	0.1509
chr1	36400001	36500000	36452305	2130	2130	2130	2130	926	923	926	200.9	198.5421	223.2338	261.0113	260.1657	254.0216	-0.9645	-0.992	-0.4987	0.000943	0.000932	0.001048	0.1114	0.1151	0.1144	0.088	0.0738	0.0734	0.0878	0.1211	0.0432	0.1254	0.0793	0.1023	0.0803	0.1338	0.1216	0.0991	0.1023	0.0606	0.1418	0.0714	0.0831	0.1052	0.0967	0.0545	0.116	0.1188	0.0981
chr1	36500001	36600000	36543661	2176	2176	2176	2176	981	947	999	212.2211	205.1211	247.6104	276.5141	266.9305	274.0471	-0.9739	-0.9698	-0.397	0.000975	0.000943	0.001138	0.1227	0.146	0.1374	0.1254	0.1627	0.1402	0.1287	0.1186	0.1365	0.1347	0.0933	0.0846	0.1186	0.0997	0.0758	0.0905	0.1144	0.1016	0.0855	0.1066	0.1507	0.1507	0.0892	0.0602	0.0956	0.1121	0.0915
chr1	36600001	36700000	36652177	2038	2038	2038	2038	1036	843	683	187.0526	172.1789	159.1169	292.0169	237.6161	187.3615	-1.5057	-1.1531	-0.6197	0.000918	0.000845	0.000781	0.1231	0.1147	0.0955	0.1693	0.1525	0.0823	0.1016	0.1075	0.0819	0.0967	0.132	0.0873	0.0736	0.1035	0.0761	0.0957	0.0761	0.0849	0.0432	0.0751	0.0707	0.0761	0.0618	0.0677	0.0697	0.0692	0.1055
chr1	36700001	36800000	36753141	2722	2722	2722	2722	1295	1437	1171	278.3105	343.5579	242.381	365.0211	405.0466	321.2304	-0.9955	-0.6363	-1.0104	0.001022	0.001262	0.00089	0.1694	0.1082	0.1598	0.1986	0.0631	0.1998	0.0937	0.0904	0.0974	0.0834	0.0834	0.1312	0.1146	0.1811	0.0129	0.1425	0.1043	0.0893	0.043	0.0955	0.1201	0.1403	0.0907	0.0261	0.0386	0.126	0.1334
chr1	36800001	36900000	36849000	2131	2131	2131	2131	1048	1062	747	222.5316	200.2211	162.4026	295.3994	299.3455	204.9181	-1.0334	-1.3872	-0.8531	0.001044	0.00094	0.000762	0.1134	0.0982	0.1011	0.0685	0.043	0.0884	0.0976	0.1192	0.0887	0.1042	0.1192	0.0971	0.1183	0.1032	0.0244	0.1126	0.1164	0.1103	0.0737	0.1328	0.076	0.0615	0.1098	0.0605	0.0765	0.0685	0.0704
chr1	36900001	37000000	36949913	2206	2206	2206	2206	1045	881	884	184.7474	200.2263	206.4935	294.5537	248.3271	242.5001	-1.5617	-0.8111	-0.6108	0.000837	0.000908	0.000936	0.1062	0.1034	0.1004	0.1001	0.0778	0.0438	0.1002	0.0956	0.1228	0.1124	0.0975	0.0966	0.1065	0.0884	0.1056	0.0938	0.0716	0.1097	0.0798	0.0807	0.092	0.0367	0.0888	0.0376	0.0684	0.107	0.102
chr1	37000001	37100000	37050827	2529	2529	2529	2529	1247	957	1215	263.5789	146.7684	288.7662	351.4914	269.7492	333.3005	-1.0481	-1.9095	-0.5501	0.001042	0.00058	0.001142	0.0958	0.1248	0.1047	0.0849	0.0677	0.0981	0.1313	0.0739	0.1277	0.0826	0.0981	0.0874	0.1475	0.0656	0.1447	0.0664	0.1123	0.1139	0.1182	0.1423	0.2009	0.0779	0.1159	0.085	0.0146	0.0672	0.0336
chr1	37100001	37200000	37149578	2699	2699	2699	2699	1510	1292	1152	349.0211	287.7158	347.2684	425.6231	364.1755	316.0183	-0.7544	-0.8799	0.407	0.001293	0.001066	0.001287	0.1419	0.1569	0.1354	0.0943	0.0995	0.0715	0.0771	0.1345	0.0815	0.0771	0.1489	0.1034	0.1464	0.0997	0.176	0.1234	0.1263	0.1767	0.1552	0.0848	0.1086	0.153	0.1315	0.1004	0.0082	0.0967	0.1352
chr1	37200001	37300000	37251338	2399	2399	2399	2399	1245	1189	1113	309.4053	310.0474	302.4459	350.9277	335.143	305.3197	-0.4958	-0.3138	-0.0387	0.00129	0.001292	0.001261	0.1718	0.1788	0.176	0.1449	0.1706	0.1623	0.1163	0.1559	0.1309	0.1446	0.1509	0.1301	0.1501	0.1463	0.1005	0.1542	0.1213	0.1196	0.133	0.1301	0.1455	0.1184	0.1463	0.1392	0.0183	0.0809	0.1
chr1	37300001	37400000	37355729	2480	2480	2480	2480	1147	1100	1121	222.1895	225.5789	261.0996	323.3044	310.0566	307.5143	-1.3104	-1.1415	-0.6212	0.000896	0.00091	0.001053	0.1195	0.1272	0.1237	0.1424	0.1345	0.117	0.0734	0.0782	0.1109	0.1468	0.1153	0.1488	0.079	0.0762	0.1056	0.1052	0.1335	0.1105	0.1109	0.0972	0.1101	0.0823	0.0831	0.0827	0.0121	0.046	0.0665
chr1	37400001	37500000	37449367	2706	2706	2706	2706	1295	1387	1236	304.6789	375.9368	313.4416	365.0211	390.9532	339.0613	-0.6928	-0.161	-0.3111	0.001126	0.001389	0.001158	0.173	0.15	0.1647	0.1616	0.138	0.1307	0.0883	0.1338	0.0968	0.1153	0.0643	0.133	0.1393	0.1386	0.1611	0.1031	0.1308	0.1242	0.1146	0.126	0.1242	0.1186	0.1334	0.1046	0.0129	0.1497	0.1345
chr1	37500001	37600000	37547611	2366	2366	2366	2366	1089	1150	1123	228.1474	235.5368	318.2684	306.956	324.1501	308.063	-1.0756	-1.1454	0.1364	0.000964	0.000996	0.001345	0.1411	0.1558	0.1396	0.1841	0.1506	0.0893	0.0888	0.131	0.1348	0.1686	0.0951	0.0947	0.1196	0.1543	0.0862	0.0837	0.1555	0.1128	0.1458	0.1128	0.1538	0.0706	0.0947	0.0613	0.0655	0.142	0.0811
chr1	37600001	37700000	37652984	2109	2109	2109	2109	1046	816	867	217.0579	172.4842	184.0433	294.8356	230.0056	237.8367	-1.1051	-1.047	-0.9304	0.001029	0.000818	0.000873	0.1087	0.1112	0.1006	0.0831	0.08	0.0885	0.0991	0.1076	0.0915	0.1147	0.1375	0.0725	0.1147	0.1062	0.1138	0.0839	0.1128	0.0958	0.082	0.0835	0.0574	0.0744	0.1124	0.1019	0.0711	0.0602	0.1
chr1	37700001	37800000	37750932	2409	2409	2409	2409	1151	1011	985	228.2474	228	219.8528	324.4319	284.9702	270.2066	-1.2422	-0.8374	-0.7668	0.000947	0.000946	0.000913	0.1197	0.1166	0.1167	0.1191	0.115	0.1155	0.0826	0.0482	0.1117	0.0859	0.122	0.0772	0.0938	0.1175	0.0818	0.0818	0.0909	0.1316	0.0764	0.0876	0.1025	0.0897	0.0785	0.0926	0.1154	0.1166	0.1112
chr1	37800001	37900000	37847683	2300	2300	2300	2300	1076	1023	990	226.6684	207.7105	223.1645	303.2917	288.3526	271.5782	-1.0584	-1.1715	-0.7336	0.000986	0.000903	0.00097	0.1243	0.1114	0.1075	0.1396	0.0665	0.0699	0.087	0.0948	0.0961	0.097	0.1339	0.0857	0.0996	0.107	0.1283	0.1078	0.1065	0.1017	0.117	0.0996	0.0996	0.1191	0.1104	0.0965	0.063	0.0757	0.0935
chr1	37900001	38000000	37947681	2442	2442	2442	2442	1057	870	1030	185.7	149.7316	173.381	297.9362	245.2266	282.5511	-1.5781	-1.6306	-1.59	0.00076	0.000613	0.00071	0.0868	0.0893	0.0723	0.119	0.099	0.0449	0.0643	0.0708	0.0446	0.0594	0.1089	0.0614	0.0876	0.0938	0.1437	0.0733	0.0766	0.0561	0.0647	0.093	0.0667	0.027	0.0782	0.0717	0.0717	0.0614	0.0504
chr1	38000001	38100000	38052671	2857	2857	2857	2857	1348	1505	1478	330.4842	407.4474	378.3463	379.9602	424.2138	405.4471	-0.5457	-0.1657	-0.2753	0.001157	0.001426	0.001324	0.1596	0.1632	0.1611	0.1078	0.1386	0.0808	0.1194	0.188	0.0091	0.1092	0.1365	0.1736	0.1351	0.1733	0.2009	0.168	0.0515	0.1201	0.1295	0.0735	0.1614	0.091	0.0945	0.1414	0.1537	0.1467	0.1502
chr1	38100001	38200000	38147596	2564	2564	2564	2564	1176	1175	1420	298.9474	261.4684	344.5671	331.4787	331.1968	389.5364	-0.4112	-0.8822	-0.4754	0.001166	0.00102	0.001344	0.1493	0.1519	0.129	0.1581	0.0968	0.0442	0.1334	0.0944	0.0484	0.142	0.1131	0.0975	0.126	0.101	0.1802	0.0983	0.0854	0.1466	0.1322	0.1244	0.0928	0.17	0.1318	0.1158	0.1115	0.0706	0.0788
chr1	38200001	38300000	38259352	1601	1601	1601	1601	687	631	771	136.8263	119.2	151.5455	193.6444	177.8597	211.5018	-1.2278	-1.3797	-1.1657	0.000855	0.000745	0.000947	0.0874	0.1015	0.0948	0.0453	0.0609	0.0578	0.0693	0.1093	0.1318	0.0862	0.1031	0.0793	0.1355	0.1237	0.163	0.065	0.1062	0.0831	0.0537	0.0887	0.0662	0.0887	0.0962	0.0656	0.0575	0.0631	0.0731
chr1	38300001	38400000	38350106	2234	2234	2234	2234	928	798	1060	173.0632	158.6579	236.2208	261.575	224.932	290.7807	-1.4171	-1.2335	-0.7722	0.000775	0.00071	0.001057	0.0885	0.1133	0.1122	0.0896	0.1072	0.1202	0.0519	0.0752	0.0806	0.1441	0.1056	0.038	0.0654	0.0828	0.124	0.0873	0.0703	0.128	0.1168	0.064	0.0573	0.0846	0.0842	0.0649	0.0707	0.0676	0.0595
chr1	38400001	38500000	38450623	2721	2721	2721	2721	1288	1494	1351	317.1368	359.7316	335.9048	363.0481	421.1132	370.6082	-0.53	-0.611	-0.3856	0.001166	0.001322	0.001234	0.1633	0.156	0.1483	0.1382	0.1327	0.0759	0.1198	0.1257	0.0739	0.1536	0.1209	0.136	0.136	0.1691	0.1665	0.2146	0.1099	0.0959	0.1095	0.1521	0.0026	0.1003	0.1316	0.0849	0.1297	0.1191	0.1172
chr1	38500001	38600000	38548117	2420	2420	2420	2420	1281	1088	1130	322.5211	250.1316	276.9004	361.075	306.6741	309.9832	-0.4475	-0.7724	-0.4393	0.001333	0.001034	0.001144	0.1429	0.1638	0.1549	0.0963	0.1419	0.1772	0.0876	0.095	0.119	0.1244	0.0603	0.1	0.1136	0.1421	0.1426	0.1496	0.1574	0.0537	0.1355	0.1252	0.0628	0.1351	0.1785	0.1058	0.1074	0.1169	0.1293
chr1	38600001	38700000	38649099	2885	2885	2885	2885	1328	1358	1477	312.8158	317.0632	356.8918	374.3228	382.7789	405.1727	-0.6886	-0.7195	-0.4907	0.001084	0.001099	0.001237	0.1441	0.1431	0.1462	0.1409	0.106	0.1137	0.1033	0.1199	0.1116	0.1685	0.114	0.0922	0.1619	0.105	0.2111	0.1036	0.0763	0.0981	0.1127	0.0867	0.1026	0.0984	0.1331	0.0769	0.1179	0.1029	0.1172
chr1	38700001	38800000	38747526	2554	2554	2554	2554	1152	1166	1263	251.1	304.8316	318.6494	324.7138	328.66	346.468	-0.9499	-0.3038	-0.3306	0.000983	0.001194	0.001248	0.1486	0.1439	0.1581	0.1578	0.1285	0.1309	0.0861	0.1069	0.1257	0.0979	0.1139	0.1597	0.0916	0.1504	0.1954	0.1339	0.1222	0.1155	0.1249	0.0834	0.1049	0.1147	0.0881	0.0916	0.1108	0.1273	0.1194
chr1	38800001	38900000	38849483	2493	2493	2493	2493	968	1203	1026	179.7368	255.2474	239.671	272.8498	339.0891	281.4538	-1.4293	-1.0361	-0.6109	0.000721	0.001024	0.000961	0.122	0.1032	0.1171	0.1696	0.1031	0.0841	0.0622	0.1087	0.0826	0.0878	0.0874	0.0911	0.0774	0.1079	0.1139	0.1059	0.0634	0.0991	0.1047	0.0429	0.1276	0.1352	0.0826	0.0505	0.1207	0.0626	0.0979
chr1	38900001	39000000	38952572	3110	3110	3110	3110	1430	1387	1735	358.6632	342.2474	424.0693	403.0735	390.9532	475.9477	-0.4618	-0.5222	-0.449	0.001153	0.0011	0.001364	0.1496	0.1545	0.1419	0.1439	0.104	0.0715	0.1212	0.1206	0.1547	0.172	0.0839	0.1399	0.1135	0.1077	0.2074	0.1109	0.1003	0.0952	0.1074	0.1206	0.1759	0.1672	0.164	0.1514	0.1048	0.1177	0.1058
chr1	39000001	39100000	39049382	2963	2963	2963	2963	1338	1576	1392	319.4947	393.6895	351.6061	377.1415	444.2265	381.8554	-0.6406	-0.4769	-0.3262	0.001078	0.001329	0.001187	0.1537	0.1631	0.1532	0.1243	0.1833	0.1005	0.1158	0.1495	0.109	0.1235	0.1198	0.1363	0.1147	0.1495	0.1502	0.139	0.1154	0.1127	0.1164	0.0891	0.1228	0.0736	0.0982	0.1043	0.1863	0.1107	0.0928
chr1	39100001	39200000	39149350	3033	3033	3033	3033	1570	1582	1469	394.2842	375.0947	391.4805	442.5353	445.9177	402.9782	-0.4571	-0.6658	-0.1175	0.0013	0.001237	0.001291	0.1573	0.1668	0.1629	0.1096	0.1283	0.1287	0.0913	0.0857	0.1372	0.12	0.1276	0.0811	0.1523	0.1467	0.1553	0.1405	0.1414	0.1705	0.1352	0.1533	0.1632	0.1467	0.1421	0.1682	0.1002	0.1246	0.147
chr1	39200001	39300000	39254123	2747	2747	2747	2747	1317	1468	1458	320.1947	370.8632	406.7576	371.2223	413.7846	399.9606	-0.5761	-0.4348	0.07	0.001166	0.00135	0.001481	0.151	0.1698	0.1711	0.0933	0.1258	0.0963	0.1114	0.1751	0.1544	0.1886	0.1496	0.1402	0.1427	0.1675	0.166	0.1398	0.1074	0.1423	0.1332	0.0943	0.1183	0.146	0.1179	0.1281	0.1402	0.1354	0.1296
chr1	39300001	39400000	39350672	3534	3534	3534	3534	2043	2066	2081	584.9789	568.6579	644.8182	575.8596	582.3426	570.8629	0.0664	-0.0985	0.5337	0.001655	0.001609	0.001825	0.2156	0.216	0.2158	0.1414	0.1095	0.1159	0.1902	0.1432	0.2026	0.2391	0.219	0.1876	0.1341	0.1828	0.2473	0.2046	0.1735	0.1743	0.2001	0.1834	0.2119	0.1505	0.1865	0.1542	0.2035	0.1457	0.1579
chr1	39400001	39500000	39449952	2762	2762	2762	2762	1363	1518	1441	325.7737	412.2316	412.8745	384.1883	427.8781	395.2972	-0.6373	-0.1533	0.1831	0.001179	0.001493	0.001495	0.1793	0.2022	0.1749	0.1494	0.2066	0.0803	0.1075	0.1448	0.1568	0.1894	0.1202	0.1995	0.1021	0.1618	0.1799	0.1361	0.1553	0.1343	0.1832	0.1133	0.1394	0.1524	0.0916	0.1148	0.1767	0.156	0.1198
chr1	39500001	39600000	39549797	2422	2422	2422	2422	914	1082	1006	165.2632	204.6947	198.7186	257.6288	304.9829	275.9674	-1.5014	-1.3776	-1.1519	0.000682	0.000845	0.00082	0.0913	0.107	0.1047	0.0913	0.1773	0.1164	0.0607	0.123	0.0714	0.0764	0.1049	0.0987	0.0912	0.1181	0.0793	0.0793	0.0826	0.0921	0.0751	0.0562	0.0677	0.0706	0.0842	0.0421	0.0685	0.0764	0.0764
chr1	39600001	39700000	39651750	2692	2692	2692	2692	1195	1306	1361	280.6737	314.7105	338.1991	336.8342	368.1217	373.3515	-0.6986	-0.6081	-0.3877	0.001043	0.001169	0.001256	0.163	0.1676	0.1564	0.1954	0.189	0.1287	0.0858	0.1337	0.1326	0.117	0.1118	0.1419	0.1107	0.1204	0.1501	0.11	0.0825	0.1378	0.1523	0.1252	0.1267	0.1449	0.0695	0.0947	0.1367	0.0988	0.1426
chr1	39700001	39800000	39749252	2512	2512	2512	2512	1151	1219	1108	268.2263	312.1474	258.961	324.4319	343.5991	303.9481	-0.7259	-0.3836	-0.6092	0.001068	0.001243	0.001031	0.1347	0.1383	0.1422	0.0784	0.14	0.114	0.1007	0.1007	0.0346	0.1238	0.1091	0.1389	0.1055	0.1306	0.1023	0.1278	0.1314	0.1218	0.0812	0.1099	0.088	0.121	0.0645	0.0872	0.1007	0.1214	0.119
chr1	39800001	39900000	39850567	2375	2375	2375	2375	935	1167	1070	189.1053	283.5579	219.2684	263.5481	328.9418	293.5239	-1.183	-0.5781	-1.0412	0.000796	0.001194	0.000923	0.1386	0.1313	0.157	0.1677	0.2117	0.1991	0.0699	0.0914	0.0783	0.0699	0.0939	0.0876	0.0665	0.1663	0.1128	0.1192	0.0771	0.0989	0.0842	0.064	0.1309	0.0905	0.0884	0.0644	0.1204	0.112	0.1112
chr1	39900001	40000000	39950704	2094	2094	2094	2094	929	1015	722	202.3579	230.0474	142.3723	261.8569	286.0977	198.0601	-0.9516	-0.8207	-1.156	0.000966	0.001099	0.00068	0.1313	0.1074	0.1276	0.1223	0.1357	0.1835	0.0716	0.1466	0.0769	0.064	0.118	0.127	0.1032	0.1079	0.0783	0.1266	0.0917	0.064	0.0592	0.0831	0.0955	0.0864	0.0903	0.1003	0.0707	0.0917	0.118
chr1	40000001	40100000	40049253	2361	2361	2361	2361	1120	1268	840	258.3053	298.2684	177.2684	315.694	357.4107	230.43	-0.7616	-0.6934	-0.9489	0.001094	0.001263	0.000751	0.1461	0.1278	0.1286	0.1094	0.1657	0.1252	0.1321	0.1343	0.0767	0.0606	0.1343	0.1173	0.1008	0.1389	0.0767	0.1504	0.119	0.0906	0.0614	0.1313	0.094	0.0754	0.1194	0.0695	0.1025	0.141	0.1465
chr1	40100001	40200000	40150661	2562	2562	2562	2562	1330	1369	1079	362.2632	328.2158	293.7576	374.8866	385.8795	295.9928	-0.1411	-0.6263	-0.0311	0.001414	0.001281	0.001147	0.1515	0.1621	0.1452	0.06	0.1204	0.0913	0.1179	0.1069	0.1327	0.0656	0.1436	0.1202	0.1819	0.1624	0.1226	0.1456	0.1421	0.1296	0.1069	0.1128	0.1007	0.1183	0.1288	0.1319	0.1202	0.1175	0.1444
chr1	40200001	40300000	40252013	2566	2566	2566	2566	1291	1309	1074	287.8632	326.1947	251.2511	363.8937	368.9673	294.6212	-0.8756	-0.4858	-0.6058	0.001122	0.001271	0.000979	0.1553	0.1469	0.1409	0.1327	0.1697	0.1149	0.1239	0.1508	0.0998	0.0928	0.1434	0.1419	0.1091	0.1255	0.0561	0.1009	0.1154	0.1072	0.1259	0.0931	0.1341	0.1122	0.0982	0.0686	0.1345	0.1193	0.1087
chr1	40300001	40400000	40348702	2425	2425	2425	2425	1296	1210	1112	319.9263	297.9895	295.1602	365.303	341.0622	305.0454	-0.5206	-0.5292	-0.1334	0.001319	0.001229	0.001217	0.1552	0.158	0.1409	0.1005	0.1118	0.0722	0.141	0.1394	0.1439	0.1208	0.1472	0.1064	0.141	0.1505	0.1538	0.1353	0.1361	0.1233	0.1575	0.1452	0.1344	0.113	0.1571	0.1126	0.132	0.12	0.1101
chr1	40400001	40500000	40450528	2811	2811	2811	2811	1414	1385	1307	336.4053	342.5895	322.7229	398.5636	390.3894	358.5381	-0.6537	-0.5132	-0.4113	0.001197	0.001219	0.001148	0.1415	0.1399	0.1362	0.0808	0.0898	0.0715	0.1149	0.1359	0.1007	0.1633	0.148	0.1594	0.1291	0.1092	0.1227	0.1163	0.1316	0.1188	0.1128	0.137	0.1402	0.1291	0.1313	0.0736	0.1359	0.1341	0.1025
chr1	40500001	40600000	40553562	2379	2379	2379	2379	1113	1038	982	229.4474	206.9579	220.6797	313.7209	292.5807	269.3836	-1.1255	-1.2259	-0.7439	0.000964	0.00087	0.000928	0.1113	0.1177	0.1067	0.0989	0.1108	0.0874	0.0643	0.095	0.1106	0.1265	0.1286	0.1164	0.108	0.0736	0.1122	0.0652	0.1131	0.0916	0.082	0.0904	0.0845	0.0639	0.0895	0.1055	0.0963	0.0803	0.0778
chr1	40600001	40700000	40651074	2831	2831	2831	2831	1252	1488	1195	288.3684	303.7421	262.1732	352.9008	419.422	327.8141	-0.7663	-1.1561	-0.8243	0.001019	0.001073	0.000926	0.128	0.118	0.1111	0.1029	0.0986	0.054	0.0699	0.0971	0.0851	0.0597	0.0735	0.0162	0.1077	0.1533	0.0572	0.106	0.0653	0.0887	0.089	0.1028	0.0915	0.0286	0.118	0.0933	0.1144	0.1137	0.1173
chr1	40700001	40800000	40749469	2737	2737	2737	2737	1247	1276	1162	270.8632	233.3263	246.7273	351.4914	359.6656	318.7615	-0.9613	-1.4721	-0.9302	0.00099	0.000852	0.000901	0.121	0.1315	0.0995	0.1385	0.1669	0.0642	0.0976	0.0921	0.1301	0.0924	0.1279	0.0559	0.1323	0.1111	0.1224	0.0935	0.1114	0.061	0.1268	0.1275	0.053	0.0559	0.0859	0.0884	0.0515	0.0932	0.1582
chr1	40800001	40900000	40849912	2582	2582	2582	2582	1217	1174	1031	264.3842	243.8	223.7359	343.0353	330.9149	282.8254	-0.9608	-1.1031	-0.8598	0.001024	0.000944	0.000867	0.1178	0.1181	0.103	0.0917	0.1133	0.0658	0.1088	0.072	0.0833	0.0837	0.1022	0.0914	0.0635	0.0976	0.1053	0.0875	0.1162	0.1015	0.1042	0.0484	0.0744	0.0306	0.096	0.0593	0.1154	0.0716	0.1081
chr1	40900001	41000000	40948924	2683	2683	2683	2683	964	1009	1286	170.6316	211.1789	291.4805	271.7223	284.4064	352.7774	-1.5582	-1.0785	-0.7154	0.000636	0.000787	0.001086	0.0921	0.1214	0.1084	0.1309	0.1713	0.0738	0.0473	0.025	0.1547	0.0999	0.079	0.1215	0.0779	0.1018	0.1506	0.0563	0.0675	0.1178	0.1379	0.0581	0.139	0.0585	0.0835	0.0537	0.0846	0.0768	0.0865
chr1	41000001	41100000	41050682	2182	2182	2182	2182	1045	970	675	225.7737	201.5789	110.9481	294.5537	273.4135	185.167	-0.9782	-1.1004	-1.6475	0.001035	0.000924	0.000508	0.1194	0.1043	0.0857	0.1011	0.1543	0.0928	0.0742	0.0353	0.0555	0.066	0.1214	0.1123	0.1022	0.1292	0.0532	0.1164	0.1503	0.0596	0.0454	0.0962	0.0513	0.0527	0.0449	0.0642	0.0669	0.0509	0.1421
chr1	41100001	41200000	41149950	2332	2332	2332	2332	1125	942	863	201.9263	158.9421	170.1212	317.1033	265.5212	236.7394	-1.5218	-1.6811	-1.1575	0.000866	0.000682	0.00073	0.0838	0.0855	0.0795	0.0406	0.0353	0.0606	0.0982	0.054	0.0738	0.1093	0.1068	0.0738	0.0896	0.0883	0.0403	0.0463	0.1492	0.1046	0.0257	0.0699	0.0729	0.0575	0.0433	0.0853	0.1132	0.0725	0.0678
chr1	41200001	41300000	41249613	2521	2521	2521	2521	1283	1222	1014	303.4737	243.6053	251.0433	361.6387	344.4447	278.1619	-0.674	-1.2268	-0.4012	0.001204	0.000966	0.000996	0.1285	0.1288	0.1152	0.0864	0.0809	0.0817	0.0536	0.0762	0.0353	0.125	0.1654	0.1107	0.1194	0.1123	0.0976	0.1023	0.1313	0.0833	0.1008	0.1634	0.1265	0.0405	0.0424	0.0849	0.0889	0.115	0.0599
chr1	41300001	41400000	41348225	2586	2586	2586	2586	1078	1176	1275	219.0421	239.3842	282.0563	303.8554	331.4787	349.7598	-1.1694	-1.1641	-0.7969	0.000847	0.000926	0.001091	0.1027	0.1063	0.108	0.0754	0.0469	0.0349	0.0781	0.0712	0.1257	0.1191	0.1141	0.0998	0.1137	0.1497	0.1067	0.0715	0.0588	0.1609	0.0754	0.0565	0.1102	0.1148	0.0468	0.0766	0.0777	0.0712	0.0634
chr1	41400001	41500000	41452111	2410	2410	2410	2410	1264	1244	899	296.0474	273.2211	202.7446	356.2832	350.6458	246.615	-0.7085	-0.9253	-0.7318	0.001228	0.001134	0.000841	0.158	0.1286	0.1126	0.1475	0.1113	0.0674	0.1261	0.0618	0.0627	0.117	0.0705	0.1012	0.1747	0.188	0.1033	0.0647	0.1137	0.0656	0.1639	0.1062	0.1129	0.0776	0.0722	0.0988	0.1075	0.144	0.0071
chr1	41500001	41600000	41546087	2278	2278	2278	2278	930	1209	884	233.5	305.6632	188.0909	262.1387	340.7804	242.5001	-0.4575	-0.4318	-0.923	0.001025	0.001342	0.000826	0.1592	0.1051	0.1498	0.1505	0.0653	0.1651	0.0601	0.1277	0.0509	0.119	0.1589	0.0746	0.097	0.1949	0.1212	0.0856	0.0944	0.1111	0.0909	0.0562	0.0781	0.0944	0.0847	0.0338	0.1427	0.0874	0.0127
chr1	41600001	41700000	41651523	1774	1774	1774	1774	705	786	648	129.4421	126.2684	162.1558	198.7181	221.5495	177.7603	-1.4589	-1.8004	-0.3608	0.00073	0.000712	0.000914	0.0842	0.1052	0.101	0.0795	0.1244	0.1097	0.0705	0.0682	0.0586	0.111	0.0846	0.0547	0.0817	0.1065	0.0761	0.1082	0.0733	0.0812	0.0913	0.0654	0.1054	0.0778	0.0891	0.0631	0.0558	0.1437	0.0039
chr1	41700001	41800000	41750626	2435	2435	2435	2435	1299	1117	949	327.1474	242.4947	220.3203	366.1486	314.8484	260.331	-0.4464	-0.9628	-0.6324	0.001344	0.000996	0.000905	0.1349	0.1518	0.1213	0.0729	0.153	0.1241	0.1347	0.1142	0.1092	0.1269	0.1774	0.0784	0.0813	0.1175	0.078	0.0111	0.1076	0.0107	0.1092	0.1491	0.1503	0.0427	0.1491	0.1142	0.0776	0.106	0.0078
chr1	41800001	41900000	41848117	2064	2064	2064	2064	954	906	798	207.5842	157.0684	155.6017	268.9036	255.3739	218.9085	-0.9551	-1.6121	-1.1893	0.001006	0.000761	0.000754	0.1084	0.1125	0.0885	0.1044	0.1253	0.0791	0.048	0.0378	0.095	0.1298	0.1298	0.0717	0.0858	0.1085	0.1211	0.0945	0.1017	0.0722	0.0877	0.0451	0.0993	0.0562	0.1163	0.0286	0.0625	0.0954	0.0131
chr1	41900001	42000000	41950940	2294	2294	2294	2294	947	988	824	198.5842	215.0789	154.7576	266.9305	278.4872	226.0409	-1.0724	-0.9537	-1.297	0.000866	0.000938	0.000675	0.1324	0.0919	0.1269	0.1936	0.0904	0.2283	0.0915	0.0924	0.082	0.1151	0.1173	0.0488	0.0815	0.044	0.0806	0.0493	0.0711	0.0894	0.0824	0.0148	0.0523	0.0719	0.0854	0.017	0.1521	0.1491	0.0379
chr1	42000001	42100000	42050473	2486	2486	2486	2486	1098	1137	943	226.7789	232.5737	169.5671	309.4928	320.4857	258.6851	-1.1197	-1.1493	-1.4174	0.000912	0.000936	0.000682	0.1064	0.0893	0.0919	0.0721	0.0581	0.0656	0.0929	0.0825	0.0796	0.0712	0.1054	0.0688	0.0945	0.0696	0.0672	0.0861	0.1138	0.0994	0.0728	0.043	0.0764	0.0656	0.1094	0.0241	0.0768	0.0941	0.0817
chr1	42100001	42200000	42150265	2566	2566	2566	2566	1360	1271	919	371.8842	322.6421	191.8788	383.3427	358.2563	252.1014	-0.1253	-0.4166	-0.9828	0.001449	0.001257	0.000748	0.1568	0.1579	0.1237	0.0753	0.1848	0.1077	0.115	0.1411	0.074	0.0546	0.173	0.0366	0.122	0.1278	0.0546	0.1216	0.138	0.1041	0.0701	0.1956	0.0464	0.0842	0.1839	0.0031	0.1547	0.115	0.1118
chr1	42200001	42300000	42232421	1709	1709	1709	1709	815	758	594	158.7474	149	118.2857	229.7237	213.6572	162.9469	-1.2935	-1.2667	-1.1261	0.000929	0.000872	0.000692	0.1044	0.1009	0.0889	0.0755	0.112	0.0655	0.0977	0.1375	0.0813	0.0936	0.0819	0.0802	0.117	0.1369	0.0667	0.12	0.0925	0.0819	0.0714	0.1053	0.079	0.0743	0.1153	0.0275	0.0556	0.1252	0.0638
chr1	42300001	42400000	42370088	1938	1938	1938	1938	847	884	898	168.4947	151.8842	207.2987	238.7436	249.1727	246.3406	-1.232	-1.635	-0.652	0.000869	0.000784	0.00107	0.1236	0.1365	0.1264	0.2024	0.1718	0.1557	0.1022	0.0795	0.162	0.0986	0.13	0.0495	0.0759	0.0583	0.1264	0.161	0.128	0.114	0.145	0.0351	0.1099	0.0846	0.0996	0.0769	0.0315	0.0857	0.0341
chr1	42400001	42500000	42448366	2684	2684	2684	2684	1474	993	1013	309.8105	214.7895	218.4935	415.4758	279.8965	277.8876	-1.066	-0.9743	-0.8795	0.001154	0.0008	0.000814	0.1317	0.1328	0.0926	0.1513	0.1525	0.0701	0.0715	0.0931	0.1308	0.1013	0.1334	0.1025	0.1364	0.1159	0.0961	0.092	0.2105	0.0876	0.1237	0.1166	0.0738	0.0496	0.1636	0.0577	0.0995	0.0451	0.0782
chr1	42500001	42600000	42553595	2229	2229	2229	2229	1160	919	579	203.7789	171.9	112.0779	326.9687	259.0382	158.8321	-1.5786	-1.4088	-1.2093	0.000914	0.000771	0.000503	0.0901	0.0794	0.0703	0.0344	0.0588	0.0506	0.0794	0.0821	0.0377	0.0695	0.1113	0.0516	0.0969	0.1086	0.0534	0.0677	0.0763	0.0525	0.0552	0.0911	0.061	0.0319	0.092	0.0651	0.07	0.1274	0.0767
chr1	42600001	42700000	42649652	2241	2241	2241	2241	988	996	769	171.0895	186.2947	143.7749	278.4872	280.7421	210.9532	-1.6153	-1.4092	-1.3095	0.000763	0.000831	0.000642	0.0875	0.0781	0.0784	0.0476	0.0541	0.0323	0.0477	0.0812	0.0281	0.0629	0.0794	0.0826	0.1107	0.1379	0.0759	0.0732	0.0915	0.0705	0.0888	0.0857	0.0544	0.0808	0.083	0.0535	0.1084	0.0634	0.1062
chr1	42700001	42800000	42750050	2028	2028	2028	2028	828	814	726	144.2211	132.7474	123.9913	233.388	229.4419	199.1574	-1.5996	-1.7644	-1.5517	0.000711	0.000655	0.000611	0.0753	0.0746	0.0692	0.0502	0.0617	0.0454	0.0676	0.0799	0.0454	0.0685	0.069	0.0823	0.069	0.0883	0.0607	0.0607	0.0646	0.1174	0.0666	0.0725	0.0587	0.0567	0.0774	0.0607	0.068	0.07	0.0503
chr1	42800001	42900000	42850279	2363	2363	2363	2363	862	1044	841	147.7263	164.9895	172.5931	242.9716	294.2719	230.7043	-1.6414	-1.8404	-1.0361	0.000625	0.000698	0.00073	0.0744	0.0811	0.0776	0.0602	0.0907	0.0425	0.0495	0.0821	0.066	0.0851	0.0783	0.0694	0.0394	0.0783	0.0694	0.0669	0.0635	0.0745	0.0677	0.0546	0.0702	0.0652	0.0609	0.0542	0.0669	0.1176	0.0495
chr1	42900001	43000000	42945295	2286	2286	2286	2286	761	1301	1079	135.7737	323.8947	284.5152	214.5028	366.7124	295.9928	-1.5363	-0.4893	-0.1596	0.000594	0.001417	0.001245	0.1279	0.1109	0.139	0.1226	0.0941	0.0223	0.0494	0.1842	0.1242	0.0678	0.0774	0.2012	0.0634	0.2454	0.0341	0.1129	0.0687	0.119	0.0941	0.0652	0.2038	0.0586	0.0608	0.0407	0.0569	0.2104	0.1662
chr1	43000001	43100000	43046765	2234	2234	2234	2234	1057	1118	940	211.6474	297.7895	233.2944	297.9362	315.1302	257.8621	-1.2133	-0.2305	-0.392	0.000947	0.001333	0.001044	0.1362	0.1418	0.1501	0.0907	0.1778	0.1188	0.0385	0.1419	0.1549	0.0654	0.1486	0.1665	0.073	0.1862	0.0707	0.1088	0.1244	0.0577	0.0904	0.0689	0.1719	0.1038	0.0385	0.0833	0.1902	0.0918	0.1607
chr1	43100001	43200000	43153733	2587	2587	2587	2587	1434	1116	887	305.6842	237.4105	239.1861	404.201	314.5665	243.3231	-1.0216	-1.0276	-0.0699	0.001182	0.000918	0.000925	0.1257	0.1261	0.1082	0.092	0.092	0.0817	0.1044	0.1109	0.1017	0.1194	0.1295	0.0653	0.1156	0.0932	0.0572	0.0959	0.1859	0.1395	0.0758	0.126	0.0796	0.1187	0.0452	0.1206	0.1214	0.053	0.0835
chr1	43200001	43300000	43249465	2252	2252	2252	2252	1158	1005	848	243.0158	176.9211	218.2035	326.405	283.279	232.6246	-1.0704	-1.5727	-0.255	0.001079	0.000786	0.000969	0.1163	0.1314	0.1106	0.1126	0.1269	0.1172	0.1199	0.0688	0.1279	0.1243	0.1288	0.0671	0.0893	0.1203	0.1221	0.0533	0.0986	0.1132	0.0937	0.1399	0.1123	0.1057	0.0555	0.1092	0.0782	0.0764	0.0506
chr1	43300001	43400000	43349227	2515	2515	2515	2515	1218	1031	981	231.0737	182.1632	217.7749	343.3172	290.6076	269.1093	-1.37	-1.5632	-0.7849	0.000919	0.000724	0.000866	0.0913	0.1071	0.1014	0.0541	0.0928	0.123	0.0791	0.0664	0.0994	0.0883	0.1563	0.0998	0.1022	0.1141	0.0732	0.105	0.0962	0.0811	0.0871	0.1404	0.072	0.0978	0.0497	0.0604	0.0759	0.0648	0.0429
chr1	43400001	43500000	43447756	2622	2622	2622	2622	1282	1288	909	341.0263	304.7684	211.2251	361.3568	363.0481	249.3582	-0.2358	-0.6727	-0.6291	0.001301	0.001162	0.000806	0.1603	0.1491	0.1535	0.1341	0.177	0.224	0.1327	0.1095	0.0961	0.0568	0.1545	0.2147	0.1964	0.1899	0.0835	0.1941	0.082	0.069	0.0721	0.0873	0.0557	0.1003	0.0301	0.1651	0.1323	0.0336	0.1926
chr1	43500001	43600000	43555031	2879	2879	2879	2879	1317	1254	1186	300.6579	307.2105	319.6147	371.2223	353.4645	325.3452	-0.7966	-0.5484	-0.0725	0.001044	0.001067	0.00111	0.1273	0.2486	0.238	0.0953	0.4003	0.3772	0.0611	0.0813	0.1386	0.1511	0.1692	0.0861	0.1358	0.0993	0.0195	0.1935	0.0386	0.0271	0.0729	0.125	0.099	0.1177	0.0243	0.1476	0.1372	0.0257	0.1094
chr1	43600001	43700000	43650906	2678	2678	2678	2678	1536	1315	1098	330.9263	345.6053	274.6537	432.9517	370.6585	301.2049	-0.9878	-0.2833	-0.3628	0.001236	0.001291	0.001026	0.1447	0.1508	0.1311	0.0696	0.1462	0.0635	0.0642	0.0657	0.0485	0.1662	0.1695	0.1882	0.0762	0.0691	0.0295	0.1744	0.1195	0.0512	0.099	0.1001	0.1105	0.1777	0.0232	0.1397	0.171	0.1875	0.0807
chr1	43700001	43800000	43748625	2413	2413	2413	2413	1186	1051	1188	253	189.7947	323.6537	334.2974	296.245	325.8939	-1.019	-1.5053	-0.0283	0.001048	0.000787	0.001341	0.1011	0.1432	0.1409	0.0498	0.0915	0.1407	0.1098	0.0663	0.177	0.1765	0.1409	0.1198	0.1658	0.0526	0.1268	0.0493	0.1343	0.1616	0.1206	0.1152	0.1305	0.1964	0.0597	0.0949	0.1612	0.0671	0.0833
chr1	43800001	43900000	43851351	2573	2573	2573	2573	996	1316	1132	189.2158	249.7158	275.4372	280.7421	370.9404	310.5319	-1.3656	-1.3696	-0.4652	0.000735	0.000971	0.00107	0.1189	0.1222	0.113	0.1679	0.152	0.0517	0.049	0.1356	0.1053	0.0672	0.0801	0.1384	0.0874	0.0474	0.1457	0.0358	0.1014	0.1636	0.07	0.0808	0.1605	0.0859	0.0358	0.0396	0.1827	0.1419	0.0346
chr1	43900001	44000000	43950064	2600	2600	2600	2600	1238	1283	1310	304.2263	330.8789	319.1558	348.9546	361.6387	359.3611	-0.5371	-0.3565	-0.4606	0.00117	0.001273	0.001228	0.1964	0.1631	0.1641	0.2378	0.1554	0.138	0.045	0.0788	0.1135	0.1577	0.0654	0.0762	0.0992	0.045	0.1435	0.1435	0.115	0.0985	0.1592	0.1138	0.1358	0.1365	0.0381	0.0838	0.2154	0.1069	0.1419
chr1	44000001	44100000	44043792	2468	2468	2468	2468	1193	1312	1061	273.0263	335.4579	269.619	336.2704	369.8129	291.055	-0.7881	-0.3893	-0.3031	0.001106	0.001359	0.001092	0.1432	0.1497	0.1483	0.0767	0.1562	0.0972	0.0267	0.169	0.1645	0.0798	0.0786	0.0583	0.096	0.0559	0.1053	0.171	0.1491	0.124	0.1163	0.0632	0.1361	0.1827	0.0486	0.0276	0.16	0.1114	0.1155
chr1	44100001	44200000	44152176	2673	2673	2673	2673	1309	1358	1312	242.4526	374.3053	359.5325	368.9673	382.7789	359.9097	-1.437	-0.0928	-0.0043	0.000907	0.0014	0.001345	0.1441	0.1875	0.1586	0.1131	0.2518	0.0737	0.0715	0.2185	0.1403	0.1586	0.0961	0.0651	0.092	0.1908	0.1597	0.1526	0.1149	0.0958	0.159	0.0939	0.1766	0.1698	0.0554	0.0662	0.1104	0.0737	0.0296
chr1	44200001	44300000	44247050	2578	2578	2578	2578	1237	1295	1162	218.4684	339.6368	331.0043	348.6727	365.0211	318.7615	-1.5649	-0.2914	0.1581	0.000847	0.001317	0.001284	0.143	0.1413	0.1568	0.1414	0.1418	0.0951	0.1641	0.2316	0.0811	0.1187	0.1517	0.1874	0.0702	0.1451	0.0698	0.1819	0.0923	0.1757	0.1063	0.0605	0.1641	0.1024	0.0256	0.0458	0.0613	0.1594	0.0252
chr1	44300001	44400000	44351923	2121	2121	2121	2121	935	1013	728	189.2737	189.8842	169.0823	263.5481	285.5339	199.706	-1.1803	-1.4032	-0.6305	0.000892	0.000895	0.000797	0.1034	0.0927	0.0951	0.0744	0.0473	0.0599	0.0816	0.107	0.0858	0.0816	0.0891	0.083	0.1047	0.1198	0.0915	0.1146	0.115	0.0778	0.1033	0.0335	0.1179	0.1047	0.0448	0.0957	0.1254	0.1141	0.1075
chr1	44400001	44500000	44448050	2489	2489	2489	2489	1327	1119	682	255.1316	235.0158	127.8398	374.041	315.4121	187.0872	-1.3323	-1.0679	-1.3017	0.001025	0.000944	0.000514	0.1143	0.0937	0.0851	0.076	0.1016	0.0802	0.186	0.0675	0.0558	0.0675	0.0948	0.0418	0.1133	0.1571	0.0414	0.1523	0.1651	0.0575	0.0683	0.088	0.0615	0.0599	0.0354	0.0896	0.0796	0.1466	0.1499
chr1	44500001	44600000	44551615	2365	2365	2365	2365	1147	1100	876	225.1579	224.5632	205.2641	323.3044	310.0566	240.3056	-1.2719	-1.1552	-0.5999	0.000952	0.00095	0.000868	0.1173	0.1192	0.1075	0.107	0.1371	0.0856	0.1032	0.1784	0.044	0.0664	0.1514	0.0858	0.1285	0.074	0.0338	0.115	0.052	0.0736	0.1095	0.1315	0.0541	0.1323	0.0495	0.0617	0.0584	0.0816	0.1133
chr1	44600001	44700000	44651151	2639	2639	2639	2639	1071	1468	1395	233.7158	325.4947	373.5195	301.8824	413.7846	382.6784	-0.946	-0.8944	-0.0986	0.000886	0.001233	0.001415	0.1236	0.1488	0.1583	0.0789	0.1291	0.0905	0.083	0.2133	0.1705	0.0693	0.1235	0.1641	0.0879	0.1084	0.1868	0.0746	0.0788	0.1501	0.233	0.1307	0.1565	0.0784	0.0356	0.0531	0.1914	0.0716	0.1508
chr1	44700001	44800000	44750557	2477	2477	2477	2477	1108	1175	1050	249.0789	213.8579	285.4026	312.3115	331.1968	288.0375	-0.8483	-1.4845	-0.0376	0.001006	0.000863	0.001152	0.1176	0.1255	0.1167	0.117	0.0768	0.0742	0.082	0.1502	0.172	0.1465	0.0969	0.0916	0.1272	0.0916	0.1272	0.0759	0.0811	0.113	0.1151	0.1506	0.1373	0.0202	0.0339	0.0957	0.0799	0.0727	0.1074
chr1	44800001	44900000	44849364	2779	2779	2779	2779	1264	1478	727	207.7474	396.1421	172.9524	356.2832	416.6033	199.4317	-1.7471	-0.2059	-0.5459	0.000748	0.001425	0.000622	0.1447	0.0874	0.1326	0.1455	0.124	0.1334	0.1619	0.0572	0.0853	0.0626	0.0964	0.1227	0.082	0.1936	0.0612	0.1033	0.0972	0.0648	0.045	0.0367	0.095	0.0227	0.0356	0.0381	0.1526	0.0507	0.1526
chr1	44900001	45000000	44951951	2282	2282	2282	2282	1134	1051	899	258.6895	219.6579	228.8182	319.6401	296.245	246.615	-0.7989	-1.083	-0.2969	0.001134	0.000963	0.001003	0.121	0.1372	0.1165	0.0735	0.1274	0.0864	0.124	0.0916	0.1065	0.0942	0.1705	0.1043	0.1661	0.1507	0.092	0.0947	0.1468	0.0478	0.1262	0.1315	0.1148	0.1525	0.0701	0.0894	0.089	0.0644	0.1345
chr1	45000001	45100000	45053813	2266	2266	2266	2266	997	924	943	160.8474	176.4474	166.8658	281.024	260.4475	258.6851	-1.7913	-1.3507	-1.4604	0.00071	0.000779	0.000736	0.0886	0.1147	0.0987	0.0888	0.2304	0.1344	0.0446	0.0516	0.0565	0.0949	0.0865	0.0953	0.0865	0.1156	0.0724	0.0556	0.1072	0.0278	0.0711	0.0552	0.064	0.0936	0.0397	0.0463	0.0936	0.0432	0.0975
chr1	45100001	45200000	45149847	2160	2160	2160	2160	720	799	932	119.1684	150.6211	196.1169	202.9461	225.2138	255.6676	-1.7277	-1.3866	-0.9583	0.000552	0.000697	0.000908	0.0755	0.1128	0.1064	0.0969	0.2161	0.1421	0.0454	0.0699	0.0926	0.0801	0.0773	0.0954	0.0722	0.0708	0.088	0.0356	0.0491	0.0569	0.0782	0.0384	0.1412	0.0718	0.0185	0.0384	0.0625	0.0509	0.0829
chr1	45200001	45300000	45249271	2514	2514	2514	2514	933	1379	1094	148.5947	329.6842	244.1688	262.9843	388.6982	300.1076	-1.8217	-0.6363	-0.7672	0.000591	0.001311	0.000971	0.1661	0.1023	0.1565	0.2767	0.1353	0.1605	0.0394	0.1384	0.0274	0.1285	0.0744	0.144	0.0529	0.0617	0.0804	0.0143	0.0704	0.1213	0.1309	0.064	0.0994	0.1006	0.0513	0.031	0.1368	0.0183	0.1555
chr1	45300001	45400000	45348605	2945	2945	2945	2945	1005	1755	1502	164.9211	529.8105	499.5801	283.279	494.6812	412.0308	-1.7501	0.2977	0.875	0.00056	0.001799	0.001696	0.194	0.2492	0.2163	0.2484	0.3763	0.1084	0.0482	0.1059	0.0068	0.2971	0.0767	0.1698	0.039	0.0842	0.2078	0.0261	0.0659	0.2557	0.1148	0.0244	0.2577	0.1722	0.0275	0.0421	0.2475	0.0149	0.1433
chr1	45400001	45500000	45447969	2553	2553	2553	2553	1032	1032	1103	165.0474	235.7842	236.5325	290.8894	290.8894	302.5765	-1.8122	-0.7936	-0.8984	0.000646	0.000924	0.000926	0.1431	0.1725	0.1154	0.2967	0.3769	0.1122	0.0533	0.0697	0.0306	0.1524	0.0568	0.0826	0.0631	0.0764	0.1814	0.0454	0.0768	0.1387	0.1308	0.0505	0.0576	0.0623	0.0403	0.0548	0.1018	0.0576	0.0172
chr1	45500001	45600000	45545177	1956	1956	1956	1956	919	876	868	141.4211	170	253.2338	259.0382	246.9178	238.111	-1.9015	-1.3044	0.2613	0.000723	0.000869	0.001295	0.1583	0.1613	0.1492	0.3363	0.232	0.161	0.0542	0.0629	0.1222	0.1472	0.0567	0.1058	0.0736	0.0583	0.1958	0.0649	0.1181	0.1948	0.159	0.0675	0.023	0.1166	0.045	0.0455	0.0516	0.0808	0.1595
chr1	45600001	45700000	45650362	2794	2794	2794	2794	1485	1706	1220	337.0105	486.6263	384.1039	418.5764	480.8696	334.6721	-0.8168	0.0502	0.608	0.001206	0.001742	0.001375	0.199	0.1905	0.1904	0.1522	0.1952	0.1023	0.1707	0.2495	0.213	0.228	0.0626	0.087	0.1267	0.2466	0.1714	0.0784	0.1371	0.2072	0.1972	0.1088	0.0132	0.0898	0.0351	0.0458	0.1156	0.1875	0.1883
chr1	45700001	45800000	45748660	2230	2230	2230	2230	1278	1325	584	323.1053	362.0579	115.4286	360.2294	373.4772	160.2037	-0.4319	-0.1281	-1.1482	0.001449	0.001624	0.000518	0.1596	0.1772	0.177	0.0196	0.2955	0.255	0.1072	0.2422	0.0614	0.0973	0.1179	0.1229	0.1193	0.1345	0.0735	0.1879	0.1341	0.061	0.0561	0.1457	0.0206	0.061	0.0632	0.1247	0.1247	0.2529	0.178
chr1	45800001	45900000	45855382	2342	2342	2342	2342	1410	1216	878	327.4526	279	226.4632	397.4362	342.7534	240.8542	-0.7381	-0.7794	-0.2458	0.001398	0.001191	0.000967	0.15	0.1605	0.1268	0.0753	0.1554	0.0824	0.1097	0.1644	0.1554	0.0927	0.1003	0.073	0.184	0.0722	0.0406	0.0611	0.1755	0.1405	0.161	0.1819	0.0508	0.1541	0.1529	0.1371	0.0594	0.1418	0.0845
chr1	45900001	46000000	45950157	2269	2269	2269	2269	1233	1075	678	266.2	224.7579	138.026	347.5452	303.0098	185.9899	-0.9808	-1.0819	-1.06	0.001173	0.000991	0.000608	0.1469	0.1282	0.1746	0.1551	0.1857	0.3797	0.1362	0.1745	0.0776	0.0348	0.1	0.0344	0.082	0.0917	0.0357	0.0203	0.1014	0.0428	0.0837	0.1789	0.0714	0.0551	0.1049	0.126	0.0908	0.1719	0.0392
chr1	46000001	46100000	46053306	2577	2577	2577	2577	1231	1415	1201	292.1368	278.9632	278.1732	346.9815	398.8455	329.46	-0.6624	-1.2598	-0.6408	0.001134	0.001083	0.001079	0.1321	0.1412	0.1435	0.0899	0.1237	0.1435	0.1339	0.1366	0.1121	0.1498	0.0842	0.1102	0.1362	0.1537	0.0795	0.0458	0.0873	0.0698	0.0939	0.0485	0.1816	0.0962	0.1669	0.116	0.0745	0.1238	0.1944
chr1	46100001	46200000	46148286	2165	2165	2165	2165	1167	967	913	293.4632	186.4421	250.9221	328.9418	272.5679	250.4555	-0.4519	-1.3235	0.0077	0.001355	0.000861	0.001159	0.1792	0.1551	0.1575	0.2404	0.1071	0.221	0.151	0.0831	0.0152	0.1395	0.152	0.079	0.1737	0.0845	0.1552	0.1215	0.0762	0.139	0.1658	0.0661	0.1252	0.1566	0.1566	0.182	0.1192	0.0975	0.0711
chr1	46200001	46300000	46250023	2431	2431	2431	2431	1198	1325	1094	301.8789	336.9368	295.5541	337.6798	373.4772	300.1076	-0.4443	-0.41	-0.0624	0.001242	0.001386	0.001216	0.1616	0.1537	0.1512	0.1056	0.1135	0.0767	0.1567	0.1534	0.1209	0.1629	0.167	0.1436	0.1341	0.1831	0.1259	0.1748	0.1485	0.1213	0.223	0.0671	0.1411	0.1469	0.1156	0.1246	0.2012	0.0958	0.2176
chr1	46300001	46400000	46348845	2237	2237	2237	2237	1009	970	960	194.9421	218.1211	211.9004	284.4064	273.4135	263.3486	-1.3177	-0.847	-0.8038	0.000871	0.000975	0.000947	0.1132	0.1678	0.1571	0.1041	0.3011	0.245	0.0603	0.0881	0.0881	0.1386	0.1042	0.122	0.0975	0.0358	0.1381	0.1471	0.1225	0.1104	0.0988	0.0796	0.0143	0.0966	0.0666	0.0733	0.0782	0.1131	0.1243
chr1	46400001	46500000	46450109	2860	2860	2860	2860	1530	1170	1333	361.2895	220.4684	359.8139	431.2605	329.7874	365.6705	-0.6801	-1.3889	-0.0659	0.001263	0.000771	0.001258	0.1129	0.1643	0.1612	0.0535	0.1342	0.2294	0.0864	0.0689	0.0983	0.171	0.1724	0.1273	0.1535	0.143	0.1797	0.0556	0.1486	0.1294	0.15	0.1021	0.0241	0.092	0.1801	0.1538	0.1112	0.1045	0.0507
chr1	46500001	46600000	46546997	2204	2204	2204	2204	964	820	787	193.1737	147.0368	149.1169	271.7223	231.1331	215.891	-1.2108	-1.5233	-1.272	0.000876	0.000667	0.000677	0.0884	0.1017	0.0846	0.0696	0.1373	0.117	0.098	0.0676	0.0649	0.0699	0.0417	0.0853	0.1066	0.1162	0.0876	0.078	0.0939	0.0544	0.0912	0.0649	0.0299	0.0522	0.1066	0.0871	0.0894	0.0613	0.0522
chr1	46600001	46700000	46651272	2068	2068	2068	2068	987	820	800	205.8	167.8895	170.8745	278.2053	231.1331	219.4571	-1.0901	-1.1456	-0.9104	0.000995	0.000812	0.000826	0.1281	0.1068	0.1304	0.1764	0.0816	0.2322	0.058	0.0895	0.0638	0.0459	0.074	0.1059	0.0899	0.0846	0.1117	0.1059	0.0503	0.1078	0.0338	0.1006	0.0068	0.1286	0.1165	0.0779	0.0754	0.0798	0.0943
chr1	46700001	46800000	46745262	1980	1980	1980	1980	843	714	695	138.0737	122.0684	118.039	237.6161	201.2549	190.6534	-1.754	-1.6467	-1.5657	0.000697	0.000617	0.000596	0.0765	0.073	0.0714	0.0776	0.0619	0.083	0.051	0.0793	0.0323	0.0667	0.0581	0.0657	0.0722	0.0768	0.0677	0.0747	0.0899	0.0707	0.0611	0.0338	0.0561	0.0641	0.0848	0.0485	0.0566	0.0677	0.0616
chr1	46800001	46900000	46850537	1874	1874	1874	1874	845	667	603	158.6263	120.1947	104.671	238.1798	188.007	165.4158	-1.3985	-1.5092	-1.5088	0.000846	0.000641	0.000559	0.1069	0.0841	0.103	0.183	0.0924	0.2688	0.0704	0.048	0.0528	0.0726	0.0843	0.0651	0.0993	0.1025	0.0422	0.0827	0.1062	0.0358	0.063	0.0448	0.0614	0.0544	0.0918	0.0619	0.0491	0.0448	0.0779
chr1	46900001	47000000	46949601	2159	2159	2159	2159	1029	897	708	217.6053	179.5316	142.4719	290.0438	252.837	194.2196	-1.0462	-1.2141	-1.0954	0.001008	0.000832	0.00066	0.1527	0.1038	0.1646	0.2531	0.1122	0.383	0.0171	0.0435	0.0815	0.0977	0.1302	0.1237	0.145	0.1102	0.0736	0.0783	0.1163	0.0792	0.082	0.1051	0.0547	0.0283	0.0843	0.1042	0.1269	0.0676	0.0885
chr1	47000001	47100000	47050218	1985	1985	1985	1985	911	839	642	160.8474	166.7789	131.2554	256.7832	236.4886	176.1144	-1.5646	-1.2342	-1.0468	0.00081	0.00084	0.000661	0.1041	0.097	0.1009	0.118	0.1403	0.1505	0.0655	0.0846	0.0841	0.0746	0.0861	0.0957	0.1033	0.1098	0.0685	0.0942	0.1063	0.0524	0.0887	0.0937	0.0872	0.0277	0.0856	0.061	0.0967	0.0927	0.0846
chr1	47100001	47200000	47150768	1744	1744	1744	1744	833	681	510	151.3579	132.4263	90.1299	234.7974	191.9532	139.9039	-1.4879	-1.2976	-1.4608	0.000868	0.000759	0.000517	0.1045	0.1103	0.0902	0.1272	0.235	0.1757	0.0419	0.094	0.0654	0.0636	0.1032	0.0826	0.0935	0.0717	0.0539	0.0814	0.0889	0.0464	0.0522	0.0843	0.0625	0.0619	0.0883	0.0648	0.0728	0.0585	0.0774
chr1	47200001	47300000	47252182	1931	1931	1931	1931	1012	713	632	222.4053	123.3105	159.7229	285.252	200.973	173.3711	-0.9229	-1.6172	-0.3235	0.001152	0.000639	0.000827	0.1118	0.1267	0.106	0.1131	0.1262	0.1846	0.0958	0.0197	0.0761	0.1243	0.1554	0.0523	0.1326	0.0357	0.0823	0.0554	0.1714	0.0124	0.0663	0.0777	0.0471	0.1181	0.1233	0.116	0.1088	0.1046	0.0513
chr1	47300001	47400000	47350821	2247	2247	2247	2247	886	940	1021	178.6737	201.8632	246.6753	249.7365	264.9574	280.0822	-1.1916	-0.9973	-0.4908	0.000795	0.000898	0.001098	0.1154	0.1155	0.1239	0.1567	0.1006	0.1094	0.0552	0.073	0.0823	0.1121	0.0935	0.089	0.1148	0.081	0.1526	0.0984	0.0748	0.0841	0.0111	0.0854	0.0507	0.0699	0.0628	0.0681	0.1188	0.0748	0.0209
chr1	47400001	47500000	47449137	2309	2309	2309	2309	1037	1010	938	214.3895	231.9842	179.0823	292.2988	284.6883	257.3135	-1.1166	-0.7755	-1.2509	0.000928	0.001005	0.000776	0.1165	0.0985	0.1155	0.0954	0.0741	0.1325	0.0909	0.0944	0.078	0.0836	0.1351	0.1104	0.1005	0.1087	0.0767	0.1273	0.0901	0.052	0.0845	0.1031	0.0541	0.0871	0.0628	0.0368	0.1308	0.1104	0.0935
chr1	47500001	47600000	47548538	2002	2002	2002	2002	962	756	735	175.7421	154.6895	139.7965	271.1586	213.0934	201.6262	-1.4738	-1.1472	-1.2608	0.000878	0.000773	0.000698	0.094	0.0906	0.0837	0.0666	0.0715	0.0658	0.0804	0.1139	0.0664	0.0889	0.1224	0.0834	0.1054	0.0909	0.0964	0.0949	0.1029	0.0814	0.0584	0.0869	0.0465	0.0634	0.1074	0.0674	0.0619	0.0824	0.0819
chr1	47600001	47700000	47655321	1708	1708	1708	1708	739	681	542	115.4579	141.3263	87.381	208.3016	191.9532	148.6822	-1.8655	-1.1036	-1.6933	0.000676	0.000827	0.000512	0.0931	0.092	0.0835	0.1091	0.2201	0.1132	0.0498	0.0621	0.048	0.0568	0.0744	0.0293	0.0855	0.1241	0.0422	0.1153	0.055	0.0433	0.0445	0.0369	0.0439	0.034	0.0954	0.089	0.0867	0.0867	0.0574
chr1	47700001	47800000	47749451	2091	2091	2091	2091	968	915	700	176.5632	200.9895	144.6234	272.8498	257.9107	192.025	-1.4781	-0.9243	-1.0148	0.000844	0.000961	0.000692	0.1185	0.1076	0.0966	0.1381	0.1707	0.0798	0.0789	0.0803	0.0713	0.0918	0.1009	0.0201	0.0904	0.132	0.087	0.0904	0.078	0.056	0.076	0.0679	0.023	0.0913	0.1023	0.0607	0.11	0.0689	0.1023
chr1	47800001	47900000	47850909	2173	2173	2173	2173	1126	913	725	212.9263	184.3684	153.3333	317.3852	257.347	198.883	-1.3789	-1.1876	-0.9416	0.00098	0.000848	0.000706	0.1226	0.1073	0.1058	0.1489	0.1233	0.1566	0.0842	0.1095	0.0198	0.0971	0.122	0.0161	0.0861	0.0746	0.0276	0.0801	0.0861	0.0911	0.0939	0.0879	0.0916	0.0391	0.1293	0.1003	0.0635	0.0557	0.1045
chr1	47900001	48000000	47947199	1952	1952	1952	1952	948	753	616	164.5211	123.3	120.2251	267.2124	212.2478	168.982	-1.6096	-1.7541	-1.1856	0.000843	0.000632	0.000616	0.0798	0.0963	0.0806	0.0406	0.1416	0.1297	0.0492	0.0748	0.0451	0.0774	0.0922	0.0405	0.1214	0.0994	0.0717	0.0574	0.0784	0.0717	0.0748	0.0809	0.0625	0.0041	0.0512	0.0702	0.0533	0.0364	0.0574
chr1	48000001	48100000	48048282	2275	2275	2275	2275	1062	876	857	231.3053	151.9368	188.5238	299.3455	246.9178	235.0935	-0.9522	-1.6108	-0.8148	0.001017	0.000668	0.000829	0.1222	0.1136	0.0916	0.1877	0.1063	0.1022	0.0879	0.062	0.0778	0.1108	0.1248	0.051	0.0804	0.0897	0.0796	0.0677	0.0923	0.0774	0.0664	0.0765	0.1279	0.0347	0.124	0.0941	0.0721	0.0699	0.0527
chr1	48100001	48200000	48150049	2316	2316	2316	2316	1165	1161	1088	267.5158	231.8895	268.2641	328.3781	327.2506	298.4617	-0.7766	-1.221	-0.4164	0.001155	0.001001	0.001158	0.1223	0.1333	0.1246	0.0646	0.0721	0.0727	0.0829	0.1196	0.1412	0.1239	0.1451	0.1347	0.0989	0.1261	0.1066	0.1127	0.0764	0.1256	0.0907	0.1347	0.1395	0.1421	0.0699	0.1658	0.2021	0.1205	0.0609
chr1	48200001	48300000	48254245	2274	2274	2274	2274	1100	1066	917	234.7053	243.8	222.7489	310.0566	300.473	251.5527	-1.0182	-0.7902	-0.4711	0.001032	0.001072	0.00098	0.1348	0.117	0.1363	0.1259	0.0769	0.1439	0.0457	0.0462	0.0897	0.0858	0.1051	0.1539	0.1086	0.1104	0.0431	0.1385	0.1077	0.1051	0.1025	0.102	0.1117	0.029	0.128	0.0383	0.0572	0.1113	0.1157
chr1	48300001	48400000	48349737	2641	2641	2641	2641	1005	1353	1227	186.0526	315.2789	307.4242	283.279	381.3696	336.5924	-1.4377	-0.7263	-0.3567	0.000704	0.001194	0.001164	0.1372	0.1177	0.1517	0.1859	0.1161	0.128	0.0341	0.1102	0.1197	0.1333	0.0496	0.0928	0.0689	0.1621	0.1397	0.05	0.067	0.1549	0.0969	0.0303	0.1079	0.1435	0.0629	0.0606	0.1075	0.0655	0.086
chr1	48400001	48500000	48448053	2174	2174	2174	2174	1129	1095	865	283.2895	260.4053	229.8788	318.2308	308.6472	237.288	-0.46	-0.6548	-0.1284	0.001303	0.001198	0.001057	0.1627	0.1609	0.1553	0.1337	0.1573	0.1619	0.1063	0.1426	0.1513	0.1458	0.1716	0.1789	0.1164	0.1339	0.1297	0.0179	0.0948	0.1205	0.1058	0.144	0.0515	0.08	0.1766	0.1196	0.1127	0.0943	0.15
chr1	48500001	48600000	48546247	1902	1902	1902	1902	900	954	641	181.5632	175.2368	173.3333	253.6827	268.9036	175.84	-1.1905	-1.4589	-0.0586	0.000955	0.000921	0.000911	0.1154	0.1192	0.1033	0.1056	0.1245	0.061	0.0626	0.1073	0.1199	0.0931	0.1167	0.1335	0.1251	0.1041	0.0946	0.0689	0.1083	0.1246	0.1267	0.082	0.0699	0.0463	0.1025	0.0841	0.0915	0.082	0.0599
chr1	48600001	48700000	48651455	2120	2120	2120	2120	884	874	860	166.6947	153.0579	172.8139	249.1727	246.354	235.9164	-1.3861	-1.5858	-1.1003	0.000786	0.000722	0.000815	0.0875	0.0917	0.0865	0.076	0.0692	0.0598	0.0929	0.1042	0.042	0.0792	0.0552	0.0882	0.0995	0.1057	0.0976	0.0547	0.0892	0.1104	0.0962	0.0717	0.0571	0.009	0.066	0.0708	0.0542	0.0472	0.0684
chr1	48700001	48800000	48750884	2569	2569	2569	2569	1285	1210	1105	276.4474	288.0474	257.1948	362.2025	341.0622	303.1252	-0.9922	-0.6513	-0.6236	0.001076	0.001121	0.001001	0.1242	0.1399	0.141	0.0629	0.1507	0.1441	0.1168	0.1047	0.0234	0.1658	0.1	0.1082	0.1094	0.1467	0.0708	0.1191	0.0899	0.1401	0.1359	0.1265	0.0996	0.0117	0.1592	0.0782	0.0981	0.1094	0.1292
chr1	48800001	48900000	48847980	2336	2336	2336	2336	1095	1054	876	237.5105	211.0684	147.4459	308.6472	297.0906	240.3056	-0.9656	-1.213	-1.5896	0.001017	0.000904	0.000631	0.1079	0.1009	0.0926	0.0596	0.1038	0.0963	0.0723	0.086	0.0856	0.0766	0.1019	0.0158	0.0762	0.0972	0.0578	0.134	0.0989	0.0732	0.0582	0.1199	0.0788	0.0051	0.1156	0.0505	0.0518	0.0843	0.0706
chr1	48900001	49000000	48947646	1809	1809	1809	1809	809	635	697	161.9737	135.1421	145.3506	228.0325	178.9872	191.202	-1.2128	-1.0248	-0.9858	0.000895	0.000747	0.000803	0.1168	0.1158	0.1029	0.1779	0.1571	0.1431	0.0685	0.0746	0.0962	0.1155	0.1001	0.0039	0.0835	0.0973	0.0061	0.0896	0.1061	0.052	0.0619	0.0868	0.1338	0.0039	0.115	0.0359	0.0691	0.063	0.0851
chr1	49000001	49100000	49067626	954	954	954	954	380	354	379	64.8684	74.9053	85.0649	107.1105	99.7818	103.9678	-1.6461	-1.0401	-0.7454	0.00068	0.000785	0.000892	0.0889	0.118	0.1179	0.099	0.2029	0.1716	0.0461	0.0964	0.0556	0.0881	0.066	0.0283	0.087	0.0943	0.0891	0.0702	0.0734	0.0545	0.0566	0.0849	0.0849	0.0178	0.0776	0.0377	0.0702	0.0639	0.1069
chr1	49100001	49200000	49154393	1919	1919	1919	1919	831	822	709	136.9474	157.7316	189.6494	234.2336	231.6968	194.4939	-1.739	-1.3365	-0.1024	0.000714	0.000822	0.000988	0.1413	0.1303	0.1336	0.3013	0.2124	0.1949	0.0453	0.0568	0.1157	0.1334	0.0823	0.0229	0.1053	0.074	0.1417	0.0584	0.0891	0.0902	0.0031	0.0698	0.1256	0.1235	0.0688	0.05	0.0724	0.0813	0.1016
chr1	49200001	49300000	49249577	2140	2140	2140	2140	902	979	771	151.9053	224.4368	176.7749	254.2464	275.9503	211.5018	-1.6857	-0.7819	-0.6752	0.00071	0.001049	0.000826	0.1299	0.1154	0.1208	0.1967	0.2037	0.1293	0.065	0.143	0.0425	0.0505	0.093	0.0407	0.0584	0.1477	0.0921	0.122	0.0668	0.1196	0.0977	0.0659	0.0855	0.0402	0.0785	0.0533	0.0958	0.0888	0.0907
chr1	49300001	49400000	49351607	2459	2459	2459	2459	1237	1129	903	279.4474	232.4	260.29	348.6727	318.2308	247.7122	-0.832	-1.13	0.2089	0.001136	0.000945	0.001059	0.1337	0.1355	0.1291	0.1275	0.1074	0.1282	0.1	0.0919	0.122	0.124	0.1261	0.0643	0.1354	0.1273	0.1484	0.083	0.1228	0.1318	0.1037	0.083	0.1383	0.0077	0.1395	0.0651	0.0744	0.0862	0.1094
chr1	49400001	49500000	49447005	2331	2331	2331	2331	1161	1154	838	263.3474	234.6368	212.5714	327.2506	325.2775	229.8814	-0.8182	-1.1676	-0.3097	0.00113	0.001007	0.000912	0.1395	0.1215	0.1282	0.1358	0.0888	0.147	0.0867	0.0644	0.1184	0.0871	0.0978	0.0802	0.1476	0.1218	0.0768	0.1441	0.0845	0.0768	0.1416	0.1386	0.0832	0.021	0.1334	0.0296	0.1111	0.1227	0.1124
chr1	49500001	49600000	49551759	2307	2307	2307	2307	980	1139	822	218.4895	274.3368	181.974	276.2322	321.0495	225.4922	-0.8756	-0.6096	-0.7938	0.000947	0.001189	0.000789	0.1398	0.1317	0.1281	0.1369	0.2099	0.1323	0.1045	0.1461	0.0789	0.0915	0.1071	0.153	0.1153	0.1487	0.0472	0.1014	0.1175	0.0629	0.0785	0.0819	0.101	0.0889	0.0941	0.0967	0.1201	0.1331	0.0941
chr1	49600001	49700000	49651521	2492	2492	2492	2492	1141	1149	839	263.4947	241.8842	170.9351	321.6132	323.8682	230.1557	-0.7571	-1.0606	-1.0583	0.001057	0.000971	0.000686	0.1354	0.1068	0.1299	0.1467	0.1041	0.2264	0.1003	0.138	0.0542	0.0738	0.1368	0.0678	0.1441	0.1204	0.0734	0.0955	0.1264	0.0923	0.0746	0.1208	0.0742	0.057	0.1059	0.053	0.11	0.124	0.0574
chr1	49700001	49800000	49749163	2038	2038	2038	2038	889	833	681	160.8632	150.7579	136.9567	250.5821	234.7974	186.8129	-1.4993	-1.4986	-1.097	0.000789	0.00074	0.000672	0.0878	0.0856	0.0846	0.0708	0.081	0.0925	0.0481	0.081	0.0672	0.0751	0.0932	0.0888	0.0731	0.1016	0.0481	0.0456	0.0927	0.0741	0.0559	0.0741	0.0893	0.0756	0.0761	0.0765	0.0854	0.0859	0.0525
chr1	49800001	49900000	49850802	2327	2327	2327	2327	1142	976	944	264.9842	186.9053	237.7619	321.8951	275.1047	258.9594	-0.7408	-1.3428	-0.3368	0.001139	0.000803	0.001022	0.1163	0.1364	0.1369	0.0919	0.1184	0.2028	0.0902	0.0821	0.0885	0.1431	0.0902	0.0765	0.1319	0.0683	0.0915	0.0649	0.1199	0.0799	0.11	0.119	0.1182	0.1186	0.1367	0.1126	0.0894	0.0868	0.0739
chr1	49900001	50000000	49936882	1623	1623	1623	1623	693	691	606	129.3263	139.7895	140.316	195.3356	194.7719	166.2388	-1.4141	-1.1813	-0.6407	0.000797	0.000861	0.000865	0.1083	0.1044	0.108	0.1357	0.1156	0.1139	0.0536	0.1023	0.0746	0.1054	0.085	0.1294	0.0881	0.0838	0.1152	0.0992	0.0733	0.1054	0.098	0.0943	0.0437	0.0647	0.0776	0.0918	0.1214	0.0844	0.061
chr1	50000001	50100000	50061853	1617	1617	1617	1617	802	618	704	167.8474	115.1211	175.7489	226.0594	174.1954	193.1223	-1.078	-1.4186	-0.3698	0.001038	0.000712	0.001087	0.1168	0.1357	0.1029	0.1468	0.1239	0.0682	0.128	0.0872	0.1144	0.0785	0.0631	0.0618	0.1596	0.1138	0.1262	0.1113	0.0254	0.0884	0.1614	0.0785	0.1435	0.1156	0.1082	0.0921	0.0353	0.0705	0.0847
chr1	50100001	50200000	50149063	1992	1992	1992	1992	983	767	848	207.9421	155.0211	179.1602	277.0778	216.194	232.6246	-1.0451	-1.1844	-0.9454	0.001044	0.000778	0.000899	0.1525	0.1371	0.1079	0.2568	0.174	0.1274	0.0768	0.114	0.0628	0.0884	0.0969	0.0462	0.1064	0.0683	0.0884	0.1406	0.0392	0.0803	0.1069	0.129	0.0889	0.0909	0.133	0.1069	0.0582	0.0628	0.0492
chr1	50200001	50300000	50251273	2474	2474	2474	2474	993	1153	921	211.2737	247.1474	196.3377	279.8965	324.9957	252.65	-1.0269	-1.0036	-0.917	0.000854	0.000999	0.000794	0.1068	0.1065	0.1068	0.0726	0.1304	0.0898	0.08	0.0837	0.0024	0.0849	0.093	0.1184	0.0691	0.137	0.061	0.0982	0.0821	0.0715	0.0873	0.0962	0.0837	0.0554	0.1031	0.0796	0.0934	0.1156	0.0857
chr1	50300001	50400000	50348843	2342	2342	2342	2342	1101	1116	802	212.7158	236.3421	190.5758	310.3384	314.5665	220.0058	-1.3179	-1.0419	-0.5501	0.000908	0.001009	0.000814	0.1257	0.1346	0.1219	0.1377	0.2241	0.1478	0.1093	0.0999	0.0132	0.1319	0.1119	0.0961	0.1157	0.0995	0.1063	0.0764	0.0623	0.0948	0.0662	0.1106	0.0632	0.0875	0.1157	0.0777	0.1055	0.0482	0.0837
chr1	50400001	50500000	50448258	2183	2183	2183	2183	866	991	725	145.4947	212.5263	168.2468	244.0991	279.3328	198.883	-1.6915	-1.0018	-0.6333	0.000666	0.000974	0.000771	0.1048	0.1078	0.114	0.1248	0.203	0.1363	0.0683	0.1255	0.0014	0.06	0.0742	0.109	0.088	0.1109	0.1063	0.1086	0.0591	0.0683	0.1017	0.0508	0.0563	0.1319	0.0683	0.0641	0.0632	0.0907	0.1031
chr1	50500001	50600000	50547647	1944	1944	1944	1944	902	819	568	184.7053	143.2947	133.0996	254.2464	230.8512	155.8146	-1.1454	-1.5879	-0.5988	0.00095	0.000737	0.000685	0.0979	0.1059	0.0852	0.0761	0.1323	0.0922	0.1178	0.0746	0.0195	0.0751	0.0931	0.0736	0.0684	0.1116	0.0844	0.0864	0.1368	0.0643	0.0864	0.0833	0.0633	0.0448	0.0725	0.1409	0.0617	0.0967	0.0622
chr1	50600001	50700000	50649716	1733	1733	1733	1733	734	752	480	126.2737	127.1053	88.4632	206.8923	211.9659	131.6743	-1.6309	-1.6757	-1.347	0.000729	0.000733	0.00051	0.1021	0.1036	0.0837	0.1688	0.2574	0.1512	0.0421	0.0744	0.0006	0.0848	0.0756	0.0646	0.09	0.0923	0.0583	0.0929	0.0808	0.0485	0.0514	0.0485	0.0554	0.0577	0.1085	0.0675	0.0554	0.0883	0.0917
chr1	50700001	50800000	50749139	1758	1758	1758	1758	774	671	488	182.3105	113.7684	83.5628	218.1671	189.1345	133.8689	-0.688	-1.6673	-1.5426	0.001037	0.000647	0.000475	0.1406	0.1278	0.1236	0.2556	0.2643	0.3823	0.153	0.0597	0.0023	0.0631	0.1024	0.0597	0.1013	0.0688	0.0643	0.0757	0.0796	0.0597	0.0353	0.1439	0.0449	0.0466	0.1314	0.0631	0.0745	0.0762	0.0484
chr1	50800001	50900000	50847796	1812	1812	1812	1812	712	628	697	117.1474	100.8053	149.4632	200.6912	177.0141	191.202	-1.7421	-1.801	-0.8974	0.000647	0.000556	0.000825	0.0847	0.0958	0.0901	0.1732	0.133	0.1334	0.0436	0.0353	0.0127	0.0911	0.0933	0.0646	0.0866	0.0767	0.085	0.0524	0.0602	0.0789	0.0789	0.0629	0.1093	0.1098	0.0657	0.0596	0.0491	0.069	0.0585
chr1	50900001	51000000	50952142	2114	2114	2114	2114	947	897	819	190.6737	178.8526	163.2208	266.9305	252.837	224.6692	-1.1965	-1.2254	-1.1249	0.000902	0.000846	0.000772	0.122	0.1053	0.1014	0.1688	0.117	0.1148	0.035	0.1036	0.0705	0.0771	0.1164	0.0932	0.1239	0.1197	0.0918	0.0312	0.1135	0.0516	0.0875	0.0927	0.07	0.0856	0.0899	0.1012	0.0998	0.0809	0.0979
chr1	51000001	51100000	51052584	2158	2158	2158	2158	1073	882	751	252.8421	177.5579	152.671	302.4461	248.609	206.0154	-0.6871	-1.1968	-1.0647	0.001172	0.000823	0.000707	0.1326	0.1243	0.1087	0.1445	0.1431	0.1775	0.0839	0.1043	0.0533	0.0686	0.1775	0.1052	0.1474	0.1395	0.0241	0.0922	0.1158	0.1103	0.0273	0.1297	0.089	0.0589	0.1404	0.127	0.0973	0.0575	0.057
chr1	51100001	51200000	51150251	2454	2454	2454	2454	1146	1144	1004	248.9053	258.7421	230.013	323.0226	322.4588	275.4187	-0.9614	-0.8279	-0.6784	0.001014	0.001054	0.000937	0.1369	0.1232	0.1226	0.1424	0.1183	0.1059	0.1117	0.0733	0.0954	0.1076	0.1418	0.1165	0.1487	0.0913	0.097	0.1255	0.1149	0.1333	0.0526	0.0925	0.1381	0.1271	0.1104	0.0746	0.0799	0.0432	0.0933
chr1	51200001	51300000	51248156	1998	1998	1998	1998	948	789	631	165.4684	135.3684	113.7056	267.2124	222.3951	173.0968	-1.5947	-1.6382	-1.41	0.000828	0.000678	0.000569	0.0879	0.0828	0.0719	0.0791	0.0871	0.0729	0.0581	0.0516	0.0631	0.0636	0.1146	0.0596	0.1141	0.1056	0.0641	0.0731	0.0671	0.04	0.0651	0.0861	0.0621	0.0501	0.1011	0.0531	0.0345	0.0626	0.0741
chr1	51300001	51400000	51349968	2155	2155	2155	2155	1207	641	711	227.8895	116.6053	132.5195	340.2166	180.6784	195.0425	-1.3835	-1.4836	-1.3179	0.001057	0.000541	0.000615	0.0931	0.0936	0.0687	0.0781	0.0581	0.0876	0.1049	0.0469	0.0566	0.0524	0.1462	0.0738	0.1406	0.078	0.1007	0.0306	0.161	0.0557	0.0942	0.084	0.0561	0.0585	0.122	0.0552	0.0515	0.0548	0.051
chr1	51400001	51500000	51451211	2395	2395	2395	2395	981	1298	690	192.9579	228.9947	169.8442	276.5141	365.8668	189.2818	-1.2657	-1.5678	-0.4221	0.000806	0.000956	0.000709	0.1029	0.0899	0.1091	0.0794	0.0874	0.1377	0.0484	0.0643	0.1073	0.1136	0.0877	0.0501	0.109	0.1616	0.0927	0.0718	0.0672	0.1144	0.0493	0.0576	0.0568	0.1044	0.0927	0.0664	0.0689	0.1173	0.0384
chr1	51500001	51600000	51550814	1933	1933	1933	1933	886	756	609	143.3	121.6368	127.8139	249.7365	213.0934	167.0617	-1.7847	-1.7965	-0.9653	0.000741	0.000629	0.000661	0.0739	0.0793	0.0729	0.0384	0.0631	0.0623	0.0564	0.0662	0.0926	0.0781	0.0921	0.0621	0.0962	0.076	0.0755	0.0543	0.0859	0.0755	0.0859	0.059	0.0548	0.076	0.0973	0.076	0.0745	0.0688	0.0641
chr1	51600001	51700000	51647795	1643	1643	1643	1643	751	645	484	124.0947	124.8158	105.3766	211.6841	181.8059	132.7716	-1.7319	-1.3114	-0.847	0.000755	0.00076	0.000641	0.0932	0.0952	0.0811	0.1055	0.1568	0.0752	0.0438	0.1096	0.0603	0.0724	0.0724	0.0603	0.0463	0.115	0.042	0.0998	0.0803	0.07	0.0755	0.0682	0.0676	0.0639	0.0663	0.0596	0.045	0.0554	0.0207
chr1	51700001	51800000	51746676	2388	2388	2388	2388	951	1333	908	186.2211	323.2842	232.7186	268.058	375.7322	249.0839	-1.2787	-0.585	-0.2703	0.00078	0.001354	0.000975	0.1288	0.1416	0.1392	0.0963	0.2378	0.0917	0.1214	0.1453	0.0582	0.0632	0.0775	0.1394	0.0335	0.1608	0.0787	0.1863	0.0691	0.0519	0.1327	0.0611	0.1126	0.1658	0.0687	0.054	0.0503	0.2052	0.1365
chr1	51800001	51900000	51851201	2651	2651	2651	2651	1311	1368	1189	325.6211	350	246.7792	369.5311	385.5976	326.1682	-0.498	-0.3869	-1.0019	0.001228	0.00132	0.000931	0.1381	0.1399	0.1558	0.0412	0.1322	0.1654	0.1079	0.1494	0.0245	0.1098	0.1079	0.103	0.0671	0.1618	0.0796	0.1569	0.1773	0.1177	0.1294	0.1777	0.0736	0.1652	0.1068	0.0687	0.1373	0.1381	0.229
chr1	51900001	52000000	51948227	2101	2101	2101	2101	991	851	742	174.4684	158.0105	162.9177	279.3328	239.871	203.5465	-1.5725	-1.4289	-0.8207	0.00083	0.000752	0.000775	0.0902	0.1003	0.0977	0.0668	0.1132	0.1249	0.0305	0.0624	0.019	0.109	0.1023	0.0671	0.0576	0.0719	0.0961	0.0914	0.099	0.079	0.1142	0.0828	0.0181	0.0728	0.079	0.0386	0.0685	0.0743	0.0928
chr1	52000001	52100000	52052952	2423	2423	2423	2423	1319	1013	1122	359.4	206.6158	330.0346	371.786	285.5339	307.7886	-0.1396	-1.1577	0.2975	0.001483	0.000853	0.001362	0.1449	0.1482	0.1385	0.1098	0.0209	0.1125	0.0215	0.0714	0.1007	0.194	0.0801	0.1184	0.1766	0.0929	0.1411	0.0887	0.0871	0.078	0.149	0.1733	0.1106	0.1923	0.1746	0.1692	0.0549	0.0578	0.0999
chr1	52100001	52200000	52150480	2525	2525	2525	2525	1220	1065	1244	306.8579	295.1	293.4762	343.8809	300.1911	341.2559	-0.4511	-0.071	-0.5764	0.001215	0.001169	0.001162	0.1742	0.149	0.1646	0.1913	0.1146	0.1741	0.0103	0.1216	0.1406	0.1398	0.042	0.2036	0.1279	0.1794	0.1347	0.143	0.1418	0.2301	0.097	0.1105	0.0784	0.1255	0.1042	0.1022	0.1533	0.1061	0.1418
chr1	52200001	52300000	52247056	2203	2203	2203	2203	1139	895	1002	276.8368	152.8579	250.0433	321.0495	252.2733	274.8701	-0.577	-1.6503	-0.3717	0.001257	0.000694	0.001135	0.1202	0.1313	0.1062	0.1067	0.0476	0.0756	0.0994	0.0862	0.1035	0.1584	0.1979	0.0822	0.1094	0.0654	0.0894	0.0263	0.1398	0.133	0.0676	0.1185	0.0899	0.0363	0.1566	0.0917	0.1498	0.0418	0.0549
chr1	52300001	52400000	52353614	2310	2310	2310	2310	1163	1054	1080	268.8316	237.4368	289.9004	327.8144	297.0906	296.2671	-0.7539	-0.8412	-0.0884	0.001164	0.001028	0.001255	0.1335	0.1621	0.1478	0.1008	0.148	0.1303	0.1351	0.1225	0.0576	0.2139	0.1706	0.0905	0.1152	0.155	0.1662	0.1039	0.129	0.1165	0.0446	0.1182	0.1043	0.0346	0.1242	0.145	0.1104	0.1632	0.1403
chr1	52400001	52500000	52449334	2232	2232	2232	2232	1205	1022	838	289.7895	206.0316	207.2078	339.6529	288.0707	229.8814	-0.6152	-1.193	-0.4057	0.001298	0.000923	0.000928	0.1493	0.1511	0.1075	0.15	0.1554	0.0761	0.1272	0.1071	0.0161	0.1214	0.1286	0.1828	0.1626	0.0887	0.1071	0.0932	0.1568	0.0838	0.1071	0.125	0.116	0.0309	0.1057	0.1286	0.0914	0.0627	0.0466
chr1	52500001	52600000	52548968	2528	2528	2528	2528	1355	1275	1272	295.7368	317.1895	348.1039	381.9333	359.3838	348.9369	-0.9459	-0.492	-0.0098	0.00117	0.001255	0.001377	0.1413	0.1547	0.152	0.0782	0.0985	0.0734	0.1052	0.089	0.0831	0.0665	0.1638	0.1566	0.1661	0.1741	0.0993	0.0609	0.0815	0.1345	0.2112	0.0558	0.0969	0.0087	0.1915	0.108	0.2215	0.0435	0.0455
chr1	52600001	52700000	52651403	2413	2413	2413	2413	947	1211	1093	181.7474	305.0263	282.1515	266.9305	341.3441	299.8333	-1.3365	-0.4458	-0.2427	0.000753	0.001264	0.001169	0.1204	0.1219	0.1332	0.0902	0.1193	0.0463	0.0754	0.1799	0.15	0.0932	0.0771	0.0883	0.0626	0.0845	0.1703	0.1989	0.0995	0.1703	0.133	0.0763	0.0472	0.0079	0.1044	0.0953	0.0671	0.1736	0.1467
chr1	52700001	52800000	52751624	2496	2496	2496	2496	973	1205	949	173.1421	248.2474	188.3463	274.2591	339.6529	260.331	-1.5443	-1.1277	-1.1377	0.000694	0.000995	0.000755	0.0917	0.0807	0.0953	0.0426	0.055	0.0439	0.0605	0.097	0.0725	0.0725	0.0901	0.1651	0.0761	0.0865	0.103	0.0593	0.0553	0.095	0.0749	0.0717	0.0761	0.0216	0.0625	0.0613	0.0549	0.0801	0.0966
chr1	52800001	52900000	52849863	2064	2064	2064	2064	954	910	660	182.2579	195.5105	135.026	268.9036	256.5013	181.0521	-1.3495	-0.9958	-1.0448	0.000883	0.000947	0.000654	0.1053	0.0898	0.0946	0.0719	0.0797	0.0855	0.0882	0.0659	0.0407	0.0373	0.1269	0.1139	0.0891	0.1371	0.0906	0.0819	0.1177	0.0727	0.1085	0.1042	0.0547	0.0451	0.0528	0.0945	0.0959	0.0954	0.1415
chr1	52900001	53000000	52951885	1963	1963	1963	1963	751	867	706	128.9737	161.1053	144.9957	211.6841	244.381	193.6709	-1.6355	-1.4269	-1.0332	0.000657	0.000821	0.000739	0.0955	0.0899	0.0857	0.1302	0.1281	0.0486	0.0458	0.0698	0.0489	0.083	0.0555	0.08	0.0499	0.079	0.0458	0.0861	0.0667	0.0774	0.0759	0.0728	0.0413	0.0301	0.0708	0.0438	0.0734	0.0937	0.079
chr1	53000001	53100000	53048039	1723	1723	1723	1723	623	754	544	105.6579	115.3632	98.5887	175.6048	212.5297	149.2309	-1.6662	-1.9137	-1.3937	0.000613	0.00067	0.000572	0.0741	0.0704	0.0689	0.0736	0.0873	0.0535	0.0418	0.0801	0.0557	0.0807	0.0766	0.0633	0.0633	0.1027	0.072	0.0865	0.0708	0.0499	0.0656	0.0592	0.0511	0.0197	0.0731	0.0476	0.0482	0.0708	0.0522
chr1	53100001	53200000	53149518	1903	1903	1903	1903	807	759	723	147.0737	128.7526	155.7792	227.4688	213.939	198.3344	-1.4797	-1.6667	-0.8821	0.000773	0.000677	0.000819	0.084	0.0964	0.0855	0.0757	0.0973	0.068	0.0652	0.0667	0.0977	0.0857	0.0804	0.0673	0.0857	0.0904	0.0993	0.0967	0.0625	0.092	0.092	0.0715	0.0772	0.0121	0.0778	0.0625	0.0678	0.0389	0.083
chr1	53200001	53300000	53251722	2039	2039	2039	2039	979	958	837	209.6947	221.0789	216.7013	275.9503	270.0311	229.607	-1.0057	-0.7593	-0.2312	0.001028	0.001084	0.001063	0.1505	0.1446	0.1342	0.1789	0.1635	0.1134	0.0652	0.076	0.13	0.0417	0.1094	0.1324	0.104	0.0912	0.0731	0.1089	0.0858	0.1192	0.0878	0.1089	0.1074	0.0564	0.1339	0.0863	0.1525	0.1256	0.0721
chr1	53300001	53400000	53349018	2274	2274	2274	2274	1013	991	966	192.9737	223.6	222.645	285.5339	279.3328	264.9945	-1.3579	-0.8357	-0.6576	0.000849	0.000983	0.000979	0.1164	0.1438	0.1256	0.1219	0.2261	0.1252	0.0457	0.1139	0.1047	0.1161	0.1398	0.1214	0.0607	0.1258	0.1271	0.1258	0.0884	0.1064	0.1139	0.0712	0.1258	0.0281	0.0677	0.0765	0.066	0.1055	0.1187
chr1	53400001	53500000	53450040	2254	2254	2254	2254	929	1091	923	194.2316	267.9579	197.8961	261.8569	307.5197	253.1987	-1.0816	-0.539	-0.8986	0.000862	0.001189	0.000878	0.1345	0.1153	0.1314	0.1378	0.1425	0.1225	0.0568	0.1721	0.0732	0.1047	0.0861	0.1162	0.0834	0.1047	0.1069	0.1504	0.0958	0.1251	0.1287	0.0723	0.0768	0.0173	0.1043	0.0652	0.1282	0.1003	0.1251
chr1	53500001	53600000	53547230	2375	2375	2375	2375	951	1232	976	180.2263	297.5947	233.5974	268.058	347.2634	267.7377	-1.3723	-0.5994	-0.5247	0.000759	0.001253	0.000984	0.1256	0.1179	0.1236	0.1131	0.1523	0.0514	0.0968	0.1192	0.0792	0.1234	0.0952	0.1427	0.0968	0.1389	0.0615	0.1979	0.0939	0.1116	0.1276	0.0632	0.0425	0.1234	0.0577	0.0291	0.1293	0.1061	0.1541
chr1	53600001	53700000	53648013	2216	2216	2216	2216	973	867	1008	158.1579	174.0947	217.5022	274.2591	244.381	276.516	-1.7731	-1.2043	-0.8782	0.000714	0.000786	0.000982	0.0953	0.1021	0.0984	0.1222	0.0942	0.0548	0.0785	0.0632	0.1241	0.1476	0.0763	0.0817	0.0745	0.0916	0.0993	0.0605	0.0943	0.1255	0.0916	0.0776	0.0808	0.1069	0.0898	0.0573	0.1259	0.0659	0.0912
chr1	53700001	53800000	53751211	2122	2122	2122	2122	908	864	916	165.5368	187.6526	248.5022	255.9376	243.5353	251.2784	-1.4792	-0.9608	-0.0455	0.00078	0.000884	0.001171	0.1058	0.1161	0.1259	0.1219	0.0879	0.1027	0.107	0.0867	0.0858	0.1027	0.057	0.0712	0.0763	0.0848	0.1503	0.1277	0.0811	0.155	0.1527	0.1032	0.1484	0.1715	0.0811	0.0806	0.1084	0.0066	0.1334
chr1	53800001	53900000	53848679	2536	2536	2536	2536	1228	1111	1220	233.3684	272.5368	324.0909	346.1359	313.1571	334.6721	-1.3652	-0.5434	-0.1302	0.00092	0.001075	0.001278	0.1469	0.1538	0.1581	0.195	0.1683	0.1491	0.054	0.1565	0.043	0.097	0.0655	0.0209	0.0793	0.0769	0.1948	0.1364	0.0978	0.1479	0.138	0.151	0.1924	0.1771	0.1065	0.0603	0.1514	0.0079	0.1924
chr1	53900001	54000000	53950165	2127	2127	2127	2127	944	920	763	160.2105	162.0947	163.0173	266.0849	259.32	209.3072	-1.6665	-1.5702	-0.9094	0.000753	0.000762	0.000766	0.1911	0.0914	0.178	0.4385	0.0941	0.4043	0.1114	0.0969	0.016	0.078	0.0578	0.0169	0.0799	0.0682	0.039	0.0658	0.0635	0.1053	0.079	0.0743	0.0898	0.0752	0.1011	0.0339	0.0846	0.0113	0.0508
chr1	54000001	54100000	54048957	2374	2374	2374	2374	1193	895	1110	216.0579	220.5579	286.5974	336.2704	252.2733	304.4968	-1.498	-0.5265	-0.2419	0.00091	0.000929	0.001207	0.137	0.1588	0.1462	0.2008	0.2025	0.1577	0.2085	0.1394	0.0021	0.0986	0.0708	0.019	0.0746	0.099	0.091	0.0295	0.0552	0.0767	0.0973	0.1222	0.1276	0.0371	0.0666	0.0211	0.147	0.019	0.0451
chr1	54100001	54200000	54145535	2350	2350	2350	2350	1240	1017	948	272.3684	288.8632	247.8225	349.5183	286.6614	260.0567	-0.925	0.0322	-0.1936	0.001159	0.001229	0.001055	0.1456	0.1568	0.1384	0.1009	0.1758	0.0982	0.1894	0.1953	0.0128	0.1502	0.1094	0.0136	0.1583	0.2081	0.1204	0.0383	0.123	0.1111	0.1221	0.1	0.1362	0.017	0.0915	0.1328	0.154	0.066	0.1081
chr1	54200001	54300000	54256288	2052	2052	2052	2052	973	614	895	160.4526	112.8947	215.71	274.2591	173.0679	245.5177	-1.7381	-1.4544	-0.4995	0.000782	0.00055	0.001051	0.0754	0.1117	0.101	0.0633	0.0999	0.1164	0.0804	0.0429	0.0068	0.1033	0.0916	0.0268	0.0872	0.0916	0.1043	0.0253	0.0775	0.1043	0.1033	0.0794	0.1316	0.1038	0.0702	0.0429	0.0624	0.0517	0.04
chr1	54300001	54400000	54351268	2233	2233	2233	2233	1133	772	950	240.6789	144.3684	231.6623	319.3583	217.6033	260.6054	-1.0322	-1.4088	-0.457	0.001078	0.000647	0.001037	0.105	0.1221	0.1064	0.1006	0.0731	0.1176	0.0806	0.0972	0.0116	0.0605	0.1644	0.0582	0.086	0.082	0.1061	0.0658	0.0515	0.1079	0.15	0.1249	0.043	0.1375	0.1169	0.1048	0.0484	0.069	0.0609
chr1	54400001	54500000	54451271	2181	2181	2181	2181	984	913	754	171.0789	174.9526	183.974	277.3597	257.347	206.8384	-1.605	-1.3408	-0.4545	0.000784	0.000802	0.000844	0.1088	0.1019	0.0966	0.1599	0.114	0.0814	0.0422	0.1284	0.0023	0.0747	0.1201	0.0596	0.0903	0.0679	0.0816	0.089	0.0486	0.0463	0.0825	0.0587	0.0073	0.1123	0.0853	0.0628	0.0518	0.0523	0.0986
chr1	54500001	54600000	54549776	2389	2389	2389	2389	1005	1165	1051	158.1316	299.5842	271.0996	283.279	328.3781	288.3118	-1.8505	-0.3674	-0.2457	0.000662	0.001254	0.001135	0.1271	0.1569	0.1523	0.1434	0.2736	0.1237	0.0393	0.1034	0.0096	0.1444	0.1302	0.0481	0.0816	0.2064	0.085	0.1482	0.0389	0.0963	0.1917	0.0661	0.0159	0.0733	0.0703	0.0352	0.1612	0.154	0.1302
chr1	54600001	54700000	54650963	2802	2802	2802	2802	1395	1358	1242	329.8	324.6053	318.6147	393.2081	382.7789	340.7072	-0.6759	-0.637	-0.2669	0.001177	0.001158	0.001137	0.1402	0.1396	0.1353	0.0932	0.0954	0.0839	0.1456	0.1445	0.0189	0.152	0.142	0.1056	0.1642	0.1556	0.0971	0.1381	0.1635	0.121	0.1167	0.142	0.0332	0.0789	0.096	0.0393	0.07	0.1453	0.1552
chr1	54700001	54800000	54748679	2256	2256	2256	2256	1138	925	955	228.4211	190.3158	205.1472	320.7676	260.7294	261.977	-1.2062	-1.131	-0.8926	0.001013	0.000844	0.000909	0.1069	0.1097	0.0995	0.0724	0.0678	0.0644	0.0988	0.1405	0.0035	0.1144	0.0984	0.0878	0.1507	0.1042	0.121	0.0913	0.0585	0.0864	0.1272	0.1365	0.1011	0.0501	0.0824	0.0935	0.0762	0.0736	0.1254
chr1	54800001	54900000	54849331	2397	2397	2397	2397	1247	1109	1008	291.9158	229.3421	239.1645	351.4914	312.5934	276.516	-0.7103	-1.1158	-0.5559	0.001218	0.000957	0.000998	0.1208	0.1323	0.1132	0.0539	0.0907	0.0747	0.1402	0.1494	0.0271	0.1535	0.1456	0.111	0.1331	0.1306	0.1047	0.1068	0.1181	0.1423	0.0793	0.171	0.1214	0.1139	0.0918	0.0651	0.1502	0.0617	0.0701
chr1	54900001	55000000	54919759	1001	1001	1001	1001	577	404	349	154.2053	76.4158	78.1126	162.6388	113.8753	95.7382	-0.2169	-1.3735	-0.7543	0.001541	0.000763	0.00078	0.1401	0.1361	0.091	0.0998	0.0822	0.084	0.049	0.1129	0.011	0.1349	0.0849	0.1718	0.2887	0.047	0.1309	0.0659	0.0609	0.0579	0.0659	0.0589	0.0799	0.03	0.1349	0.019	0.0869	0.0759	0.0569
chr1	55000001	55100000	55060481	1815	1815	1815	1815	787	872	857	161.6737	221.3842	191.0866	221.8314	245.7903	235.0935	-1.1353	-0.4158	-0.77	0.000891	0.00122	0.001053	0.1238	0.1069	0.1229	0.0817	0.0487	0.0402	0.0512	0.0529	0.0061	0.0485	0.0882	0.1818	0.0876	0.0837	0.1813	0.1499	0.0876	0.0612	0.0573	0.0722	0.2474	0.0501	0.081	0.0639	0.1416	0.1521	0.1223
chr1	55100001	55200000	55147448	2142	2142	2142	2142	979	811	899	183.0474	151.2842	243.5844	275.9503	228.5963	246.615	-1.4101	-1.4159	-0.0506	0.000855	0.000706	0.001137	0.0888	0.1302	0.1189	0.066	0.1351	0.1279	0.1036	0.0934	0.0112	0.1648	0.1116	0.091	0.1064	0.0808	0.1541	0.0766	0.1144	0.1569	0.1606	0.0822	0.1186	0.1531	0.0649	0.0859	0.0462	0.0411	0.0439
chr1	55200001	55300000	55248451	2293	2293	2293	2293	1008	1132	888	177.5105	288.9632	147.2251	284.1246	319.0764	243.5974	-1.5718	-0.3954	-1.6275	0.000774	0.00126	0.000642	0.1484	0.1849	0.1447	0.1906	0.4526	0.2129	0.0872	0.1016	0.014	0.051	0.0955	0.1029	0.0973	0.1505	0.1426	0.1047	0.0549	0.0419	0.0637	0.0541	0.0567	0.0702	0.0846	0.0454	0.1156	0.0768	0.1518
chr1	55300001	55400000	55350400	2404	2404	2404	2404	1081	1177	854	213.2474	285.4842	181.6926	304.7011	331.7605	234.2705	-1.2574	-0.5845	-0.9232	0.000887	0.001188	0.000756	0.1357	0.1212	0.1178	0.1364	0.1961	0.0988	0.1418	0.1394	0.0121	0.0765	0.0657	0.094	0.1019	0.1148	0.0965	0.1389	0.0641	0.0761	0.0732	0.0703	0.0857	0.0757	0.1235	0.0765	0.1265	0.1194	0.1581
chr1	55400001	55500000	55449084	2553	2553	2553	2553	1205	1183	1075	261.1947	256.4053	259.0952	339.6529	333.4518	294.8955	-0.9679	-0.9682	-0.4996	0.001023	0.001004	0.001015	0.1182	0.1217	0.1149	0.0785	0.0904	0.0659	0.125	0.1206	0.0094	0.1269	0.1085	0.105	0.1351	0.0944	0.1065	0.1026	0.0803	0.1156	0.1293	0.0838	0.0509	0.1128	0.1203	0.0623	0.056	0.1054	0.1179
chr1	55500001	55600000	55548791	2778	2778	2778	2778	1454	1471	1357	351.0632	349.1842	365.6407	409.8384	414.6302	372.2542	-0.6011	-0.6616	-0.0732	0.001264	0.001257	0.001316	0.1653	0.1557	0.1499	0.1378	0.0957	0.0778	0.1728	0.1829	0.0169	0.1807	0.0839	0.0302	0.1663	0.1145	0.103	0.0666	0.1659	0.1246	0.1353	0.1533	0.0198	0.1267	0.1037	0.1076	0.1343	0.1598	0.2243
chr1	55600001	55700000	55647952	2835	2835	2835	2835	1247	1117	1530	279	221.9053	371.1558	351.4914	314.8484	419.7118	-0.8643	-1.2368	-0.4764	0.000984	0.000783	0.001309	0.1333	0.1284	0.1381	0.2071	0.0574	0.1394	0.0526	0.0892	0.0049	0.2233	0.1333	0.0437	0.1009	0.1799	0.061	0.0321	0.0921	0.146	0.1757	0.122	0.1975	0.109	0.1093	0.0744	0.0437	0.0434	0.0681
chr1	55700001	55800000	55746230	2116	2116	2116	2116	934	634	950	157.5737	130.6895	219.303	263.2662	178.7053	260.6054	-1.6814	-1.124	-0.6521	0.000745	0.000618	0.001036	0.0838	0.1024	0.0936	0.1058	0.0708	0.0623	0.0402	0.0742	0.0043	0.1664	0.077	0.0813	0.0969	0.0742	0.0061	0.0137	0.0671	0.0799	0.1437	0.0543	0.1474	0.0879	0.0879	0.0525	0.0666	0.0733	0.0567
chr1	55800001	55900000	55850540	2189	2189	2189	2189	959	932	826	184.0474	211.9895	202.1039	270.313	262.7025	226.5895	-1.3366	-0.8085	-0.4445	0.000841	0.000968	0.000923	0.1138	0.1168	0.1373	0.1169	0.1419	0.1877	0.0667	0.1188	0.0105	0.1476	0.0937	0.1599	0.0987	0.0717	0.074	0.0388	0.0649	0.1329	0.0731	0.1106	0.0361	0.0612	0.0914	0.0352	0.1471	0.0868	0.1037
chr1	55900001	56000000	55949543	2959	2959	2959	2959	1461	1485	1586	352	395.4316	430.5758	411.8115	418.5764	435.0738	-0.6088	-0.2318	-0.0426	0.00119	0.001336	0.001455	0.1508	0.1477	0.1641	0.0905	0.0562	0.0823	0.1301	0.1453	0.0297	0.1497	0.1193	0.1179	0.1534	0.174	0.1571	0.1193	0.1467	0.1815	0.1852	0.1517	0.0382	0.1991	0.1217	0.1142	0.1288	0.1206	0.0531
chr1	56000001	56100000	56040988	2009	2009	2009	2009	1006	1122	697	272.9842	340.3263	149.1472	283.5608	316.2577	191.202	-0.1562	0.3189	-0.9042	0.001359	0.001694	0.000742	0.1819	0.1559	0.19	0.0894	0.2004	0.2258	0.0194	0.2091	0.007	0.104	0.0986	0.2409	0.1717	0.1867	0.0587	0.1852	0.0567	0.0747	0.1244	0.1115	0.0831	0.0891	0.1867	0.1727	0.1005	0.1827	0.0154
chr1	56100001	56200000	56163730	1713	1713	1713	1713	734	616	730	133.2842	95.8053	181.5238	206.8923	173.6317	200.2546	-1.4891	-1.8749	-0.3846	0.000778	0.000559	0.00106	0.1351	0.1201	0.111	0.3434	0.1349	0.1574	0.0543	0.0741	0.0023	0.15	0.1331	0.0467	0.0829	0.0952	0.1273	0.0222	0.0893	0.1016	0.0438	0.0479	0.1325	0.0817	0.0718	0.0753	0.0549	0.042	0.0053
chr1	56200001	56300000	56248493	2378	2378	2378	2378	1281	1090	937	275.4684	225.7158	240.8961	361.075	307.2379	257.0392	-0.9936	-1.1116	-0.2584	0.001158	0.000949	0.001013	0.1775	0.157	0.1186	0.2598	0.1863	0.0962	0.0622	0.0967	0.0114	0.1123	0.1531	0.0799	0.164	0.1501	0.1207	0.0257	0.1043	0.1051	0.1085	0.1665	0.1131	0.053	0.0728	0.0845	0.0913	0.0892	0.0378
chr1	56300001	56400000	56348630	1985	1985	1985	1985	737	887	705	106.7	163.1316	153.29	207.7379	250.0183	193.3966	-2.0357	-1.4553	-0.8525	0.000538	0.000822	0.000772	0.113	0.1341	0.1126	0.2536	0.3467	0.1746	0.0343	0.1164	0.0015	0.0987	0.066	0.0222	0.0821	0.0841	0.0549	0.0579	0.0433	0.0826	0.1048	0.0448	0.0262	0.0801	0.0574	0.0131	0.0912	0.073	0.0373
chr1	56400001	56500000	56451284	2386	2386	2386	2386	1126	1166	864	298.8474	295.8789	199.6061	317.3852	328.66	237.0137	-0.2447	-0.4179	-0.6492	0.001253	0.00124	0.000837	0.1851	0.1703	0.1661	0.1991	0.2454	0.2361	0.0692	0.1534	0.0017	0.0834	0.1894	0.0578	0.106	0.1727	0.0386	0.1211	0.1148	0.0997	0.0939	0.0817	0.1362	0.0767	0.1253	0.137	0.1404	0.1069	0.1429
chr1	56500001	56600000	56549156	2297	2297	2297	2297	1142	988	908	252.6158	218.0053	223.3853	321.8951	278.4872	249.0839	-0.9018	-0.9097	-0.4245	0.0011	0.000949	0.000973	0.1254	0.1266	0.1134	0.1031	0.1021	0.0842	0.0993	0.1145	0.0122	0.135	0.1193	0.0958	0.1506	0.1241	0.1419	0.1215	0.1145	0.0753	0.0758	0.0919	0.1267	0.0997	0.1045	0.0579	0.0879	0.0858	0.0727
chr1	56600001	56700000	56651460	2590	2590	2590	2590	1243	1100	1254	258.2263	240.1	291.1688	350.3639	310.0566	343.9991	-1.102	-0.9453	-0.6323	0.000997	0.000927	0.001124	0.1049	0.1284	0.1197	0.0443	0.097	0.0781	0.068	0.0834	0.0266	0.1405	0.1058	0.0764	0.1151	0.1158	0.1641	0.0977	0.105	0.1023	0.1344	0.0853	0.1023	0.1405	0.1305	0.1189	0.0722	0.0853	0.1398
chr1	56700001	56800000	56749746	2195	2195	2195	2195	898	830	818	159.5737	167.2474	156.632	253.1189	233.9518	224.3949	-1.5476	-1.1938	-1.242	0.000727	0.000762	0.000714	0.0899	0.0824	0.0883	0.0963	0.0685	0.0918	0.0688	0.1139	0.0105	0.1107	0.1011	0.0916	0.0661	0.0934	0.0802	0.0747	0.0752	0.0706	0.1212	0.0651	0.0565	0.0501	0.0679	0.0524	0.0788	0.0665	0.0779
chr1	56800001	56900000	56850199	1947	1947	1947	1947	855	673	643	143.1105	106.9474	106.4545	240.9985	189.6982	176.3887	-1.7007	-1.8253	-1.6294	0.000735	0.000549	0.000547	0.0736	0.0732	0.061	0.07	0.0679	0.0543	0.057	0.0647	0.0036	0.0632	0.0847	0.0637	0.0991	0.0642	0.0663	0.0478	0.0863	0.0729	0.0621	0.0693	0.0462	0.0719	0.0627	0.0108	0.0596	0.0519	0.0575
chr1	56900001	57000000	56950184	1928	1928	1928	1928	937	765	634	167.2053	156.4421	124.7013	264.1118	215.6303	173.9198	-1.5367	-1.149	-1.163	0.000867	0.000811	0.000647	0.0989	0.0878	0.0842	0.0836	0.0761	0.0735	0.0825	0.1478	0.0192	0.0882	0.1053	0.0794	0.1177	0.0985	0.0788	0.0529	0.1115	0.0752	0.0534	0.0737	0.0664	0.0405	0.0664	0.0218	0.0731	0.0648	0.0228
chr1	57000001	57100000	57050828	1887	1887	1887	1887	891	795	644	148.6105	156.0158	167.2641	251.1458	224.0863	176.663	-1.7097	-1.2717	-0.2186	0.000788	0.000827	0.000886	0.1021	0.1073	0.0985	0.1198	0.1258	0.0712	0.0901	0.1028	0.0101	0.0949	0.1065	0.0609	0.0975	0.1203	0.0747	0.0726	0.0498	0.0488	0.1309	0.062	0.0323	0.0175	0.0774	0.0122	0.0641	0.0631	0.0138
chr1	57100001	57200000	57148772	1797	1797	1797	1797	807	662	557	153.3737	106.0105	104.8182	227.4688	186.5977	152.797	-1.3637	-1.807	-1.2898	0.000853	0.00059	0.000583	0.0871	0.0892	0.0675	0.096	0.1108	0.0713	0.0289	0.0712	0.0056	0.0812	0.1046	0.0551	0.1013	0.0801	0.0679	0.0718	0.1041	0.0673	0.0612	0.0918	0.0529	0.0184	0.1018	0.02	0.0662	0.0506	0.0117
chr1	57200001	57300000	57246851	1954	1954	1954	1954	892	822	612	197.6	188.2947	103.8225	251.4277	231.6968	167.8847	-0.8965	-0.7843	-1.5679	0.001011	0.000964	0.000531	0.1229	0.0977	0.1217	0.1114	0.1213	0.2457	0.067	0.0553	0.0113	0.0368	0.1525	0.1111	0.1325	0.1356	0.0676	0.0716	0.1244	0.0379	0.0435	0.0757	0.0937	0.0077	0.1136	0.0041	0.1361	0.1049	0.0169
chr1	57300001	57400000	57349554	1945	1945	1945	1945	1007	852	623	178.7947	157.2263	141.9567	283.8427	240.1529	170.9022	-1.5502	-1.4459	-0.696	0.000919	0.000808	0.00073	0.0974	0.0988	0.0877	0.0615	0.0927	0.0668	0.1054	0.1337	0.0211	0.0751	0.145	0.0571	0.1429	0.1003	0.0308	0.0427	0.0879	0.0488	0.1157	0.0941	0.0776	0.0231	0.108	0.035	0.0514	0.1342	0.0411
chr1	57400001	57500000	57448229	1815	1815	1815	1815	973	802	538	172.7158	158.9842	95.039	274.2591	226.0594	147.5849	-1.5508	-1.2422	-1.4622	0.000952	0.000876	0.000524	0.1006	0.0832	0.0805	0.0492	0.0625	0.072	0.0441	0.1306	0.0077	0.0617	0.0942	0.0744	0.1433	0.0887	0.0292	0.0281	0.0959	0.0893	0.0628	0.0826	0.0579	0.0342	0.1063	0.103	0.1306	0.1223	0.0281
chr1	57500001	57600000	57552306	2345	2345	2345	2345	1253	864	924	298.1368	172.7368	242.8874	353.1826	243.5353	253.473	-0.6531	-1.2173	-0.1718	0.001271	0.000737	0.001036	0.1387	0.1263	0.117	0.1635	0.0463	0.1396	0.133	0.119	0.0149	0.0836	0.1701	0.0537	0.1701	0.0913	0.0631	0.0631	0.084	0.0665	0.1522	0.162	0.0861	0.0166	0.1557	0.1441	0.0708	0.0665	0.0145
chr1	57600001	57700000	57651537	2054	2054	2054	2054	945	840	862	188.5737	210.1421	202.5368	266.3668	236.7705	236.4651	-1.2232	-0.4709	-0.5902	0.000918	0.001023	0.000986	0.1098	0.1184	0.1097	0.0632	0.1106	0.0451	0.1237	0.0876	0.093	0.1246	0.1241	0.1349	0.1139	0.1543	0.0594	0.0954	0.0769	0.1271	0.1519	0.0716	0.1193	0.0433	0.1056	0.0944	0.1052	0.1504	0.0268
chr1	57700001	57800000	57752283	2168	2168	2168	2168	835	937	989	156.9579	180.7421	224.1255	235.3611	264.1118	271.3039	-1.3947	-1.322	-0.7156	0.000724	0.000834	0.001034	0.0862	0.1224	0.1215	0.0518	0.1659	0.1328	0.0678	0.0766	0.1139	0.1471	0.1052	0.0733	0.0784	0.0733	0.0627	0.0517	0.0881	0.1338	0.0835	0.0503	0.137	0.0572	0.089	0.0544	0.1112	0.0743	0.0148
chr1	57800001	57900000	57850544	2134	2134	2134	2134	959	864	896	196.1368	182.6053	188.1948	270.313	243.5353	245.792	-1.1493	-1.0476	-0.964	0.000919	0.000856	0.000882	0.1037	0.1093	0.1046	0.0795	0.0986	0.0944	0.0848	0.1443	0.0328	0.0975	0.104	0.074	0.0993	0.1007	0.0726	0.0886	0.0956	0.1167	0.1017	0.0993	0.1064	0.0787	0.104	0.0665	0.1176	0.0731	0.0276
chr1	57900001	58000000	57948348	2310	2310	2310	2310	1301	1005	981	332.7789	219.2684	265.4026	366.7124	283.279	269.1093	-0.3878	-0.9465	-0.0567	0.001441	0.000949	0.001149	0.1419	0.1547	0.1452	0.0878	0.091	0.1636	0.2095	0.0818	0.0567	0.2182	0.187	0.0468	0.1883	0.1619	0.1165	0.0268	0.0991	0.0771	0.1152	0.1593	0.1688	0.1009	0.1515	0.2134	0.1372	0.0965	0.013
chr1	58000001	58100000	58051859	2311	2311	2311	2311	1136	1007	926	239.5947	235.7	200.4848	320.2039	283.8427	254.0216	-1.0548	-0.7105	-0.8671	0.001037	0.00102	0.000868	0.1136	0.1074	0.105	0.0509	0.0616	0.0547	0.1008	0.1398	0.0407	0.1268	0.164	0.0844	0.1372	0.1489	0.0541	0.0848	0.0865	0.1082	0.1021	0.1186	0.0891	0.0913	0.1138	0.0792	0.0796	0.1073	0.0277
chr1	58100001	58200000	58148770	2185	2185	2185	2185	1070	991	840	214.7421	243.1105	191.9654	301.6005	279.3328	230.43	-1.2065	-0.5432	-0.6866	0.000983	0.001113	0.000879	0.1217	0.1383	0.1154	0.0766	0.1994	0.0756	0.0481	0.1812	0.0696	0.0682	0.1661	0.1643	0.0888	0.0952	0.1094	0.1002	0.1291	0.1391	0.0815	0.151	0.1236	0.1227	0.1085	0.1227	0.0256	0.0934	0.0128
chr1	58200001	58300000	58248180	2212	2212	2212	2212	806	1017	948	144.8368	233.3842	247.1039	227.1869	286.6614	260.0567	-1.5175	-0.7785	-0.2049	0.000655	0.001055	0.001117	0.1069	0.14	0.1263	0.1139	0.2266	0.0767	0.0606	0.0976	0.0863	0.1234	0.1058	0.1627	0.0705	0.0656	0.1017	0.137	0.0967	0.1288	0.0687	0.0353	0.0854	0.1352	0.0764	0.0407	0.0475	0.0886	0.0307
chr1	58300001	58400000	58350829	2288	2288	2288	2288	1169	949	858	242.3579	198.0684	251.7792	329.5056	267.4943	235.3678	-1.1082	-1.087	0.2868	0.001059	0.000866	0.0011	0.1153	0.1355	0.1316	0.092	0.1152	0.1469	0.1276	0.0616	0.1359	0.0913	0.1731	0.1167	0.1058	0.1425	0.0957	0.111	0.1342	0.1316	0.0922	0.0288	0.1464	0.1831	0.1202	0.0446	0.1119	0.0656	0.083
chr1	58400001	58500000	58448013	1899	1899	1899	1899	837	746	563	168.0158	132.6789	106.1602	235.9249	210.2747	154.443	-1.2052	-1.5446	-1.2842	0.000885	0.000699	0.000559	0.0906	0.0879	0.0728	0.069	0.1008	0.0748	0.1143	0.0458	0.0721	0.0706	0.0964	0.0653	0.0516	0.0927	0.0595	0.0679	0.0648	0.0732	0.0542	0.0669	0.0553	0.0569	0.1411	0.1211	0.0874	0.0664	0.0737
chr1	58500001	58600000	58550049	2194	2194	2194	2194	1000	923	823	192.3895	196.2895	185.381	281.8696	260.1657	225.7665	-1.3297	-1.0282	-0.7357	0.000877	0.000895	0.000845	0.1002	0.0986	0.0938	0.0629	0.0692	0.0388	0.0697	0.0779	0.0602	0.0839	0.1089	0.0889	0.1158	0.1276	0.0857	0.1244	0.0907	0.0916	0.1167	0.0889	0.1076	0.1162	0.1199	0.0902	0.0921	0.0684	0.0884
chr1	58600001	58700000	58649772	2004	2004	2004	2004	944	1064	669	187.7158	264.6947	140.5887	266.0849	299.9093	183.521	-1.2335	-0.4919	-0.9615	0.000937	0.001321	0.000702	0.1476	0.1008	0.1274	0.1362	0.1062	0.1188	0.1163	0.1332	0.0444	0.0644	0.1422	0.1826	0.0943	0.1602	0.1093	0.1193	0.1193	0.0739	0.1058	0.0933	0.0758	0.0803	0.1267	0.0878	0.1642	0.1557	0.1317
chr1	58700001	58800000	58752921	2192	2192	2192	2192	1147	1027	764	232.2	225.7842	193.1688	323.3044	289.4801	209.5816	-1.1807	-0.9217	-0.322	0.001059	0.00103	0.000881	0.1146	0.1111	0.1073	0.0475	0.0695	0.0595	0.0734	0.1264	0.1013	0.0871	0.1693	0.0995	0.1291	0.1328	0.1127	0.1588	0.1492	0.13	0.1337	0.1405	0.0725	0.1109	0.1026	0.0853	0.0616	0.104	0.1337
chr1	58800001	58900000	58851733	2104	2104	2104	2104	1041	883	772	230.3895	190.6	166.8615	293.4263	248.8909	211.7761	-0.8999	-0.9807	-0.8721	0.001095	0.000906	0.000793	0.1104	0.1236	0.1064	0.0504	0.1375	0.1148	0.0803	0.106	0.097	0.1012	0.1454	0.1027	0.0922	0.0989	0.0518	0.1003	0.124	0.048	0.0941	0.0822	0.0779	0.0689	0.0689	0.1003	0.106	0.0955	0.1031
chr1	58900001	59000000	58949844	2439	2439	2439	2439	1252	1068	788	250.4421	235.5105	125.5325	352.9008	301.0367	216.1653	-1.2167	-0.9119	-1.7242	0.001027	0.000966	0.000515	0.1182	0.1115	0.1089	0.0872	0.188	0.1962	0.1087	0.1025	0.0832	0.057	0.13	0.0533	0.1632	0.1263	0.0463	0.0906	0.1218	0.0308	0.0812	0.1328	0.0447	0.0492	0.1353	0.0726	0.0615	0.0303	0.116
chr1	59000001	59100000	59048229	1848	1848	1848	1848	826	747	607	149	146.0789	109.355	232.8243	210.5566	166.5131	-1.5074	-1.2817	-1.4104	0.000806	0.00079	0.000592	0.0898	0.0787	0.0812	0.0604	0.0606	0.0827	0.059	0.1212	0.0541	0.1012	0.1207	0.0795	0.1006	0.0909	0.0368	0.0828	0.0833	0.0763	0.0541	0.0438	0.0747	0.0687	0.0877	0.0752	0.0503	0.0622	0.0925
chr1	59100001	59200000	59147493	1916	1916	1916	1916	893	826	693	162.2526	164.5474	132.4805	251.7096	232.8243	190.1047	-1.4883	-1.2278	-1.2461	0.000847	0.000859	0.000691	0.1029	0.1496	0.1261	0.0958	0.3267	0.2436	0.0673	0.0861	0.0543	0.0939	0.0819	0.0736	0.072	0.1394	0.108	0.0997	0.1404	0.1039	0.06	0.047	0.0877	0.0877	0.095	0.0532	0.0183	0.0684	0.0772
chr1	59200001	59300000	59247359	2087	2087	2087	2087	965	917	711	218.8368	157.7474	160.8268	272.0042	258.4744	195.0425	-0.8187	-1.632	-0.7212	0.001049	0.000756	0.000771	0.1218	0.1375	0.1436	0.1522	0.2086	0.3105	0.1097	0.0446	0.0599	0.0853	0.0939	0.1035	0.0949	0.081	0.0695	0.0719	0.1145	0.0906	0.0321	0.1049	0.0944	0.0359	0.1299	0.1001	0.0958	0.0484	0.1169
chr1	59300001	59400000	59349710	2153	2153	2153	2153	1021	922	661	215.0737	163.8895	128.0433	287.7889	259.8838	181.3265	-1.0584	-1.5469	-1.2078	0.000999	0.000761	0.000595	0.1166	0.1059	0.0853	0.1428	0.1454	0.1171	0.0808	0.0404	0.0641	0.0604	0.1217	0.0906	0.0924	0.0906	0.0562	0.0813	0.1064	0.0655	0.0358	0.0669	0.0608	0.0762	0.1273	0.0757	0.0975	0.0548	0.0381
chr1	59400001	59500000	59450687	1843	1843	1843	1843	792	711	568	131.5632	116.0316	90.7403	223.2407	200.4093	155.8146	-1.7192	-1.762	-1.7156	0.000714	0.00063	0.000492	0.0841	0.0801	0.0629	0.1142	0.1445	0.0587	0.0711	0.0537	0.0456	0.0602	0.0933	0.0526	0.0662	0.0613	0.0559	0.057	0.0543	0.0543	0.0288	0.0499	0.0472	0.051	0.0705	0.0624	0.0434	0.089	0.0825
chr1	59500001	59600000	59547379	1748	1748	1748	1748	751	757	589	156.7895	140.1105	104.4589	211.6841	213.3753	161.5753	-1.0854	-1.4372	-1.4523	0.000897	0.000802	0.000598	0.0949	0.0876	0.0813	0.0566	0.0816	0.0767	0.0543	0.0864	0.0664	0.083	0.1281	0.0744	0.127	0.0887	0.0475	0.0824	0.0944	0.0383	0.0664	0.0109	0.0624	0.0727	0.0824	0.0481	0.0967	0.0772	0.1053
chr1	59600001	59700000	59653093	2031	2031	2031	2031	804	866	848	138.0579	189.4526	191.8961	226.6232	244.0991	232.6246	-1.6361	-0.9374	-0.7202	0.00068	0.000933	0.000945	0.1127	0.1348	0.1263	0.1696	0.2506	0.1501	0.0345	0.1177	0.1073	0.0901	0.0807	0.0871	0.0857	0.0995	0.0635	0.1073	0.0679	0.1157	0.0827	0.0606	0.0945	0.0355	0.0527	0.0379	0.1049	0.1167	0.1064
chr1	59700001	59800000	59749664	2275	2275	2275	2275	1089	1138	1049	250.1474	236.7632	251.4199	306.956	320.7676	287.7632	-0.7754	-1.0973	-0.5198	0.0011	0.001041	0.001105	0.1316	0.1384	0.1193	0.1053	0.1155	0.0542	0.1138	0.1363	0.0835	0.0914	0.1182	0.1086	0.0949	0.1196	0.138	0.102	0.1015	0.1116	0.1376	0.0901	0.1244	0.0092	0.1103	0.0769	0.0716	0.0985	0.0989
chr1	59800001	59900000	59846153	2500	2500	2500	2500	1245	1276	1169	306.0421	298.4105	301.8918	350.9277	359.6656	320.6817	-0.536	-0.7137	-0.2412	0.001224	0.001194	0.001208	0.1505	0.1858	0.1548	0.1117	0.2125	0.1289	0.1272	0.1364	0.1324	0.1136	0.094	0.1332	0.1624	0.0948	0.102	0.098	0.1328	0.1128	0.17	0.114	0.1184	0.0308	0.1308	0.0932	0.1168	0.1048	0.1076
chr1	59900001	60000000	59949256	2313	2313	2313	2313	1241	1043	904	261.8632	227.8263	229.8312	349.8002	293.99	247.9866	-1.0535	-0.9428	-0.3012	0.001132	0.000985	0.000994	0.1381	0.1397	0.124	0.1349	0.1386	0.1145	0.0912	0.0605	0.0986	0.1414	0.0904	0.0744	0.1444	0.1137	0.1046	0.0865	0.1431	0.1215	0.0955	0.0917	0.1189	0.1068	0.1198	0.0977	0.1228	0.0951	0.0303
chr1	60000001	60100000	60049141	2379	2379	2379	2379	858	923	1094	146.2684	197.8789	253.4545	241.8441	260.1657	300.1076	-1.6548	-1.0026	-0.6398	0.000615	0.000832	0.001065	0.0964	0.1276	0.1279	0.1457	0.2074	0.1504	0.0509	0.0736	0.1139	0.1412	0.0673	0.0921	0.0652	0.1005	0.095	0.0597	0.0803	0.119	0.0912	0.0336	0.116	0.0752	0.0483	0.0597	0.0681	0.0706	0.0454
chr1	60100001	60200000	60147902	2625	2625	2625	2625	1163	1232	1163	214.9	296.4158	294.9221	327.8144	347.2634	319.0358	-1.4432	-0.6136	-0.3111	0.000819	0.001129	0.001124	0.1312	0.1339	0.139	0.151	0.161	0.1069	0.0709	0.115	0.1101	0.0968	0.1048	0.0994	0.0796	0.1383	0.1185	0.0975	0.08	0.1185	0.1192	0.0857	0.1109	0.0377	0.0815	0.0488	0.1467	0.1177	0.1143
chr1	60200001	60300000	60247822	2376	2376	2376	2376	1093	1145	845	225.7842	277.1842	214.6407	308.0835	322.7407	231.8016	-1.1192	-0.5914	-0.3045	0.00095	0.001167	0.000903	0.1427	0.1505	0.1477	0.1515	0.2421	0.1801	0.0753	0.1292	0.0572	0.0678	0.1258	0.1267	0.0711	0.1157	0.0728	0.1511	0.0981	0.1006	0.0939	0.1073	0.1027	0.096	0.1098	0.0766	0.101	0.1098	0.1473
chr1	60300001	60400000	60345478	2334	2334	2334	2334	1142	1055	1032	248.5684	221.8737	269.2424	321.8951	297.3724	283.0997	-0.9544	-1.0636	-0.2014	0.001065	0.000951	0.001154	0.1417	0.1604	0.1511	0.1724	0.1854	0.1817	0.0698	0.1041	0.1041	0.1341	0.1178	0.069	0.1054	0.1375	0.1315	0.102	0.0985	0.111	0.1388	0.1153	0.1384	0.0883	0.1195	0.0501	0.0433	0.0724	0.1093
chr1	60400001	60500000	60449373	2077	2077	2077	2077	1016	883	921	201.4474	209.3895	214.0606	286.3795	248.8909	252.65	-1.2423	-0.6646	-0.6284	0.00097	0.001008	0.001031	0.1227	0.1416	0.1265	0.1098	0.1751	0.1095	0.0448	0.1401	0.1208	0.1146	0.118	0.1112	0.053	0.13	0.1059	0.0737	0.0756	0.1064	0.1093	0.0924	0.0944	0.0953	0.0852	0.0775	0.1136	0.1074	0.1088
chr1	60500001	60600000	60556151	2060	2060	2060	2060	925	904	856	189.1	200.5211	207.2251	260.7294	254.8101	234.8191	-1.1506	-0.8922	-0.4834	0.000918	0.000973	0.001006	0.1216	0.1195	0.1195	0.1278	0.1099	0.0959	0.0879	0.1126	0.1073	0.1228	0.1209	0.084	0.0379	0.1078	0.1316	0.0854	0.0665	0.1311	0.0223	0.0539	0.1184	0.1175	0.0917	0.0883	0.1175	0.1083	0.0728
chr1	60600001	60700000	60648619	2247	2247	2247	2247	1170	982	811	275.6684	205.7526	188.1039	329.7874	276.796	222.4747	-0.6876	-1.0751	-0.6354	0.001227	0.000916	0.000837	0.1421	0.1443	0.1135	0.1433	0.1703	0.1312	0.1206	0.1019	0.1108	0.1068	0.1562	0.1255	0.0374	0.0832	0.0779	0.1291	0.1162	0.1121	0.0788	0.1402	0.1024	0.0205	0.1353	0.1024	0.0854	0.097	0.0859
chr1	60700001	60800000	60752447	2479	2479	2479	2479	1177	1203	937	284.2947	252.7474	218.9524	331.7605	339.0891	257.0392	-0.5995	-1.067	-0.6096	0.001147	0.00102	0.000883	0.1308	0.1589	0.1428	0.0962	0.2252	0.2042	0.1601	0.0956	0.096	0.0948	0.1109	0.0891	0.1355	0.171	0.1017	0.1013	0.098	0.1146	0.1174	0.1327	0.1021	0.0089	0.1347	0.077	0.0573	0.0762	0.144
chr1	60800001	60900000	60846798	2440	2440	2440	2440	1153	1130	809	232.6105	250.0684	167.7879	324.9957	318.5127	221.926	-1.1911	-0.9003	-1.0033	0.000953	0.001025	0.000688	0.1104	0.1182	0.1186	0.0561	0.1851	0.1658	0.0578	0.1262	0.0283	0.0623	0.1115	0.1025	0.127	0.0877	0.0512	0.1209	0.1061	0.0463	0.0336	0.1012	0.0648	0.0357	0.0943	0.0725	0.1082	0.1217	0.1254
chr1	60900001	61000000	60949829	2100	2100	2100	2100	943	887	790	169.5053	175.8368	150.8961	265.803	250.0183	216.7139	-1.5173	-1.2425	-1.249	0.000807	0.000837	0.000719	0.1073	0.0929	0.0943	0.1352	0.1002	0.098	0.0786	0.1114	0.0743	0.0771	0.0857	0.0852	0.1005	0.1138	0.0752	0.049	0.0833	0.0714	0.0624	0.0786	0.0752	0.0895	0.1229	0.0371	0.0895	0.0952	0.0595
chr1	61000001	61100000	61052257	1985	1985	1985	1985	879	890	839	182.8211	195.2105	201.7706	247.7634	250.864	230.1557	-1.0976	-0.929	-0.5073	0.000921	0.000983	0.001016	0.1279	0.1238	0.1132	0.1498	0.1242	0.0633	0.0856	0.0872	0.0645	0.0897	0.0982	0.0937	0.1038	0.1063	0.1018	0.1199	0.0957	0.0675	0.1401	0.0932	0.0796	0.0811	0.0992	0.1048	0.0982	0.1033	0.1139
chr1	61100001	61200000	61148192	2513	2513	2513	2513	1205	1066	856	268.8316	191.0789	164.1861	339.6529	300.473	234.8191	-0.8737	-1.5252	-1.2373	0.00107	0.00076	0.000653	0.1216	0.1139	0.0854	0.1445	0.1427	0.0967	0.0641	0.0768	0.0183	0.072	0.0852	0.0732	0.0899	0.0891	0.0661	0.078	0.1739	0.0688	0.0812	0.1719	0.0804	0.0684	0.0919	0.109	0.1162	0.0581	0.0684
chr1	61200001	61300000	61250543	2609	2609	2609	2609	1117	1207	1073	218.9737	258.9421	234.9221	314.8484	340.2166	294.3469	-1.2758	-1.001	-0.8309	0.000839	0.000992	0.0009	0.1149	0.1046	0.1068	0.1155	0.0937	0.0616	0.0885	0.0889	0.056	0.1391	0.102	0.0663	0.1204	0.0828	0.1027	0.1108	0.1119	0.0993	0.0701	0.054	0.0882	0.046	0.0778	0.0728	0.1089	0.0954	0.0793
chr1	61300001	61400000	61351132	2198	2198	2198	2198	947	958	888	159.3789	208.8263	196.3939	266.9305	270.0311	243.5974	-1.6875	-0.9493	-0.7972	0.000725	0.00095	0.000894	0.1055	0.118	0.1139	0.1173	0.1891	0.1078	0.0933	0.0942	0.0805	0.1101	0.0732	0.0769	0.071	0.106	0.0692	0.1215	0.0928	0.1092	0.0933	0.0673	0.106	0.0532	0.0687	0.0391	0.0878	0.1037	0.0914
chr1	61400001	61500000	61449187	2531	2531	2531	2531	1062	1255	1085	192.0895	277.4211	284.5195	299.3455	353.7464	297.6387	-1.501	-0.9042	-0.1814	0.000759	0.001096	0.001124	0.116	0.1331	0.1399	0.1141	0.1733	0.1173	0.0857	0.0972	0.1098	0.1079	0.1087	0.1292	0.0644	0.1098	0.079	0.1213	0.0522	0.115	0.0976	0.0727	0.1335	0.0865	0.0616	0.0766	0.1079	0.1411	0.064
chr1	61500001	61600000	61546181	2509	2509	2509	2509	969	1276	1189	185.4316	274.2526	324.3896	273.1317	359.6656	326.1682	-1.3449	-0.9952	-0.0224	0.000739	0.001093	0.001293	0.1151	0.1542	0.153	0.1161	0.2072	0.1258	0.0713	0.1411	0.1068	0.1244	0.0586	0.1012	0.0957	0.1327	0.1244	0.1248	0.0757	0.1259	0.1172	0.069	0.112	0.1028	0.0761	0.0713	0.0741	0.0893	0.0829
chr1	61600001	61700000	61648026	2312	2312	2312	2312	1020	1118	896	220.8053	237.2579	208.013	287.507	315.1302	245.792	-0.9718	-1.0353	-0.6323	0.000955	0.001026	0.0009	0.136	0.1201	0.1251	0.1605	0.131	0.1329	0.0939	0.1176	0.1289	0.0571	0.1328	0.0662	0.1224	0.1337	0.1129	0.1029	0.0926	0.1315	0.0722	0.0843	0.0804	0.0904	0.1349	0.0268	0.0956	0.0965	0.0554
chr1	61700001	61800000	61751164	2723	2723	2723	2723	1411	1384	1185	332.1316	331.0316	311.2338	397.718	390.1075	325.0709	-0.6912	-0.6347	-0.1752	0.00122	0.001216	0.001143	0.1544	0.1773	0.1605	0.1208	0.2041	0.1558	0.1149	0.1678	0.1014	0.1711	0.1766	0.1186	0.0977	0.1304	0.0848	0.1289	0.1362	0.0544	0.1429	0.083	0.1407	0.1506	0.1142	0.0848	0.1164	0.1113	0.0742
chr1	61800001	61900000	61849784	2433	2433	2433	2433	1011	1194	1009	201.3211	263.9842	242.7446	284.9702	336.5523	276.7903	-1.2296	-0.9035	-0.5062	0.000827	0.001085	0.000998	0.1304	0.1421	0.1365	0.1571	0.221	0.1371	0.0608	0.1245	0.1373	0.1574	0.0962	0.1208	0.0867	0.1093	0.0769	0.0991	0.0962	0.0904	0.0945	0.0818	0.1171	0.1048	0.0896	0.0469	0.1188	0.0929	0.0584
chr1	61900001	62000000	61952796	2184	2184	2184	2184	1015	1067	1050	247.8789	263.3526	242.2035	286.0977	300.7549	288.0375	-0.5596	-0.521	-0.6549	0.001135	0.001206	0.001109	0.1424	0.1513	0.1335	0.1001	0.1513	0.0729	0.0998	0.1406	0.082	0.1465	0.1644	0.1397	0.1067	0.1181	0.1149	0.1671	0.1337	0.087	0.0971	0.0925	0.1502	0.0934	0.0769	0.0462	0.1305	0.1571	0.0449
chr1	62000001	62100000	62050790	2387	2387	2387	2387	1170	1039	1056	259.9579	252.6789	287.8701	329.7874	292.8625	289.6834	-0.8872	-0.5748	-0.0258	0.001089	0.001059	0.001206	0.1295	0.1398	0.1293	0.0954	0.1002	0.0673	0.1089	0.0909	0.1672	0.0951	0.1311	0.1215	0.0947	0.1387	0.1416	0.0964	0.0813	0.0955	0.1047	0.0922	0.0607	0.1269	0.129	0.0507	0.1005	0.0603	0.0101
chr1	62100001	62200000	62149652	2582	2582	2582	2582	1409	1198	1180	368.0579	317.4263	276.4329	397.1543	337.6798	323.6993	-0.3071	-0.2513	-0.6011	0.001425	0.001229	0.001071	0.158	0.1578	0.149	0.089	0.1198	0.1317	0.0972	0.0871	0.1797	0.1677	0.1224	0.1263	0.1232	0.1491	0.1344	0.1642	0.0953	0.1162	0.0829	0.1042	0.0732	0.1561	0.1615	0.1402	0.1208	0.1363	0.0492
chr1	62200001	62300000	62249007	2118	2118	2118	2118	1011	1029	854	211.1526	196.2158	234.7316	284.9702	290.0438	234.2705	-1.0851	-1.3551	0.0081	0.000997	0.000926	0.001108	0.1354	0.128	0.1404	0.173	0.0993	0.1622	0.1407	0.0925	0.1237	0.1336	0.1006	0.1138	0.0996	0.127	0.0737	0.1072	0.1516	0.1601	0.1058	0.0359	0.1374	0.0873	0.0647	0.093	0.0765	0.0788	0.0817
chr1	62300001	62400000	62351701	2845	2845	2845	2845	1602	1606	1035	408.8684	394.3842	239.7489	451.5551	452.6826	283.9227	-0.3963	-0.5399	-0.6403	0.001437	0.001386	0.000843	0.1729	0.1708	0.1602	0.1033	0.2051	0.1845	0.1673	0.1684	0.0169	0.078	0.1838	0.1838	0.1504	0.2032	0.025	0.142	0.1251	0.1554	0.0773	0.1353	0.1729	0.0485	0.1269	0.1589	0.1016	0.0896	0.1494
chr1	62400001	62500000	62447278	2453	2453	2453	2453	1167	1101	835	235.4	220.3895	179.0476	328.9418	310.3384	229.0584	-1.1915	-1.2143	-0.898	0.00096	0.000898	0.00073	0.1513	0.1394	0.1222	0.2438	0.2507	0.2047	0.066	0.1362	0.1044	0.0371	0.1411	0.04	0.0632	0.0893	0.0265	0.1015	0.077	0.0905	0.051	0.0677	0.0982	0.0754	0.1162	0.0897	0.0489	0.0811	0.086
chr1	62500001	62600000	62548827	2710	2710	2710	2710	1346	1380	1244	319.1737	290.4526	349.9913	379.3965	388.9801	341.2559	-0.6653	-1.0616	0.1054	0.001178	0.001072	0.001291	0.1497	0.1547	0.1644	0.145	0.1142	0.166	0.0886	0.1066	0.097	0.0768	0.1871	0.1649	0.0978	0.1203	0.107	0.0768	0.0424	0.2015	0.1421	0.0967	0.1284	0.128	0.1461	0.1236	0.0911	0.0823	0.1007
chr1	62600001	62700000	62653476	2320	2320	2320	2320	1063	1052	999	250.8316	233.1842	253.8225	299.6274	296.5268	274.0471	-0.6822	-0.8949	-0.3037	0.001081	0.001005	0.001094	0.1287	0.1563	0.1574	0.1071	0.1824	0.2032	0.0849	0.15	0.0763	0.169	0.1259	0.0763	0.1297	0.1073	0.103	0.0711	0.0375	0.0871	0.1168	0.1319	0.1039	0.0375	0.0496	0.1237	0.1228	0.1379	0.072
chr1	62700001	62800000	62749234	2456	2456	2456	2456	1151	1250	1062	269.1263	291.3895	304.1299	324.4319	352.337	291.3294	-0.7143	-0.7249	0.1808	0.001096	0.001186	0.001238	0.1614	0.1622	0.1452	0.1753	0.1656	0.0918	0.1075	0.1625	0.0057	0.1393	0.1193	0.1279	0.1323	0.134	0.147	0.1657	0.1046	0.1739	0.1531	0.1079	0.1006	0.0656	0.1283	0.105	0.0969	0.1327	0.0867
chr1	62800001	62900000	62847858	2698	2698	2698	2698	1286	1390	1149	268.3632	294.7211	313.8658	362.4843	391.7988	315.1953	-1.0882	-1.0385	-0.0174	0.000995	0.001092	0.001163	0.1312	0.1596	0.1653	0.1164	0.196	0.192	0.0641	0.0274	0.0022	0.0764	0.0845	0.0993	0.1016	0.1401	0.116	0.1079	0.1045	0.1412	0.1597	0.106	0.1449	0.06	0.0834	0.1208	0.1097	0.0986	0.1468
chr1	62900001	63000000	62949121	2206	2206	2206	2206	1074	1002	908	235.6421	220.0947	237.3593	302.728	282.4334	249.0839	-0.9284	-0.9245	-0.1936	0.001068	0.000998	0.001076	0.118	0.1417	0.1385	0.0679	0.1413	0.1463	0.0843	0.0843	0.0077	0.1306	0.0925	0.1383	0.1002	0.1129	0.1092	0.1088	0.0888	0.0888	0.0766	0.0322	0.0141	0.1219	0.0589	0.117	0.0852	0.1206	0.1124
chr1	63000001	63100000	63047618	1995	1995	1995	1995	769	832	737	127.6526	166.4316	142.4069	216.7577	234.5155	202.1749	-1.7208	-1.2155	-1.2155	0.00064	0.000834	0.000714	0.0957	0.0945	0.0902	0.1327	0.1683	0.078	0.0662	0.1073	0.001	0.1033	0.0717	0.0677	0.0757	0.1153	0.0822	0.0737	0.0712	0.0471	0.0842	0.0657	0.0586	0.0261	0.0607	0.0541	0.0882	0.0852	0.0612
chr1	63100001	63200000	63153329	2426	2426	2426	2426	1217	1081	967	245.3842	226.1947	208.6147	343.0353	304.7011	265.2688	-1.1929	-1.0794	-0.8788	0.001011	0.000932	0.00086	0.129	0.1099	0.1198	0.1438	0.0823	0.147	0.096	0.1084	0.0243	0.1183	0.1319	0.0478	0.1105	0.1228	0.0956	0.1331	0.0779	0.1055	0.1026	0.1257	0.0853	0.1088	0.0973	0.094	0.0973	0.0796	0.0903
chr1	63200001	63300000	63251894	2406	2406	2406	2406	1130	1092	1022	245.0421	228.4105	240.8745	318.5127	307.8016	280.3565	-0.9664	-1.0806	-0.5795	0.001018	0.000949	0.001001	0.1132	0.1148	0.1145	0.0714	0.0652	0.0817	0.0761	0.1006	0.0133	0.1284	0.091	0.1076	0.074	0.1072	0.1214	0.0798	0.0777	0.0786	0.1031	0.1014	0.1243	0.1081	0.0889	0.0727	0.0973	0.0752	0.0919
chr1	63300001	63400000	63349067	2021	2021	2021	2021	924	866	865	193.0474	174.3632	185.4459	260.4475	244.0991	237.288	-1.0838	-1.1963	-0.8987	0.000955	0.000863	0.000918	0.1348	0.1414	0.1052	0.1985	0.2071	0.0849	0.0589	0.1272	0.0178	0.1183	0.1178	0.0544	0.1123	0.1346	0.0945	0.096	0.0901	0.097	0.1079	0.1183	0.0777	0.0762	0.1148	0.0465	0.0871	0.0905	0.0599
chr1	63400001	63500000	63453227	2052	2052	2052	2052	997	848	770	182.4947	190.1789	156.2727	281.024	239.0254	211.2275	-1.4686	-0.8557	-1.0699	0.000889	0.000927	0.000762	0.108	0.0988	0.1004	0.0885	0.0916	0.0887	0.0853	0.097	0.0093	0.0936	0.1204	0.0965	0.1048	0.1135	0.0697	0.0882	0.1252	0.0673	0.0624	0.0921	0.0512	0.0575	0.095	0.0361	0.1321	0.0833	0.0093
chr1	63500001	63600000	63550051	2192	2192	2192	2192	981	903	878	185.0632	193.7158	196.4805	276.5141	254.5283	240.8542	-1.3853	-1.0005	-0.7579	0.000844	0.000884	0.000896	0.1088	0.1296	0.13	0.1173	0.1996	0.1906	0.0794	0.0917	0.0698	0.1578	0.1118	0.1054	0.0789	0.1154	0.1004	0.0885	0.0995	0.0762	0.0922	0.0753	0.0757	0.0912	0.1095	0.0424	0.0684	0.0944	0.0036
chr1	63600001	63700000	63655196	1840	1840	1840	1840	897	775	622	161.9368	135.6	145.9004	252.837	218.4489	170.6279	-1.5056	-1.5876	-0.5955	0.00088	0.000737	0.000793	0.1066	0.1197	0.1045	0.1402	0.1809	0.1576	0.0674	0.0864	0.1043	0.1065	0.113	0.088	0.1016	0.1092	0.0815	0.0777	0.1	0.0728	0.0326	0.0946	0.0929	0.0886	0.1348	0.0658	0.0777	0.0842	0.0234
chr1	63700001	63800000	63749740	2195	2195	2195	2195	1014	878	921	217.7474	186.8632	210.7792	285.8158	247.4815	252.65	-0.9976	-1.0257	-0.6818	0.000992	0.000851	0.00096	0.1302	0.1189	0.133	0.1748	0.1004	0.1928	0.0948	0.0938	0.097	0.0419	0.1021	0.1134	0.1289	0.0966	0.1235	0.0834	0.1244	0.1189	0.0957	0.1043	0.1239	0.0929	0.0875	0.0975	0.0989	0.0911	0.0041
chr1	63800001	63900000	63850264	2051	2051	2051	2051	1054	839	758	215.0211	189.4737	184.4069	297.0906	236.4886	207.9356	-1.1572	-0.8324	-0.4653	0.001048	0.000924	0.000899	0.132	0.1216	0.1072	0.1481	0.1133	0.0827	0.0912	0.1078	0.099	0.0926	0.0907	0.097	0.116	0.1151	0.0834	0.0756	0.136	0.1004	0.0902	0.0449	0.0853	0.1102	0.1063	0.08	0.08	0.1019	0.0507
chr1	63900001	64000000	63950813	2585	2585	2585	2585	1036	1355	1184	206.8737	344.7263	325.3247	292.0169	381.9333	324.7966	-1.2214	-0.4083	0.0067	0.0008	0.001334	0.001259	0.1602	0.1548	0.1568	0.2045	0.2031	0.0969	0.0758	0.1319	0.0963	0.1632	0.1172	0.142	0.0921	0.1253	0.0847	0.1617	0.0522	0.1304	0.1745	0.0607	0.1346	0.1509	0.0986	0.0925	0.0983	0.142	0.0627
chr1	64000001	64100000	64048199	2382	2382	2382	2382	968	1247	978	225.5158	285.4421	253.8052	272.8498	351.4914	268.2864	-0.7266	-0.7875	-0.2221	0.000947	0.001198	0.001066	0.1382	0.1276	0.1373	0.129	0.1202	0.0982	0.0903	0.1322	0.1524	0.1654	0.1264	0.1033	0.1024	0.1138	0.1217	0.1402	0.1029	0.0865	0.1108	0.1045	0.1079	0.042	0.0739	0.0873	0.1406	0.1616	0.0168
chr1	64100001	64200000	64148624	2167	2167	2167	2167	971	983	728	191.9684	217.6421	175.0087	273.6954	277.0778	199.706	-1.2507	-0.8985	-0.5085	0.000886	0.001004	0.000808	0.116	0.107	0.1077	0.1043	0.1188	0.0882	0.0646	0.1278	0.0623	0.096	0.0881	0.1034	0.0854	0.1431	0.0868	0.132	0.0605	0.03	0.0835	0.0503	0.0706	0.0877	0.1232	0.078	0.1172	0.0844	0.0711
chr1	64200001	64300000	64250590	2561	2561	2561	2561	1299	1168	1097	286.4842	242.3737	257.2727	366.1486	329.2237	300.9306	-0.9118	-1.1053	-0.5971	0.001119	0.000946	0.001005	0.1381	0.1582	0.115	0.1477	0.2007	0.0836	0.0851	0.121	0.0843	0.1214	0.1277	0.1312	0.1039	0.1074	0.098	0.0816	0.0988	0.0898	0.0941	0.0929	0.0445	0.1605	0.1062	0.0964	0.0703	0.073	0.1351
chr1	64300001	64400000	64348649	2312	2312	2312	2312	860	1186	1153	176.7158	300.4947	322.619	242.4079	334.2974	316.2926	-1.1347	-0.4237	0.0823	0.000764	0.0013	0.001395	0.1558	0.1805	0.1747	0.2074	0.2528	0.1312	0.0679	0.154	0.17	0.1362	0.0869	0.1276	0.0372	0.1099	0.1176	0.1505	0.0631	0.0926	0.1769	0.0843	0.1678	0.1518	0.0484	0.0601	0.1475	0.1138	0.154
chr1	64400001	64500000	64449168	2417	2417	2417	2417	1168	1199	982	233.9211	292.7579	236.3593	329.2237	337.9617	269.3836	-1.2129	-0.5605	-0.5044	0.000968	0.001211	0.000978	0.1323	0.1168	0.14	0.0988	0.0931	0.1252	0.1535	0.0695	0.079	0.1341	0.1233	0.1179	0.0873	0.1593	0.1001	0.0679	0.0786	0.1001	0.0716	0.0844	0.1051	0.115	0.0861	0.043	0.1721	0.0956	0.1072
chr1	64500001	64600000	64550651	2035	2035	2035	2035	976	917	859	197.5	207.0684	224.974	275.1047	258.4744	235.6421	-1.1815	-0.8329	-0.1862	0.000971	0.001018	0.001106	0.1085	0.1356	0.1219	0.0448	0.1351	0.0705	0.0978	0.1179	0.1391	0.141	0.1179	0.1081	0.1248	0.113	0.0998	0.1381	0.0654	0.1366	0.1479	0.0467	0.1366	0.1012	0.1042	0.0796	0.0688	0.1371	0.0722
chr1	64600001	64700000	64647430	1971	1971	1971	1971	864	991	649	167.1526	225.6211	142.9351	243.5353	279.3328	178.0346	-1.3133	-0.8054	-0.8103	0.000848	0.001145	0.000725	0.1364	0.1434	0.1165	0.1593	0.2967	0.1127	0.1147	0.1157	0.037	0.0766	0.0994	0.1248	0.0807	0.1055	0.1005	0.0974	0.0984	0.0761	0.102	0.0913	0.0812	0.0989	0.1314	0.0639	0.102	0.1431	0.1172
chr1	64700001	64800000	64749884	2402	2402	2402	2402	1152	1041	1006	210.3421	195.0526	224.039	324.7138	293.4263	275.9674	-1.4758	-1.4044	-0.7743	0.000876	0.000812	0.000933	0.1078	0.173	0.168	0.1245	0.3177	0.3205	0.06	0.0953	0.0933	0.1786	0.0878	0.0887	0.1012	0.0912	0.0933	0.0479	0.0799	0.0741	0.092	0.057	0.0966	0.0749	0.1041	0.0878	0.0999	0.1053	0.0429
chr1	64800001	64900000	64849720	2734	2734	2734	2734	1119	1384	931	197.2947	310.0263	163.1991	315.4121	390.1075	255.3932	-1.569	-0.8604	-1.4852	0.000722	0.001134	0.000597	0.152	0.1495	0.1216	0.2466	0.3942	0.1737	0.0786	0.1046	0.041	0.0764	0.0812	0.0849	0.1086	0.1072	0.0388	0.1474	0.0545	0.0611	0.0527	0.0695	0.0746	0.0088	0.0834	0.064	0.1569	0.09	0.1262
chr1	64900001	65000000	64948791	2359	2359	2359	2359	952	1263	926	213.6789	292.1842	186.2641	268.3399	356.0013	254.0216	-0.8532	-0.7512	-1.0974	0.000906	0.001239	0.00079	0.118	0.1207	0.1238	0.049	0.1785	0.1025	0.1412	0.1	0.0106	0.0873	0.0916	0.1607	0.0865	0.1454	0.0708	0.1365	0.0801	0.0822	0.0848	0.0852	0.12	0.0021	0.0958	0.0861	0.1628	0.1106	0.1513
chr1	65000001	65100000	65046983	2120	2120	2120	2120	916	942	799	175.1368	192.4053	182.3939	258.1926	265.5212	219.1828	-1.3472	-1.1533	-0.6903	0.000826	0.000908	0.00086	0.1265	0.1126	0.1116	0.1906	0.146	0.1186	0.0825	0.092	0.0575	0.0929	0.1005	0.0821	0.0967	0.0774	0.1085	0.0816	0.1151	0.0778	0.0995	0.0825	0.1193	0.0132	0.0642	0.0613	0.0981	0.0929	0.0939
chr1	65100001	65200000	65150477	2674	2674	2674	2674	1400	1380	1244	338.0947	387.1789	315.8485	394.6175	388.9801	341.2559	-0.6003	-0.0194	-0.3065	0.001264	0.001448	0.001181	0.1663	0.1565	0.1713	0.104	0.1253	0.1346	0.1272	0.1832	0.1301	0.1399	0.0931	0.1769	0.1114	0.1466	0.1735	0.1384	0.1552	0.1189	0.1511	0.1316	0.144	0.0176	0.1185	0.1043	0.1806	0.1507	0.1137
chr1	65200001	65300000	65245976	2604	2604	2604	2604	1523	1328	1194	374.0895	233.6	293.6537	429.2874	374.3228	327.5398	-0.539	-1.5756	-0.4259	0.001437	0.000897	0.001128	0.1853	0.1535	0.1519	0.2317	0.0921	0.2026	0.1667	0.1478	0.1048	0.0718	0.1429	0.0649	0.1375	0.0637	0.1233	0.0795	0.1394	0.1229	0.1667	0.1578	0.0933	0.0165	0.1997	0.111	0.0442	0.0741	0.0998
chr1	65300001	65400000	65348913	2350	2350	2350	2350	1141	1144	1073	227.7947	219.5579	306.316	321.6132	322.4588	294.3469	-1.2222	-1.3371	0.1674	0.000969	0.000934	0.001303	0.1695	0.1384	0.1536	0.286	0.0997	0.159	0.1302	0.0991	0.1481	0.0626	0.1166	0.0702	0.0379	0.1626	0.2051	0.0681	0.177	0.1268	0.1451	0.0766	0.0864	0.0072	0.0728	0.0421	0.1021	0.0472	0.1528
chr1	65400001	65500000	65450288	2096	2096	2096	2096	1040	736	898	245.5947	159.6579	217.5455	293.1444	207.456	246.3406	-0.6795	-0.9643	-0.4809	0.001172	0.000762	0.001038	0.1254	0.1418	0.1155	0.1324	0.127	0.1258	0.1279	0.0768	0.1217	0.1403	0.1412	0.0759	0.145	0.0973	0.0873	0.0992	0.1145	0.1059	0.0768	0.0864	0.1307	0.0019	0.0563	0.0577	0.0969	0.0806	0.0868
chr1	65500001	65600000	65550065	2205	2205	2205	2205	1175	931	974	264.4684	215.0789	208.6234	331.1968	262.4206	267.1891	-0.8442	-0.7555	-0.9019	0.001199	0.000975	0.000946	0.1637	0.1338	0.157	0.206	0.1128	0.2449	0.1424	0.0476	0.098	0.1175	0.0862	0.0186	0.0821	0.1283	0.0934	0.1297	0.088	0.0812	0.1011	0.1066	0.1188	0.0658	0.0766	0.1651	0.1624	0.1315	0.1066
chr1	65600001	65700000	65651694	2265	2265	2265	2265	1286	1044	1014	343.2895	257.8	235.0693	362.4843	294.2719	278.1619	-0.2219	-0.5192	-0.6375	0.001516	0.001138	0.001038	0.1501	0.1414	0.1216	0.063	0.0524	0.0569	0.2137	0.1007	0.0344	0.1042	0.1276	0.1682	0.2146	0.1435	0.106	0.1355	0.132	0.1647	0.0808	0.2022	0.1453	0.1404	0.0627	0.1581	0.0936	0.1576	0.0883
chr1	65700001	65800000	65746929	2738	2738	2738	2738	1530	1334	1197	402.7421	351.5526	256.8745	431.2605	376.0141	328.3627	-0.2772	-0.2726	-0.8962	0.001471	0.001284	0.000938	0.1656	0.1511	0.1372	0.094	0.116	0.108	0.1925	0.0818	0.1651	0.0855	0.1782	0.1512	0.1417	0.1205	0.0723	0.1903	0.0336	0.0544	0.1793	0.172	0.0734	0.0752	0.1315	0.0986	0.1658	0.111	0.1019
chr1	65800001	65900000	65851248	2404	2404	2404	2404	1120	1186	888	273.5684	255.3789	223.8268	315.694	334.2974	243.5974	-0.5591	-0.9892	-0.3339	0.001138	0.001062	0.000931	0.1346	0.1293	0.1197	0.1027	0.1137	0.0934	0.1073	0.1527	0.0408	0.0695	0.1298	0.0936	0.1061	0.1302	0.1547	0.1144	0.0828	0.0874	0.0936	0.1186	0.0666	0.047	0.062	0.0499	0.1094	0.1023	0.1181
chr1	65900001	66000000	65953775	1890	1890	1890	1890	897	814	686	176.4105	148.1105	122.0476	252.837	229.4419	188.1845	-1.2658	-1.4841	-1.4447	0.000933	0.000784	0.000646	0.0982	0.0979	0.0864	0.0689	0.1099	0.097	0.0704	0.0889	0.0275	0.0635	0.1005	0.118	0.037	0.0905	0.0698	0.0476	0.0492	0.1651	0.0503	0.072	0.0772	0.0503	0.0783	0.0873	0.0926	0.0894	0.0434
chr1	66000001	66100000	66046975	2077	2077	2077	2077	1141	1037	735	254.5053	293.2632	151.6797	321.6132	292.2988	201.6262	-0.8743	0.0138	-1.0185	0.001225	0.001412	0.00073	0.1618	0.1288	0.1597	0.1042	0.1411	0.2032	0.1483	0.2118	0.0703	0.0708	0.1151	0.1666	0.0794	0.09	0.0905	0.1233	0.1343	0.0833	0.0616	0.0833	0.1001	0.0607	0.1873	0.0847	0.0968	0.1955	0.2162
chr1	66100001	66200000	66149359	2228	2228	2228	2228	1121	1099	786	247.7579	298.7737	181.2078	315.9758	309.7747	215.6166	-0.9045	-0.1488	-0.6563	0.001112	0.001341	0.000813	0.151	0.1113	0.1514	0.1061	0.0743	0.1734	0.1131	0.1391	0.0359	0.1077	0.1252	0.1221	0.0857	0.1813	0.1131	0.1885	0.1338	0.0839	0.1109	0.0714	0.1059	0.123	0.1149	0.1809	0.171	0.1239	0.1454
chr1	66200001	66300000	66249559	2041	2041	2041	2041	1037	821	793	234.9316	145.2053	178.9913	292.2988	231.415	217.5369	-0.8222	-1.5597	-0.7287	0.001151	0.000711	0.000877	0.1098	0.1363	0.1198	0.0839	0.1502	0.2053	0.1362	0.0784	0.026	0.1102	0.1279	0.1093	0.1489	0.1151	0.097	0.0921	0.1225	0.0897	0.1205	0.0755	0.1019	0.1102	0.145	0.0936	0.074	0.0799	0.0568
chr1	66300001	66400000	66351192	1740	1740	1740	1740	733	584	651	130.6263	90.9684	163.7273	206.6104	164.6119	178.5832	-1.5392	-1.871	-0.3419	0.000751	0.000523	0.000941	0.0764	0.1068	0.1041	0.0933	0.118	0.1756	0.0408	0.0701	0.0724	0.1149	0.0782	0.0724	0.0879	0.0776	0.0879	0.0534	0.0586	0.108	0.096	0.069	0.1339	0.0994	0.0667	0.0575	0.054	0.0397	0.0511
chr1	66400001	66500000	66450343	1929	1929	1929	1929	903	777	679	167.0105	150.0947	135.0909	254.5283	219.0127	186.2642	-1.4399	-1.3173	-1.1293	0.000866	0.000778	0.0007	0.0957	0.0952	0.094	0.0776	0.0996	0.1221	0.0918	0.1166	0.0622	0.0721	0.1239	0.0866	0.0933	0.0902	0.0809	0.0975	0.0778	0.0648	0.1239	0.0783	0.0726	0.0918	0.0912	0.0301	0.0539	0.0565	0.0804
chr1	66500001	66600000	66547803	2250	2250	2250	2250	1159	1053	981	254.7526	248.8947	249.9004	326.6869	296.8087	269.1093	-0.9226	-0.6763	-0.2937	0.001132	0.001106	0.001111	0.1545	0.1572	0.124	0.1633	0.1705	0.0572	0.0849	0.068	0.1231	0.0796	0.1027	0.1618	0.1724	0.1173	0.0462	0.1111	0.0947	0.1404	0.0556	0.1129	0.1058	0.1036	0.1124	0.0924	0.0373	0.1373	0.1449
chr1	66600001	66700000	66649370	2171	2171	2171	2171	1104	841	724	230.5158	147.9211	131.8918	311.1841	237.0523	198.6087	-1.0861	-1.5743	-1.3811	0.001062	0.000681	0.000608	0.0966	0.0932	0.0707	0.0527	0.0568	0.0474	0.1092	0.0553	0.0921	0.0461	0.1032	0.0668	0.14	0.094	0.0769	0.0617	0.0963	0.0465	0.0401	0.0935	0.0438	0.0373	0.1755	0.0866	0.0539	0.059	0.0419
chr1	66700001	66800000	66750172	2165	2165	2165	2165	1109	790	723	216.2211	138.5105	131.8571	312.5934	222.677	198.3344	-1.2917	-1.5823	-1.378	0.000999	0.00064	0.000609	0.0994	0.0966	0.077	0.0985	0.0942	0.1069	0.0822	0.0702	0.0397	0.0531	0.1012	0.0619	0.1275	0.1062	0.0628	0.0605	0.1187	0.0383	0.042	0.0864	0.0771	0.0841	0.1395	0.0619	0.0351	0.0841	0.0794
chr1	66800001	66900000	66847437	2178	2178	2178	2178	883	882	843	154.4211	167.9842	157.9048	248.8909	248.609	231.253	-1.5894	-1.358	-1.3046	0.000709	0.000771	0.000725	0.0858	0.0844	0.08	0.0755	0.083	0.0343	0.062	0.1079	0.0813	0.0721	0.096	0.0647	0.0817	0.0909	0.0983	0.0647	0.0826	0.0859	0.0551	0.0748	0.0987	0.0891	0.0937	0.0588	0.0427	0.1047	0.0849
chr1	66900001	67000000	66952612	1907	1907	1907	1907	781	704	689	140.3	108.4789	102.1732	220.1402	198.4362	189.0075	-1.5182	-1.8971	-1.8886	0.000736	0.000569	0.000536	0.0721	0.0715	0.0597	0.0516	0.0601	0.0399	0.0551	0.0655	0.0545	0.0829	0.0855	0.0472	0.087	0.0823	0.0635	0.0467	0.0766	0.0545	0.0635	0.0598	0.0551	0.0598	0.0624	0.0451	0.0666	0.0708	0.0435
chr1	67000001	67100000	67051938	1869	1869	1869	1869	807	733	621	139.9947	126.8053	125.1385	227.4688	206.6104	170.3536	-1.6099	-1.6166	-1.0907	0.000749	0.000678	0.00067	0.0832	0.079	0.0773	0.0783	0.055	0.0695	0.0722	0.0578	0.0605	0.0926	0.0968	0.0498	0.0728	0.0845	0.0936	0.0685	0.0583	0.0712	0.0428	0.0337	0.0744	0.0578	0.0835	0.0289	0.0845	0.0647	0.0717
chr1	67100001	67200000	67150847	2009	2009	2009	2009	907	812	807	172.1	162.5316	203.1126	255.6557	228.8781	221.3774	-1.3687	-1.2136	-0.3393	0.000857	0.000809	0.001011	0.1296	0.1284	0.1228	0.2221	0.1604	0.1508	0.0612	0.1145	0.0956	0.1015	0.0702	0.1055	0.0971	0.0906	0.1115	0.0543	0.0851	0.1289	0.107	0.0881	0.0831	0.0991	0.105	0.0577	0.0592	0.1175	0.0443
chr1	67200001	67300000	67251544	2359	2359	2359	2359	937	1020	1119	194.2158	256.4105	288.7879	264.1118	287.507	306.9657	-1.1084	-0.4531	-0.2437	0.000823	0.001087	0.001224	0.1532	0.1411	0.1461	0.2365	0.1607	0.1188	0.1	0.0988	0.0788	0.1323	0.1026	0.114	0.0861	0.1208	0.0649	0.0958	0.064	0.1806	0.1017	0.0822	0.1763	0.1433	0.0844	0.0827	0.1217	0.1047	0.0526
chr1	67300001	67400000	67349633	2335	2335	2335	2335	942	1051	1082	193.7316	215.1	260.0779	265.5212	296.245	296.8158	-1.1324	-1.1475	-0.5094	0.00083	0.000921	0.001114	0.1051	0.1326	0.1329	0.0935	0.156	0.1347	0.1088	0.0231	0.1118	0.1088	0.1045	0.0792	0.0707	0.054	0.152	0.1126	0.0865	0.1456	0.1079	0.0685	0.0608	0.1062	0.0668	0.0552	0.0595	0.1212	0.1024
chr1	67400001	67500000	67449760	2081	2081	2081	2081	893	830	798	186.5579	146.0737	139.039	251.7096	233.9518	218.9085	-1.0839	-1.5727	-1.5005	0.000896	0.000702	0.000668	0.1001	0.0963	0.074	0.1145	0.1064	0.0391	0.086	0.0687	0.0678	0.0836	0.0846	0.0658	0.123	0.0903	0.1067	0.0851	0.0966	0.0543	0.0735	0.1024	0.0706	0.0798	0.1076	0.074	0.0538	0.0726	0.0663
chr1	67500001	67600000	67549278	2182	2182	2182	2182	1005	825	802	197.0789	150.0947	150.671	283.279	232.5424	220.0058	-1.2746	-1.4844	-1.2961	0.000903	0.000688	0.000691	0.0895	0.1032	0.095	0.0604	0.1317	0.1623	0.1352	0.0775	0.0894	0.0848	0.0697	0.0797	0.0889	0.0472	0.0678	0.0651	0.1393	0.0797	0.06	0.088	0.0545	0.0825	0.0903	0.0866	0.0807	0.0793	0.0527
chr1	67600001	67700000	67648694	2576	2576	2576	2576	1314	1181	1147	308.5526	268.1	241.0476	370.3767	332.888	314.6467	-0.6996	-0.8155	-0.9628	0.001198	0.001041	0.000936	0.138	0.1512	0.133	0.1067	0.1767	0.1503	0.1231	0.1467	0.0978	0.1448	0.0947	0.1095	0.1561	0.1223	0.0699	0.0598	0.1157	0.085	0.1021	0.1048	0.0881	0.0753	0.1712	0.1378	0.1083	0.1036	0.1355
chr1	67700001	67800000	67749915	2481	2481	2481	2481	1227	1142	790	271.7211	201.3211	192.7056	345.854	321.8951	216.7139	-0.8982	-1.5694	-0.4556	0.001095	0.000811	0.000777	0.1217	0.1198	0.0936	0.124	0.1262	0.084	0.1241	0.0774	0.106	0.0726	0.129	0.0738	0.1576	0.0786	0.0576	0.0637	0.058	0.0879	0.0306	0.1213	0.0923	0.0721	0.1125	0.1278	0.073	0.0661	0.073
chr1	67800001	67900000	67849555	2489	2489	2489	2489	1277	1228	841	296.1474	270.1579	213.5584	359.9475	346.1359	230.7043	-0.7428	-0.9198	-0.3057	0.00119	0.001085	0.000858	0.1253	0.1396	0.1354	0.0494	0.1576	0.1681	0.0245	0.1149	0.1037	0.0683	0.1479	0.0892	0.1225	0.102	0.0398	0.1563	0.0924	0.1004	0.0972	0.102	0.0824	0.1109	0.1346	0.0695	0.1185	0.1117	0.1221
chr1	67900001	68000000	67955778	2143	2143	2143	2143	1213	892	846	309.3684	192.5316	185.9134	341.9078	251.4277	232.0759	-0.3988	-0.9809	-0.8182	0.001444	0.000898	0.000868	0.1387	0.1467	0.1105	0.0864	0.1223	0.1139	0.1871	0.1125	0.1036	0.0537	0.1535	0.0196	0.0891	0.0765	0.0826	0.0569	0.0952	0.1031	0.0523	0.1106	0.0919	0.0341	0.1913	0.1428	0.0681	0.0672	0.0957
chr1	68000001	68100000	68049549	2347	2347	2347	2347	1125	1047	1023	239.7947	233.7947	262.8701	317.1033	295.1175	280.6308	-1.0214	-0.8705	-0.2604	0.001022	0.000996	0.00112	0.1134	0.1276	0.1261	0.0596	0.0891	0.0891	0.0673	0.0592	0.1572	0.1121	0.1082	0.0861	0.0912	0.1308	0.1065	0.1338	0.1308	0.1453	0.0916	0.0971	0.1474	0.0733	0.1142	0.1052	0.1248	0.1197	0.1112
chr1	68100001	68200000	68152042	2222	2222	2222	2222	1122	1024	914	254.3947	238.7737	226.7619	316.2577	288.6345	250.7298	-0.8196	-0.7236	-0.3933	0.001145	0.001075	0.001021	0.1268	0.1314	0.1205	0.068	0.0985	0.0715	0.0864	0.1085	0.1557	0.0959	0.1463	0.0954	0.1004	0.1242	0.1233	0.1319	0.1413	0.081	0.1107	0.0815	0.1193	0.054	0.1202	0.1089	0.1098	0.108	0.1094
chr1	68200001	68300000	68253207	2548	2548	2548	2548	1192	1213	1140	243.3947	252.6526	299.7532	335.9886	341.9078	312.7264	-1.1548	-1.0939	-0.1708	0.000955	0.000992	0.001176	0.1349	0.1384	0.1313	0.1652	0.132	0.097	0.0997	0.1358	0.0852	0.1766	0.1248	0.1295	0.0726	0.1009	0.1468	0.0396	0.1358	0.1166	0.1695	0.0805	0.1476	0.1185	0.1091	0.0938	0.0914	0.0801	0.0903
chr1	68300001	68400000	68351104	2999	2999	2999	2999	1398	1610	1447	367.8053	366.4526	406.0693	394.0537	453.8101	396.9431	-0.2792	-0.807	0.0947	0.001226	0.001222	0.001354	0.1511	0.1648	0.1577	0.1073	0.124	0.1026	0.1264	0.125	0.1434	0.1484	0.1477	0.1467	0.1477	0.1157	0.0977	0.0343	0.125	0.1414	0.1367	0.1621	0.1414	0.1217	0.111	0.1404	0.0824	0.089	0.133
chr1	68400001	68500000	68450987	2779	2779	2779	2779	1368	1410	1327	357.2316	332.2842	338.7532	385.5976	397.4362	364.0245	-0.3083	-0.6871	-0.2858	0.001285	0.001196	0.001219	0.1489	0.1516	0.146	0.0932	0.0973	0.0964	0.1011	0.118	0.1339	0.0907	0.1598	0.0903	0.1263	0.1486	0.1443	0.1155	0.1443	0.1371	0.1547	0.1015	0.0788	0.1389	0.154	0.1472	0.1382	0.1209	0.1317
chr1	68500001	68600000	68548441	2751	2751	2751	2751	1156	1405	1348	259.9789	332.2947	365.7143	325.8413	396.0268	369.7853	-0.8469	-0.6745	-0.0453	0.000945	0.001208	0.001329	0.1316	0.151	0.1507	0.1023	0.1425	0.0875	0.0898	0.1109	0.1767	0.1141	0.1018	0.1058	0.1018	0.1232	0.1421	0.108	0.1214	0.1552	0.1621	0.084	0.1552	0.1429	0.0567	0.0582	0.1149	0.125	0.1109
chr1	68600001	68700000	68651869	2670	2670	2670	2670	1301	1563	1288	304.9947	425.1526	371.8485	366.7124	440.5622	353.326	-0.7053	-0.1466	0.2158	0.001142	0.001592	0.001393	0.1959	0.2023	0.1933	0.1816	0.2326	0.1313	0.1566	0.1509	0.1461	0.1097	0.0876	0.1899	0.1258	0.1813	0.1333	0.1539	0.1015	0.1483	0.1187	0.103	0.1079	0.1442	0.1371	0.0423	0.1476	0.1588	0.1772
chr1	68700001	68800000	68750489	2722	2722	2722	2722	1432	1375	1289	313.9421	330.0105	356.8442	403.6373	387.5707	353.6003	-0.9314	-0.6225	0.0378	0.001153	0.001212	0.001311	0.1575	0.1568	0.1573	0.1454	0.1218	0.1116	0.1242	0.1543	0.1785	0.0889	0.1341	0.0195	0.1007	0.0588	0.1635	0.1025	0.1091	0.1664	0.1135	0.1054	0.1135	0.1198	0.1194	0.0926	0.1073	0.0948	0.0996
chr1	68800001	68900000	68849757	2330	2330	2330	2330	1215	1176	1004	282.5632	288.9316	232.6926	342.4716	331.4787	275.4187	-0.733	-0.5378	-0.6384	0.001213	0.00124	0.000999	0.164	0.1768	0.1615	0.1474	0.2352	0.1854	0.0897	0.1086	0.079	0.1142	0.1223	0.0549	0.1464	0.073	0.0528	0.0863	0.1129	0.1094	0.0876	0.167	0.0974	0.1017	0.1335	0.0708	0.1459	0.1343	0.1734
chr1	68900001	69000000	68948550	2453	2453	2453	2453	1307	1020	1105	311.8947	214.7632	278.9048	368.4036	287.507	303.1252	-0.6428	-1.0599	-0.3289	0.001271	0.000876	0.001137	0.1285	0.14	0.1142	0.0918	0.077	0.064	0.1178	0.075	0.1125	0.106	0.17	0.0681	0.1733	0.0828	0.0135	0.0697	0.1472	0.0995	0.157	0.1398	0.104	0.0942	0.1097	0.128	0.1007	0.1121	0.0938
chr1	69000001	69100000	69051033	2510	2510	2510	2510	1029	1275	1267	220.2105	285.5053	278.0043	290.0438	359.3838	347.5652	-1.0086	-0.8615	-0.824	0.000877	0.001137	0.001108	0.1597	0.1556	0.1445	0.2309	0.224	0.128	0.0299	0.1219	0.0944	0.1179	0.1004	0.0406	0.0805	0.0801	0.1135	0.1462	0.047	0.0928	0.0817	0.1004	0.0267	0.1175	0.0793	0.1295	0.1761	0.0884	0.1247
chr1	69100001	69200000	69147794	2540	2540	2540	2540	1271	1254	1016	280.0053	272.4579	199.0693	358.2563	353.4645	278.7106	-0.9153	-0.9604	-1.1759	0.001102	0.001073	0.000784	0.127	0.1113	0.1032	0.0794	0.0848	0.0542	0.0898	0.126	0.0449	0.0646	0.1303	0.126	0.152	0.1252	0.0882	0.0752	0.1303	0.0898	0.1012	0.0713	0.0331	0.0795	0.089	0.0594	0.0764	0.0921	0.0673
chr1	69200001	69300000	69250302	2214	2214	2214	2214	949	904	967	170.9632	203.4947	230.2641	267.4943	254.8101	265.2688	-1.5114	-0.8434	-0.543	0.000772	0.000919	0.00104	0.1476	0.1521	0.1394	0.2766	0.2562	0.1772	0.0745	0.0899	0.0678	0.1138	0.0908	0.0818	0.0935	0.1192	0.1174	0.065	0.0836	0.065	0.0831	0.0804	0.15	0.1152	0.0881	0.07	0.1089	0.1079	0.0958
chr1	69300001	69400000	69351421	2375	2375	2375	2375	1200	1016	802	216.6789	174.9158	167.3983	338.2435	286.3795	220.0058	-1.506	-1.6304	-0.9834	0.000912	0.000736	0.000705	0.1012	0.0991	0.0786	0.1043	0.1038	0.0443	0.0838	0.0611	0.0867	0.0472	0.1015	0.0766	0.1545	0.0796	0.0787	0.0648	0.0918	0.0623	0.0661	0.0632	0.0674	0.0884	0.0926	0.0787	0.0872	0.0859	0.0872
chr1	69400001	69500000	69447513	2551	2551	2551	2551	1137	1180	1133	246.2947	266.9526	265.6797	320.4857	332.6061	310.8062	-0.9699	-0.8271	-0.5976	0.000965	0.001046	0.001041	0.129	0.1448	0.131	0.1264	0.1842	0.1151	0.0525	0.0702	0.1086	0.0909	0.1007	0.1066	0.1152	0.1337	0.1388	0.1121	0.127	0.0964	0.1105	0.0843	0.1211	0.1054	0.0721	0.0804	0.1474	0.1109	0.0886
chr1	69500001	69600000	69547140	2410	2410	2410	2410	1233	1075	1081	282.5947	254.2421	268.1342	347.5452	303.0098	296.5415	-0.7831	-0.6743	-0.3943	0.001173	0.001055	0.001113	0.1346	0.1326	0.1264	0.0968	0.0758	0.0783	0.1071	0.1535	0.1344	0.1228	0.1631	0.1095	0.1755	0.1332	0.1199	0.0788	0.1195	0.1407	0.1274	0.0743	0.122	0.1357	0.1357	0.0631	0.0726	0.112	0.0913
chr1	69600001	69700000	69651892	2343	2343	2343	2343	1022	1302	1016	239.4579	309.5	240.5758	288.0707	366.9942	278.7106	-0.7069	-0.6566	-0.5631	0.001022	0.001321	0.001027	0.1389	0.1655	0.156	0.087	0.2392	0.1445	0.0649	0.1054	0.0965	0.1058	0.0802	0.1276	0.0773	0.1076	0.0994	0.1122	0.1408	0.1225	0.1511	0.108	0.1144	0.0901	0.1007	0.0824	0.1046	0.1562	0.1268
chr1	69700001	69800000	69750256	2620	2620	2620	2620	998	1299	1214	208.4684	332.9632	274.8398	281.3059	366.1486	333.0262	-1.0846	-0.3798	-0.7193	0.000796	0.001271	0.001049	0.1333	0.1616	0.1503	0.1293	0.2763	0.1317	0.0744	0.1523	0.0771	0.1752	0.1008	0.1019	0.1073	0.1519	0.1092	0.0828	0.079	0.1053	0.0817	0.0916	0.1027	0.0828	0.0943	0.0637	0.1531	0.1282	0.1137
chr1	69800001	69900000	69848210	2501	2501	2501	2501	1036	940	1032	204.1895	172.7316	244.9654	292.0169	264.9574	283.0997	-1.2599	-1.4578	-0.5543	0.000816	0.000691	0.000979	0.0877	0.134	0.1163	0.0775	0.2005	0.1659	0.0636	0.092	0.1144	0.1032	0.1096	0.1108	0.086	0.076	0.104	0.0632	0.0848	0.1627	0.0664	0.0496	0.1088	0.0932	0.0892	0.0584	0.05	0.0556	0.0616
chr1	69900001	70000000	69947130	2311	2311	2311	2311	1098	1042	936	257.8895	203.6	222.5498	309.4928	293.7081	256.7649	-0.6985	-1.2852	-0.5483	0.001116	0.000881	0.000963	0.1198	0.1216	0.1206	0.0928	0.0801	0.1359	0.122	0.0995	0.0852	0.1376	0.1307	0.1181	0.1026	0.1112	0.1077	0.0844	0.0783	0.0697	0.1069	0.1259	0.0935	0.0649	0.106	0.055	0.0909	0.0831	0.0597
chr1	70000001	70100000	70049845	2308	2308	2308	2308	1024	1037	860	218.9684	213.2211	175.8528	288.6345	292.2988	235.9164	-1.0111	-1.1333	-1.0473	0.000949	0.000924	0.000762	0.1313	0.1045	0.131	0.171	0.1022	0.2216	0.0867	0.0836	0.1222	0.0568	0.1131	0.0845	0.0776	0.1187	0.0745	0.1235	0.0524	0.1092	0.091	0.0975	0.0854	0.0273	0.1075	0.0845	0.104	0.0789	0.0845
chr1	70100001	70200000	70150733	2041	2041	2041	2041	943	863	833	185.0263	172.3842	182.1558	265.803	243.2535	228.5097	-1.2728	-1.2199	-0.8344	0.000907	0.000845	0.000892	0.1207	0.1326	0.1143	0.1626	0.1951	0.1388	0.0642	0.0196	0.0804	0.0696	0.1039	0.1117	0.1029	0.1073	0.1127	0.0813	0.099	0.1	0.0808	0.0681	0.051	0.0848	0.0451	0.0857	0.1244	0.0676	0.0402
chr1	70200001	70300000	70252159	2072	2072	2072	2072	917	844	754	164.0263	153.1632	155.8225	258.4744	237.898	206.8384	-1.5303	-1.4913	-1.0142	0.000792	0.000739	0.000752	0.0923	0.0929	0.0892	0.0955	0.0946	0.0914	0.0565	0.0227	0.0753	0.097	0.0681	0.0801	0.0483	0.0874	0.0656	0.0782	0.0695	0.0883	0.0734	0.0816	0.0917	0.0792	0.083	0.0569	0.0584	0.1071	0.0888
chr1	70300001	70400000	70352390	2393	2393	2393	2393	1180	1212	957	262.3474	271.1211	198.8095	332.6061	341.626	262.5256	-0.8851	-0.8648	-0.9986	0.001096	0.001133	0.000831	0.1555	0.1524	0.1274	0.1684	0.2303	0.1328	0.1024	0.0167	0.0706	0.0848	0.0468	0.1116	0.0852	0.1521	0.1195	0.1208	0.0915	0.1174	0.0857	0.1174	0.0455	0.1049	0.1229	0.0715	0.1137	0.0898	0.0886
chr1	70400001	70500000	70448444	2414	2414	2414	2414	1139	1198	1121	259.6421	268.8316	321.961	321.0495	337.6798	307.5143	-0.8014	-0.8543	0.1934	0.001076	0.001114	0.001334	0.1385	0.151	0.1471	0.1197	0.1142	0.0933	0.1023	0.0597	0.099	0.1413	0.1036	0.1317	0.1292	0.1143	0.1077	0.1479	0.1102	0.121	0.0895	0.094	0.1744	0.1106	0.08	0.1023	0.1313	0.1553	0.1139
chr1	70500001	70600000	70548757	2672	2672	2672	2672	1116	1034	1248	212.9211	170.1842	328.1645	314.5665	291.4532	342.3531	-1.3538	-1.743	-0.1706	0.000797	0.000637	0.001228	0.0881	0.1401	0.1284	0.1049	0.1626	0.1596	0.0528	0.0786	0.1254	0.1153	0.0861	0.0745	0.0846	0.0674	0.1329	0.0782	0.0973	0.1632	0.1445	0.1153	0.1014	0.0835	0.0595	0.1156	0.0655	0.0472	0.067
chr1	70600001	70700000	70649120	2739	2739	2739	2739	1239	1108	1514	328.9684	235.8316	399.7532	349.2364	312.3115	415.3226	-0.2432	-1.026	-0.1544	0.001201	0.000861	0.001459	0.1528	0.1788	0.1612	0.1981	0.1489	0.1642	0.1362	0.0774	0.1318	0.1924	0.1008	0.1124	0.1333	0.0756	0.1333	0.1114	0.1322	0.1347	0.1428	0.1194	0.1617	0.1088	0.0949	0.0734	0.0876	0.0529	0.0942
chr1	70700001	70800000	70747944	2666	2666	2666	2666	1225	1250	1330	276.8	269.9789	334.7316	345.2903	352.337	364.8475	-0.8312	-0.9795	-0.3399	0.001038	0.001013	0.001256	0.1214	0.1467	0.1355	0.086	0.1245	0.0899	0.117	0.099	0.099	0.1748	0.1148	0.1103	0.1268	0.1275	0.075	0.1054	0.0893	0.1122	0.1489	0.0855	0.1733	0.1718	0.0934	0.0315	0.0934	0.0885	0.0986
chr1	70800001	70900000	70849065	2687	2687	2687	2687	1455	1339	1360	381.7316	363.9	356.9177	410.1203	377.4234	373.0771	-0.2901	-0.1502	-0.1783	0.001421	0.001354	0.001328	0.1649	0.1786	0.1741	0.0881	0.1329	0.1323	0.134	0.1195	0.1381	0.1277	0.1492	0.0733	0.1157	0.1786	0.128	0.1109	0.169	0.179	0.1433	0.1061	0.163	0.1076	0.128	0.1161	0.137	0.0666	0.1396
chr1	70900001	71000000	70950226	2429	2429	2429	2429	1070	1039	997	199.5789	203.8421	234.8355	301.6005	292.8625	273.4985	-1.4171	-1.2733	-0.5817	0.000822	0.000839	0.000967	0.124	0.1409	0.1167	0.2019	0.2265	0.1298	0.0725	0.0967	0.0926	0.1239	0.0869	0.0412	0.0572	0.1297	0.084	0.0922	0.0893	0.0642	0.1161	0.0634	0.0795	0.1066	0.0659	0.1025	0.0897	0.07	0.0725
chr1	71000001	71100000	71050328	2679	2679	2679	2679	1389	1263	1145	340.6895	248.0632	251.7056	391.5169	356.0013	314.098	-0.5441	-1.2706	-0.8176	0.001272	0.000926	0.00094	0.1315	0.136	0.1036	0.0915	0.1061	0.0534	0.103	0.0724	0.1243	0.0388	0.1228	0.103	0.1038	0.1079	0.1086	0.0944	0.1116	0.0948	0.0806	0.1344	0.1116	0.1273	0.1635	0.112	0.0788	0.0903	0.0937
chr1	71100001	71200000	71150450	2812	2812	2812	2812	1207	1466	1412	282.5579	381.3842	430.9697	340.2166	413.2209	387.3419	-0.7102	-0.3229	0.4638	0.001005	0.001356	0.001533	0.1624	0.1742	0.1741	0.1614	0.1587	0.0947	0.1252	0.0203	0.1739	0.2102	0.1063	0.1494	0.064	0.1718	0.1583	0.107	0.0953	0.181	0.1145	0.0864	0.0829	0.181	0.1049	0.0743	0.1341	0.1202	0.133
chr1	71200001	71300000	71250013	3011	3011	3011	3011	1506	1665	1612	394.3579	467.3053	439.4069	424.4956	469.3129	442.2061	-0.2976	-0.0179	-0.0261	0.00131	0.001552	0.001459	0.1693	0.1828	0.1695	0.0858	0.1404	0.0604	0.1209	0.169	0.2006	0.1375	0.1481	0.1627	0.1325	0.1262	0.1289	0.1637	0.1375	0.1209	0.1431	0.1388	0.1521	0.1282	0.1099	0.1036	0.1807	0.1355	0.2052
chr1	71300001	71400000	71347481	2158	2158	2158	2158	1048	990	804	223.5632	185.0737	179.7229	295.3994	279.0509	220.5544	-1.0187	-1.4106	-0.7614	0.001036	0.000858	0.000833	0.1161	0.1287	0.1024	0.1038	0.1623	0.0977	0.1043	0.0792	0.0857	0.1052	0.1381	0.0857	0.1182	0.0996	0.101	0.0792	0.1121	0.0783	0.0955	0.108	0.0797	0.0403	0.1057	0.0788	0.0825	0.1029	0.0927
chr1	71400001	71500000	71451463	2321	2321	2321	2321	1119	996	988	238.9421	177.1421	219.4286	315.4121	280.7421	271.0296	-1.0158	-1.5457	-0.7834	0.001029	0.000763	0.000945	0.1132	0.1191	0.1077	0.1188	0.0954	0.1172	0.1258	0.0715	0.0844	0.0991	0.0819	0.0659	0.1267	0.0569	0.0758	0.0788	0.0987	0.1202	0.0965	0.1107	0.0956	0.047	0.1047	0.0797	0.0926	0.0801	0.0918
chr1	71500001	71600000	71549135	2675	2675	2675	2675	1291	1318	1312	301.3368	322.2263	374.29	363.8937	371.5041	359.9097	-0.7204	-0.5559	0.1645	0.001126	0.001205	0.001399	0.1407	0.1569	0.1517	0.0961	0.1096	0.0775	0.1159	0.154	0.1413	0.1604	0.1705	0.1492	0.1073	0.1032	0.1174	0.1174	0.1136	0.1566	0.1664	0.1488	0.1596	0.1761	0.108	0.132	0.1021	0.1222	0.1286
chr1	71600001	71700000	71644847	2211	2211	2211	2211	1072	1057	939	237.9	225.0474	246.0563	302.1642	297.9362	257.5878	-0.891	-1.0249	-0.1842	0.001076	0.001018	0.001113	0.1461	0.1421	0.1203	0.1685	0.1321	0.0619	0.0751	0.1239	0.0801	0.1253	0.1036	0.1126	0.0715	0.1054	0.1058	0.1117	0.0914	0.1321	0.1067	0.0715	0.1375	0.0796	0.1456	0.1099	0.0923	0.0796	0.0823
chr1	71700001	71800000	71748635	2325	2325	2325	2325	1028	1092	1152	204.1632	245.9684	288.8182	289.762	307.8016	316.0183	-1.2375	-0.8416	-0.3543	0.000878	0.001058	0.001242	0.1437	0.1508	0.1338	0.1988	0.1763	0.0769	0.0675	0.1277	0.0138	0.1535	0.0778	0.1222	0.0834	0.1265	0.1682	0.1131	0.0938	0.1028	0.1247	0.0357	0.1617	0.0538	0.0882	0.0705	0.1252	0.12	0.0963
chr1	71800001	71900000	71853056	2097	2097	2097	2097	814	975	701	137.4579	197.1842	137.8139	229.4419	274.8229	192.2993	-1.6784	-1.1833	-1.1648	0.000655	0.00094	0.000657	0.1146	0.101	0.1122	0.183	0.2158	0.1725	0.0529	0.0978	0.0172	0.0773	0.0596	0.1087	0.0801	0.1087	0.073	0.0963	0.0601	0.082	0.0858	0.0629	0.0687	0.0687	0.0572	0.0496	0.083	0.1144	0.0858
chr1	71900001	72000000	71946698	1803	1803	1803	1803	855	811	573	171.5579	152.0105	114.1645	240.9985	228.5963	157.1862	-1.2065	-1.4026	-1.1243	0.000952	0.000843	0.000633	0.1072	0.1049	0.0854	0.0909	0.1432	0.0748	0.0394	0.0732	0.0044	0.1054	0.1104	0.0954	0.1281	0.061	0.0549	0.0865	0.071	0.0821	0.0715	0.0826	0.0211	0.0666	0.0227	0.1021	0.1192	0.0544	0.0521
chr1	72000001	72100000	72045547	2118	2118	2118	2118	960	880	770	190.1053	175.6053	169.0563	270.5948	248.0453	211.2275	-1.2458	-1.2229	-0.821	0.000898	0.000829	0.000798	0.1051	0.1223	0.1024	0.1005	0.1848	0.117	0.0949	0.1124	0.0019	0.1534	0.1261	0.0765	0.118	0.1157	0.084	0.0793	0.0958	0.0619	0.0661	0.0713	0.0619	0.0024	0.0897	0.0685	0.1048	0.0652	0.0642
chr1	72100001	72200000	72149853	2062	2062	2062	2062	931	928	881	184.0579	159.1053	191.9654	262.4206	261.575	241.6772	-1.2506	-1.6406	-0.8462	0.000893	0.000772	0.000931	0.0972	0.1128	0.1129	0.0793	0.1081	0.1425	0.1145	0.1043	0.0165	0.096	0.0795	0.0994	0.128	0.0926	0.0955	0.1188	0.0781	0.0946	0.0951	0.0936	0.0926	0.0155	0.082	0.0757	0.0533	0.0398	0.0892
chr1	72200001	72300000	72250608	1958	1958	1958	1958	714	813	603	115.8737	122.7737	117.1732	201.2549	229.16	165.4158	-1.7755	-1.9436	-1.1983	0.000592	0.000627	0.000598	0.0739	0.0922	0.0834	0.0986	0.2193	0.1561	0.0516	0.072	0.002	0.0306	0.0705	0.0613	0.0853	0.0802	0.0623	0.0659	0.0572	0.0199	0.0613	0.0495	0.0684	0.0266	0.0654	0.0449	0.0495	0.0526	0.0603
chr1	72300001	72400000	72348563	1918	1918	1918	1918	723	870	626	108.6632	176.5526	133.1558	203.7917	245.2266	171.7252	-1.9536	-1.1726	-0.923	0.000567	0.000921	0.000694	0.1003	0.1099	0.1038	0.1517	0.2742	0.1283	0.0193	0.1131	0.0078	0.097	0.0615	0.0819	0.0819	0.134	0.0881	0.0996	0.0641	0.0678	0.0699	0.0308	0.0506	0.0871	0.0777	0.0516	0.0886	0.0965	0.1058
chr1	72400001	72500000	72449190	1975	1975	1975	1975	836	757	569	165.0211	140.2789	106.6364	235.643	213.3753	156.0889	-1.2548	-1.4339	-1.3014	0.000836	0.00071	0.00054	0.1029	0.096	0.0783	0.1455	0.1695	0.1148	0.0658	0.0815	0.0041	0.0851	0.1316	0.078	0.0927	0.0987	0.0613	0.0648	0.0709	0.0511	0.0532	0.0942	0.0648	0.0532	0.1063	0.1068	0.081	0.0623	0.0597
chr1	72500001	72600000	72550716	2025	2025	2025	2025	783	881	629	153.0421	158.2789	126.2424	220.7039	248.3271	172.5482	-1.2834	-1.5185	-1.1028	0.000756	0.000782	0.000623	0.1116	0.0871	0.1025	0.188	0.1191	0.1906	0.0316	0.0721	0.0084	0.0835	0.0859	0.0958	0.0943	0.0904	0.0657	0.078	0.079	0.0588	0.0593	0.0968	0.0593	0.0519	0.0849	0.0741	0.0731	0.0884	0.0815
chr1	72600001	72700000	72651244	2027	2027	2027	2027	887	932	658	194.4053	182.8368	146.9394	250.0183	262.7025	180.5035	-0.9315	-1.2732	-0.7643	0.000959	0.000902	0.000725	0.1184	0.1093	0.1116	0.1226	0.1331	0.1602	0.0839	0.0962	0.0395	0.1016	0.1179	0.0923	0.0987	0.1243	0.0414	0.1061	0.0942	0.0705	0.0627	0.1056	0.0533	0.074	0.1095	0.0839	0.0952	0.074	0.0992
chr1	72700001	72800000	72748977	2326	2326	2326	2326	1049	1102	1131	237.3211	254.8474	298.342	295.6812	310.6203	310.2575	-0.8268	-0.7523	-0.1581	0.00102	0.001096	0.001283	0.128	0.1649	0.1595	0.0973	0.1802	0.1479	0.0525	0.129	0.1264	0.1053	0.1036	0.095	0.1251	0.1126	0.1397	0.1333	0.0903	0.1135	0.1354	0.1182	0.1384	0.1367	0.1101	0.0894	0.1178	0.1346	0.1049
chr1	72800001	72900000	72850843	2499	2499	2499	2499	1099	1253	1111	257.1	306.2842	294.1732	309.7747	353.1826	304.7711	-0.7124	-0.5565	-0.1431	0.001029	0.001226	0.001177	0.1487	0.1505	0.1581	0.1405	0.1565	0.1391	0.0748	0.1265	0.1565	0.1365	0.1421	0.1204	0.1232	0.1253	0.1321	0.1621	0.1144	0.1349	0.1273	0.0772	0.0988	0.1148	0.1072	0.1248	0.1381	0.1341	0.1313
chr1	72900001	73000000	72949485	2242	2242	2242	2242	1060	1035	930	214.5211	221.5789	210.6883	298.7818	291.735	255.1189	-1.1814	-1.0074	-0.7165	0.000957	0.000988	0.00094	0.113	0.1109	0.1111	0.0765	0.0799	0.0723	0.0888	0.0999	0.0874	0.0883	0.132	0.1128	0.1173	0.1289	0.1133	0.0946	0.112	0.0937	0.124	0.1115	0.0678	0.0798	0.0852	0.0789	0.087	0.0995	0.1133
chr1	73000001	73100000	73050762	2521	2521	2521	2521	1176	1152	1164	258.6579	313.9789	333.684	331.4787	324.7138	319.3101	-0.9205	-0.1385	0.1853	0.001026	0.001245	0.001324	0.1471	0.1629	0.1811	0.1313	0.1641	0.173	0.0583	0.1008	0.1182	0.1337	0.1289	0.1099	0.1127	0.1444	0.1392	0.0401	0.0825	0.1186	0.1269	0.1503	0.1079	0.1265	0.0988	0.0841	0.1261	0.1642	0.1214
chr1	73100001	73200000	73149953	2279	2279	2279	2279	873	1128	990	166.1684	273.9947	251.8874	246.0722	317.9489	271.5782	-1.3597	-0.5792	-0.2983	0.000729	0.001202	0.001105	0.1613	0.1572	0.1406	0.2559	0.2654	0.1007	0.0351	0.1264	0.1145	0.1066	0.0869	0.104	0.0794	0.1492	0.1049	0.1281	0.0856	0.104	0.1057	0.0478	0.1259	0.1079	0.0706	0.0706	0.0957	0.1031	0.1158
chr1	73200001	73300000	73253150	1887	1887	1887	1887	788	928	724	154.8316	197.2316	169.974	222.1133	261.575	198.6087	-1.2681	-1.0302	-0.5928	0.000821	0.001045	0.000901	0.1379	0.1169	0.1207	0.1971	0.1545	0.1098	0.0768	0.1171	0.0933	0.0991	0.1017	0.1304	0.1023	0.0901	0.0673	0.1044	0.0996	0.1017	0.0975	0.0753	0.0837	0.1065	0.0795	0.0911	0.1002	0.0816	0.1388
chr1	73300001	73400000	73352663	2595	2595	2595	2595	1287	1300	1159	284.0474	293.0368	282.4156	362.7662	366.4305	317.9385	-0.9094	-0.8394	-0.4599	0.001095	0.001129	0.001088	0.1453	0.1345	0.1346	0.1358	0.106	0.0987	0.1102	0.1526	0.0933	0.138	0.1306	0.1152	0.1449	0.1249	0.0871	0.104	0.0952	0.0886	0.1476	0.1021	0.1241	0.079	0.138	0.0971	0.1037	0.1222	0.1164
chr1	73400001	73500000	73448638	2399	2399	2399	2399	680	1252	1190	111.6895	280.5053	330.8398	191.6713	352.9008	326.4425	-1.7461	-0.8597	0.0555	0.000466	0.001169	0.001379	0.1119	0.1631	0.1586	0.1589	0.2772	0.1109	0.0392	0.1167	0.1588	0.1784	0.0684	0.1476	0.0575	0.1463	0.1438	0.1309	0.0296	0.1409	0.1071	0.0304	0.1426	0.1442	0.0404	0.0375	0.1005	0.1647	0.105
chr1	73500001	73600000	73547507	1956	1956	1956	1956	674	994	678	91.6211	215.1789	132.4459	189.9801	280.1784	185.9899	-2.1663	-0.9717	-1.1834	0.000468	0.0011	0.000677	0.1402	0.1127	0.1199	0.2876	0.3288	0.1527	0.0297	0.1478	0.0772	0.0818	0.0583	0.1309	0.0562	0.1104	0.1053	0.1166	0.0506	0.0966	0.0649	0.044	0.0583	0.0838	0.0516	0.0251	0.1176	0.1508	0.1012
chr1	73600001	73700000	73648492	2168	2168	2168	2168	1079	1057	883	234.2842	228.1895	211.2165	304.1373	297.9362	242.2258	-0.9622	-0.9807	-0.5266	0.001081	0.001053	0.000974	0.1332	0.1277	0.1252	0.1131	0.1108	0.1077	0.0641	0.1167	0.1029	0.0637	0.1047	0.0203	0.0973	0.1167	0.1089	0.1079	0.1508	0.1467	0.1351	0.1305	0.1047	0.131	0.1684	0.125	0.1195	0.1006	0.0678
chr1	73700001	73800000	73749448	2549	2549	2549	2549	1055	1328	1189	203.9368	321.6895	309.8961	297.3724	374.3228	326.1682	-1.3163	-0.5893	-0.2054	0.0008	0.001262	0.001216	0.1409	0.1637	0.1497	0.1583	0.24	0.0962	0.0537	0.1518	0.0679	0.1436	0.0687	0.1236	0.0957	0.1122	0.0859	0.1302	0.0451	0.1193	0.1255	0.1138	0.0683	0.1173	0.1126	0.053	0.1463	0.1361	0.12
chr1	73800001	73900000	73850727	2315	2315	2315	2315	948	1038	1016	189.1211	235.5158	256.5238	267.2124	292.5807	278.7106	-1.224	-0.817	-0.3276	0.000817	0.001017	0.001108	0.1157	0.1322	0.1242	0.1184	0.1594	0.0794	0.0644	0.1356	0.0838	0.1015	0.0778	0.1261	0.0989	0.13	0.1002	0.07	0.0544	0.1054	0.149	0.1015	0.0868	0.0994	0.0346	0.0916	0.0972	0.1071	0.1006
chr1	73900001	74000000	73948429	2875	2875	2875	2875	1487	1589	1228	349.8	399.8105	325.6104	419.1401	447.8908	336.8667	-0.6935	-0.45	-0.1376	0.001217	0.001391	0.001133	0.1643	0.17	0.16	0.1178	0.1863	0.121	0.1416	0.2143	0.1155	0.1461	0.1092	0.1304	0.1353	0.1774	0.1071	0.1005	0.1259	0.1176	0.0751	0.1499	0.1096	0.1774	0.0445	0.0849	0.1482	0.1402	0.1078
chr1	74000001	74100000	74048442	2430	2430	2430	2430	1013	1319	1125	222.0421	326.7211	317.8745	285.5339	371.786	308.6116	-0.9314	-0.508	0.1235	0.000914	0.001345	0.001308	0.1421	0.1667	0.1837	0.1171	0.2025	0.1646	0.0963	0.1473	0.1288	0.1185	0.1222	0.0457	0.0765	0.1539	0.1292	0.1753	0.0951	0.1481	0.1165	0.0947	0.123	0.0992	0.0346	0.0897	0.121	0.1156	0.1556
chr1	74100001	74200000	74148713	3153	3153	3153	3153	1602	1579	1340	373.9474	358.8737	331.2121	451.5551	445.0721	367.5907	-0.7205	-0.8119	-0.4075	0.001186	0.001138	0.00105	0.1395	0.1402	0.134	0.0932	0.1152	0.1031	0.1078	0.0837	0.0809	0.1218	0.1338	0.0672	0.1424	0.1142	0.1186	0.1193	0.1256	0.1053	0.1018	0.1142	0.1392	0.0672	0.0463	0.0926	0.1151	0.1053	0.0993
chr1	74200001	74300000	74250082	2757	2757	2757	2757	1214	1223	1331	287.7105	285.1421	333	342.1897	344.7265	365.1218	-0.6671	-0.7243	-0.3622	0.001044	0.001034	0.001208	0.127	0.1614	0.1566	0.1022	0.1809	0.168	0.1505	0.0816	0.1473	0.1418	0.1063	0.0874	0.1219	0.0961	0.1331	0.1201	0.1012	0.1429	0.1393	0.0646	0.1095	0.1211	0.0199	0.0711	0.1226	0.0958	0.0573
chr1	74300001	74400000	74352844	2627	2627	2627	2627	1117	1220	1084	215.4842	279.0263	256.6797	314.8484	343.8809	297.3644	-1.3222	-0.7903	-0.5631	0.00082	0.001062	0.000977	0.1363	0.1666	0.1567	0.187	0.303	0.2156	0.0727	0.1085	0.1203	0.0266	0.1309	0.0659	0.102	0.1485	0.0811	0.0948	0.1043	0.1359	0.1089	0.0624	0.062	0.1214	0.0167	0.0872	0.0974	0.1123	0.078
chr1	74400001	74500000	74452008	2687	2687	2687	2687	1260	1363	1251	311.7	322.7211	342.368	355.1557	384.1883	343.1761	-0.5128	-0.6706	-0.0097	0.00116	0.001201	0.001274	0.1552	0.1564	0.1503	0.1391	0.1267	0.0987	0.0778	0.1485	0.144	0.1585	0.1552	0.0956	0.1191	0.1485	0.1083	0.1381	0.1232	0.1347	0.1355	0.0547	0.0953	0.1362	0.0301	0.1303	0.1139	0.1087	0.137
chr1	74500001	74600000	74551596	2707	2707	2707	2707	1160	1486	1479	292.7632	396.0053	403.5498	326.9687	418.8582	405.7214	-0.4383	-0.2287	-0.022	0.001082	0.001463	0.001491	0.1747	0.1757	0.1701	0.1605	0.1565	0.0719	0.0683	0.1526	0.1555	0.1496	0.1238	0.1618	0.1082	0.1467	0.1673	0.1164	0.1455	0.2024	0.1238	0.085	0.1548	0.0798	0.0344	0.1596	0.1212	0.1873	0.1433
chr1	74600001	74700000	74648604	2720	2720	2720	2720	1177	1258	1376	243.5263	304.2474	400.7056	331.7605	354.592	377.4663	-1.1144	-0.595	0.2535	0.000895	0.001119	0.001473	0.1267	0.1847	0.1793	0.1169	0.2205	0.163	0.0526	0.0971	0.15	0.1654	0.0982	0.139	0.1151	0.111	0.1941	0.1213	0.0537	0.1397	0.1346	0.075	0.1754	0.0077	0.0287	0.0739	0.0838	0.146	0.1438
chr1	74700001	74800000	74746565	2644	2644	2644	2644	1187	1218	1251	247.5684	286.3474	353.4199	334.5792	343.3172	343.1761	-1.0897	-0.6953	0.1229	0.000936	0.001083	0.001337	0.1228	0.1392	0.1571	0.0997	0.1024	0.1319	0.039	0.1082	0.0927	0.1691	0.1093	0.1498	0.1271	0.1365	0.118	0.1051	0.1093	0.1471	0.1759	0.0779	0.1392	0.1528	0.0325	0.1452	0.1195	0.0998	0.1082
chr1	74800001	74900000	74850644	2200	2200	2200	2200	873	757	1015	145.3	118.2789	237.0216	246.0722	213.3753	278.4362	-1.7148	-1.8655	-0.6121	0.00066	0.000538	0.001077	0.0659	0.1228	0.1154	0.0491	0.1729	0.1775	0.0682	0.0464	0.0982	0.0668	0.0659	0.0636	0.0927	0.0668	0.1095	0.0745	0.0655	0.1091	0.07	0.0595	0.0927	0.1186	0.0255	0.0859	0.0609	0.0086	0.05
chr1	74900001	75000000	74950999	2486	2486	2486	2486	1118	1128	1031	233.3474	252.8105	237.4199	315.1302	317.9489	282.8254	-1.0873	-0.8584	-0.6607	0.000939	0.001017	0.000955	0.1193	0.1068	0.1167	0.1014	0.0615	0.086	0.0648	0.1408	0.109	0.0841	0.1082	0.113	0.0873	0.0744	0.1106	0.0813	0.07	0.1106	0.0764	0.072	0.1681	0.115	0.0314	0.1126	0.0744	0.1066	0.0969
chr1	75000001	75100000	75051899	2577	2577	2577	2577	1301	1415	1169	291.8474	346.8421	218.0519	366.7124	398.8455	320.6817	-0.8556	-0.5465	-1.3174	0.001133	0.001346	0.000846	0.1546	0.1382	0.1453	0.1128	0.1697	0.1439	0.111	0.1715	0.1218	0.0524	0.125	0.1125	0.1579	0.1319	0.0795	0.1339	0.1296	0.1172	0.0702	0.1055	0.0827	0.1013	0.0268	0.09	0.1281	0.1595	0.1669
chr1	75100001	75200000	75148697	2691	2691	2691	2691	1071	1245	1262	202.6368	287.2789	326.8009	301.8824	350.9277	346.1936	-1.3773	-0.7601	-0.2306	0.000753	0.001068	0.001214	0.1384	0.132	0.1673	0.2106	0.1474	0.1918	0.0829	0.097	0.1427	0.0453	0.0918	0.0806	0.1003	0.0803	0.1174	0.1141	0.0925	0.1107	0.1237	0.0483	0.1479	0.0977	0.0223	0.0472	0.1423	0.0799	0.058
chr1	75200001	75300000	75253435	2463	2463	2463	2463	1327	913	1023	311.7368	175.6053	239.2468	374.041	257.347	280.6308	-0.6981	-1.3302	-0.6069	0.001266	0.000713	0.000971	0.1351	0.1342	0.1181	0.1579	0.0933	0.1696	0.1421	0.0662	0.1348	0.0991	0.1559	0.082	0.0849	0.0857	0.123	0.0593	0.162	0.1117	0.1039	0.1502	0.1181	0.164	0.0382	0.0475	0.0694	0.0812	0.0613
chr1	75300001	75400000	75349159	2496	2496	2496	2496	1090	1113	1057	223.6684	194.7842	219.8961	307.2379	313.7209	289.9577	-1.1396	-1.5884	-0.9944	0.000896	0.00078	0.000881	0.1155	0.1155	0.1071	0.1622	0.1327	0.1287	0.0613	0.0905	0.0385	0.1206	0.0921	0.0673	0.0982	0.0661	0.0962	0.0609	0.0593	0.0938	0.0389	0.0837	0.0865	0.0917	0.0236	0.0521	0.0921	0.1034	0.0537
chr1	75400001	75500000	75451397	2363	2363	2363	2363	1053	961	1137	232.0684	218.3737	252.5714	296.8087	270.8767	311.9035	-0.9138	-0.8118	-0.783	0.000982	0.000924	0.001069	0.1065	0.1143	0.1123	0.0569	0.0551	0.0608	0.1138	0.0686	0.0055	0.0855	0.1189	0.1054	0.0597	0.1426	0.1515	0.0495	0.0631	0.0758	0.1215	0.0868	0.1164	0.1126	0.036	0.0241	0.0766	0.0859	0.0135
chr1	75500001	75600000	75551313	2182	2182	2182	2182	1106	787	491	197.5368	123.0053	80.5758	311.7478	221.8314	134.6918	-1.5349	-1.865	-1.6494	0.000905	0.000564	0.000369	0.0822	0.0746	0.0521	0.0573	0.0814	0.0564	0.1292	0.077	0.0046	0.0247	0.0674	0.0454	0.083	0.1104	0.0454	0.0513	0.0802	0.0325	0.0243	0.1201	0.0403	0.0445	0.0257	0.0843	0.071	0.0422	0.0069
chr1	75600001	75700000	75649023	1959	1959	1959	1959	952	744	534	155.1158	115.7526	85.4113	268.3399	209.711	146.4876	-1.7672	-1.8753	-1.7123	0.000792	0.000591	0.000436	0.0742	0.0667	0.0551	0.0364	0.0426	0.0362	0.0735	0.0638	0.0133	0.0383	0.1057	0.0572	0.0776	0.1036	0.0465	0.0628	0.0648	0.0526	0.047	0.1404	0.0444	0.0434	0.0362	0.0322	0.0679	0.0265	0.0082
chr1	75700001	75800000	75752399	1927	1927	1927	1927	778	799	674	132.2211	145.9	118.1558	219.2946	225.2138	184.8926	-1.6621	-1.4743	-1.4836	0.000686	0.000757	0.000613	0.0831	0.0786	0.0753	0.0719	0.0969	0.0483	0.0529	0.0799	0.0026	0.0913	0.1022	0.0815	0.1017	0.0991	0.0285	0.0924	0.0929	0.096	0.0483	0.0649	0.0752	0.0747	0.0285	0.0581	0.1059	0.0586	0.0498
chr1	75800001	75900000	75847801	2016	2016	2016	2016	797	824	729	139.1263	169.8211	123.1385	224.6501	232.2606	199.9803	-1.5938	-1.1255	-1.5798	0.00069	0.000842	0.000611	0.0934	0.0772	0.084	0.1008	0.0872	0.0741	0.0699	0.1047	0.0094	0.0809	0.0913	0.1076	0.0769	0.06	0.0437	0.066	0.0724	0.0967	0.0263	0.0585	0.061	0.0828	0.0466	0.0546	0.0764	0.0536	0.0873
chr1	75900001	76000000	75952166	1789	1789	1789	1789	755	748	518	122.0263	145.2158	82.013	212.8116	210.8385	142.0985	-1.7856	-1.3028	-1.7363	0.000682	0.000812	0.000458	0.0913	0.065	0.0792	0.1022	0.0673	0.1137	0.0386	0.0386	0.0061	0.0693	0.0816	0.0671	0.0743	0.0973	0.0313	0.0883	0.062	0.0481	0.0402	0.0911	0.0626	0.043	0.0537	0.0531	0.0755	0.1481	0.0302
chr1	76000001	76100000	76051067	1721	1721	1721	1721	823	654	554	159.1105	118.5421	103.7489	231.9787	184.3427	151.9741	-1.3151	-1.4934	-1.3034	0.000925	0.000689	0.000603	0.097	0.0918	0.0803	0.0941	0.0947	0.1111	0.0442	0.0831	0.0163	0.0819	0.1307	0.0761	0.1284	0.0709	0.0662	0.0662	0.1052	0.0831	0.0645	0.122	0.0721	0.0604	0.0866	0.0918	0.0651	0.093	0.0598
chr1	76100001	76200000	76154786	2023	2023	2023	2023	1049	881	804	235.0895	160.0684	198.6753	295.6812	248.3271	220.5544	-0.8585	-1.4883	-0.408	0.001162	0.000791	0.000982	0.136	0.1222	0.1319	0.1676	0.0668	0.1986	0.13	0.0905	0.0153	0.0969	0.1552	0.1354	0.1681	0.132	0.1359	0.0811	0.1226	0.1206	0.0603	0.1552	0.1414	0.0395	0.089	0.0628	0.0662	0.0702	0.0435
chr1	76200001	76300000	76249019	2299	2299	2299	2299	1103	1070	972	219.4526	226.8632	235.0909	310.9022	301.6005	266.6404	-1.2323	-1.0381	-0.4869	0.000955	0.000987	0.001023	0.1615	0.1235	0.1284	0.2541	0.1129	0.1243	0.1044	0.1292	0.02	0.1257	0.1435	0.1227	0.0731	0.1714	0.1531	0.094	0.0944	0.1179	0.1409	0.1122	0.1	0.0735	0.0857	0.1161	0.0805	0.0431	0.0609
chr1	76300001	76400000	76353544	2304	2304	2304	2304	1049	1117	935	208.7211	277.2158	187.6494	295.6812	314.8484	256.4905	-1.232	-0.5008	-1.1043	0.000906	0.001203	0.000814	0.1333	0.1658	0.1335	0.1192	0.3222	0.1428	0.0851	0.1289	0.0838	0.0582	0.1003	0.0781	0.1068	0.1376	0.1007	0.1788	0.1011	0.1007	0.1037	0.082	0.0747	0.079	0.0799	0.125	0.1602	0.0113	0.1554
chr1	76400001	76500000	76449552	2215	2215	2215	2215	875	952	873	149.0842	196.3	154.3939	246.6359	268.3399	239.4826	-1.6562	-1.1244	-1.4616	0.000673	0.000886	0.000697	0.1047	0.1126	0.0972	0.1495	0.2475	0.105	0.0591	0.1002	0.0438	0.0844	0.084	0.079	0.0894	0.0749	0.0334	0.1102	0.0713	0.06	0.0668	0.0632	0.0709	0.0497	0.0745	0.0474	0.0867	0.0361	0.1196
chr1	76500001	76600000	76550802	1969	1969	1969	1969	808	725	668	130.5474	140.5737	116.8225	227.7506	204.3555	183.2467	-1.7868	-1.3063	-1.4899	0.000663	0.000714	0.000593	0.0808	0.0715	0.0724	0.0815	0.0664	0.0525	0.0549	0.0584	0.063	0.063	0.0757	0.0569	0.0899	0.096	0.0665	0.0721	0.0675	0.0335	0.0472	0.064	0.0706	0.0675	0.0721	0.0538	0.0741	0.0594	0.0767
chr1	76600001	76700000	76647489	1950	1950	1950	1950	853	668	708	158.4947	101.3211	129.3593	240.4348	188.2889	194.2196	-1.427	-1.9326	-1.3729	0.000813	0.00052	0.000663	0.0747	0.0845	0.0675	0.0585	0.0693	0.0668	0.0856	0.0779	0.0462	0.0969	0.1021	0.0492	0.1005	0.0523	0.06	0.0564	0.0631	0.0528	0.1072	0.0856	0.0564	0.0615	0.0738	0.0897	0.0472	0.0528	0.0533
chr1	76700001	76800000	76745058	2426	2426	2426	2426	1176	1156	1097	245.1474	235.2368	344.3463	331.4787	325.8413	300.9306	-1.0913	-1.1651	0.5938	0.001011	0.00097	0.001419	0.1621	0.2006	0.1503	0.2464	0.2483	0.1156	0.0668	0.2271	0.0111	0.1665	0.0499	0.0647	0.1908	0.1084	0.0713	0.0952	0.1661	0.2374	0.1496	0.0627	0.1616	0.0816	0.0952	0.0791	0.0639	0.0688	0.0618
chr1	76800001	76900000	76847360	2088	2088	2088	2088	879	776	917	196.9368	167.3526	243.1732	247.7634	218.7308	251.5527	-0.859	-0.9833	-0.137	0.000943	0.000801	0.001165	0.168	0.1358	0.1633	0.3221	0.128	0.251	0.0838	0.0489	0.0091	0.1322	0.0752	0.0718	0.125	0.1418	0.1087	0.0723	0.0819	0.1169	0.1676	0.1212	0.0829	0.0699	0.1106	0.0977	0.0575	0.0738	0.0407
chr1	76900001	77000000	76952562	2107	2107	2107	2107	922	867	904	184.3158	174.3789	256.9307	259.8838	244.381	247.9866	-1.2178	-1.1994	0.1484	0.000875	0.000828	0.001219	0.1297	0.1427	0.1455	0.2118	0.1553	0.1758	0.0997	0.0645	0.0774	0.1429	0.0717	0.1604	0.1182	0.0574	0.1595	0.0645	0.0693	0.1523	0.1229	0.0835	0.1766	0.1642	0.0954	0.1054	0.0821	0.0982	0.0807
chr1	77000001	77100000	77051341	2281	2281	2281	2281	866	1024	985	152.5316	206.8053	260.4069	244.0991	288.6345	270.2066	-1.5708	-1.1876	-0.1492	0.000669	0.000907	0.001142	0.1021	0.1282	0.1278	0.1317	0.1735	0.1121	0.043	0.0425	0.1118	0.1241	0.0798	0.078	0.0355	0.1263	0.1447	0.0469	0.0491	0.1403	0.107	0.0715	0.1276	0.1175	0.0658	0.0732	0.0802	0.0452	0.1394
chr1	77100001	77200000	77148741	2178	2178	2178	2178	876	919	842	175.6526	182.6579	187.7186	246.9178	259.0382	230.9786	-1.2086	-1.2349	-0.7704	0.000806	0.000839	0.000862	0.1446	0.1111	0.124	0.28	0.1449	0.1898	0.0762	0.1175	0.0767	0.1226	0.0969	0.1079	0.0739	0.0955	0.0698	0.056	0.0744	0.0533	0.0583	0.0528	0.0909	0.0721	0.0803	0.084	0.1157	0.0822	0.1194
chr1	77200001	77300000	77252221	2153	2153	2153	2153	817	913	1012	156.1368	203.7789	267.5498	230.2875	257.347	277.6133	-1.3481	-0.8717	-0.1492	0.000725	0.000946	0.001243	0.1699	0.173	0.1556	0.3462	0.2768	0.1764	0.0506	0.0822	0.1519	0.1054	0.0915	0.1198	0.0701	0.1547	0.1231	0.0585	0.0989	0.0725	0.1593	0.1115	0.1022	0.1793	0.0966	0.0269	0.1124	0.1054	0.1366
chr1	77300001	77400000	77348339	2187	2187	2187	2187	1035	1072	990	254.7895	281.8263	262.381	291.735	302.1642	271.5782	-0.5305	-0.282	-0.1394	0.001165	0.001289	0.0012	0.1607	0.1447	0.1474	0.1372	0.1025	0.0863	0.1449	0.1994	0.1326	0.1651	0.1742	0.0754	0.1107	0.1893	0.0837	0.0887	0.0956	0.1184	0.1632	0.0608	0.1093	0.1445	0.1143	0.1107	0.0549	0.0498	0.1779
chr1	77400001	77500000	77448427	2769	2769	2769	2769	1145	1467	1496	318.7316	408.6579	333.8139	322.7407	413.5027	410.3849	-0.052	-0.0491	-0.7684	0.001151	0.001476	0.001206	0.1563	0.1586	0.1754	0.0887	0.15	0.1368	0.0979	0.1622	0.2134	0.1813	0.1567	0.056	0.1405	0.0888	0.0737	0.2149	0.1538	0.1195	0.1719	0.0776	0.1614	0.0733	0.0776	0.0368	0.1408	0.0975	0.0679
chr1	77500001	77600000	77551659	2625	2625	2625	2625	1055	826	1497	210.3474	167.6842	464.8745	297.3724	232.8243	410.6592	-1.226	-1.1714	0.5437	0.000801	0.000639	0.001771	0.1023	0.1778	0.1864	0.1772	0.1611	0.2148	0.0678	0.0469	0.3013	0.1558	0.104	0.0823	0.077	0.067	0.216	0.0423	0.1253	0.0987	0.2461	0.0514	0.1364	0.1139	0.035	0.069	0.0301	0.043	0.0217
chr1	77600001	77700000	77650896	2691	2691	2691	2691	1373	1421	1147	338.0842	321.5211	335.3939	387.007	400.5367	314.6467	-0.5298	-0.8269	0.2714	0.001256	0.001195	0.001246	0.1653	0.1664	0.1714	0.1517	0.1441	0.1712	0.1275	0.2036	0.1241	0.1237	0.1338	0.0985	0.0888	0.1457	0.1613	0.1865	0.0936	0.1074	0.1442	0.1501	0.1226	0.1368	0.0899	0.0955	0.1148	0.1037	0.081
chr1	77700001	77800000	77747209	2436	2436	2436	2436	1021	1071	1059	215.8105	186.7684	268.974	287.7889	301.8824	290.5064	-1.0477	-1.5975	-0.305	0.000886	0.000767	0.001104	0.0994	0.1111	0.1072	0.0942	0.0561	0.0691	0.1112	0.1404	0.1067	0.1622	0.0891	0.0509	0.094	0.1162	0.0616	0.0587	0.0788	0.085	0.1145	0.0599	0.133	0.1112	0.1215	0.0694	0.0542	0.0464	0.11
chr1	77800001	77900000	77853166	2313	2313	2313	2313	822	1132	925	123.8947	251.3684	202.5887	231.6968	319.0764	253.7473	-1.948	-0.8891	-0.8295	0.000536	0.001087	0.000876	0.1031	0.0887	0.1111	0.1222	0.1148	0.0638	0.0298	0.083	0.0549	0.0411	0.0687	0.0934	0.0601	0.0839	0.1064	0.0826	0.0558	0.0925	0.0636	0.0385	0.1552	0.1211	0.0778	0.0493	0.1349	0.0839	0.2036
chr1	77900001	78000000	77948408	2121	2121	2121	2121	917	949	868	169.3737	202.5947	204.5195	258.4744	267.4943	238.111	-1.4436	-1.0162	-0.5803	0.000799	0.000955	0.000964	0.123	0.1194	0.1073	0.1712	0.153	0.0568	0.0858	0.0792	0.0783	0.1226	0.1094	0.0627	0.0886	0.1216	0.0693	0.0509	0.083	0.0839	0.1358	0.0962	0.1165	0.1551	0.075	0.0599	0.1108	0.1084	0.0943
chr1	78000001	78100000	78051701	2761	2761	2761	2761	1424	1154	1312	386.7368	293.3263	382.2771	401.3823	325.2775	359.9097	-0.1529	-0.4116	0.2559	0.001401	0.001062	0.001385	0.2101	0.1729	0.2274	0.2658	0.1098	0.3037	0.0974	0.105	0.1246	0.0989	0.1485	0.0699	0.1427	0.1786	0.1192	0.0225	0.1865	0.1793	0.1068	0.0866	0.1289	0.1322	0.125	0.1815	0.0409	0.0844	0.079
chr1	78100001	78200000	78145188	2150	2150	2150	2150	949	917	837	202.0684	198.0105	187.4805	267.4943	258.4744	229.607	-1.0244	-0.9797	-0.7546	0.00094	0.000921	0.000872	0.1098	0.1815	0.1561	0.0844	0.3394	0.275	0.0874	0.0674	0.113	0.054	0.1065	0.1107	0.0944	0.1251	0.0707	0.0191	0.0386	0.1326	0.0698	0.0595	0.1	0.1423	0.1149	0.1214	0.054	0.0907	0.1107
chr1	78200001	78300000	78266175	1508	1508	1508	1508	579	458	742	100.1421	74.4211	225.2511	163.2025	129.0963	203.5465	-1.6159	-1.7694	0.4384	0.000664	0.000494	0.001494	0.0666	0.154	0.1452	0.0717	0.1766	0.1872	0.0617	0.0477	0.1963	0.1081	0.0385	0.0484	0.0816	0.0869	0.191	0.057	0.0424	0.0842	0.2175	0.055	0.0928	0.2275	0.0756	0.0623	0.0338	0.0477	0.0245
chr1	78300001	78400000	78351796	2137	2137	2137	2137	937	908	665	156.2263	171.8842	155.4632	264.1118	255.9376	182.4237	-1.7108	-1.3753	-0.6075	0.000731	0.000804	0.000727	0.0891	0.0893	0.0821	0.076	0.103	0.0355	0.0959	0.0964	0.1067	0.1044	0.0791	0.0707	0.066	0.1062	0.0805	0.0889	0.0674	0.0945	0.0533	0.0393	0.0758	0.0805	0.0655	0.0781	0.1072	0.0744	0.0454
chr1	78400001	78500000	78447793	2056	2056	2056	2056	1028	797	591	192.0421	125.9947	125.303	289.762	224.6501	162.124	-1.4127	-1.8385	-0.9331	0.000934	0.000613	0.000609	0.0936	0.1029	0.0794	0.0974	0.1469	0.1325	0.1401	0.0472	0.0501	0.0924	0.0978	0.0584	0.0992	0.0657	0.073	0.0618	0.1143	0.0846	0.0778	0.0613	0.0744	0.0122	0.1162	0.1226	0.0812	0.0593	0.0452
chr1	78500001	78600000	78552670	1881	1881	1881	1881	724	739	775	134.5	121.1105	154.7186	204.0736	208.3016	212.5991	-1.4268	-1.752	-1.1196	0.000715	0.000644	0.000823	0.0926	0.0983	0.0827	0.1569	0.1245	0.0611	0.0696	0.0904	0.1404	0.118	0.0787	0.0723	0.0649	0.0659	0.0808	0.0564	0.0702	0.0989	0.0845	0.0787	0.0978	0.0744	0.0787	0.0548	0.068	0.0776	0.0569
chr1	78600001	78700000	78649937	2038	2038	2038	2038	903	880	746	178.1895	138.2895	125.7706	254.5283	248.0453	204.6438	-1.256	-1.8529	-1.5847	0.000874	0.000679	0.000617	0.115	0.116	0.0693	0.1978	0.2226	0.0343	0.1153	0.055	0.1403	0.0613	0.0883	0.053	0.0893	0.1379	0.0515	0.0795	0.0599	0.1006	0.0471	0.1197	0.0554	0.081	0.0775	0.0633	0.103	0.055	0.0442
chr1	78700001	78800000	78751140	2523	2523	2523	2523	1211	1240	1104	258.5158	275.4263	261.6667	341.3441	349.5183	302.8509	-1.0168	-0.8883	-0.5597	0.001025	0.001092	0.001037	0.1572	0.1455	0.121	0.1992	0.1736	0.0655	0.0876	0.0694	0.1229	0.1336	0.0864	0.0892	0.1173	0.1027	0.0769	0.1023	0.109	0.1237	0.1011	0.1031	0.1379	0.1193	0.1114	0.0801	0.0967	0.1019	0.1435
chr1	78800001	78900000	78845420	2282	2282	2282	2282	1107	1087	807	251.1316	237.8789	182.3203	312.0297	306.3923	221.3774	-0.8177	-0.9368	-0.7256	0.0011	0.001042	0.000799	0.1222	0.1222	0.1067	0.0673	0.1285	0.0756	0.0526	0.0951	0.096	0.0938	0.1218	0.1345	0.156	0.1293	0.0587	0.0627	0.0741	0.0833	0.103	0.0863	0.0517	0.1008	0.0855	0.1126	0.0666	0.064	0.089
chr1	78900001	79000000	78951518	2431	2431	2431	2431	1046	1103	928	212.2526	232.4158	199.6753	294.8356	310.9022	254.5703	-1.1734	-1.0577	-0.8872	0.000873	0.000956	0.000821	0.1035	0.099	0.0968	0.063	0.0793	0.0437	0.0625	0.1329	0.0769	0.0773	0.1041	0.0983	0.0782	0.1251	0.0724	0.0716	0.1172	0.0671	0.0794	0.1008	0.0786	0.0901	0.1004	0.0745	0.0712	0.0917	0.1193
chr1	79000001	79100000	79050416	2383	2383	2383	2383	1013	1155	866	205.1895	247.9842	185.5368	285.5339	325.5594	237.5624	-1.1787	-0.9984	-0.9008	0.000861	0.001041	0.000779	0.1095	0.1194	0.1071	0.0721	0.1896	0.0837	0.0558	0.1154	0.1028	0.0726	0.1129	0.0919	0.1141	0.0885	0.1238	0.1225	0.1129	0.0508	0.0487	0.0701	0.102	0.0818	0.0646	0.0634	0.0919	0.1066	0.1666
chr1	79100001	79200000	79149009	2920	2920	2920	2920	1607	1672	1194	354.3263	473.5368	295.7835	452.9645	471.286	327.5398	-0.9129	0.02	-0.3991	0.001213	0.001622	0.001013	0.1822	0.1815	0.1777	0.1276	0.2446	0.1527	0.1158	0.1599	0.1325	0.1106	0.1288	0.1158	0.1209	0.1284	0.1205	0.1928	0.1041	0.0682	0.1295	0.174	0.0257	0.1733	0.1404	0.1199	0.1216	0.1863	0.1877
chr1	79200001	79300000	79247113	2607	2607	2607	2607	1503	974	1274	358.3789	176.9579	325.2294	423.65	274.541	349.4855	-0.6458	-1.4888	-0.2857	0.001375	0.000679	0.001248	0.1428	0.2003	0.1936	0.1668	0.2127	0.3373	0.1289	0.0399	0.1078	0.1055	0.2401	0.0545	0.188	0.0752	0.1239	0.0687	0.0568	0.1059	0.1227	0.1109	0.1442	0.1623	0.1074	0.1369	0.1166	0.079	0.0913
chr1	79300001	79400000	79348952	2612	2612	2612	2612	1363	1327	1235	288.9474	329.8421	309.4242	384.1883	374.041	338.787	-1.039	-0.4952	-0.3568	0.001106	0.001263	0.001185	0.1334	0.1304	0.1339	0.0609	0.0659	0.0461	0.0831	0.0984	0.1528	0.1612	0.1072	0.1141	0.1149	0.1451	0.059	0.1681	0.1436	0.1413	0.1447	0.1279	0.193	0.1547	0.1593	0.0926	0.0961	0.1685	0.144
chr1	79400001	79500000	79449921	1953	1953	1953	1953	802	786	721	156.8579	120.8	166.2944	226.0594	221.5495	197.7857	-1.2816	-1.9037	-0.6546	0.000803	0.000619	0.000851	0.1101	0.1115	0.0913	0.2198	0.1507	0.1097	0.065	0.0789	0.0932	0.087	0.0855	0.0824	0.0865	0.0737	0.0604	0.0471	0.1039	0.0876	0.0886	0.0829	0.0917	0.0809	0.0917	0.0789	0.0451	0.0543	0.064
chr1	79500001	79600000	79552096	2047	2047	2047	2047	844	857	729	158.9579	166.4158	151.1905	237.898	241.5623	199.9803	-1.3894	-1.3026	-1.0031	0.000777	0.000813	0.000739	0.1148	0.1158	0.1019	0.1856	0.2129	0.1384	0.0777	0.0933	0.0767	0.1163	0.1143	0.0889	0.1172	0.1026	0.0767	0.0816	0.0655	0.0591	0.0962	0.0723	0.0796	0.0039	0.0811	0.0767	0.0703	0.0894	0.1168
chr1	79600001	79700000	79650719	2220	2220	2220	2220	950	1118	969	202.8947	266.1684	255.5758	267.7761	315.1302	265.8175	-1.0148	-0.651	-0.1585	0.000914	0.001199	0.001151	0.1283	0.132	0.138	0.0992	0.124	0.082	0.0838	0.1117	0.0851	0.1347	0.0964	0.1023	0.0811	0.1428	0.145	0.1036	0.0644	0.1086	0.1126	0.0896	0.1374	0.0243	0.0779	0.095	0.1275	0.1221	0.0964
chr1	79700001	79800000	79747192	2379	2379	2379	2379	1079	1155	935	232.3263	223.5	205.632	304.1373	325.5594	256.4905	-0.9892	-1.3135	-0.8158	0.000977	0.000939	0.000864	0.1488	0.1518	0.126	0.2208	0.2495	0.169	0.0828	0.1114	0.0841	0.1055	0.0643	0.1093	0.1328	0.103	0.0685	0.0849	0.0765	0.0954	0.1089	0.0622	0.0752	0.0807	0.1341	0.0425	0.1354	0.0971	0.0668
chr1	79800001	79900000	79857075	1897	1897	1897	1897	879	744	704	170.7789	150.1263	164.2381	247.7634	209.711	193.1223	-1.3011	-1.1892	-0.6149	0.0009	0.000791	0.000866	0.1073	0.1226	0.1062	0.1212	0.1658	0.1254	0.0696	0.0822	0.0332	0.087	0.1355	0.0928	0.0817	0.0965	0.097	0.0991	0.0944	0.1323	0.1002	0.0706	0.0559	0.1075	0.0638	0.0538	0.0865	0.0764	0.0633
chr1	79900001	80000000	79949654	1940	1940	1940	1940	951	757	704	176.3579	142.4053	172.3506	268.058	213.3753	193.1223	-1.4328	-1.3922	-0.4422	0.000909	0.000734	0.000888	0.1024	0.12	0.1182	0.1124	0.1463	0.1889	0.0716	0.0763	0.0691	0.0619	0.1119	0.0686	0.0789	0.0876	0.1098	0.0892	0.0876	0.1222	0.0727	0.0701	0.0948	0.0665	0.117	0.0851	0.0876	0.0789	0.0722
chr1	80000001	80100000	80050334	2834	2834	2834	2834	1421	1482	1393	336.1053	350.3947	388.8615	400.5367	417.7308	382.1297	-0.6743	-0.6757	0.0725	0.001186	0.001236	0.001372	0.1502	0.1538	0.1549	0.1095	0.0933	0.0872	0.0822	0.127	0.1179	0.1581	0.1881	0.0812	0.1016	0.2265	0.1655	0.2159	0.0974	0.1853	0.1309	0.1147	0.1415	0.1743	0.1023	0.0593	0.103	0.0406	0.1288
chr1	80100001	80200000	80149577	2354	2354	2354	2354	1229	975	1149	246.8263	221.9211	310.3247	346.4178	274.8229	315.1953	-1.2047	-0.8063	-0.0636	0.001049	0.000943	0.001318	0.1463	0.1631	0.1532	0.1939	0.1612	0.1527	0.0782	0.116	0.0845	0.1291	0.1359	0.096	0.1372	0.1198	0.1419	0.1245	0.1368	0.1568	0.127	0.1402	0.133	0.1385	0.0884	0.0595	0.0811	0.0081	0.0123
chr1	80200001	80300000	80249076	2455	2455	2455	2455	1095	1276	1053	215.8789	272.3158	263.0303	308.6472	359.6656	288.8605	-1.2592	-1.0178	-0.368	0.000879	0.001109	0.001071	0.1307	0.1326	0.152	0.139	0.1546	0.1676	0.0635	0.1418	0.0807	0.134	0.0986	0.1108	0.1018	0.1601	0.1161	0.1458	0.0835	0.0395	0.0978	0.0949	0.1206	0.1022	0.0912	0.0692	0.1226	0.0436	0.0721
chr1	80300001	80400000	80351191	2163	2163	2163	2163	1046	952	778	203.9368	198.6	163.3593	294.8356	268.3399	213.4221	-1.2915	-1.0885	-0.9646	0.000943	0.000918	0.000755	0.1094	0.1037	0.0983	0.0825	0.1023	0.0824	0.0615	0.1637	0.0767	0.098	0.0892	0.1133	0.1188	0.1207	0.0878	0.0472	0.0846	0.0656	0.0726	0.0707	0.0416	0.0578	0.1151	0.0763	0.11	0.0809	0.0985
chr1	80400001	80500000	80448545	2100	2100	2100	2100	1033	914	699	200.7526	232.0842	155.1905	291.1713	257.6288	191.7507	-1.3008	-0.4152	-0.7838	0.000956	0.001105	0.000739	0.122	0.1803	0.1774	0.086	0.367	0.3228	0.06	0.1733	0.0348	0.0914	0.1343	0.1138	0.0795	0.1343	0.0876	0.1195	0.0638	0.0881	0.0819	0.1057	0.1033	0.0419	0.079	0.0776	0.1457	0.1562	0.149
chr1	80500001	80600000	80553025	2327	2327	2327	2327	927	979	952	149.9	220.4368	220.5974	261.2931	275.9503	261.154	-1.7854	-0.8426	-0.639	0.000644	0.000947	0.000948	0.1202	0.1249	0.109	0.2077	0.2237	0.0714	0.0808	0.0696	0.1049	0.1225	0.0718	0.1036	0.0627	0.1319	0.1096	0.0945	0.0649	0.1242	0.0791	0.0679	0.0954	0.0902	0.0713	0.0314	0.0984	0.0756	0.101
chr1	80600001	80700000	80647720	2787	2787	2787	2787	1247	1430	1440	270.4737	374.2737	371.2208	351.4914	403.0735	395.0229	-0.9659	-0.2995	-0.2481	0.00097	0.001343	0.001332	0.1522	0.1508	0.1535	0.1393	0.1357	0.0703	0.0768	0.0987	0.207	0.1823	0.1163	0.1141	0.0858	0.0976	0.1686	0.1532	0.0962	0.1141	0.0797	0.0811	0.1227	0.1213	0.1044	0.0452	0.1575	0.0456	0.1403
chr1	80700001	80800000	80750314	2676	2676	2676	2676	1448	1227	1238	397.7	298.2	350.7359	408.1472	345.854	339.6099	-0.1073	-0.5774	0.1349	0.001486	0.001114	0.001311	0.1731	0.1918	0.1667	0.1452	0.1599	0.1603	0.2261	0.1087	0.1495	0.1499	0.1166	0.1394	0.185	0.0942	0.1106	0.0983	0.1592	0.1805	0.1454	0.1207	0.0818	0.04	0.034	0.1192	0.0482	0.0688	0.0815
chr1	80800001	80900000	80848609	2567	2567	2567	2567	1100	1159	1079	199.1263	215.4	245.3853	310.0566	326.6869	295.9928	-1.4989	-1.4273	-0.7037	0.000776	0.000839	0.000956	0.1496	0.1023	0.1345	0.3043	0.0845	0.2025	0.083	0.09	0.1208	0.0958	0.081	0.0577	0.1052	0.1336	0.1141	0.0456	0.0771	0.097	0.1328	0.046	0.1165	0.1149	0.0592	0.0873	0.0577	0.0557	0.0931
chr1	80900001	81000000	80945856	2414	2414	2414	2414	1088	1051	920	198.8158	250.9053	191.8182	306.6741	296.245	252.3757	-1.4735	-0.6411	-0.9872	0.000824	0.001039	0.000795	0.1219	0.0938	0.1099	0.1368	0.0753	0.0927	0.0795	0.1139	0.0998	0.1118	0.0903	0.0845	0.0886	0.1346	0.092	0.0899	0.1069	0.1172	0.0766	0.0812	0.1135	0.0534	0.0936	0.0638	0.1437	0.0949	0.0824
chr1	81000001	81100000	81050078	2068	2068	2068	2068	1004	788	873	215.0263	177.3	207.6667	282.9971	222.1133	239.4826	-1.0061	-0.8446	-0.5465	0.00104	0.000857	0.001004	0.1204	0.1305	0.1122	0.1212	0.1242	0.0947	0.0982	0.1049	0.0953	0.1306	0.117	0.0426	0.1064	0.1015	0.1103	0.1088	0.0991	0.1132	0.1025	0.0546	0.0919	0.0672	0.0759	0.0851	0.0861	0.0851	0.0938
chr1	81100001	81200000	81148947	2286	2286	2286	2286	1167	954	995	254.7158	223.0895	255.6061	328.9418	268.9036	272.9498	-0.9455	-0.7136	-0.2615	0.001114	0.000976	0.001118	0.147	0.1465	0.1275	0.1727	0.1376	0.0997	0.0591	0.0446	0.1185	0.14	0.1426	0.0836	0.1518	0.1255	0.0849	0.1115	0.0831	0.1168	0.1304	0.0809	0.0608	0.1032	0.1146	0.0862	0.0376	0.1006	0.0669
chr1	81200001	81300000	81250441	2198	2198	2198	2198	958	921	802	194.8316	192.4263	169.9394	270.0311	259.6019	220.0058	-1.1664	-1.0837	-0.9359	0.000886	0.000875	0.000773	0.1083	0.1025	0.0944	0.1053	0.1078	0.0693	0.0887	0.1096	0.0773	0.1024	0.086	0.0687	0.0855	0.0974	0.0801	0.0937	0.0914	0.0919	0.0755	0.0883	0.0409	0.0441	0.0924	0.0983	0.0359	0.1065	0.0673
chr1	81300001	81400000	81349318	2165	2165	2165	2165	942	861	885	187.5579	184.0368	201.9913	265.5212	242.6897	242.7745	-1.2297	-1.012	-0.6911	0.000866	0.00085	0.000933	0.1102	0.1136	0.1109	0.1271	0.1181	0.1105	0.0679	0.1012	0.1007	0.0573	0.0665	0.0494	0.1136	0.0952	0.1196	0.0471	0.0453	0.1039	0.0841	0.1058	0.1048	0.0185	0.0924	0.0836	0.0905	0.0887	0.1284
chr1	81400001	81500000	81450488	2324	2324	2324	2324	997	1075	874	212.5579	288.1053	207.0346	281.024	303.0098	239.7569	-1.0205	-0.2061	-0.5614	0.000915	0.00124	0.000891	0.1485	0.1196	0.1453	0.1625	0.1422	0.1577	0.0688	0.1321	0.0546	0.0891	0.0972	0.0448	0.1003	0.1493	0.0908	0.1046	0.0813	0.0861	0.0641	0.0581	0.1041	0.0198	0.0968	0.0766	0.1334	0.0852	0.1119
chr1	81500001	81600000	81547695	2176	2176	2176	2176	935	1037	982	211.2158	215.6632	224.2597	263.5481	292.2988	269.3836	-0.8316	-1.0983	-0.6893	0.000971	0.000991	0.001031	0.1273	0.1215	0.1378	0.1326	0.0985	0.1563	0.0731	0.1002	0.0193	0.114	0.1245	0.1153	0.1153	0.1071	0.1085	0.1153	0.1291	0.108	0.0836	0.102	0.1719	0.1507	0.1011	0.0653	0.1374	0.0202	0.0859
chr1	81600001	81700000	81650511	2713	2713	2713	2713	1496	1344	1217	358.9316	274.0684	299.5758	421.6769	378.8328	333.8492	-0.6237	-1.159	-0.4226	0.001323	0.00101	0.001104	0.1518	0.1435	0.117	0.1339	0.0856	0.0515	0.0829	0.1124	0.021	0.0734	0.1769	0.0457	0.1338	0.1109	0.1356	0.143	0.1611	0.031	0.1128	0.0903	0.108	0.0686	0.181	0.0383	0.1471	0.0343	0.1076
chr1	81700001	81800000	81750063	2766	2766	2766	2766	1447	1289	1409	373.5737	314.1263	339.2597	407.8653	363.3299	386.5189	-0.3524	-0.5675	-0.5035	0.001351	0.001136	0.001227	0.1487	0.1649	0.1392	0.0913	0.1254	0.0834	0.1179	0.1432	0.0268	0.1316	0.1388	0.1229	0.0441	0.1562	0.0249	0.1374	0.1414	0.1334	0.1215	0.188	0.1681	0.0719	0.1421	0.1103	0.1363	0.0911	0.0821
chr1	81800001	81900000	81849400	2576	2576	2576	2576	1253	1144	1152	306.8	279.7316	272.6537	353.1826	322.4588	316.0183	-0.5503	-0.5552	-0.5648	0.001191	0.001086	0.001058	0.1276	0.1319	0.1324	0.0582	0.0814	0.1073	0.1149	0.0815	0.0978	0.1145	0.0664	0.0648	0.0656	0.113	0.1044	0.1176	0.1413	0.1339	0.1269	0.13	0.1308	0.1188	0.1122	0.0974	0.0753	0.1215	0.097
chr1	81900001	82000000	81947156	2322	2322	2322	2322	1281	1208	1081	318.1316	322.8474	307.5931	361.075	340.4985	296.5415	-0.4984	-0.2172	0.1534	0.00137	0.00139	0.001325	0.1484	0.191	0.1828	0.037	0.176	0.1507	0.186	0.0495	0.2235	0.1654	0.1249	0.0146	0.1292	0.2227	0.1395	0.0642	0.1516	0.1253	0.1305	0.0521	0.0185	0.0521	0.1852	0.2007	0.14	0.0991	0.1253
chr1	82000001	82100000	82051779	2166	2166	2166	2166	1017	984	876	222.9842	208.2421	190.8139	286.6614	277.3597	240.3056	-0.9305	-1.0438	-0.8472	0.001029	0.000961	0.000881	0.104	0.1076	0.0985	0.0225	0.061	0.0343	0.0725	0.1099	0.1131	0.0508	0.12	0.0162	0.1505	0.1547	0.1002	0.1159	0.0771	0.0789	0.0702	0.091	0.1173	0.09	0.1187	0.0873	0.1016	0.1011	0.0776
chr1	82100001	82200000	82150883	2006	2006	2006	2006	775	804	869	144.2526	150.9421	172.0606	218.4489	226.6232	238.3853	-1.4218	-1.3981	-1.1445	0.000719	0.000752	0.000858	0.0872	0.1095	0.0963	0.0867	0.165	0.0906	0.0085	0.0947	0.0798	0.0474	0.0673	0.0125	0.1122	0.1007	0.0663	0.0583	0.015	0.0693	0.0862	0.0788	0.1002	0.1052	0.0718	0.0354	0.0613	0.0503	0.0389
chr1	82200001	82300000	82248695	2557	2557	2557	2557	1076	956	1208	197.6105	205.2526	336.3766	303.2917	269.4673	331.3803	-1.4598	-0.9981	0.0621	0.000773	0.000803	0.001316	0.1059	0.1522	0.1264	0.15	0.1876	0.0892	0.063	0.063	0.0755	0.0755	0.1013	0.0098	0.1068	0.0763	0.1334	0.0927	0.0258	0.1842	0.2272	0.1169	0.1201	0.081	0.0786	0.0731	0.0704	0.1216	0.1173
chr1	82300001	82400000	82351259	2449	2449	2449	2449	1281	1084	960	300.4737	247.4842	229.2078	361.075	305.5467	263.3486	-0.7034	-0.7961	-0.5334	0.001227	0.001011	0.000936	0.1452	0.1469	0.1096	0.1325	0.1555	0.0607	0.1062	0.1184	0.0968	0.1021	0.2087	0.0106	0.1539	0.0911	0.0514	0.0584	0.1356	0.107	0.0519	0.0829	0.1082	0.0666	0.1013	0.1576	0.1311	0.0878	0.1017
chr1	82400001	82500000	82448444	2399	2399	2399	2399	1049	994	913	177.3316	185.8947	219.1775	295.6812	280.1784	250.4555	-1.6768	-1.4095	-0.5138	0.000739	0.000775	0.000914	0.1	0.1173	0.1219	0.1415	0.1758	0.1844	0.0796	0.1155	0.0834	0.1255	0.0692	0.0083	0.0817	0.0813	0.0584	0.0429	0.0717	0.0663	0.0354	0.0967	0.0967	0.0492	0.0796	0.0754	0.0779	0.0546	0.0475
chr1	82500001	82600000	82549792	2325	2325	2325	2325	1034	1195	975	225.0737	306.9316	218.355	291.4532	336.8342	267.4634	-0.9541	-0.372	-0.7555	0.000968	0.00132	0.000939	0.138	0.1061	0.1367	0.0958	0.0544	0.0976	0.0938	0.1381	0.0533	0.1084	0.1359	0.0086	0.16	0.1363	0.0834	0.117	0.0989	0.1105	0.1174	0.0809	0.0929	0.0899	0.1067	0.0533	0.0602	0.154	0.1914
chr1	82600001	82700000	82651443	2290	2290	2290	2290	1053	955	976	206.4421	199.3474	221.0952	296.8087	269.1855	267.7377	-1.2754	-1.0866	-0.7168	0.000901	0.000871	0.000965	0.1055	0.1302	0.1303	0.0892	0.1676	0.1762	0.076	0.0799	0.0943	0.0515	0.0751	0.014	0.0799	0.1004	0.0926	0.1066	0.1349	0.1087	0.1197	0.0991	0.1031	0.1144	0.0821	0.0917	0.1066	0.0908	0.0886
chr1	82700001	82800000	82749373	2396	2396	2396	2396	1301	1214	816	315.5684	296.8526	193.4978	366.7124	342.1897	223.8463	-0.5845	-0.5552	-0.5576	0.001317	0.001239	0.000808	0.1582	0.1526	0.1259	0.1087	0.1842	0.1063	0.1657	0.1394	0.0872	0.0188	0.1632	0.0109	0.1306	0.1866	0.1356	0.1924	0.1185	0.0622	0.0676	0.1523	0.0655	0.1169	0.1486	0.1294	0.0985	0.1682	0.1131
chr1	82800001	82900000	82854151	2590	2590	2590	2590	1244	980	1110	295.1842	218.7053	318.8398	350.6458	276.2322	304.4968	-0.6628	-0.8723	0.1939	0.00114	0.000844	0.001231	0.1578	0.1561	0.1501	0.2324	0.1392	0.1845	0.0869	0.0996	0.132	0.0768	0.1645	0.0151	0.0849	0.1039	0.1483	0.0927	0.127	0.1579	0.1185	0.134	0.1448	0.0205	0.1259	0.139	0.1042	0.0973	0.0907
chr1	82900001	83000000	82952872	2566	2566	2566	2566	1179	1117	1058	256.3053	237.3789	256.987	332.3243	314.8484	290.2321	-0.9585	-1.0309	-0.4714	0.000999	0.000925	0.001002	0.1236	0.1408	0.129	0.1275	0.1723	0.1474	0.09	0.1282	0.1259	0.0904	0.1368	0.0643	0.1345	0.1364	0.1321	0.0783	0.1282	0.0873	0.1111	0.083	0.1115	0.0082	0.1118	0.1216	0.1048	0.0733	0.0889
chr1	83000001	83100000	83050282	2546	2546	2546	2546	1241	1159	870	319.5579	215.2105	169.5195	349.8002	326.6869	238.6596	-0.3623	-1.4298	-1.1917	0.001255	0.000845	0.000666	0.1339	0.1432	0.0879	0.1237	0.2029	0.0775	0.1414	0.1159	0.0664	0.0727	0.1681	0.1009	0.1693	0.0954	0.0491	0.0947	0.1544	0.0821	0.0656	0.1206	0.0848	0.0106	0.119	0.1214	0.0754	0.0644	0.0915
chr1	83100001	83200000	83145866	2327	2327	2327	2327	1017	1043	904	210.1579	220.2316	200.7532	286.6614	293.99	247.9866	-1.1179	-1.051	-0.7836	0.000903	0.000946	0.000863	0.1072	0.1035	0.1066	0.0756	0.081	0.0838	0.0567	0.1147	0.1147	0.0933	0.104	0.1083	0.098	0.1259	0.1027	0.1143	0.0907	0.0924	0.0782	0.095	0.0976	0.0073	0.0761	0.0864	0.104	0.0881	0.0829
chr1	83200001	83300000	83248733	2199	2199	2199	2199	1003	1016	842	213.0947	219.7421	192.6061	282.7152	286.3795	230.9786	-1.0315	-0.9747	-0.6833	0.000969	0.000999	0.000876	0.1144	0.1125	0.1077	0.0767	0.1009	0.0708	0.0787	0.091	0.0782	0.1014	0.1169	0.1078	0.1087	0.1396	0.0509	0.0923	0.0914	0.1114	0.1	0.1101	0.096	0.0205	0.1091	0.1087	0.0573	0.075	0.1014
chr1	83300001	83400000	83354726	2610	2610	2610	2610	1326	1450	1195	352.5789	375.3947	315.9481	373.7591	408.7109	327.8141	-0.2375	-0.3417	-0.149	0.001351	0.001438	0.001211	0.1723	0.1695	0.1539	0.1079	0.1422	0.0766	0.0483	0.1314	0.1203	0.1548	0.1464	0.1502	0.1034	0.1759	0.136	0.1471	0.1211	0.0755	0.169	0.0559	0.136	0.0019	0.1571	0.1356	0.0889	0.1471	0.1368
chr1	83400001	83500000	83448313	2088	2088	2088	2088	937	913	764	166.9895	157.4842	158.0996	264.1118	257.347	209.5816	-1.5401	-1.6251	-1.0101	0.0008	0.000754	0.000757	0.0842	0.0952	0.0874	0.0412	0.1023	0.074	0.0493	0.0723	0.0857	0.0809	0.0738	0.0484	0.0824	0.0718	0.0201	0.0781	0.0694	0.1011	0.08	0.0575	0.0852	0.0057	0.0963	0.0584	0.0694	0.069	0.0852
chr1	83500001	83600000	83553637	2730	2730	2730	2730	1506	1367	1225	389.9	347.5263	320.974	424.4956	385.3158	336.0437	-0.3416	-0.411	-0.1846	0.001428	0.001273	0.001176	0.1547	0.1513	0.1346	0.0695	0.0769	0.0484	0.1392	0.1469	0.0762	0.1132	0.1289	0.107	0.1004	0.1612	0.1311	0.0982	0.1505	0.104	0.1447	0.1645	0.1271	0.0952	0.2022	0.1432	0.0864	0.1645	0.1051
chr1	83600001	83700000	83652900	2443	2443	2443	2443	1056	1220	1237	223.3316	279.1158	297.2165	297.6543	343.8809	339.3356	-1.046	-0.7892	-0.511	0.000914	0.001143	0.001217	0.1207	0.1316	0.1307	0.0817	0.1068	0.0521	0.0561	0.174	0.1085	0.165	0.1302	0.1416	0.0946	0.1539	0.0896	0.1531	0.1027	0.1515	0.1412	0.0921	0.1547	0.0356	0.1089	0.1027	0.1298	0.0917	0.052
chr1	83700001	83800000	83747973	2291	2291	2291	2291	1069	1064	1039	230.7263	261.2421	248.4329	301.3186	299.9093	285.02	-0.9815	-0.5401	-0.5283	0.001007	0.00114	0.001084	0.127	0.1273	0.1237	0.0859	0.0999	0.0542	0.0842	0.1069	0.1353	0.1685	0.1384	0.1148	0.1401	0.1043	0.0742	0.1257	0.1126	0.1069	0.1034	0.0677	0.1283	0.0921	0.1078	0.0768	0.1283	0.1244	0.0786
chr1	83800001	83900000	83851004	2585	2585	2585	2585	1084	1014	1162	221.5684	219.1105	241.8788	305.5467	285.8158	318.7615	-1.1515	-0.9776	-0.9928	0.000857	0.000848	0.000936	0.0951	0.116	0.1097	0.0558	0.1302	0.1052	0.0716	0.0836	0.118	0.0712	0.1114	0.0576	0.0956	0.1157	0.1288	0.0685	0.094	0.1048	0.0658	0.0797	0.1366	0.0948	0.0774	0.0433	0.0673	0.0956	0.1161
chr1	83900001	84000000	83950242	2586	2586	2586	2586	1146	1256	1231	252.7263	293.5	325.6623	323.0226	354.0282	337.6897	-0.9118	-0.7165	-0.1466	0.000977	0.001135	0.001259	0.1216	0.1594	0.1576	0.0722	0.1778	0.1389	0.0804	0.1299	0.14	0.0967	0.0684	0.0928	0.0955	0.135	0.15	0.1152	0.0882	0.1458	0.1558	0.1272	0.1226	0.1079	0.0766	0.0785	0.1466	0.1156	0.0936
chr1	84000001	84100000	84050280	2540	2540	2540	2540	1154	1319	1140	259.9211	362.1895	334.3463	325.2775	371.786	312.7264	-0.8419	-0.1082	0.2846	0.001023	0.001426	0.001316	0.1654	0.1836	0.1558	0.1524	0.2244	0.0654	0.111	0.1618	0.0224	0.0866	0.1224	0.0831	0.1437	0.1508	0.1319	0.1319	0.1228	0.137	0.1335	0.0882	0.1362	0.1551	0.1209	0.0736	0.1602	0.174	0.1429
chr1	84100001	84200000	84150931	2415	2415	2415	2415	1058	1242	992	264.2789	263.7053	232.7229	298.218	350.0821	272.1269	-0.4768	-1.0339	-0.5958	0.001094	0.001092	0.000964	0.1397	0.1209	0.1398	0.1247	0.0825	0.1558	0.1081	0.1106	0.1164	0.0936	0.0828	0.1288	0.1118	0.1453	0.0998	0.0961	0.1209	0.0944	0.089	0.1197	0.0961	0.0244	0.0981	0.1292	0.0977	0.1441	0.1072
chr1	84200001	84300000	84250862	2452	2452	2452	2452	1148	1183	1043	242.4684	250.9158	226.4848	323.5863	333.4518	286.1172	-1.0503	-1.0371	-0.8577	0.000989	0.001023	0.000924	0.1388	0.116	0.1313	0.1628	0.0981	0.1516	0.1142	0.117	0.0812	0.1052	0.0975	0.1003	0.0975	0.1252	0.1403	0.104	0.0812	0.1036	0.1003	0.1036	0.0983	0.1089	0.1011	0.1285	0.0909	0.106	0.1268
chr1	84300001	84400000	84348051	2620	2620	2620	2620	1326	1255	1181	351.9105	287.1368	308.6104	373.7591	353.7464	323.9736	-0.245	-0.7891	-0.1952	0.001343	0.001096	0.001178	0.155	0.1587	0.1492	0.1219	0.1173	0.1374	0.1206	0.1172	0.1019	0.084	0.1252	0.0958	0.1489	0.0985	0.1515	0.1092	0.1496	0.1641	0.1534	0.1588	0.0992	0.045	0.1553	0.0698	0.1115	0.1309	0.0954
chr1	84400001	84500000	84447253	2197	2197	2197	2197	1028	1125	1045	236.2105	273.6684	272.5974	289.762	317.1033	286.6659	-0.7742	-0.5739	-0.202	0.001075	0.001246	0.001241	0.1371	0.1443	0.1478	0.0852	0.1115	0.0881	0.1142	0.1238	0.0296	0.1133	0.1284	0.1616	0.0833	0.0569	0.1953	0.1497	0.1274	0.1739	0.1183	0.1006	0.1356	0.203	0.0965	0.1088	0.0869	0.0751	0.1497
chr1	84500001	84600000	84550537	2254	2254	2254	2254	1032	1059	945	223.9421	236.7789	233.8745	290.8894	298.4999	259.2337	-0.9641	-0.8662	-0.4025	0.000994	0.00105	0.001038	0.1359	0.1442	0.1267	0.1446	0.1764	0.0986	0.0759	0.0989	0.0772	0.1389	0.1464	0.0608	0.1406	0.1158	0.0794	0.1122	0.106	0.0985	0.1122	0.0763	0.1322	0.0479	0.0989	0.1016	0.0905	0.1078	0.1149
chr1	84600001	84700000	84650397	2691	2691	2691	2691	1325	1437	1155	321.3895	346.0316	292.6147	373.4772	405.0466	316.8412	-0.5845	-0.6107	-0.3147	0.001194	0.001286	0.001087	0.1572	0.1638	0.1552	0.1207	0.1824	0.1363	0.1096	0.133	0.1204	0.1412	0.1397	0.1297	0.1234	0.0855	0.1185	0.1156	0.1524	0.1252	0.165	0.074	0.1182	0.0104	0.1505	0.1081	0.1754	0.1055	0.0684
chr1	84700001	84800000	84749846	2393	2393	2393	2393	1218	1122	840	279.9368	254.2316	177.6494	343.3172	316.2577	230.43	-0.7736	-0.8217	-0.9421	0.00117	0.001062	0.000742	0.1386	0.1302	0.1166	0.1104	0.1574	0.1307	0.0568	0.0677	0.069	0.0965	0.1304	0.1412	0.1275	0.1275	0.0485	0.1036	0.1304	0.0894	0.0673	0.1049	0.0857	0.0769	0.1408	0.1283	0.0924	0.1283	0.0957
chr1	84800001	84900000	84851148	2665	2665	2665	2665	1097	1211	1329	257.0579	313.9789	338.3247	309.211	341.3441	364.5732	-0.7066	-0.3359	-0.2964	0.000965	0.001178	0.00127	0.1263	0.1518	0.1465	0.0839	0.1543	0.0915	0.0473	0.1144	0.1696	0.1366	0.1062	0.1058	0.1373	0.1629	0.1099	0.0788	0.0848	0.1538	0.1054	0.0634	0.1081	0.1193	0.0728	0.0953	0.0949	0.1557	0.1126
chr1	84900001	85000000	84949544	2637	2637	2637	2637	1381	1328	1305	340.5842	328.2632	329.6277	389.2619	374.3228	357.9895	-0.5241	-0.5157	-0.3262	0.001292	0.001245	0.00125	0.1612	0.1436	0.1544	0.122	0.0624	0.1082	0.135	0.1532	0.1168	0.1263	0.1305	0.1134	0.1562	0.1016	0.1126	0.187	0.0804	0.1217	0.1441	0.1305	0.1316	0.0986	0.1206	0.1221	0.1145	0.1456	0.1547
chr1	85000001	85100000	85050561	2300	2300	2300	2300	1044	1017	852	211.4105	265.8737	174.0693	294.2719	286.6614	233.7219	-1.1796	-0.3038	-1.0498	0.000919	0.001156	0.000757	0.1412	0.1001	0.1352	0.1561	0.0907	0.1761	0.0774	0.13	0.0774	0.0783	0.0887	0.0739	0.1096	0.1326	0.1013	0.1161	0.0874	0.0748	0.053	0.0991	0.0548	0.013	0.0861	0.097	0.1483	0.0783	0.1339
chr1	85100001	85200000	85151776	2874	2874	2874	2874	1443	1291	1532	329.2421	349.5789	423.1039	406.7378	363.8937	420.2604	-0.7986	-0.1649	0.0279	0.001146	0.001216	0.001472	0.1838	0.1941	0.1874	0.222	0.1971	0.167	0.126	0.0995	0.2025	0.151	0.1371	0.0233	0.1298	0.1921	0.1482	0.1239	0.103	0.0915	0.1441	0.0821	0.1427	0.127	0.1058	0.0786	0.0839	0.1482	0.1256
chr1	85200001	85300000	85253606	2329	2329	2329	2329	1137	1061	1158	264.9632	250.9053	362.9784	320.4857	299.0637	317.6642	-0.7259	-0.6746	0.5872	0.001138	0.001077	0.001559	0.1566	0.1737	0.1626	0.1751	0.1277	0.1058	0.1241	0.0846	0.1348	0.1928	0.1821	0.0185	0.1245	0.1181	0.1928	0.1078	0.1009	0.1413	0.1438	0.1069	0.167	0.1915	0.1301	0.1142	0.1056	0.1	0.1228
chr1	85300001	85400000	85351789	2178	2178	2178	2178	1061	997	913	227.4789	199.4053	258.645	299.0637	281.024	250.4555	-1.0028	-1.2165	0.1345	0.001044	0.000916	0.001188	0.1194	0.1525	0.1415	0.1006	0.1573	0.1495	0.0987	0.1088	0.1299	0.1492	0.1093	0.0937	0.0927	0.1286	0.0331	0.0859	0.1208	0.1331	0.1662	0.1208	0.0831	0.1869	0.1212	0.0868	0.0762	0.0528	0.1543
chr1	85400001	85500000	85444403	2207	2207	2207	2207	1077	865	1038	255.4737	174.8579	268.4632	303.5736	243.8172	284.7456	-0.6638	-1.1843	-0.2353	0.001158	0.000792	0.001216	0.1301	0.1395	0.1353	0.1464	0.0823	0.1495	0.1119	0.0861	0.1314	0.169	0.1309	0.0938	0.1051	0.1174	0.1477	0.092	0.1205	0.145	0.1319	0.1178	0.1119	0.1196	0.0902	0.1291	0.0779	0.068	0.1006
chr1	85500001	85600000	85546177	3106	3106	3106	3106	1320	1805	1458	333.8	506.1684	349.6667	372.0679	508.7746	399.9606	-0.431	-0.0215	-0.5178	0.001075	0.00163	0.001126	0.1767	0.1317	0.1666	0.136	0.0916	0.0974	0.1117	0.2202	0.0586	0.1198	0.1642	0.142	0.1449	0.1703	0.1452	0.1491	0.0741	0.1587	0.0718	0.1024	0.159	0.1281	0.113	0.0963	0.1091	0.1838	0.1146
chr1	85600001	85700000	85653044	2488	2488	2488	2488	1234	985	983	239.7474	156.4421	241.6537	347.8271	277.6416	269.658	-1.3021	-1.8285	-0.4273	0.000964	0.000629	0.000971	0.0875	0.1135	0.1005	0.0485	0.0811	0.1146	0.0832	0.076	0.0941	0.1451	0.1085	0.0635	0.0904	0.0699	0.1326	0.0924	0.0812	0.1105	0.0856	0.0868	0.0756	0.0559	0.1009	0.1105	0.0394	0.0695	0.0547
chr1	85700001	85800000	85756854	1705	1705	1705	1705	865	693	647	217.0316	122.6316	140.6537	243.8172	195.3356	177.486	-0.46	-1.5575	-0.8529	0.001273	0.000719	0.000825	0.1278	0.1308	0.0846	0.1268	0.113	0.0464	0.0757	0.0669	0.0704	0.0833	0.1789	0.0381	0.1419	0.0786	0.0862	0.0839	0.1062	0.0305	0.0645	0.1132	0.0358	0.0452	0.1326	0.1044	0.0909	0.0915	0.0774
chr1	85800001	85900000	85847918	2254	2254	2254	2254	941	937	898	150.4737	156.0158	146.1645	265.2393	264.1118	246.3406	-1.8122	-1.7141	-1.6729	0.000668	0.000692	0.000648	0.0738	0.0714	0.0704	0.0419	0.0416	0.0252	0.0337	0.0568	0.0861	0.0768	0.0741	0.0492	0.0794	0.1154	0.0736	0.0714	0.0776	0.0328	0.0555	0.0519	0.055	0.0457	0.0785	0.0444	0.0816	0.0457	0.079
chr1	85900001	86000000	85951892	2109	2109	2109	2109	767	882	805	136.9526	137.2421	161.7792	216.194	248.609	220.8287	-1.5343	-1.8758	-1.0997	0.000649	0.000651	0.000767	0.0689	0.0825	0.0792	0.0296	0.0775	0.056	0.0413	0.0887	0.0811	0.0512	0.0588	0.0853	0.0564	0.0697	0.0806	0.056	0.0588	0.074	0.0778	0.0479	0.0754	0.1057	0.065	0.0484	0.0517	0.0417	0.0754
chr1	86000001	86100000	86053136	2226	2226	2226	2226	999	1153	978	213.3842	293.9842	198.6494	281.5877	324.9957	268.2864	-1.0146	-0.3998	-1.068	0.000959	0.001321	0.000892	0.1322	0.1472	0.1522	0.076	0.232	0.1622	0.0849	0.1168	0.0737	0.1806	0.075	0.1271	0.1177	0.1433	0.0175	0.0813	0.1186	0.1352	0.1312	0.0872	0.1105	0.0678	0.1042	0.0611	0.1096	0.08	0.1181
chr1	86100001	86200000	86148485	2479	2479	2479	2479	1183	1228	1205	272.1	288.1737	289.8052	333.4518	346.1359	330.5573	-0.7709	-0.7017	-0.5075	0.001098	0.001162	0.001169	0.14	0.1843	0.1579	0.1091	0.2421	0.1532	0.1287	0.0988	0.1359	0.1384	0.142	0.1182	0.0549	0.1154	0.0125	0.1101	0.1271	0.1577	0.1642	0.1146	0.1182	0.0944	0.1113	0.0916	0.1493	0.1484	0.1521
chr1	86200001	86300000	86250446	2676	2676	2676	2676	1262	1233	1042	287.3632	270.6789	214.2814	355.7195	347.5452	285.8429	-0.8053	-0.9268	-1.0303	0.001074	0.001012	0.000801	0.1279	0.1384	0.1095	0.104	0.1968	0.0969	0.1196	0.0998	0.0609	0.0635	0.1121	0.0815	0.1218	0.1349	0.0172	0.1058	0.1143	0.0534	0.0729	0.0845	0.0964	0.093	0.1058	0.0714	0.1237	0.0957	0.1203
chr1	86300001	86400000	86346533	2767	2767	2767	2767	1360	1289	1196	342.5263	346.8105	280.0649	383.3427	363.3299	328.0884	-0.4463	-0.1905	-0.6026	0.001238	0.001253	0.001012	0.1603	0.1752	0.1448	0.1281	0.2224	0.1249	0.0997	0.1435	0.1088	0.1381	0.1652	0.0889	0.167	0.1362	0.1395	0.1449	0.1536	0.073	0.1016	0.0788	0.1091	0.1193	0.1301	0.1388	0.1641	0.1605	0.1225
chr1	86400001	86500000	86447581	2645	2645	2645	2645	1173	1409	975	305.0105	339.7632	232.7662	330.6331	397.1543	267.4634	-0.3247	-0.6057	-0.5338	0.001153	0.001285	0.00088	0.1339	0.1323	0.156	0.0482	0.1343	0.1855	0.1157	0.1641	0.1021	0.1255	0.1146	0.1353	0.0605	0.1478	0.0854	0.1384	0.113	0.0881	0.0786	0.1259	0.0476	0.1036	0.104	0.1289	0.1645	0.0968	0.1036
chr1	86500001	86600000	86548378	2425	2425	2425	2425	1215	1220	1123	270.8579	320.7789	249.4069	342.4716	343.8809	308.063	-0.8762	-0.2815	-0.7837	0.001117	0.001323	0.001028	0.1464	0.1514	0.1443	0.093	0.174	0.1048	0.1633	0.1324	0.0784	0.1031	0.094	0.0775	0.0944	0.1332	0.0693	0.0602	0.1113	0.1085	0.087	0.1258	0.1666	0.1006	0.1604	0.0511	0.1118	0.1831	0.1402
chr1	86600001	86700000	86649272	2091	2091	2091	2091	918	771	850	162.5263	147.9684	195.2987	258.7563	217.3215	233.1732	-1.5575	-1.3359	-0.6681	0.000777	0.000708	0.000934	0.0871	0.1136	0.1097	0.0814	0.1427	0.1458	0.0703	0.0636	0.1066	0.1	0.1019	0.0531	0.0708	0.0942	0.0842	0.0693	0.0818	0.109	0.1038	0.0564	0.0861	0.0861	0.0607	0.077	0.0603	0.0799	0.0789
chr1	86700001	86800000	86747291	2099	2099	2099	2099	1014	844	738	210.4895	166.2	156.6883	285.8158	237.898	202.4492	-1.104	-1.2619	-0.9294	0.001003	0.000792	0.000746	0.105	0.1049	0.0962	0.0803	0.0931	0.114	0.0443	0.1034	0.0781	0.1139	0.1324	0.0724	0.1158	0.09	0.0057	0.0915	0.111	0.1072	0.0705	0.0619	0.0781	0.0805	0.1043	0.0367	0.0772	0.0724	0.0681
chr1	86800001	86900000	86849841	2255	2255	2255	2255	1055	1061	875	216.5895	215.0579	221.9827	297.3724	299.0637	240.0312	-1.138	-1.1767	-0.3093	0.00096	0.000954	0.000984	0.1218	0.1261	0.1205	0.1226	0.1315	0.1105	0.0683	0.1259	0.1095	0.1539	0.0945	0.0949	0.1144	0.1051	0.0807	0.1086	0.0993	0.0953	0.1206	0.09	0.0887	0.086	0.0807	0.055	0.0794	0.0745	0.0656
chr1	86900001	87000000	86949331	2438	2438	2438	2438	1100	1230	1056	260.9842	257.2632	251.9481	310.0566	346.6996	289.6834	-0.6631	-1.081	-0.5361	0.00107	0.001055	0.001033	0.1213	0.1352	0.13	0.0674	0.1272	0.1112	0.0989	0.1497	0.096	0.1308	0.1222	0.0431	0.1103	0.1202	0.0947	0.0976	0.1087	0.1235	0.0956	0.1001	0.1132	0.0989	0.1017	0.0943	0.0935	0.0849	0.103
chr1	87000001	87100000	87049267	2658	2658	2658	2658	1186	1323	1251	273.7579	290.2	340.0433	334.2974	372.9135	343.1761	-0.7588	-0.9296	-0.0376	0.00103	0.001092	0.001279	0.1309	0.1524	0.1662	0.1071	0.14	0.1698	0.0805	0.1407	0.1599	0.0926	0.0835	0.0835	0.1219	0.1294	0.1467	0.1072	0.1226	0.1178	0.0839	0.1159	0.0831	0.1166	0.0831	0.1072	0.1354	0.0895	0.0655
chr1	87100001	87200000	87148828	2456	2456	2456	2456	1230	1255	1032	296.9632	286.4368	275.0563	346.6996	353.7464	283.0997	-0.6012	-0.7974	-0.1169	0.001209	0.001166	0.00112	0.1357	0.1354	0.1268	0.0681	0.0768	0.0531	0.1299	0.0725	0.0586	0.1197	0.1132	0.1621	0.1388	0.1559	0.1384	0.0936	0.112	0.0688	0.1144	0.1535	0.125	0.1083	0.1421	0.103	0.1112	0.1038	0.1327
chr1	87200001	87300000	87249162	2638	2638	2638	2638	1280	1265	1197	297.7789	281.6947	312.4632	360.7931	356.5651	328.3627	-0.7319	-0.8799	-0.1993	0.001129	0.001068	0.001184	0.1316	0.1511	0.1351	0.0923	0.1354	0.0925	0.1152	0.0701	0.1444	0.1425	0.1137	0.1259	0.1164	0.1054	0.1475	0.1118	0.1232	0.119	0.1372	0.0978	0.0845	0.0644	0.1323	0.1114	0.0955	0.1035	0.0792
chr1	87300001	87400000	87350904	2348	2348	2348	2348	1156	1053	1027	264.3632	241.7	286.6277	325.8413	296.8087	281.7281	-0.7905	-0.7778	0.0716	0.001126	0.001029	0.001221	0.1348	0.1512	0.1418	0.1139	0.1282	0.1172	0.1056	0.1082	0.1133	0.1133	0.129	0.0907	0.1009	0.1495	0.1555	0.0805	0.1141	0.0899	0.1448	0.1018	0.1486	0.0294	0.1001	0.0907	0.1129	0.0997	0.0933
chr1	87400001	87500000	87447386	2508	2508	2508	2508	1083	1062	1135	238.0632	253.4737	277.697	305.2648	299.3455	311.3548	-0.9223	-0.642	-0.445	0.000949	0.001011	0.001107	0.1185	0.1426	0.1349	0.0968	0.1645	0.1224	0.0789	0.1029	0.0981	0.1212	0.0841	0.0702	0.0746	0.0917	0.0283	0.0957	0.1292	0.1077	0.1184	0.0937	0.1252	0.1236	0.1236	0.069	0.1096	0.1156	0.0929
chr1	87500001	87600000	87551923	2270	2270	2270	2270	1159	1144	1177	289.1263	312.2947	272.2727	326.6869	322.4588	322.8763	-0.4817	-0.1321	-0.6452	0.001274	0.001376	0.001199	0.1615	0.1588	0.1597	0.101	0.1269	0.1097	0.1568	0.1709	0.1141	0.1344	0.1383	0.1828	0.0899	0.1586	0.0106	0.1313	0.1379	0.1185	0.1696	0.1383	0.1119	0.0925	0.0767	0.0912	0.1176	0.1242	0.1529
chr1	87600001	87700000	87652272	2548	2548	2548	2548	1295	1319	1151	290.1526	303.9421	279.7965	365.0211	371.786	315.744	-0.8596	-0.7648	-0.4686	0.001139	0.001193	0.001098	0.1383	0.1346	0.1293	0.0871	0.0943	0.0617	0.115	0.1295	0.0808	0.1083	0.1354	0.062	0.1209	0.1527	0.1264	0.0695	0.1154	0.1209	0.1366	0.1228	0.1366	0.1319	0.1311	0.1075	0.126	0.1452	0.1028
chr1	87700001	87800000	87748118	2761	2761	2761	2761	1264	1440	1428	313.1737	354.9526	352.0823	356.2832	405.8922	391.731	-0.5071	-0.526	-0.4168	0.001134	0.001286	0.001275	0.1547	0.1483	0.1491	0.1251	0.1055	0.0776	0.0753	0.1554	0.1691	0.1445	0.1213	0.1289	0.121	0.1565	0.1307	0.1543	0.1246	0.1365	0.1525	0.1293	0.1489	0.0996	0.117	0.0989	0.1235	0.1351	0.1532
chr1	87800001	87900000	87848201	2403	2403	2403	2403	1170	1137	1088	256.3579	267.2053	273.1342	329.7874	320.4857	298.4617	-0.9329	-0.6966	-0.3493	0.001067	0.001112	0.001137	0.1327	0.1387	0.1344	0.1007	0.1167	0.0906	0.1078	0.1311	0.0978	0.1394	0.1228	0.1194	0.1332	0.0999	0.0799	0.057	0.0945	0.1128	0.0849	0.1094	0.1194	0.1294	0.1273	0.0999	0.1298	0.1149	0.0895
chr1	87900001	88000000	87950243	2560	2560	2560	2560	1372	1238	1328	317.6684	337.2526	380.7619	386.7251	348.9546	364.2989	-0.7484	-0.1405	0.1861	0.001241	0.001317	0.001487	0.1881	0.1729	0.1805	0.1945	0.1197	0.1277	0.118	0.1418	0.1965	0.1484	0.1953	0.1164	0.1223	0.1508	0.1895	0.1398	0.1586	0.1359	0.1621	0.0844	0.1305	0.0367	0.057	0.0699	0.1289	0.1398	0.0758
chr1	88000001	88100000	88046795	2716	2716	2716	2716	1133	1332	1431	273.7	305.3263	453.8745	319.3583	375.4503	392.554	-0.599	-0.7828	0.6432	0.001008	0.001124	0.001671	0.1356	0.1815	0.1818	0.1226	0.1521	0.1321	0.0504	0.1178	0.1487	0.144	0.1013	0.1094	0.1325	0.1399	0.1362	0.0884	0.1141	0.1105	0.1742	0.1178	0.2014	0.0077	0.1281	0.0736	0.1429	0.123	0.092
chr1	88100001	88200000	88145930	2198	2198	2198	2198	1121	1023	933	259.8632	194.6579	207.2078	315.9758	288.3526	255.9419	-0.744	-1.3611	-0.7834	0.001182	0.000886	0.000943	0.1337	0.1378	0.1044	0.1305	0.1324	0.0674	0.0701	0.1328	0.1115	0.0874	0.1433	0.1019	0.1565	0.1028	0.1051	0.0773	0.131	0.0769	0.1137	0.0896	0.1133	0.1037	0.1424	0.1074	0.0742	0.0532	0.0728
chr1	88200001	88300000	88248862	2265	2265	2265	2265	942	1030	921	191.4263	218.3316	203.1126	265.5212	290.3257	252.65	-1.1687	-1.0388	-0.8067	0.000845	0.000964	0.000897	0.1075	0.0989	0.1053	0.0879	0.0647	0.0632	0.0327	0.1373	0.0936	0.064	0.1232	0.0936	0.1033	0.1126	0.1029	0.0715	0.0993	0.1104	0.1007	0.0799	0.0861	0.0799	0.094	0.0724	0.1179	0.0852	0.0684
chr1	88300001	88400000	88350571	2837	2837	2837	2837	1327	1398	1285	288.8158	406.8	291.329	374.041	394.0537	352.503	-0.9549	0.1356	-0.7145	0.001018	0.001434	0.001027	0.1476	0.1423	0.1551	0.0946	0.1668	0.1183	0.0867	0.1925	0.099	0.1131	0.1304	0.1237	0.1413	0.1523	0.0691	0.1999	0.1128	0.1431	0.1008	0.08	0.0737	0.1139	0.1188	0.0783	0.1889	0.0857	0.0902
chr1	88400001	88500000	88448972	2671	2671	2671	2671	1404	1188	1504	408.4947	357.3579	382.9827	395.7449	334.8611	412.5794	0.135	0.2815	-0.2954	0.001529	0.001338	0.001434	0.1713	0.1804	0.1803	0.0907	0.1001	0.1331	0.1475	0.1423	0.1685	0.1767	0.1247	0.1146	0.1531	0.1542	0.0943	0.1557	0.1715	0.0786	0.1434	0.2213	0.1501	0.0992	0.1213	0.1625	0.0782	0.1367	0.1973
chr1	88500001	88600000	88555892	1721	1721	1721	1721	853	725	806	186.2368	172.1053	191.5411	240.4348	204.3555	221.1031	-0.9439	-0.6605	-0.5499	0.001082	0.001	0.001113	0.1256	0.1641	0.1427	0.0959	0.2018	0.1516	0.0901	0.0854	0.0808	0.1395	0.1331	0.1098	0.0906	0.1098	0.1424	0.0877	0.0895	0.1191	0.1232	0.1197	0.1214	0.1203	0.0947	0.0802	0.1034	0.0883	0.1017
chr1	88600001	88700000	88651965	2108	2108	2108	2108	1098	929	903	258.4842	226.0632	212.3203	309.4928	261.8569	247.7122	-0.6905	-0.5725	-0.5878	0.001226	0.001072	0.001007	0.1368	0.1306	0.1199	0.0887	0.08	0.0728	0.0712	0.1504	0.1157	0.1176	0.1319	0.12	0.1727	0.1286	0.0911	0.1395	0.0697	0.1229	0.1309	0.112	0.1314	0.1376	0.1371	0.1067	0.0991	0.1105	0.1006
chr1	88700001	88800000	88744931	1879	1879	1879	1879	829	702	758	147.4	147.8421	159.7229	233.6699	197.8725	207.9356	-1.5458	-1.0581	-0.9534	0.000784	0.000787	0.00085	0.1033	0.1022	0.0972	0.1392	0.1132	0.0875	0.0538	0.0788	0.1059	0.1134	0.1192	0.099	0.1166	0.0846	0.0724	0.0708	0.0894	0.0894	0.0756	0.099	0.0899	0.0921	0.0713	0.0511	0.0804	0.1038	0.0883
chr1	88800001	88900000	88849313	2172	2172	2172	2172	1035	846	879	216.5789	195.7474	204.5801	291.735	238.4617	241.1285	-1.0792	-0.75	-0.6235	0.000997	0.000901	0.000942	0.112	0.135	0.1263	0.0844	0.1672	0.1591	0.0916	0.1036	0.0944	0.1031	0.1128	0.0994	0.1432	0.1128	0.0691	0.11	0.0921	0.0732	0.0801	0.064	0.0866	0.099	0.1206	0.0866	0.1238	0.0576	0.0847
chr1	88900001	89000000	88950075	2106	2106	2106	2106	930	822	790	151.3632	147.4316	160.6623	262.1387	231.6968	216.7139	-1.7698	-1.5227	-1.0637	0.000719	0.0007	0.000763	0.099	0.0934	0.0847	0.1686	0.1176	0.0745	0.0537	0.0755	0.0323	0.0916	0.0893	0.0693	0.0802	0.0802	0.0698	0.0817	0.0855	0.0954	0.0783	0.0613	0.0883	0.075	0.0921	0.066	0.0698	0.0499	0.0788
chr1	89000001	89100000	89020729	989	989	989	989	582	610	663	194.2263	211.7316	215.1948	164.0481	171.9405	181.8751	0.7693	0.968	0.753	0.001964	0.002141	0.002176	0.2255	0.2178	0.2168	0.0482	0.026	0.0022	0.3013	0.2861	0.277	0.3296	0.2679	0.2447	0.2174	0.3114	0.3478	0.3084	0.2902	0.3357	0.3094	0.2922	0.3296	0.3205	0.2861	0.2851	0.3033	0.3589	0.3498
chr1	89600001	89700000	89664972	2596	2596	2596	2596	1349	1458	1426	355.9474	404.4632	404.1732	380.2421	410.9659	391.1824	-0.2678	-0.0663	0.1367	0.001371	0.001558	0.001557	0.1782	0.19	0.1853	0.1001	0.1318	0.0884	0.1314	0.1564	0.1757	0.1522	0.1533	0.1776	0.1387	0.1576	0.0836	0.176	0.1498	0.1633	0.1772	0.1098	0.1556	0.089	0.1491	0.1302	0.156	0.1583	0.1641
chr1	89700001	89800000	89750122	4069	4069	4069	4069	2393	2586	2467	767.3	832.7684	811.9437	674.514	728.9148	676.751	0.5769	0.5976	0.8232	0.001886	0.002047	0.001995	0.2196	0.2245	0.2217	0.0565	0.0742	0.0472	0.2263	0.2679	0.2553	0.2477	0.2305	0.2585	0.2482	0.2576	0.233	0.273	0.245	0.2603	0.2627	0.2381	0.2649	0.2214	0.2431	0.2413	0.2615	0.2664	0.2647
chr1	89800001	89900000	89851802	3265	3265	3265	3265	1744	1941	1769	471.4	560.8947	518.1126	491.5806	547.1089	485.2746	-0.1721	0.1057	0.2787	0.001444	0.001718	0.001587	0.1993	0.1982	0.1953	0.118	0.1357	0.0853	0.1452	0.1853	0.1608	0.1795	0.1516	0.1642	0.1372	0.1685	0.1675	0.1807	0.1654	0.1813	0.1596	0.1381	0.1663	0.0916	0.1409	0.1366	0.1813	0.1605	0.1642
chr1	89900001	90000000	89950426	3619	3619	3619	3619	1752	2122	2124	473.5947	597.6737	626.6883	493.8356	598.1273	582.6587	-0.1718	-0.0032	0.3113	0.001309	0.001651	0.001732	0.1849	0.1995	0.1996	0.1134	0.1368	0.0841	0.1202	0.1603	0.1876	0.1799	0.1387	0.1561	0.1296	0.1766	0.1838	0.1727	0.1329	0.1774	0.1802	0.1177	0.1785	0.1705	0.1285	0.121	0.1677	0.1733	0.1672
chr1	90000001	90100000	90049708	3170	3170	3170	3170	1655	1819	1849	446.0947	511.7842	543.4632	466.4942	512.7208	507.2203	-0.1833	-0.0077	0.2943	0.001407	0.001614	0.001714	0.1853	0.1984	0.197	0.104	0.1212	0.0856	0.1401	0.1584	0.1631	0.1776	0.1372	0.1672	0.1451	0.17	0.1909	0.1748	0.1397	0.1886	0.1568	0.1391	0.1934	0.1574	0.1612	0.1435	0.1707	0.1666	0.1811
chr1	90100001	90200000	90151278	3057	3057	3057	3057	1525	1696	1657	401.0632	455.5421	466.7273	429.8512	478.0509	454.5506	-0.2807	-0.1974	0.1103	0.001312	0.00149	0.001527	0.1739	0.1853	0.1779	0.1101	0.1347	0.084	0.1331	0.1564	0.1027	0.1472	0.1472	0.1377	0.1256	0.157	0.2074	0.1583	0.1243	0.1845	0.1505	0.1426	0.1488	0.0713	0.1426	0.138	0.1371	0.1623	0.1508
chr1	90200001	90300000	90251773	3073	3073	3073	3073	1530	1779	1795	407.2789	495.7789	515.8052	431.2605	501.446	492.407	-0.2331	-0.0474	0.1957	0.001325	0.001613	0.001679	0.1827	0.1942	0.1931	0.111	0.1296	0.0811	0.1328	0.1728	0.1604	0.1793	0.1487	0.1767	0.1451	0.1497	0.2164	0.1601	0.1448	0.1777	0.1777	0.1416	0.1712	0.1211	0.1139	0.1458	0.1676	0.1764	0.1568
chr1	90300001	90400000	90351398	3498	3498	3498	3498	1724	2075	2092	455.8474	590.4053	648.329	485.9432	584.8794	573.8804	-0.2597	0.0396	0.5345	0.001303	0.001688	0.001853	0.1943	0.2147	0.2087	0.1331	0.1543	0.0835	0.1384	0.1624	0.1927	0.1958	0.1375	0.1692	0.1246	0.1041	0.1915	0.1695	0.1552	0.1741	0.1958	0.1418	0.1815	0.1229	0.0457	0.1292	0.1727	0.1812	0.1644
chr1	90400001	90500000	90449463	3654	3654	3654	3654	1852	2208	2134	537.2579	625.9789	669.1991	522.0225	622.3681	585.4019	0.1224	0.0243	0.5898	0.00147	0.001713	0.001831	0.21	0.2206	0.2098	0.1407	0.1461	0.0858	0.1396	0.1757	0.1954	0.1899	0.1423	0.1664	0.127	0.1612	0.1782	0.1845	0.1593	0.2022	0.1727	0.1459	0.1787	0.1344	0.1511	0.144	0.1634	0.1787	0.1576
chr1	90500001	90600000	90541429	3165	3165	3165	3165	1664	1966	1884	465.2	573.4632	551.7922	469.031	554.1557	516.8216	-0.0342	0.1461	0.2787	0.00147	0.001812	0.001743	0.2058	0.203	0.209	0.1153	0.1182	0.0824	0.169	0.1946	0.1773	0.1716	0.1621	0.2066	0.1355	0.1943	0.187	0.1779	0.1081	0.213	0.1744	0.1438	0.1709	0.1058	0.1469	0.163	0.1893	0.2057	0.1842
chr1	91300001	91400000	91380213	1404	1404	1404	1404	792	723	760	234.8789	181.5158	206.5801	223.2407	203.7917	208.4843	0.2182	-0.4575	-0.0376	0.001673	0.001293	0.001471	0.1828	0.2054	0.1917	0.1066	0.1357	0.1647	0.1239	0.1489	0.0862	0.1695	0.1688	0.0962	0.1802	0.1567	0.1588	0.1339	0.1802	0.1567	0.1517	0.1809	0.0719	0.1688	0.1852	0.1724	0.1125	0.1175	0.1375
chr1	91400001	91500000	91442225	2241	2241	2241	2241	1110	1264	1319	297.8263	360.3263	376.2684	312.8753	356.2832	361.83	-0.2015	0.0476	0.1643	0.001329	0.001608	0.001679	0.1774	0.199	0.1893	0.0964	0.141	0.0719	0.1017	0.1807	0.203	0.2427	0.191	0.1901	0.1548	0.1624	0.1615	0.1522	0.1151	0.183	0.1357	0.0848	0.1138	0.1441	0.1843	0.1763	0.1874	0.0928	0.22
chr1	91500001	91600000	91557744	2589	2589	2589	2589	1370	1419	1332	356.6789	388.3	380.9048	386.1614	399.973	365.3961	-0.32	-0.1223	0.1748	0.001378	0.0015	0.001471	0.1837	0.1979	0.1784	0.1244	0.1658	0.093	0.1754	0.141	0.1468	0.1622	0.1155	0.1549	0.1676	0.1703	0.1607	0.1595	0.1398	0.1557	0.1503	0.1584	0.1587	0.134	0.1348	0.1205	0.1661	0.1178	0.1294
chr1	91600001	91700000	91650344	2932	2932	2932	2932	1483	1570	1615	366.4211	421.2211	459.0736	418.0126	442.5353	443.0291	-0.5173	-0.2019	0.1492	0.00125	0.001437	0.001566	0.1721	0.1896	0.1873	0.126	0.1499	0.1122	0.1166	0.1235	0.1767	0.1562	0.1514	0.1538	0.1074	0.1634	0.1446	0.1565	0.131	0.1804	0.145	0.1177	0.1808	0.132	0.1306	0.1327	0.1525	0.1402	0.1351
chr1	91700001	91800000	91753658	2781	2781	2781	2781	1414	1376	1378	358.5474	352.3316	359.0216	398.5636	387.8526	378.0149	-0.4208	-0.3839	-0.2069	0.001289	0.001267	0.001291	0.1714	0.1779	0.151	0.1487	0.1622	0.0844	0.1291	0.1478	0.155	0.1154	0.1036	0.1582	0.11	0.1079	0.1363	0.1036	0.1241	0.1244	0.1284	0.1435	0.1352	0.0917	0.1028	0.1532	0.1341	0.1251	0.1147
chr1	91800001	91900000	91850367	3275	3275	3275	3275	1482	1687	1784	372.8895	425.0947	493.7706	417.7308	475.514	489.3894	-0.45	-0.4445	0.0369	0.001139	0.001298	0.001508	0.1608	0.1671	0.1664	0.1409	0.1177	0.0865	0.1069	0.0986	0.149	0.1255	0.1148	0.1105	0.1234	0.1386	0.1618	0.153	0.1191	0.1713	0.1096	0.1237	0.156	0.1056	0.1081	0.0931	0.1344	0.1432	0.1289
chr1	91900001	92000000	91955858	2634	2634	2634	2634	1336	1498	1425	354.5526	428.6789	410.5065	376.5778	422.2407	390.908	-0.2451	0.0639	0.2064	0.001346	0.001627	0.001558	0.1791	0.1887	0.1879	0.0949	0.1323	0.0841	0.1484	0.1674	0.1636	0.1724	0.134	0.1583	0.1363	0.1549	0.1568	0.1693	0.1302	0.139	0.1614	0.0759	0.1515	0.1724	0.1435	0.112	0.1739	0.1617	0.1686
chr1	92000001	92100000	92051446	3220	3220	3220	3220	1674	1840	1895	436.2316	532.0368	579.7576	471.8497	518.6401	519.8391	-0.3165	0.1083	0.4748	0.001355	0.001652	0.0018	0.1951	0.2053	0.2082	0.1325	0.1327	0.0951	0.1267	0.1609	0.1683	0.1913	0.1506	0.1615	0.1407	0.1637	0.2034	0.1851	0.1345	0.1848	0.1711	0.1115	0.1665	0.1817	0.1339	0.1602	0.1792	0.155	0.1435
chr1	92100001	92200000	92151461	3002	3002	3002	3002	1393	1759	1726	365.2158	495.1474	499.7489	392.6444	495.8086	473.4788	-0.2928	-0.0056	0.2285	0.001217	0.001649	0.001665	0.1918	0.2002	0.1988	0.148	0.165	0.0926	0.1023	0.1579	0.1259	0.1592	0.1312	0.1576	0.1056	0.1582	0.1532	0.1466	0.1113	0.1935	0.1789	0.0929	0.1962	0.1356	0.1276	0.1386	0.1692	0.1462	0.1829
chr1	92200001	92300000	92251545	3517	3517	3517	3517	1857	2145	2043	546.5105	596.0105	599.2165	523.4319	604.6103	560.4387	0.1849	-0.0596	0.2851	0.001554	0.001695	0.001704	0.2119	0.2045	0.2042	0.135	0.1153	0.0934	0.1558	0.1922	0.1413	0.1629	0.1592	0.1194	0.1794	0.1788	0.1555	0.1732	0.1723	0.1885	0.1922	0.1507	0.2187	0.1547	0.1385	0.1706	0.155	0.1592	0.1555
chr1	92300001	92400000	92349605	3544	3544	3544	3544	1929	2066	2186	557.3105	569.9632	645.4719	543.7265	582.3426	599.6666	0.1048	-0.0891	0.3147	0.001573	0.001608	0.001821	0.1965	0.2064	0.205	0.1078	0.0992	0.0905	0.1625	0.1716	0.1812	0.1826	0.1828	0.1281	0.1693	0.1092	0.1843	0.1597	0.1668	0.1967	0.1696	0.1738	0.1845	0.1501	0.1222	0.1758	0.1682	0.1885	0.1699
chr1	92400001	92500000	92448665	3374	3374	3374	3374	1754	1961	1931	480.8368	528.2789	547.9654	494.3993	552.7463	529.7147	-0.115	-0.1856	0.1419	0.001425	0.001566	0.001624	0.2018	0.1989	0.1891	0.1521	0.1344	0.0865	0.1307	0.1532	0.1817	0.1642	0.1482	0.1562	0.1396	0.1713	0.1603	0.187	0.1446	0.1772	0.2042	0.1506	0.1571	0.1209	0.1482	0.1328	0.1494	0.1627	0.1624
chr1	92500001	92600000	92548126	2915	2915	2915	2915	1427	1674	1477	344.8842	466.1368	433.039	402.2279	471.8497	405.1727	-0.5976	-0.0508	0.2832	0.001183	0.001599	0.001486	0.199	0.1854	0.2065	0.1809	0.1652	0.1479	0.1132	0.1537	0.1431	0.1585	0.1067	0.1822	0.1352	0.1801	0.1568	0.1221	0.1098	0.1537	0.1667	0.1105	0.1705	0.1053	0.1166	0.1115	0.1523	0.1698	0.1842
chr1	92600001	92700000	92649624	2901	2901	2901	2901	1548	1596	1604	387.4895	443.5789	454.4632	436.3342	449.8639	440.0116	-0.4693	-0.0586	0.1353	0.001336	0.001529	0.001567	0.1895	0.207	0.1892	0.1422	0.1785	0.102	0.1131	0.1489	0.1744	0.1613	0.1637	0.1751	0.1393	0.1651	0.1741	0.1641	0.1541	0.1699	0.1686	0.1324	0.1713	0.1368	0.1265	0.1107	0.141	0.1282	0.1572
chr1	92700001	92800000	92750957	2911	2911	2911	2911	1399	1542	1631	351.4053	417.9684	464.9957	394.3356	434.6429	447.4182	-0.4563	-0.1608	0.1618	0.001207	0.001436	0.001597	0.1673	0.1895	0.1838	0.1201	0.1513	0.0976	0.1309	0.1628	0.1838	0.168	0.1182	0.1037	0.1171	0.1439	0.1621	0.1299	0.111	0.1608	0.1532	0.1484	0.1594	0.1432	0.1127	0.1161	0.1566	0.1532	0.0831
chr1	92800001	92900000	92848858	2812	2812	2812	2812	1435	1501	1443	368.9421	386.5789	392.9004	404.4829	423.0863	395.8458	-0.3683	-0.3617	-0.0306	0.001312	0.001375	0.001397	0.1702	0.1725	0.1758	0.1203	0.1225	0.1207	0.1337	0.1373	0.1451	0.1483	0.1458	0.1387	0.1291	0.1195	0.1056	0.1501	0.1309	0.1518	0.1383	0.1284	0.1401	0.107	0.1486	0.144	0.1341	0.1419	0.1348
chr1	92900001	93000000	92950488	2894	2894	2894	2894	1418	1497	1502	362.9105	394.1579	422.5108	399.6911	421.9588	412.0308	-0.3857	-0.2762	0.1047	0.001254	0.001362	0.00146	0.1633	0.1713	0.1722	0.1131	0.1179	0.1012	0.1075	0.1375	0.1624	0.142	0.1216	0.0518	0.151	0.1227	0.1313	0.1458	0.1261	0.1462	0.1268	0.1178	0.1555	0.1313	0.1289	0.112	0.1386	0.1444	0.1472
chr1	93000001	93100000	93050552	2985	2985	2985	2985	1453	1413	1591	367.2368	364.2263	429.7403	409.5565	398.2818	436.4454	-0.4331	-0.3584	-0.0633	0.00123	0.00122	0.00144	0.151	0.1707	0.1708	0.1065	0.1242	0.1265	0.1136	0.1209	0.1491	0.1514	0.1313	0.0111	0.132	0.063	0.1528	0.135	0.1106	0.1484	0.1467	0.131	0.1561	0.1437	0.1196	0.1263	0.1173	0.1216	0.1253
chr1	93100001	93200000	93151296	3589	3589	3589	3589	1665	1801	2033	440.1737	478	558.6797	469.3129	507.6472	557.6955	-0.2603	-0.2449	0.0073	0.001226	0.001332	0.001557	0.1659	0.1859	0.1799	0.1322	0.1459	0.111	0.1399	0.1301	0.1485	0.1591	0.131	0.1053	0.1173	0.1368	0.1376	0.1585	0.0981	0.151	0.151	0.124	0.1457	0.1371	0.1229	0.1318	0.1399	0.1251	0.1318
chr1	93200001	93300000	93247600	3357	3357	3357	3357	1572	1788	1880	415.6211	491.8737	511.4632	443.099	503.9829	515.7243	-0.26	-0.1007	-0.034	0.001238	0.001465	0.001524	0.1741	0.1787	0.1743	0.1287	0.1301	0.0782	0.1165	0.1489	0.1326	0.1728	0.1391	0.1561	0.1346	0.1629	0.137	0.1355	0.1159	0.1427	0.1618	0.118	0.1662	0.0426	0.1248	0.1367	0.154	0.1299	0.14
chr1	93300001	93400000	93352772	3461	3461	3461	3461	1689	1923	1908	416.6684	528.9684	517.0736	476.0778	542.0353	523.4053	-0.5232	-0.1011	-0.0498	0.001204	0.001528	0.001494	0.1724	0.1702	0.1833	0.1183	0.1174	0.0982	0.1242	0.154	0.171	0.1815	0.119	0.1456	0.1127	0.1546	0.1728	0.1566	0.074	0.1237	0.1684	0.1349	0.1326	0.113	0.1422	0.1534	0.1731	0.1621	0.1488
chr1	93400001	93500000	93449737	3726	3726	3726	3726	1859	2117	2096	483.6105	587.1632	619.1082	523.9956	596.718	574.9777	-0.3232	-0.0671	0.3162	0.001298	0.001576	0.001662	0.1927	0.2113	0.1971	0.1489	0.1786	0.1	0.1331	0.1495	0.1347	0.1999	0.1377	0.1565	0.1235	0.1715	0.1747	0.1473	0.1006	0.1669	0.1422	0.1307	0.1626	0.1957	0.1379	0.117	0.1761	0.1213	0.1398
chr1	93500001	93600000	93548165	3013	3013	3013	3013	1489	1692	1671	393.9263	466	490.1385	419.7039	476.9234	458.3911	-0.2575	-0.096	0.2853	0.001307	0.001547	0.001627	0.1874	0.1958	0.184	0.1384	0.1455	0.0754	0.1437	0.1235	0.1948	0.1616	0.1338	0.1218	0.1148	0.1553	0.1669	0.1962	0.1188	0.1457	0.1467	0.145	0.1238	0.1557	0.1586	0.1148	0.1241	0.146	0.1719
chr1	93600001	93700000	93651708	2740	2740	2740	2740	1354	1375	1416	320.6579	371.7053	344.3896	381.6515	387.5707	388.4391	-0.6698	-0.1716	-0.467	0.00117	0.001357	0.001257	0.1677	0.1719	0.157	0.1436	0.1751	0.0936	0.0836	0.1708	0.1069	0.1354	0.1201	0.1646	0.1139	0.1577	0.1599	0.1573	0.0967	0.1077	0.1058	0.1172	0.1398	0.0927	0.1168	0.1066	0.1296	0.1208	0.0861
chr1	93700001	93800000	93751693	3231	3231	3231	3231	1440	1606	1876	347.6316	414.2158	512.0649	405.8922	452.6826	514.627	-0.6016	-0.3562	-0.0205	0.001076	0.001282	0.001585	0.151	0.1741	0.1714	0.1258	0.1352	0.0905	0.1167	0.1445	0.0997	0.1671	0.1414	0.1312	0.1099	0.1294	0.1832	0.1495	0.1158	0.1517	0.1591	0.1037	0.1643	0.1588	0.112	0.0817	0.1507	0.1257	0.1346
chr1	93800001	93900000	93849609	3393	3393	3393	3393	1559	1804	2045	419.1632	508.6579	533.2121	439.4347	508.4928	560.9873	-0.1934	0.0014	-0.204	0.001235	0.001499	0.001572	0.1709	0.1676	0.1719	0.1135	0.0899	0.0574	0.0976	0.1462	0.1347	0.1627	0.1208	0.1621	0.1014	0.1362	0.0837	0.1671	0.1244	0.1477	0.1282	0.1223	0.1459	0.1235	0.1226	0.1144	0.1132	0.15	0.1736
chr1	93900001	94000000	93946530	3215	3215	3215	3215	1552	1622	1729	375.7526	418.6684	458.7273	437.4616	457.1925	474.3017	-0.5913	-0.3533	-0.1353	0.001169	0.001302	0.001427	0.1594	0.1894	0.1742	0.1297	0.1894	0.1235	0.14	0.149	0.1608	0.1359	0.1198	0.0439	0.1409	0.1337	0.1565	0.1434	0.149	0.1421	0.0305	0.1204	0.163	0.1039	0.1418	0.0939	0.1372	0.1107	0.1543
chr1	94000001	94100000	94053002	3025	3025	3025	3025	1469	1615	1689	394.5	424.2368	435.7359	414.0665	455.2194	463.3289	-0.1981	-0.2853	-0.2453	0.001304	0.001402	0.00144	0.187	0.1947	0.1871	0.1638	0.176	0.139	0.1382	0.12	0.1878	0.1326	0.1491	0.1055	0.1164	0.1613	0.1461	0.1217	0.121	0.12	0.0965	0.1336	0.117	0.0099	0.122	0.1339	0.1745	0.1147	0.122
chr1	94100001	94200000	94148973	3449	3449	3449	3449	1790	1750	1843	482.8737	414.1526	426.2511	504.5466	493.2718	505.5744	-0.1801	-0.6725	-0.6463	0.0014	0.001201	0.001236	0.1474	0.1578	0.1557	0.0641	0.0918	0.1243	0.107	0.12	0.1261	0.1235	0.1548	0.0841	0.0647	0.1627	0.0992	0.1209	0.1108	0.1586	0.0832	0.1606	0.1218	0.0922	0.1331	0.1531	0.1041	0.0965	0.1656
chr1	94200001	94300000	94248753	3256	3256	3256	3256	1503	1672	1909	369.8632	370.1	530.5065	423.65	471.286	523.6796	-0.5322	-0.9001	0.0537	0.001136	0.001137	0.001629	0.1322	0.1739	0.1664	0.0771	0.1155	0.0933	0.1041	0.1007	0.2095	0.1499	0.1551	0.0894	0.0574	0.1222	0.1542	0.1182	0.1397	0.2408	0.1637	0.121	0.1698	0.1603	0.1173	0.1173	0.1769	0.1152	0.1127
chr1	94300001	94400000	94350742	3337	3337	3337	3337	1633	1578	1858	441.7316	350.5737	540.0216	460.2931	444.7902	509.6892	-0.1691	-0.888	0.2451	0.001324	0.001051	0.001618	0.1796	0.2049	0.2016	0.2083	0.1664	0.2054	0.1573	0.1411	0.1561	0.1711	0.1196	0.068	0.1289	0.077	0.1519	0.077	0.1633	0.178	0.1615	0.1588	0.1837	0.1352	0.1528	0.074	0.0926	0.0992	0.1244
chr1	94400001	94500000	94447798	3287	3287	3287	3287	1493	1915	1828	371.6316	487.6474	530.9177	420.8313	539.7803	501.4596	-0.4901	-0.405	0.242	0.001131	0.001484	0.001615	0.1663	0.1744	0.1823	0.1227	0.1204	0.0827	0.1196	0.139	0.1585	0.1874	0.105	0.16	0.1518	0.1263	0.1433	0.146	0.1241	0.174	0.2038	0.0739	0.1634	0.1445	0.1068	0.0998	0.1731	0.1326	0.1752
chr1	94500001	94600000	94550511	3090	3090	3090	3090	1520	1683	1658	393.2105	433.2895	464.2944	428.4418	474.3866	454.8249	-0.3447	-0.3632	0.0858	0.001273	0.001402	0.001503	0.1737	0.1803	0.1753	0.1329	0.1322	0.0956	0.1139	0.1362	0.1586	0.1819	0.1385	0.1421	0.1126	0.1466	0.1621	0.1405	0.1379	0.0906	0.1634	0.1126	0.1728	0.1401	0.1294	0.1052	0.1398	0.1547	0.146
chr1	94600001	94700000	94652984	2733	2733	2733	2733	1520	1529	1462	377.4737	401.3105	425.0736	428.4418	430.9786	401.0579	-0.4987	-0.2886	0.2466	0.001381	0.001468	0.001555	0.1772	0.1832	0.1743	0.111	0.112	0.0724	0.1259	0.1895	0.1628	0.18	0.1544	0.1643	0.0944	0.187	0.1683	0.142	0.1207	0.131	0.1295	0.1921	0.1292	0.1731	0.1493	0.1255	0.1504	0.1658	0.135
chr1	94700001	94800000	94748293	2794	2794	2794	2794	1524	1565	1353	395.9316	401.3421	368.8528	429.5693	441.1259	371.1569	-0.3282	-0.3781	-0.0256	0.001417	0.001436	0.00132	0.1854	0.1894	0.174	0.1333	0.1642	0.1185	0.141	0.1628	0.1299	0.1457	0.1815	0.15	0.1457	0.1815	0.1586	0.1285	0.1042	0.1654	0.1525	0.1671	0.1618	0.1249	0.141	0.116	0.1478	0.1346	0.1432
chr1	94800001	94900000	94812913	909	909	909	909	468	551	485	125.2474	171.3263	167.3939	131.915	155.3102	133.0459	-0.2112	0.4312	1.0598	0.001378	0.001885	0.001842	0.2052	0.2173	0.21	0.1167	0.1508	0.061	0.0935	0.0836	0.1969	0.1727	0.1199	0.1881	0.1243	0.2134	0.1947	0.1793	0.1452	0.1518	0.1727	0.1837	0.1166	0.1584	0.1111	0.22	0.2035	0.2057	0.2068
chr1.1	1	100000	50797	3090	3090	3090	3090	1608	1738	1776	429.9579	497.1947	526.7662	453.2463	489.8894	487.1949	-0.2154	0.0625	0.3346	0.001391	0.001609	0.001705	0.1856	0.1927	0.1921	0.1084	0.1107	0.0753	0.1421	0.1608	0.1764	0.1638	0.167	0.1676	0.1405	0.1683	0.189	0.155	0.1524	0.1786	0.1919	0.1136	0.1605	0.157	0.1129	0.1476	0.1945	0.1751	0.1728
chr1.1	100001	200000	149127	3057	3057	3057	3057	1527	1585	1585	371.2579	411.7842	407.5152	430.4149	446.7633	434.7995	-0.5761	-0.3282	-0.2584	0.001214	0.001347	0.001333	0.1577	0.1637	0.1591	0.1061	0.127	0.0872	0.1151	0.1479	0.1354	0.1479	0.1511	0.122	0.1344	0.1488	0.1315	0.1397	0.1361	0.1407	0.1299	0.1204	0.1204	0.1223	0.1168	0.1106	0.1348	0.1322	0.1371
chr1.1	200001	300000	249263	2458	2458	2458	2458	1141	1122	1030	228.0421	228.3105	247.987	321.6132	316.2577	282.5511	-1.219	-1.1651	-0.5034	0.000928	0.000929	0.001009	0.1122	0.1241	0.1176	0.0969	0.1257	0.0983	0.0793	0.1017	0.0997	0.0936	0.1119	0.0944	0.1115	0.0915	0.1147	0.1033	0.0903	0.1131	0.1009	0.0631	0.1131	0.0968	0.081	0.0822	0.0891	0.0846	0.0838
chr1.1	300001	400000	348763	2478	2478	2478	2478	1095	990	956	196.7632	198.5842	209.7143	308.6472	279.0509	262.2513	-1.5187	-1.2078	-0.8243	0.000794	0.000801	0.000846	0.1163	0.1162	0.1014	0.1903	0.1755	0.1053	0.0609	0.0856	0.0823	0.0964	0.111	0.0585	0.0856	0.1182	0.0609	0.0928	0.1037	0.0985	0.0856	0.0367	0.088	0.0771	0.073	0.0609	0.063	0.0884	0.0722
chr1.1	400001	500000	445731	1731	1731	1731	1731	937	718	852	223.5842	188.6579	173	264.1118	202.3824	233.7219	-0.6427	-0.2838	-1.0687	0.001292	0.00109	0.000999	0.1509	0.1681	0.1419	0.1205	0.1937	0.155	0.1635	0.1704	0.1906	0.1121	0.1976	0.1594	0.1866	0.1826	0.0734	0.1462	0.1912	0.1011	0.0936	0.175	0.0791	0.067	0.1779	0.1762	0.1566	0.1646	0.1554
chr1.1	500001	600000	554295	1689	1689	1689	1689	937	753	718	180.8211	147.6474	131.9697	264.1118	212.2478	196.9628	-1.3208	-1.274	-1.3566	0.001071	0.000874	0.000781	0.171	0.1599	0.1052	0.2801	0.2722	0.1221	0.0935	0.1374	0.0746	0.0953	0.1456	0.0977	0.1557	0.1539	0.0823	0.0776	0.1569	0.0989	0.0829	0.122	0.0776	0.0882	0.1391	0.0805	0.0841	0.077	0.1048
chr1.1	600001	700000	649038	1205	1205	1205	1205	511	301	437	68.5053	43.1316	56.0823	144.0354	84.8428	119.8785	-2.1919	-2.0489	-2.1834	0.000569	0.000358	0.000465	0.169	0.1696	0.1031	0.576	0.5394	0.433	0.049	0.0423	0.0448	0.0465	0.0714	0.0515	0.0598	0.0689	0.0506	0.0216	0.039	0.0539	0.0382	0.0315	0.0266	0.005	0.0705	0.0432	0.0266	0.0207	0.0266
chr1.1	700001	800000	759502	1410	1410	1410	1410	723	501	525	131.9158	91.6421	89.4026	203.7917	141.2167	144.0187	-1.4761	-1.4673	-1.5573	0.000936	0.00065	0.000634	0.1636	0.1615	0.1102	0.353	0.3531	0.2681	0.0787	0.1	0.0702	0.0709	0.1191	0.0702	0.1135	0.122	0.0667	0.0567	0.1191	0.0702	0.0624	0.095	0.0468	0.0383	0.1184	0.0702	0.0511	0.0447	0.0652
chr1.1	800001	900000	855750	1535	1535	1535	1535	855	579	617	156.4	112.8895	107.4935	240.9985	163.2025	169.2563	-1.4698	-1.2893	-1.4994	0.001019	0.000735	0.0007	0.1685	0.159	0.1145	0.3207	0.3047	0.2333	0.0808	0.1068	0.0671	0.0932	0.1603	0.073	0.1251	0.1355	0.0775	0.071	0.1342	0.0684	0.0938	0.1075	0.0671	0.0697	0.1179	0.0814	0.084	0.0717	0.0795
chr1.1	900001	1000000	950062	1432	1432	1432	1432	660	425	470	95.7263	64.7895	64.3636	186.0339	119.7946	128.9311	-2.0311	-1.9176	-2.0554	0.000668	0.000452	0.000449	0.1518	0.1275	0.1482	0.467	0.3978	0.5389	0.0419	0.0601	0.0503	0.0475	0.0845	0.0433	0.0936	0.0852	0.0384	0.0175	0.0817	0.0398	0.0342	0.0496	0.0356	0.0189	0.0705	0.0461	0.0447	0.0314	0.0356
chr1.1	1000001	1100000	1045495	1330	1330	1330	1330	651	432	436	97.8526	68.9105	65.2121	183.4971	121.7677	119.6041	-1.9527	-1.813	-1.8658	0.000736	0.000518	0.00049	0.1183	0.1415	0.1349	0.3128	0.403	0.4615	0.0541	0.0594	0.0594	0.0571	0.1008	0.0617	0.088	0.0865	0.0617	0.0368	0.0895	0.0466	0.0451	0.0496	0.0481	0.0383	0.0872	0.0504	0.0436	0.0436	0.0496
chr1.1	1100001	1200000	1146894	1718	1718	1718	1718	941	681	669	169.7842	123.2842	119.026	265.2393	191.9532	183.521	-1.5072	-1.4969	-1.4445	0.000988	0.000718	0.000693	0.1204	0.1484	0.1399	0.1741	0.283	0.3348	0.0722	0.1123	0.0891	0.0914	0.1298	0.0745	0.1315	0.1275	0.0827	0.0675	0.1345	0.0739	0.0803	0.0995	0.0768	0.0629	0.1525	0.0931	0.071	0.0664	0.0704
chr1.1	1200001	1300000	1246743	1745	1745	1745	1745	958	728	720	188.5842	144.0947	137.9437	270.0311	205.2011	197.5114	-1.2633	-1.2463	-1.2399	0.001081	0.000826	0.000791	0.1379	0.1777	0.1594	0.1862	0.3165	0.3323	0.1026	0.1272	0.0825	0.0917	0.157	0.0963	0.1582	0.1347	0.1043	0.0957	0.1564	0.1244	0.0911	0.1054	0.0854	0.0785	0.1261	0.0894	0.0808	0.0688	0.0779
chr1.1	1300001	1400000	1351006	1495	1495	1495	1495	806	683	632	153.8526	134.4632	128.1515	227.1869	192.5169	173.3711	-1.3514	-1.2618	-1.0719	0.001029	0.000899	0.000857	0.1359	0.1554	0.1472	0.1734	0.2493	0.257	0.095	0.1385	0.0856	0.0977	0.1498	0.1124	0.1585	0.1452	0.1231	0.0856	0.1385	0.0903	0.1171	0.113	0.113	0.0809	0.1231	0.109	0.0983	0.0876	0.0936
chr1.1	1400001	1500000	1447496	1409	1409	1409	1409	766	459	475	118.1105	73.5895	74.3506	215.9121	129.3782	130.3027	-1.8961	-1.8016	-1.7625	0.000838	0.000522	0.000528	0.1057	0.1314	0.1155	0.221	0.3231	0.3802	0.061	0.0639	0.0348	0.0632	0.127	0.0589	0.1164	0.1313	0.044	0.0383	0.0987	0.0738	0.0483	0.0582	0.0405	0.0369	0.1136	0.0546	0.0554	0.0362	0.0376
chr1.1	1500001	1600000	1560468	1802	1802	1802	1802	947	744	699	170.9842	134.9421	109.7706	266.9305	209.711	191.7507	-1.5054	-1.4923	-1.7576	0.000949	0.000749	0.000609	0.1278	0.1579	0.1394	0.206	0.3466	0.351	0.0644	0.1215	0.0644	0.0599	0.1587	0.0788	0.1487	0.1532	0.0549	0.0627	0.1127	0.0627	0.0633	0.1021	0.0744	0.0455	0.1115	0.0627	0.0538	0.0622	0.0827
chr1.1	1600001	1700000	1646823	1629	1629	1629	1629	892	692	758	180.1053	156.3263	157.6407	251.4277	195.0538	207.9356	-1.1879	-0.8309	-0.9946	0.001106	0.00096	0.000968	0.1395	0.1624	0.1532	0.1525	0.225	0.2314	0.1308	0.1172	0.1179	0.1326	0.1443	0.1271	0.1357	0.1467	0.1338	0.1074	0.1326	0.1166	0.1111	0.1252	0.1191	0.0952	0.1436	0.1117	0.1117	0.1044	0.1203
chr1.1	1700001	1800000	1748771	1660	1660	1660	1660	915	694	619	165.7211	118.4737	106.1255	257.9107	195.6175	169.805	-1.4969	-1.6503	-1.541	0.000998	0.000714	0.000639	0.1149	0.1324	0.1183	0.1492	0.2417	0.2772	0.059	0.1139	0.0675	0.0747	0.1578	0.0747	0.162	0.153	0.0705	0.0434	0.144	0.0759	0.0699	0.0952	0.0596	0.0518	0.1313	0.0608	0.0783	0.0602	0.0542
chr1.1	1800001	1900000	1851493	1597	1597	1597	1597	901	658	693	173.5316	137.6947	149.8788	253.9645	185.4702	190.1047	-1.3263	-1.0778	-0.8698	0.001087	0.000862	0.000939	0.1238	0.1643	0.1431	0.122	0.2419	0.2312	0.114	0.124	0.1096	0.129	0.1697	0.1039	0.1722	0.1321	0.1315	0.0883	0.1497	0.1327	0.1227	0.0958	0.1064	0.0845	0.1296	0.0996	0.0902	0.0958	0.0889
chr1.1	1900001	2000000	1955440	2222	2222	2222	2222	1330	927	979	259.5526	192.5211	195.1385	374.8866	261.2931	268.5607	-1.2894	-1.1023	-1.1249	0.001168	0.000866	0.000878	0.1276	0.1524	0.1397	0.1153	0.2013	0.235	0.1125	0.1535	0.0932	0.0972	0.2025	0.104	0.1836	0.1553	0.1116	0.0689	0.1472	0.117	0.0936	0.1436	0.0986	0.0738	0.1499	0.0914	0.0864	0.1013	0.081
chr1.1	2000001	2100000	2013541	498	498	498	498	278	203	201	50.2789	35.7053	34.4459	78.3598	57.2195	55.1386	-1.4926	-1.5615	-1.5303	0.00101	0.000717	0.000692	0.1327	0.1497	0.1316	0.2158	0.2815	0.3077	0.0341	0.1205	0.0924	0.1145	0.1888	0.0562	0.1486	0.1486	0.0763	0.0462	0.1606	0.0422	0.0602	0.1245	0.0803	0.0462	0.1205	0.0723	0.0482	0.0823	0.0562
chr1.1	2100001	2200000	2157752	1603	1603	1603	1603	1021	796	767	223.7526	178.5158	176.0303	287.7889	224.3682	210.4045	-0.9321	-0.8555	-0.6718	0.001396	0.001114	0.001098	0.1409	0.1448	0.1285	0.0592	0.0765	0.0763	0.1691	0.199	0.1273	0.1472	0.1953	0.1285	0.2215	0.1716	0.1547	0.1167	0.204	0.121	0.1659	0.1541	0.1335	0.1354	0.1747	0.1329	0.1148	0.1142	0.1216
chr1.1	2200001	2300000	2247455	1679	1679	1679	1679	947	567	664	159.4053	98.7	128.039	266.9305	159.8201	182.1494	-1.6871	-1.5992	-1.221	0.000949	0.000588	0.000763	0.1156	0.1181	0.104	0.2056	0.1632	0.2151	0.0727	0.0971	0.0941	0.0584	0.1364	0.0685	0.1364	0.1084	0.1084	0.0536	0.1304	0.0584	0.0423	0.078	0.1161	0.0453	0.1334	0.0685	0.0435	0.0453	0.0411
chr1.1	2300001	2400000	2347779	1502	1502	1502	1502	754	428	531	102.3316	67.6474	97.8831	212.5297	120.6402	145.6647	-2.1703	-1.8346	-1.3471	0.000681	0.00045	0.000652	0.1367	0.1016	0.1189	0.4205	0.2114	0.3699	0.0559	0.0573	0.0792	0.0606	0.0826	0.0752	0.0819	0.0985	0.1045	0.0246	0.0699	0.0539	0.0466	0.0306	0.0872	0.0113	0.0539	0.1358	0.0333	0.03	0.0386
chr1.1	2400001	2500000	2454031	1607	1607	1607	1607	869	609	682	151.4368	117.4	156.1429	244.9447	171.6586	187.0872	-1.5985	-1.3221	-0.6799	0.000942	0.000731	0.000972	0.1507	0.1272	0.1396	0.2912	0.1439	0.2453	0.084	0.0884	0.0977	0.135	0.1294	0.089	0.1157	0.1381	0.122	0.0672	0.1045	0.1406	0.1139	0.0977	0.1089	0.0734	0.1226	0.1338	0.0803	0.0778	0.0797
chr1.1	2500001	2600000	2549819	1387	1387	1387	1387	625	383	477	88.0526	62.7211	96.6017	176.1685	107.9561	130.8513	-2.0924	-1.749	-1.0744	0.000635	0.000452	0.000696	0.1726	0.1027	0.1569	0.5273	0.2168	0.4671	0.0692	0.0591	0.0598	0.0901	0.1067	0.0656	0.0735	0.106	0.1045	0.0281	0.0577	0.0822	0.0642	0.0447	0.0642	0.0281	0.0649	0.0815	0.0404	0.0397	0.036
chr1.1	2600001	2700000	2651948	1368	1368	1368	1368	558	391	465	72.0895	57.4263	92.355	157.2832	110.211	127.5595	-2.2649	-1.9993	-1.1327	0.000527	0.00042	0.000675	0.1412	0.0991	0.1308	0.5041	0.2478	0.4124	0.0599	0.0314	0.0351	0.1096	0.0731	0.0468	0.0665	0.0665	0.087	0.0234	0.0278	0.0855	0.0402	0.027	0.0504	0.0073	0.0804	0.057	0.027	0.0424	0.0453
chr1.1	2700001	2800000	2750266	1272	1272	1272	1272	528	354	484	78.7105	53.9158	109.8571	148.8272	99.7818	132.7716	-1.9696	-1.9177	-0.7084	0.000619	0.000424	0.000864	0.1647	0.1201	0.1298	0.5255	0.2391	0.3381	0.0849	0.0236	0.0621	0.0833	0.0723	0.0574	0.0629	0.0715	0.1329	0.0118	0.0369	0.1447	0.044	0.0228	0.055	0.0063	0.1101	0.077	0.044	0.0362	0.055
chr1.1	2800001	2900000	2851437	1386	1386	1386	1386	725	422	493	118.3737	73.2474	106.0952	204.3555	118.949	135.2405	-1.7609	-1.6045	-0.8847	0.000854	0.000528	0.000765	0.1277	0.1169	0.1013	0.3028	0.1851	0.2229	0.0952	0.0786	0.0426	0.1198	0.132	0.062	0.0916	0.101	0.1046	0.0404	0.0801	0.1133	0.0397	0.0498	0.0491	0.0188	0.1328	0.0996	0.0447	0.0476	0.0498
chr1.1	2900001	3000000	2947996	1343	1343	1343	1343	685	383	502	103.0579	68.4789	98.1558	193.0807	107.9561	137.7094	-1.951	-1.5263	-1.1792	0.000767	0.00051	0.000731	0.1068	0.1059	0.0915	0.2563	0.1746	0.1939	0.1169	0.0521	0.0462	0.102	0.0923	0.0432	0.0819	0.1162	0.0938	0.0253	0.0491	0.105	0.0596	0.0439	0.0536	0.0112	0.1407	0.0879	0.0558	0.0759	0.0454
chr1.1	3000001	3100000	3051751	1242	1242	1242	1242	554	441	414	80.7263	66.1316	73.684	156.1558	124.3045	113.5691	-2.0198	-1.9548	-1.4405	0.00065	0.000532	0.000593	0.106	0.0975	0.0902	0.2891	0.2257	0.2349	0.0322	0.0548	0.0346	0.0926	0.1063	0.07	0.0773	0.0862	0.0548	0.0129	0.0403	0.0395	0.037	0.0338	0.0403	0.0072	0.1264	0.066	0.0998	0.0612	0.0314
chr1.1	3100001	3200000	3150793	1411	1411	1411	1411	601	554	552	96.6	85.5842	100.3247	169.4036	156.1558	151.4254	-1.7976	-1.8897	-1.3861	0.000685	0.000607	0.000711	0.1069	0.1214	0.1072	0.2518	0.274	0.2422	0.0326	0.0829	0.0468	0.0815	0.0978	0.0765	0.1028	0.107	0.0673	0.0305	0.0659	0.0475	0.0446	0.0617	0.0673	0.0248	0.1077	0.0581	0.1106	0.0758	0.0454
chr1.1	3200001	3300000	3249289	1658	1658	1658	1658	673	575	765	106.5474	89.2316	127.3723	189.6982	162.075	209.8559	-1.8341	-1.8795	-1.6162	0.000643	0.000538	0.000768	0.0979	0.1131	0.1067	0.2525	0.2348	0.2428	0.0422	0.0434	0.0458	0.0326	0.0862	0.0657	0.0899	0.0971	0.0657	0.0428	0.0597	0.0549	0.0971	0.0579	0.0489	0.0199	0.0923	0.0525	0.1092	0.0525	0.0537
chr1.1	3300001	3400000	3348466	1763	1763	1763	1763	735	704	774	131.1053	118.5947	140.6926	207.1742	198.4362	212.3248	-1.5368	-1.6838	-1.3873	0.000744	0.000673	0.000798	0.1127	0.1227	0.1194	0.2327	0.2321	0.241	0.0669	0.0788	0.0692	0.0726	0.0942	0.0658	0.1123	0.1344	0.0766	0.0323	0.0925	0.0766	0.0839	0.0698	0.0516	0.034	0.0834	0.0545	0.1083	0.063	0.0539
chr1.1	3400001	3500000	3446706	1322	1322	1322	1322	549	416	587	103.1368	64.7895	96.0736	154.7464	117.2578	161.0267	-1.3945	-1.8685	-1.6572	0.00078	0.00049	0.000727	0.095	0.1028	0.0992	0.203	0.157	0.2419	0.0787	0.0242	0.0424	0.0552	0.0703	0.0378	0.1293	0.09	0.0688	0.0393	0.0431	0.0726	0.0696	0.0983	0.0484	0.0159	0.0666	0.084	0.1014	0.0386	0.0378
chr1.1	3500001	3600000	3553057	1520	1520	1520	1520	658	497	579	103.4474	74.3632	120.3723	185.4702	140.0892	158.8321	-1.8503	-1.9609	-0.9947	0.000681	0.000489	0.000792	0.1017	0.1134	0.1036	0.2746	0.2157	0.2376	0.0461	0.0441	0.0579	0.0487	0.1092	0.0539	0.1007	0.0987	0.0691	0.0309	0.0586	0.0618	0.0612	0.0704	0.0566	0.0217	0.0434	0.0632	0.0388	0.0211	0.0467
chr1.1	3600001	3700000	3642169	1527	1527	1527	1527	685	496	685	130.0474	80.0632	156.3074	193.0807	139.8073	187.9102	-1.3661	-1.786	-0.6913	0.000852	0.000524	0.001024	0.1019	0.124	0.1062	0.1978	0.1409	0.1575	0.0766	0.0589	0.0341	0.0432	0.1081	0.0367	0.1205	0.1198	0.0511	0.0386	0.0838	0.1087	0.1316	0.11	0.1428	0.0341	0.095	0.0779	0.0661	0.0196	0.0472
chr1.1	3700001	3800000	3748224	1736	1736	1736	1736	740	517	874	142.4316	88.5053	216.9654	208.5835	145.7266	239.7569	-1.3274	-1.6414	-0.391	0.00082	0.00051	0.00125	0.0915	0.1281	0.1219	0.1617	0.1074	0.1619	0.0916	0.0536	0.0945	0.0455	0.1135	0.0513	0.0985	0.0962	0.0945	0.034	0.0628	0.1423	0.1843	0.1089	0.1843	0.0311	0.072	0.0904	0.0524	0.0397	0.0576
chr1.1	3800001	3900000	3851117	1913	1913	1913	1913	775	536	1020	138.7789	94.6368	252.355	218.4489	151.0821	279.8079	-1.5267	-1.562	-0.4038	0.000725	0.000495	0.001319	0.095	0.125	0.1209	0.2221	0.1011	0.1428	0.0444	0.0633	0.2446	0.0293	0.0789	0.0575	0.1108	0.091	0.0716	0.0288	0.0617	0.0899	0.2462	0.0737	0.2378	0.0209	0.07	0.0674	0.0518	0.0251	0.0481
chr1.1	3900001	4000000	3947895	1467	1467	1467	1467	620	339	655	93.3842	51.8105	130.1948	174.7592	95.5538	179.6805	-1.9478	-1.9094	-1.1319	0.000637	0.000353	0.000887	0.0961	0.1019	0.0927	0.3259	0.1458	0.1984	0.0436	0.0279	0.1247	0.0164	0.0607	0.0334	0.0954	0.0743	0.0893	0.0225	0.0389	0.0934	0.1132	0.0593	0.1288	0.015	0.0511	0.0314	0.0375	0.0259	0.0273
chr1.1	4000001	4100000	4051744	1646	1646	1646	1646	801	559	762	138.4579	110.0895	171.0736	225.7776	157.5651	209.0329	-1.6191	-1.2599	-0.7467	0.000841	0.000669	0.001039	0.1359	0.1237	0.1105	0.2909	0.1383	0.1292	0.0614	0.065	0.1464	0.048	0.116	0.062	0.1258	0.1282	0.1464	0.0419	0.0753	0.1215	0.1173	0.0765	0.1343	0.0443	0.0723	0.0608	0.0559	0.0565	0.0917
chr1.1	4100001	4200000	4147633	1713	1713	1713	1713	801	575	677	143.7789	99.9737	140.2165	225.7776	162.075	185.7156	-1.5204	-1.6024	-1.007	0.000839	0.000584	0.000819	0.1135	0.1091	0.0903	0.2338	0.1392	0.1273	0.049	0.0718	0.1156	0.0794	0.1214	0.0514	0.1319	0.1284	0.1138	0.0292	0.0654	0.0537	0.0794	0.0841	0.1016	0.0228	0.0934	0.0677	0.0438	0.042	0.0677
chr1.1	4200001	4300000	4253575	1755	1755	1755	1755	830	548	879	134.6632	147.7368	233.5325	233.9518	154.4645	241.1285	-1.7769	-0.1821	-0.1296	0.000767	0.000842	0.001331	0.1147	0.1496	0.1425	0.179	0.1771	0.1363	0.0222	0.0456	0.1858	0.1943	0.1584	0.1054	0.0792	0.1613	0.1937	0.0274	0.0553	0.0239	0.1567	0.0615	0.1521	0.0234	0.0764	0.0644	0.1128	0.0296	0.049
chr1.1	4300001	4400000	4348541	1977	1977	1977	1977	855	647	958	176.5421	184.0737	274.2684	240.9985	182.3696	262.7999	-1.1199	0.0391	0.1796	0.000893	0.000931	0.001387	0.1413	0.1498	0.1528	0.2196	0.1369	0.1386	0.0126	0.0298	0.1806	0.1624	0.0865	0.0617	0.1401	0.1644	0.1796	0.0167	0.0309	0.0491	0.1437	0.0602	0.2165	0.0035	0.0723	0.0749	0.1396	0.0339	0.0162
chr1.1	4400001	4500000	4449557	1875	1875	1875	1875	887	718	798	196.0737	198.7421	158.2641	250.0183	202.3824	218.9085	-0.9035	-0.0753	-1.1393	0.001046	0.00106	0.000844	0.1274	0.122	0.1269	0.0973	0.1299	0.1461	0.0165	0.0341	0.0843	0.1499	0.096	0.0549	0.1568	0.1696	0.1168	0.0027	0.0459	0.1099	0.088	0.1141	0.0661	0.0053	0.1339	0.1136	0.0784	0.1051	0.104
chr1.1	4500001	4600000	4552601	1639	1639	1639	1639	727	630	660	136.7737	157.3474	132.1602	204.9192	177.5779	181.0521	-1.3918	-0.4766	-1.1099	0.000834	0.00096	0.000806	0.1099	0.1113	0.1092	0.1033	0.1544	0.1084	0.0122	0.0287	0.0531	0.1178	0.1056	0.1141	0.0702	0.1824	0.1293	0.0122	0.133	0.0805	0.122	0.144	0.0763	0.0092	0.0988	0.05	0.1068	0.1367	0.1007
chr1.1	4600001	4700000	4653066	2208	2208	2208	2208	1100	756	1162	264.4789	224.2	317.1688	310.0566	213.0934	318.7615	-0.6159	0.2182	-0.0206	0.001198	0.001015	0.001436	0.1295	0.1608	0.1538	0.0802	0.1009	0.1143	0.0113	0.0457	0.1726	0.2663	0.1073	0.048	0.1907	0.1707	0.1069	0.0131	0.207	0.1327	0.1966	0.1766	0.1626	0.0679	0.0471	0.1404	0.0507	0.0462	0.1467
chr1.1	4700001	4800000	4748930	1921	1921	1921	1921	837	542	842	148.0316	98.9158	164.7662	235.9249	152.7733	230.9786	-1.5598	-1.4739	-1.1791	0.000771	0.000515	0.000858	0.0875	0.0963	0.0875	0.1565	0.0852	0.1218	0.0187	0.0411	0.0588	0.1718	0.0661	0.0521	0.1213	0.0906	0.075	0.0161	0.0859	0.1562	0.0682	0.063	0.0656	0.0698	0.0661	0.0869	0.0635	0.0364	0.0505
chr1.1	4800001	4900000	4849226	2022	2022	2022	2022	940	443	963	210.1	74.4211	222.8052	264.9574	124.8682	264.1715	-0.8671	-1.6876	-0.6443	0.001039	0.000368	0.001102	0.1018	0.1263	0.0987	0.1864	0.084	0.146	0.0791	0.0158	0.1672	0.094	0.1578	0.0302	0.1271	0.0658	0.1316	0.0237	0.139	0.0257	0.0396	0.1434	0.1316	0.0984	0.1286	0.0727	0.0381	0.0386	0.0366
chr1.1	4900001	5000000	4949223	1995	1995	1995	1995	1094	516	1058	238.3842	104.7421	291.7013	308.3654	145.4447	290.2321	-0.9508	-1.1698	0.0208	0.001195	0.000525	0.001462	0.1042	0.1876	0.1847	0.0978	0.1732	0.3003	0.0842	0.0511	0.1549	0.0391	0.1048	0.0406	0.0657	0.0857	0.1173	0.0436	0.0972	0.1489	0.1283	0.0511	0.198	0.1509	0.0997	0.2531	0.0446	0.0717	0.0466
chr1.1	5000001	5100000	5050955	1928	1928	1928	1928	830	567	891	153.3211	109.5579	232.9307	233.9518	159.8201	244.4204	-1.443	-1.3151	-0.1934	0.000795	0.000568	0.001208	0.0861	0.1321	0.1219	0.1185	0.1391	0.1578	0.0425	0.0612	0.1504	0.18	0.1183	0.0467	0.0871	0.1214	0.1349	0.029	0.1079	0.0669	0.0711	0.0633	0.1317	0.0851	0.1027	0.0648	0.0353	0.0617	0.0348
chr1.1	5100001	5200000	5152361	1831	1831	1831	1831	872	478	829	180.1632	93.3421	170.4026	245.7903	134.7337	227.4125	-1.1181	-1.2837	-1.0311	0.000984	0.00051	0.000931	0.0933	0.1121	0.0867	0.1134	0.0806	0.0931	0.0541	0.047	0.1158	0.0808	0.1584	0.0508	0.0661	0.0879	0.0666	0.0153	0.0994	0.0666	0.1196	0.0683	0.1393	0.0847	0.1507	0.0541	0.0475	0.0644	0.0535
chr1.1	5200001	5300000	5252758	1765	1765	1765	1765	745	423	810	118.1789	79.3	203.7965	209.9929	119.2308	222.2004	-1.83	-1.3986	-0.3406	0.00067	0.000449	0.001155	0.0759	0.1132	0.1097	0.1545	0.1085	0.1555	0.0578	0.0221	0.1586	0.098	0.0703	0.0606	0.0754	0.0731	0.1875	0.0187	0.0697	0.0578	0.1173	0.0612	0.1756	0.1904	0.0561	0.0368	0.0448	0.051	0.0578
chr1.1	5300001	5400000	5346478	1885	1885	1885	1885	868	469	927	152.5368	83.2316	209.6667	244.6628	132.1968	254.296	-1.5767	-1.5477	-0.7221	0.000809	0.000442	0.001112	0.075	0.1096	0.0956	0.0927	0.0667	0.1033	0.0329	0.044	0.0668	0.1194	0.1279	0.0637	0.1103	0.0881	0.2101	0.0207	0.105	0.0966	0.1326	0.0573	0.0737	0.2101	0.0419	0.0796	0.0308	0.044	0.0456
chr1.1	5400001	5500000	5449338	2230	2230	2230	2230	1116	800	1010	248.1947	201.4316	222.8139	314.5665	225.4957	277.0646	-0.884	-0.4468	-0.8058	0.001113	0.000903	0.000999	0.1242	0.1172	0.1267	0.1061	0.0534	0.1446	0.0103	0.039	0.1161	0.1318	0.1435	0.1502	0.113	0.0646	0.1377	0.0161	0.0274	0.1381	0.0682	0.0969	0.0852	0.1076	0.0516	0.0305	0.1274	0.0619	0.0197
chr1.1	5500001	5600000	5551394	2073	2073	2073	2073	825	903	887	142.7105	184.0105	199.6494	232.5424	254.5283	243.3231	-1.6174	-1.1602	-0.7384	0.000688	0.000888	0.000963	0.158	0.1566	0.1156	0.34	0.3124	0.1129	0.0159	0.04	0.0545	0.0671	0.0796	0.1447	0.095	0.1052	0.1307	0.0174	0.0473	0.123	0.0463	0.0728	0.1206	0.055	0.0318	0.0564	0.0656	0.0926	0.0839
chr1.1	5600001	5700000	5647664	2437	2437	2437	2437	1047	1248	1250	185.7632	276.0526	287.5281	295.1175	351.7733	342.9018	-1.5523	-0.902	-0.6648	0.000762	0.001133	0.00118	0.2387	0.2094	0.1426	0.4379	0.3691	0.1066	0.0501	0.0398	0.0767	0.0903	0.0808	0.2487	0.1362	0.1444	0.0681	0.0201	0.0796	0.078	0.0291	0.0718	0.174	0.1059	0.0574	0.0492	0.0714	0.1194	0.1227
chr1.1	5700001	5800000	5751812	1986	1986	1986	1986	1082	686	865	249.5632	185.6526	210.7576	304.9829	193.3626	237.288	-0.7613	-0.1668	-0.4599	0.001257	0.000935	0.001061	0.1402	0.1421	0.1256	0.1252	0.1039	0.1165	0.1319	0.0141	0.1536	0.1208	0.1168	0.1566	0.1647	0.1762	0.1511	0.0222	0.145	0.1349	0.1168	0.1244	0.1017	0.007	0.0307	0.1224	0.1465	0.1405	0.1495
chr1.1	5800001	5900000	5848203	1941	1941	1941	1941	960	779	785	198.7263	177.4316	171.5758	270.5948	219.5764	215.3423	-1.1124	-0.8035	-0.8358	0.001024	0.000914	0.000884	0.1198	0.1387	0.1236	0.1082	0.189	0.161	0.1066	0.05	0.0845	0.0855	0.117	0.1473	0.1051	0.1582	0.0649	0.0134	0.1602	0.0845	0.0325	0.1267	0.1139	0.0072	0.1103	0.1247	0.0742	0.0824	0.1144
chr1.1	5900001	6000000	5952867	1998	1998	1998	1998	1034	722	775	228.8632	172.4684	181	291.4532	203.5099	212.5991	-0.8996	-0.6384	-0.6112	0.001145	0.000863	0.000906	0.1205	0.122	0.1014	0.0927	0.0887	0.0695	0.1061	0.0235	0.1406	0.0981	0.1111	0.1331	0.1241	0.1572	0.0926	0.0145	0.1311	0.0796	0.0631	0.1226	0.0445	0.0746	0.1376	0.0901	0.032	0.0485	0.1341
chr1.1	6000001	6100000	6052354	1981	1981	1981	1981	994	716	824	212.2316	145.1895	153.4286	280.1784	201.8186	226.0409	-1.0158	-1.1743	-1.3212	0.001071	0.000733	0.000775	0.1154	0.1216	0.0903	0.1254	0.1405	0.0916	0.053	0.0323	0.0803	0.0762	0.1267	0.1196	0.0989	0.1131	0.0621	0.0126	0.1777	0.0757	0.052	0.1116	0.0565	0.0278	0.0818	0.1055	0.0732	0.0525	0.0899
chr1.1	6100001	6200000	6152209	2095	2095	2095	2095	1052	845	1027	240.7	226.5474	245.4978	296.5268	238.1798	281.7281	-0.7887	-0.2045	-0.5292	0.001149	0.001081	0.001172	0.1334	0.1492	0.1356	0.0914	0.1274	0.0939	0.1198	0.1117	0.1857	0.1943	0.1317	0.1675	0.1537	0.1399	0.1332	0.0969	0.1561	0.1274	0.1594	0.1274	0.1313	0.1212	0.1924	0.1274	0.0988	0.0878	0.1728
chr1.1	6200001	6300000	6248893	2058	2058	2058	2058	835	540	998	146.3421	93.6684	184.2468	235.3611	152.2096	273.7728	-1.5836	-1.608	-1.3456	0.000711	0.000455	0.000895	0.0739	0.102	0.0946	0.1203	0.1206	0.1677	0.0219	0.0369	0.1025	0.0792	0.0617	0.0646	0.0996	0.0685	0.0403	0.016	0.086	0.0471	0.0666	0.0258	0.0962	0.0957	0.0914	0.0496	0.0496	0.0053	0.0457
chr1.1	6300001	6400000	6349885	1997	1997	1997	1997	827	559	934	150.5105	107.1316	170.7229	233.1062	157.5651	256.2162	-1.4835	-1.3384	-1.3728	0.000754	0.000536	0.000855	0.1254	0.1662	0.1264	0.3263	0.3522	0.2924	0.0711	0.021	0.0406	0.0631	0.1007	0.0351	0.0916	0.0776	0.0996	0.0476	0.0876	0.1017	0.0501	0.0601	0.1022	0.0956	0.0776	0.0626	0.0696	0.01	0.0656
chr1.1	6400001	6500000	6450189	1838	1838	1838	1838	926	484	738	223.7737	75.0684	124.329	261.0113	136.4249	202.4492	-0.5975	-1.8795	-1.5866	0.001217	0.000408	0.000676	0.1253	0.1404	0.1627	0.2172	0.1999	0.5025	0.0196	0.0234	0.0332	0.1192	0.1295	0.0457	0.1469	0.0794	0.0424	0.0653	0.1088	0.0413	0.0598	0.1186	0.049	0.0539	0.124	0.0522	0.0424	0.0169	0.0468
chr1.1	6500001	6600000	6552185	1639	1639	1639	1639	727	427	679	142.0684	67.2632	140.4156	204.9192	120.3583	186.2642	-1.2837	-1.8424	-1.0118	0.000867	0.00041	0.000857	0.1207	0.1132	0.1293	0.3134	0.1383	0.3436	0.0232	0.0201	0.0952	0.0757	0.075	0.0708	0.1501	0.039	0.0854	0.0421	0.025	0.1001	0.0879	0.0964	0.0915	0.0903	0.094	0.0647	0.0384	0.0116	0.0439
chr1.1	6600001	6700000	6650148	1781	1781	1781	1781	791	667	541	155.3105	126.0263	93.0216	222.9589	188.007	148.4079	-1.2702	-1.3794	-1.5327	0.000872	0.000708	0.000522	0.0996	0.0932	0.0977	0.1179	0.1484	0.2324	0.0893	0.046	0.055	0.0438	0.1095	0.0994	0.0977	0.1112	0.0668	0.078	0.0578	0.0629	0.0561	0.0814	0.0415	0.0488	0.0769	0.0797	0.059	0.0112	0.0769
chr1.1	6700001	6800000	6751014	2063	2063	2063	2063	990	713	843	181.1211	155.5158	140.6623	279.0509	200.973	231.253	-1.47	-0.9466	-1.6113	0.000878	0.000754	0.000682	0.1101	0.1335	0.0998	0.1521	0.2678	0.1665	0.0664	0.0674	0.0533	0.0698	0.0834	0.0301	0.1837	0.1163	0.0921	0.0916	0.0606	0.0591	0.065	0.0834	0.0921	0.0557	0.0839	0.0916	0.0233	0.0141	0.063
chr1.1	6800001	6900000	6850132	2178	2178	2178	2178	1154	865	1160	267.2474	204.6789	296.2381	325.2775	243.8172	318.2129	-0.7475	-0.6722	-0.2843	0.001227	0.00094	0.00136	0.1529	0.1742	0.1353	0.1743	0.1502	0.0821	0.0748	0.1823	0.0973	0.1598	0.1373	0.0758	0.1125	0.0735	0.1469	0.1722	0.1414	0.1589	0.185	0.1621	0.146	0.0868	0.0523	0.1607	0.0473	0.0404	0.0707
chr1.1	6900001	7000000	6946837	1823	1823	1823	1823	887	504	676	187.0526	86.7368	109.7446	250.0183	142.0623	185.4413	-1.0546	-1.6278	-1.6779	0.001026	0.000476	0.000602	0.0939	0.096	0.0657	0.1139	0.0848	0.1004	0.1262	0.0625	0.0993	0.0872	0.0702	0.0516	0.0933	0.0642	0.045	0.0576	0.0779	0.056	0.0916	0.1086	0.0483	0.0313	0.0713	0.1009	0.0488	0.0532	0.0428
chr1.1	7000001	7100000	7050870	1843	1843	1843	1843	872	591	634	150.8526	106.2316	117.1602	245.7903	166.5849	173.9198	-1.6174	-1.5153	-1.3412	0.000819	0.000576	0.000636	0.0817	0.0869	0.0727	0.0807	0.0909	0.0921	0.0743	0.0591	0.0651	0.0456	0.0884	0.0521	0.0874	0.0733	0.076	0.0564	0.0602	0.0646	0.064	0.0689	0.0586	0.077	0.076	0.0912	0.0168	0.0494	0.0591
chr1.1	7100001	7200000	7150879	2263	2263	2263	2263	1041	988	1003	231.3526	221.9316	228.4372	293.4263	278.4872	275.1444	-0.8862	-0.8506	-0.6985	0.001022	0.000981	0.001009	0.157	0.1487	0.1473	0.2253	0.1916	0.1969	0.072	0.1383	0.0981	0.1268	0.1215	0.1158	0.1383	0.1162	0.1052	0.1061	0.0526	0.1617	0.1352	0.0433	0.1034	0.1242	0.1268	0.1286	0.0822	0.0455	0.1136
chr1.1	7200001	7300000	7250367	2471	2471	2471	2471	1289	855	1072	307.1895	174.5263	258.4978	363.3299	240.9985	294.0726	-0.6475	-1.1549	-0.4979	0.001243	0.000706	0.001046	0.1586	0.162	0.114	0.2432	0.1756	0.1324	0.138	0.0615	0.1178	0.1133	0.1352	0.0461	0.1692	0.087	0.1161	0.1056	0.1226	0.1323	0.1315	0.0421	0.1113	0.1089	0.1659	0.0769	0.0817	0.055	0.0469
chr1.1	7300001	7400000	7348670	2116	2116	2116	2116	1080	895	763	282.8684	189.9684	156.5325	304.4192	252.2733	209.3072	-0.2966	-1.0342	-1.0368	0.001337	0.000898	0.00074	0.1487	0.1453	0.0919	0.1451	0.1715	0.059	0.0761	0.0888	0.0383	0.103	0.1871	0.0931	0.181	0.1304	0.077	0.0482	0.1101	0.1092	0.052	0.0298	0.0879	0.0671	0.0874	0.0784	0.0747	0.1229	0.1068
chr1.1	7400001	7500000	7451885	2370	2370	2370	2370	1015	1171	1082	211.3895	263.2737	222.0996	286.0977	330.0693	296.8158	-1.0938	-0.8479	-1.036	0.000892	0.001111	0.000937	0.1444	0.1575	0.1577	0.1849	0.2693	0.2171	0.0975	0.1671	0.0198	0.0928	0.1055	0.0992	0.1418	0.0975	0.0709	0.1063	0.1118	0.1342	0.0612	0.0418	0.0418	0.1696	0.0861	0.062	0.1207	0.0983	0.1008
chr1.1	7500001	7600000	7549406	3002	3002	3002	3002	1590	1653	1538	407.8895	451.2895	461.0736	448.1727	465.9305	421.9064	-0.3768	-0.1317	0.3823	0.001359	0.001503	0.001536	0.1888	0.2028	0.2234	0.1406	0.1698	0.1937	0.1252	0.1486	0.024	0.1599	0.1652	0.1689	0.1103	0.2532	0.1452	0.2305	0.2215	0.1266	0.1519	0.2242	0.1652	0.1852	0.0939	0.1482	0.1862	0.1499	0.1336
chr1.1	7600001	7700000	7649324	2474	2474	2474	2474	1134	1101	1204	193.2895	245.7316	277.039	319.6401	310.3384	330.283	-1.6562	-0.8722	-0.6636	0.000781	0.000993	0.00112	0.1162	0.1385	0.1304	0.1372	0.1882	0.1064	0.0893	0.074	0.002	0.0784	0.0841	0.0918	0.0849	0.1213	0.1091	0.1314	0.0554	0.1334	0.12	0.1023	0.1281	0.099	0.0614	0.0647	0.1112	0.1055	0.1136
chr1.1	7700001	7800000	7749314	2717	2717	2717	2717	1169	1373	1281	264.6684	318.0842	330.9697	329.5056	387.007	351.4057	-0.8245	-0.7464	-0.2394	0.000974	0.001171	0.001218	0.1378	0.1337	0.1402	0.1276	0.1003	0.0815	0.1167	0.1145	0.0103	0.0858	0.1255	0.0828	0.1049	0.1329	0.1351	0.1156	0.0707	0.138	0.1642	0.1145	0.1446	0.1277	0.1185	0.0795	0.1089	0.1516	0.1233
chr1.1	7800001	7900000	7849561	2685	2685	2685	2685	1176	1319	1220	231.9053	297.1368	290.5108	331.4787	371.786	334.6721	-1.2587	-0.8415	-0.5432	0.000864	0.001107	0.001082	0.1321	0.1284	0.1202	0.149	0.1399	0.0478	0.0961	0.1043	0.0045	0.0778	0.0827	0.1106	0.1088	0.0987	0.0935	0.1501	0.0953	0.054	0.0655	0.0834	0.0883	0.0775	0.1248	0.0629	0.1162	0.06	0.121
chr1.1	7900001	8000000	7951832	2863	2863	2863	2863	1215	1472	1489	273.7211	352.3368	396.7965	342.4716	414.9121	408.4646	-0.8412	-0.6322	-0.1176	0.000956	0.001231	0.001386	0.1417	0.1487	0.1608	0.1317	0.1204	0.1044	0.059	0.1216	0.0028	0.1156	0.1498	0.1338	0.0276	0.131	0.1463	0.1394	0.1216	0.1547	0.175	0.0604	0.1984	0.1125	0.0891	0.1271	0.1401	0.1226	0.1593
chr1.1	8000001	8100000	8049437	2363	2363	2363	2363	989	920	866	187.2684	188.4053	153.6537	278.769	259.32	237.5624	-1.3748	-1.1453	-1.4529	0.000793	0.000797	0.00065	0.0987	0.1222	0.1258	0.1104	0.2626	0.2749	0.0732	0.1058	0.0106	0.0686	0.102	0.1045	0.0664	0.0834	0.0736	0.091	0.0804	0.0724	0.0686	0.0381	0.069	0.0546	0.0343	0.0626	0.0516	0.0821	0.0939
chr1.1	8100001	8200000	8148339	2198	2198	2198	2198	865	881	964	155.4947	160.7474	215.684	243.8172	248.3271	264.4459	-1.5168	-1.4768	-0.7587	0.000707	0.000731	0.000981	0.0776	0.0991	0.0992	0.039	0.0812	0.0742	0.0687	0.0751	0.0041	0.1101	0.0874	0.0682	0.0942	0.0814	0.1324	0.1015	0.0614	0.136	0.126	0.0573	0.1087	0.0864	0.0732	0.0714	0.0837	0.0496	0.061
chr1.1	8200001	8300000	8249509	2436	2436	2436	2436	1058	1152	1097	235.9947	273.4263	248.7446	298.218	324.7138	300.9306	-0.8741	-0.6618	-0.7137	0.000969	0.001122	0.001021	0.1287	0.1247	0.1248	0.106	0.1147	0.0776	0.1026	0.1195	0.0016	0.1433	0.1182	0.1297	0.0603	0.1051	0.1141	0.0772	0.0234	0.1244	0.1076	0.0981	0.046	0.014	0.1211	0.0788	0.1112	0.0883	0.1338
chr1.1	8300001	8400000	8351648	2512	2512	2512	2512	1130	1093	1227	243.2526	290.9	292.658	318.5127	308.0835	336.5924	-0.99	-0.2337	-0.5373	0.000968	0.001158	0.001165	0.1377	0.1349	0.1375	0.1316	0.1185	0.0858	0.0776	0.0709	0.0064	0.1146	0.1047	0.1322	0.0844	0.1194	0.086	0.1433	0.0422	0.1373	0.08	0.0884	0.0565	0.1115	0.0665	0.129	0.1023	0.1063	0.16
chr1.1	8400001	8500000	8449436	2643	2643	2643	2643	1200	1529	1299	283.5947	375.3158	366.6537	338.2435	430.9786	356.3435	-0.677	-0.5414	0.1191	0.001073	0.00142	0.001387	0.1746	0.1991	0.197	0.1705	0.2391	0.171	0.0647	0.0598	0.003	0.1143	0.0938	0.0821	0.1237	0.2002	0.0666	0.2058	0.0613	0.1169	0.1479	0.1093	0.1483	0.151	0.1112	0.157	0.1816	0.1877	0.1657
chr1.1	8500001	8600000	8550666	2439	2439	2439	2439	1087	998	1068	231.9474	216.0316	273	306.3923	281.3059	292.9753	-1.0179	-0.972	-0.2806	0.000951	0.000886	0.001119	0.1137	0.1289	0.1188	0.1088	0.1109	0.0861	0.0853	0.0861	0.007	0.1107	0.1324	0.1205	0.0931	0.0849	0.1173	0.1263	0.1025	0.1115	0.1259	0.0677	0.0935	0.0754	0.1	0.0824	0.1025	0.0763	0.1029
chr1.1	8600001	8700000	8652128	2730	2730	2730	2730	1264	1123	1301	266.0211	220.1895	323.29	356.2832	316.5396	356.8922	-1.0617	-1.2753	-0.3876	0.000974	0.000807	0.001184	0.1504	0.149	0.1386	0.261	0.1622	0.1657	0.0916	0.0711	0.0022	0.0879	0.0919	0.1011	0.0465	0.0996	0.1403	0.0842	0.1073	0.0799	0.1429	0.0824	0.1498	0.1209	0.0762	0.0473	0.096	0.0678	0.0744
chr1.1	8700001	8800000	8750725	2544	2544	2544	2544	1091	1029	1187	220.6947	206.4474	250.3117	307.5197	290.0438	325.6195	-1.1829	-1.2074	-0.952	0.000868	0.000812	0.000984	0.1104	0.1239	0.1186	0.1389	0.1472	0.1403	0.0778	0.0723	0.0055	0.0951	0.1093	0.1018	0.0881	0.059	0.0798	0.0531	0.1136	0.1148	0.0916	0.0731	0.0841	0.1458	0.0916	0.0888	0.0916	0.0888	0.0641
chr1.1	8800001	8900000	8850572	2429	2429	2429	2429	1124	1185	1182	241.3158	283.9684	285.1039	316.8214	334.0155	324.2479	-0.9985	-0.6278	-0.4969	0.000993	0.001169	0.001174	0.1335	0.132	0.1337	0.1076	0.1001	0.0672	0.1161	0.1334	0.0008	0.1239	0.1206	0.0943	0.1342	0.1227	0.0815	0.1112	0.121	0.1173	0.1177	0.0947	0.098	0.1449	0.098	0.0692	0.1247	0.0395	0.1758
chr1.1	8900001	9000000	8951280	2828	2828	2828	2828	1240	1359	1407	300.3368	289.0316	295.2597	349.5183	383.0608	385.9702	-0.5897	-1.0288	-0.9677	0.001062	0.001022	0.001044	0.1309	0.1602	0.1519	0.1163	0.2104	0.1938	0.1301	0.1071	0.0018	0.0866	0.104	0.1216	0.122	0.1096	0.0622	0.1015	0.0976	0.1301	0.0898	0.0934	0.1057	0.1121	0.0976	0.088	0.1322	0.1057	0.122
chr1.1	9000001	9100000	9050785	3063	3063	3063	3063	1482	1558	1485	375.4737	406.5737	401.8355	417.7308	439.1529	407.3673	-0.424	-0.311	-0.0559	0.001226	0.001327	0.001312	0.182	0.1974	0.17	0.1791	0.221	0.1283	0.1342	0.1381	0.0036	0.1345	0.1518	0.1786	0.1515	0.1401	0.112	0.141	0.0607	0.1182	0.0633	0.1133	0.0996	0.1061	0.1417	0.0924	0.0725	0.1698	0.1267
chr1.1	9100001	9200000	9152641	2625	2625	2625	2625	1156	1276	1257	253.8421	313.3842	300.1861	325.8413	359.6656	344.822	-0.9258	-0.5393	-0.5329	0.000967	0.001194	0.001144	0.1295	0.1272	0.1376	0.0925	0.0945	0.083	0.0625	0.1067	0.0023	0.144	0.1044	0.0945	0.1276	0.1021	0.1105	0.104	0.0876	0.136	0.0937	0.064	0.1539	0.0888	0.0983	0.0808	0.1105	0.1173	0.1558
chr1.1	9200001	9300000	9252407	3149	3149	3149	3149	1765	1591	1531	478.5789	373.2632	404.0303	497.4999	448.4546	419.9861	-0.1595	-0.7029	-0.1565	0.00152	0.001185	0.001283	0.1599	0.1755	0.1465	0.0854	0.1145	0.0871	0.1254	0.1613	0.006	0.1397	0.1772	0.141	0.1896	0.1175	0.1315	0.1432	0.1334	0.1836	0.1458	0.1419	0.1204	0.1248	0.1493	0.1788	0.1432	0.1073	0.0718
chr1.1	9300001	9400000	9347223	3062	3062	3062	3062	1578	1509	1545	409.9368	398.8632	389.961	444.7902	425.3412	423.8266	-0.3285	-0.2609	-0.3291	0.001339	0.001303	0.001274	0.1753	0.1726	0.1413	0.1438	0.1412	0.0472	0.1342	0.1267	0.0046	0.1372	0.1473	0.1274	0.1241	0.1159	0.1156	0.1319	0.081	0.1489	0.1917	0.1332	0.0898	0.1241	0.1378	0.0875	0.1137	0.0882	0.1479
chr1.1	9400001	9500000	9449521	2782	2782	2782	2782	1141	1359	1426	279.5895	352.6421	300.4459	321.6132	383.0608	391.1824	-0.5475	-0.3328	-0.9551	0.001005	0.001268	0.00108	0.137	0.1239	0.1396	0.0955	0.0876	0.0886	0.1298	0.1334	0.005	0.0298	0.1042	0.0636	0.0773	0.105	0.087	0.1542	0.1003	0.1308	0.1211	0.0816	0.1219	0.0855	0.0679	0.0417	0.1725	0.1603	0.188
chr1.1	9500001	9600000	9551549	2347	2347	2347	2347	1021	1031	945	209.8474	195.2684	195.2121	287.7889	290.6076	259.2337	-1.1345	-1.3743	-1.0161	0.000894	0.000832	0.000832	0.1052	0.1022	0.0928	0.1009	0.0861	0.0559	0.075	0.1146	0.0064	0.1142	0.104	0.0818	0.0942	0.0967	0.075	0.0912	0.13	0.0741	0.0648	0.0784	0.0584	0.0976	0.081	0.0677	0.1044	0.078	0.0856
chr1.1	9600001	9700000	9649805	2402	2402	2402	2402	1091	1062	1229	243.5737	256.8789	364.1991	307.5197	299.3455	337.141	-0.8712	-0.5943	0.3304	0.001014	0.001069	0.001516	0.1194	0.1483	0.1519	0.0696	0.0801	0.0815	0.0828	0.1311	0.0146	0.1674	0.092	0.0816	0.0708	0.1282	0.1103	0.1241	0.1199	0.1507	0.1794	0.154	0.122	0.1865	0.0974	0.1037	0.1107	0.1024	0.1141
chr1.1	9700001	9800000	9747860	2689	2689	2689	2689	1519	1407	1308	378.7842	343.4737	305.329	428.1599	396.5905	358.8124	-0.4834	-0.5614	-0.6137	0.001409	0.001277	0.001135	0.169	0.1722	0.1641	0.117	0.1539	0.1559	0.0543	0.1521	0.0175	0.0774	0.1469	0.2123	0.1409	0.1491	0.1569	0.1536	0.1633	0.1521	0.125	0.1383	0.1171	0.1171	0.1599	0.1491	0.1093	0.106	0.1123
chr1.1	9800001	9900000	9850581	3162	3162	3162	3162	1636	1783	1675	429.4316	510.4526	442.9221	461.1387	502.5735	459.4884	-0.2883	0.0657	-0.1485	0.001358	0.001614	0.001401	0.1731	0.1718	0.1738	0.0779	0.1115	0.0726	0.1439	0.1319	0.0079	0.0848	0.0949	0.1616	0.1521	0.2052	0.1306	0.0968	0.1793	0.1622	0.1471	0.1221	0.161	0.186	0.1072	0.0626	0.1626	0.1676	0.1815
chr1.1	9900001	10000000	9946584	2816	2816	2816	2816	1248	1412	1410	286.7421	308.4105	374.9221	351.7733	397.9999	386.7932	-0.7747	-0.9435	-0.1264	0.001018	0.001095	0.001331	0.1444	0.1504	0.1451	0.1583	0.1245	0.0906	0.0795	0.0913	0.0025	0.1651	0.0291	0.0966	0.0994	0.076	0.1012	0.1271	0.0657	0.1023	0.158	0.1339	0.1602	0.1879	0.0849	0.0966	0.0778	0.0941	0.1374
chr1.1	10000001	10100000	10052221	2933	2933	2933	2933	1415	1410	1618	390.8737	357.3368	437.7792	398.8455	397.4362	443.8521	-0.0838	-0.4229	-0.0564	0.001333	0.001218	0.001493	0.1725	0.172	0.1638	0.1531	0.0998	0.0959	0.1204	0.1057	0.0044	0.1589	0.0307	0.1319	0.1521	0.1579	0.1589	0.1377	0.1132	0.1913	0.1616	0.1602	0.1391	0.1613	0.1463	0.1845	0.1217	0.1067	0.0801
chr1.1	10100001	10200000	10147281	2650	2650	2650	2650	1214	1320	1336	245.6579	356.6842	369.6753	342.1897	372.0679	366.4934	-1.1821	-0.1733	0.0357	0.000927	0.001346	0.001395	0.1345	0.1428	0.1516	0.0859	0.1043	0.0515	0.0642	0.1249	0.1106	0.1211	0.0283	0.1038	0.0608	0.1468	0.1815	0.0996	0.134	0.126	0.1117	0.1026	0.143	0.0619	0.1026	0.1181	0.1351	0.1653	0.1381
chr1.1	10200001	10300000	10251764	2779	2779	2779	2779	1244	1293	1479	348.2842	252.9053	371.6104	350.6458	364.4574	405.7214	-0.0282	-1.2827	-0.3462	0.001253	0.00091	0.001337	0.1408	0.1625	0.1392	0.1339	0.1149	0.1079	0.1677	0.0781	0.1108	0.1454	0.0277	0.1195	0.1303	0.0849	0.1576	0.1537	0.1483	0.0964	0.1828	0.1468	0.0802	0.0878	0.1716	0.0982	0.1108	0.0428	0.0788
chr1.1	10300001	10400000	10348933	2728	2728	2728	2728	1171	1311	1250	268.2158	286.8895	291.4156	330.0693	369.5311	342.9018	-0.7852	-0.9373	-0.6181	0.000983	0.001052	0.001068	0.1277	0.1231	0.1275	0.1158	0.0928	0.0941	0.1122	0.1023	0.1015	0.1408	0.0982	0.1199	0.1158	0.1371	0.1081	0.1184	0.0817	0.0737	0.0726	0.1283	0.0781	0.1199	0.0909	0.0737	0.1316	0.0865	0.1195
chr1.1	10400001	10500000	10449452	2816	2816	2816	2816	1084	1335	1333	241.4158	273.7789	259.0433	305.5467	376.2959	365.6705	-0.8793	-1.1418	-1.2006	0.000857	0.000972	0.00092	0.1101	0.1373	0.1159	0.0948	0.2176	0.1033	0.0465	0.0774	0.1154	0.0714	0.0909	0.0991	0.098	0.1388	0.1175	0.0852	0.0767	0.0969	0.0732	0.1044	0.0657	0.1051	0.0866	0.0859	0.0575	0.1154	0.0586
chr1.1	10500001	10600000	10545656	2872	2872	2872	2872	1522	1567	1380	422.3895	498.6684	356.7273	429.0055	441.6897	378.5636	-0.0646	0.5408	-0.2375	0.001471	0.001736	0.001242	0.1919	0.1626	0.1742	0.0916	0.0925	0.0803	0.1925	0.1692	0.148	0.1539	0.1539	0.1856	0.1779	0.2023	0.1024	0.1567	0.1205	0.1866	0.1811	0.1483	0.1114	0.0522	0.1215	0.1285	0.1852	0.0992	0.2051
chr1.1	10600001	10700000	10651467	2558	2558	2558	2558	939	1068	1177	158.1684	200.8421	231.3896	264.6756	301.0367	322.8763	-1.6853	-1.3943	-1.1664	0.000618	0.000785	0.000905	0.0889	0.1021	0.1003	0.1202	0.1473	0.0869	0.0524	0.1357	0.0321	0.1493	0.0797	0.088	0.068	0.018	0.1255	0.0891	0.0829	0.0379	0.0614	0.0403	0.0555	0.0051	0.0829	0.0387	0.0555	0.0727	0.1177
chr1.1	10700001	10800000	10749399	3006	3006	3006	3006	1552	1485	1533	389.9316	360.6474	422.1775	437.4616	418.5764	420.5347	-0.4555	-0.5801	0.0161	0.001297	0.0012	0.001404	0.1644	0.1812	0.164	0.1396	0.1482	0.1166	0.0998	0.1261	0.1354	0.16	0.16	0.1248	0.0908	0.1514	0.1783	0.1321	0.0925	0.154	0.1271	0.1297	0.1677	0.0037	0.1041	0.1181	0.1181	0.0749	0.1055
chr1.1	10800001	10900000	10849474	2991	2991	2991	2991	1332	1440	1678	280.5632	399.3789	411.013	375.4503	405.8922	460.3114	-1.0592	-0.0673	-0.4411	0.000938	0.001335	0.001374	0.148	0.183	0.1803	0.134	0.228	0.1446	0.1588	0.0832	0.124	0.0906	0.1408	0.0197	0.1244	0.0946	0.1612	0.1936	0.0244	0.2454	0.1535	0.0769	0.0929	0.0033	0.0916	0.0512	0.1869	0.095	0.1966
chr1.1	10900001	11000000	10952649	2380	2380	2380	2380	1048	964	1132	206.9789	197.0474	265.4242	295.3994	271.7223	310.5319	-1.2539	-1.1511	-0.5979	0.00087	0.000828	0.001115	0.1173	0.1308	0.1303	0.1637	0.1392	0.1477	0.0803	0.0639	0.1214	0.0235	0.1118	0.1151	0.0836	0.0605	0.1479	0.0529	0.1218	0.0748	0.1193	0.0731	0.1164	0.1298	0.1109	0.0433	0.1038	0.0786	0.1
chr1.1	11000001	11100000	11050192	2700	2700	2700	2700	1020	971	1507	197.8474	208.9895	408.1342	287.507	273.6954	413.4024	-1.3063	-0.9902	-0.0525	0.000733	0.000774	0.001512	0.1402	0.1493	0.1698	0.3063	0.1424	0.1965	0.0878	0.1304	0.1259	0.19	0.0885	0.0611	0.0748	0.0659	0.1522	0.0837	0.0681	0.1622	0.1259	0.0711	0.1081	0.1215	0.0681	0.0626	0.1593	0.0804	0.0785
chr1.1	11100001	11200000	11150365	2341	2341	2341	2341	987	1160	972	192.5474	237.3684	223.7662	278.2053	326.9687	266.6404	-1.2897	-1.1482	-0.6616	0.000823	0.001014	0.000956	0.1065	0.1037	0.1102	0.0756	0.0778	0.0575	0.0466	0.1213	0.0935	0.1175	0.1	0.0777	0.0965	0.1141	0.1102	0.0824	0.0632	0.1012	0.0709	0.05	0.0995	0.0243	0.0551	0.082	0.0619	0.1051	0.1286
chr1.1	11200001	11300000	11256072	2934	2934	2934	2934	1526	1464	1695	341.9211	417.3211	485.1039	430.133	412.6571	464.9748	-0.8597	0.0474	0.1783	0.001165	0.001422	0.001653	0.2014	0.1746	0.1917	0.222	0.1079	0.1116	0.0545	0.1919	0.2461	0.1789	0.0743	0.1759	0.1483	0.1435	0.1769	0.105	0.151	0.1036	0.2382	0.0995	0.1292	0.1571	0.0709	0.1087	0.1506	0.0934	0.0569
chr1.1	11300001	11400000	11351378	2534	2534	2534	2534	1027	1234	1431	251.3579	337.3	334.4892	289.4801	347.8271	392.554	-0.5517	-0.1268	-0.6091	0.000992	0.001331	0.00132	0.2063	0.1433	0.1786	0.2846	0.1086	0.1508	0.1326	0.1113	0.09	0.1069	0.0754	0.1535	0.0983	0.1511	0.146	0.2103	0.0781	0.0935	0.1803	0.1121	0.0979	0.1425	0.1196	0.0805	0.1148	0.1677	0.1251
chr1.1	11400001	11500000	11449119	3206	3206	3206	3206	1626	1561	1732	381.5737	430.1158	474.9351	458.32	439.9985	475.1247	-0.702	-0.0942	-0.0016	0.00119	0.001342	0.001481	0.1763	0.1812	0.1901	0.1677	0.1536	0.1502	0.165	0.1023	0.0845	0.122	0.1525	0.1316	0.0995	0.1098	0.111	0.1731	0.0852	0.1984	0.1045	0.1354	0.1993	0.0602	0.112	0.156	0.2433	0.0905	0.1363
chr1.1	11500001	11600000	11549578	2867	2867	2867	2867	1627	1504	1284	374.6947	395.6053	285.6017	458.6019	423.9319	352.2287	-0.767	-0.2801	-0.7788	0.001307	0.00138	0.000996	0.1819	0.196	0.1401	0.1537	0.2654	0.0846	0.0673	0.24	0.1158	0.0928	0.2156	0.1078	0.1454	0.0792	0.0889	0.1175	0.0987	0.0576	0.1374	0.1695	0.105	0.0792	0.1092	0.1186	0.0774	0.1053	0.0338
chr1.1	11600001	11700000	11648590	2790	2790	2790	2790	1334	1311	1418	320.2895	309.8842	370.2987	376.0141	369.5311	388.9878	-0.6211	-0.6765	-0.1978	0.001148	0.001111	0.001327	0.1705	0.1708	0.1435	0.2071	0.1622	0.0826	0.1007	0.1269	0.1871	0.1315	0.0943	0.1108	0.128	0.1591	0.1781	0.1348	0.1419	0.1487	0.1029	0.0688	0.1584	0.1208	0.1251	0.114	0.1194	0.0892	0.1219
chr1.1	11700001	11800000	11750869	2465	2465	2465	2465	1153	1130	1194	262.6	261.9842	278.3636	324.9957	318.5127	327.5398	-0.8044	-0.7436	-0.618	0.001065	0.001063	0.001129	0.1251	0.1316	0.126	0.0825	0.0925	0.0709	0.1083	0.1112	0.1274	0.0917	0.1079	0.1103	0.142	0.1071	0.1412	0.1059	0.1205	0.1436	0.1185	0.1136	0.1124	0.1371	0.1444	0.0767	0.1404	0.0864	0.0864
chr1.1	11800001	11900000	11855004	2617	2617	2617	2617	1461	1329	1553	427.1474	369.9789	466.0736	411.8115	374.6047	426.0212	0.1561	-0.0518	0.3872	0.001632	0.001414	0.001781	0.176	0.1933	0.1719	0.0739	0.0634	0.0374	0.1991	0.196	0.2052	0.2484	0.2556	0.1685	0.1895	0.1891	0.2457	0.1884	0.1551	0.266	0.2105	0.1827	0.2251	0.2067	0.1914	0.1376	0.1674	0.1937	0.1288
chr1.1	11900001	12000000	11948383	2783	2783	2783	2783	1477	1455	1514	390.3947	419.7474	465.5498	416.3214	410.1203	415.3226	-0.261	0.0984	0.498	0.001403	0.001508	0.001673	0.1755	0.1819	0.1764	0.0955	0.0852	0.0526	0.1358	0.1232	0.1771	0.1545	0.1603	0.0844	0.147	0.1689	0.1347	0.1815	0.1574	0.1692	0.1631	0.1024	0.1868	0.1721	0.1495	0.1718	0.1768	0.1258	0.1689
chr1.1	12000001	12100000	12051838	2691	2691	2691	2691	1192	1272	1215	238.6368	318.5053	278.4675	335.9886	358.5381	333.3005	-1.2141	-0.4679	-0.6773	0.000887	0.001184	0.001035	0.1412	0.1342	0.134	0.1572	0.1682	0.0965	0.0777	0.126	0.1041	0.0907	0.1074	0.0944	0.1115	0.1457	0.1293	0.0959	0.0903	0.1156	0.1044	0.0784	0.1111	0.0881	0.0836	0.0766	0.1301	0.1408	0.1241
chr1.1	12100001	12200000	12148654	2819	2819	2819	2819	1396	1359	1440	323.9789	341.6684	375.2035	393.49	383.0608	395.0229	-0.7404	-0.4529	-0.2066	0.001149	0.001212	0.001331	0.1444	0.1698	0.1508	0.1026	0.1583	0.0866	0.1504	0.1174	0.1366	0.1426	0.1171	0.0834	0.1004	0.1302	0.1405	0.1497	0.1469	0.1469	0.1589	0.1504	0.1164	0.0795	0.1242	0.0497	0.1217	0.1195	0.1387
chr1.1	12200001	12300000	12247998	2495	2495	2495	2495	1278	1090	1189	293.0263	288.1579	306.8182	360.2294	307.2379	326.1682	-0.7818	-0.2602	-0.2442	0.001174	0.001155	0.00123	0.1406	0.1507	0.1479	0.0959	0.1146	0.1091	0.1138	0.097	0.1311	0.1251	0.1275	0.0116	0.0878	0.1511	0.0994	0.091	0.1106	0.1246	0.1519	0.1359	0.0862	0.109	0.1403	0.1222	0.1299	0.0954	0.1427
chr1.1	12300001	12400000	12352267	2751	2751	2751	2751	1203	1250	1347	277.9	269.3684	342.8788	339.0891	352.337	369.511	-0.7561	-0.9868	-0.2968	0.00101	0.000979	0.001246	0.1693	0.1687	0.1517	0.2646	0.2011	0.1559	0.0752	0.0992	0.1232	0.1447	0.1054	0.044	0.0996	0.0967	0.129	0.1134	0.1065	0.132	0.1261	0.1105	0.121	0.1628	0.0807	0.0891	0.0549	0.0952	0.1051
chr1.1	12400001	12500000	12446610	2736	2736	2736	2736	1067	1389	1402	217.0316	371.9263	360.8571	300.7549	391.5169	384.5986	-1.1662	-0.2097	-0.2542	0.000793	0.001359	0.001319	0.1494	0.1607	0.1705	0.166	0.2086	0.1225	0.0786	0.1689	0.1323	0.1663	0.076	0.1096	0.0705	0.1433	0.1451	0.1356	0.0877	0.1597	0.1506	0.0757	0.1634	0.1385	0.061	0.064	0.1349	0.1597	0.1561
chr1.1	12500001	12600000	12548981	2476	2476	2476	2476	1081	1091	1055	235.6	220.4105	225.2381	304.7011	307.5197	289.4091	-0.9501	-1.1867	-0.9125	0.000952	0.00089	0.00091	0.1654	0.166	0.1018	0.2899	0.2863	0.0626	0.0529	0.0614	0.0626	0.1276	0.1131	0.0957	0.0856	0.1058	0.1309	0.105	0.0884	0.0957	0.0464	0.0969	0.0909	0.0998	0.0537	0.063	0.0925	0.1066	0.0812
chr1.1	12600001	12700000	12649529	2850	2850	2850	2850	1423	1344	1410	356.8737	275.6053	338.0563	401.1005	378.8328	386.7932	-0.4622	-1.142	-0.5188	0.001252	0.000967	0.001186	0.1689	0.1697	0.1582	0.2113	0.1671	0.1927	0.107	0.0947	0.1042	0.1196	0.1088	0.0298	0.0863	0.1347	0.1418	0.0884	0.1554	0.0954	0.1389	0.1056	0.1382	0.0723	0.1081	0.1512	0.0832	0.1067	0.0989
chr1.1	12700001	12800000	12749703	3037	3037	3037	3037	1732	1651	1550	439.9368	421.0211	464.2468	488.1982	465.3667	425.1982	-0.4145	-0.3995	0.3782	0.001449	0.001386	0.001529	0.1696	0.181	0.1698	0.0915	0.0994	0.0776	0.2048	0.1666	0.0846	0.1969	0.1837	0.0112	0.111	0.1775	0.1801	0.1548	0.1271	0.134	0.1943	0.1442	0.1426	0.1047	0.0803	0.1162	0.1538	0.1241	0.0257
chr1.1	12800001	12900000	12851897	2557	2557	2557	2557	1379	1386	1376	386.6737	375.2895	339.2814	388.6982	390.6713	377.4663	-0.0218	-0.165	-0.4165	0.001512	0.001468	0.001327	0.1692	0.1933	0.1632	0.065	0.1565	0.0793	0.1381	0.1666	0.1396	0.1682	0.1928	0.1603	0.142	0.1842	0.0923	0.1517	0.1627	0.1338	0.1682	0.1459	0.1291	0.0567	0.1541	0.1541	0.1764	0.1431	0.1592
chr1.1	12900001	13000000	12951033	2879	2879	2879	2879	1333	1589	1496	304.6421	450.6579	425.8095	375.7322	447.8908	410.3849	-0.793	0.0259	0.1548	0.001058	0.001565	0.001479	0.1795	0.1818	0.1884	0.159	0.1801	0.1083	0.1056	0.1705	0.1705	0.1164	0.1153	0.1785	0.116	0.1692	0.1473	0.1626	0.1348	0.1702	0.1052	0.0924	0.1146	0.0518	0.0834	0.0983	0.189	0.14	0.1462
chr1.1	13000001	13100000	13048240	2410	2410	2410	2410	1162	1206	1128	239.2316	272.7368	300.1472	327.5325	339.9348	309.4346	-1.1296	-0.8283	-0.1235	0.000993	0.001132	0.001245	0.1227	0.1353	0.1354	0.0738	0.096	0.0662	0.0593	0.0967	0.1241	0.1535	0.0834	0.1274	0.0929	0.1523	0.0398	0.1029	0.1058	0.1402	0.144	0.1137	0.1726	0.1216	0.1066	0.0705	0.0979	0.112	0.1178
chr1.1	13100001	13200000	13149576	2688	2688	2688	2688	1434	1452	1301	364.0474	381.1211	352.6364	404.201	409.2747	356.8922	-0.4164	-0.2883	-0.0491	0.001354	0.001418	0.001312	0.1633	0.1625	0.1682	0.0836	0.1006	0.1064	0.1034	0.0889	0.0986	0.1622	0.1644	0.1403	0.1373	0.1778	0.1347	0.1629	0.1443	0.1689	0.1581	0.1269	0.1354	0.1124	0.1488	0.1116	0.1641	0.1339	0.1812
chr1.1	13200001	13300000	13253375	2968	2968	2968	2968	1504	1582	1631	385.1158	410.3316	491.6277	423.9319	445.9177	447.4182	-0.3838	-0.3345	0.407	0.001298	0.001383	0.001656	0.169	0.1781	0.1816	0.1181	0.0948	0.0904	0.155	0.1358	0.128	0.1499	0.1375	0.0927	0.1658	0.1914	0.1725	0.0654	0.1024	0.215	0.1846	0.0984	0.1055	0.1789	0.1331	0.0987	0.1425	0.1176	0.1408
chr1.1	13300001	13400000	13350316	3252	3252	3252	3252	1424	1618	1790	330.0789	403.6263	466.5195	401.3823	456.065	491.0354	-0.7446	-0.482	-0.2057	0.001015	0.001241	0.001435	0.1405	0.15	0.1616	0.1118	0.1023	0.0957	0.0836	0.1307	0.135	0.1848	0.1282	0.1212	0.1261	0.1541	0.1405	0.1451	0.0919	0.143	0.159	0.1076	0.1415	0.1147	0.1092	0.0969	0.1236	0.1368	0.1298
chr1.1	13400001	13500000	13450717	2740	2740	2740	2740	1265	1430	1349	321.0632	350.5579	369.5931	356.5651	403.0735	370.0596	-0.4172	-0.5461	-0.0052	0.001172	0.001279	0.001349	0.1523	0.1567	0.153	0.1106	0.1103	0.0774	0.0931	0.1201	0.1113	0.1423	0.1055	0.1412	0.135	0.15	0.1182	0.1354	0.1066	0.1624	0.1569	0.1036	0.1237	0.0547	0.1438	0.0861	0.1299	0.0993	0.1296
chr1.1	13500001	13600000	13550644	2948	2948	2948	2948	1547	1653	1485	381.4263	436.6684	433.7056	436.0523	465.9305	407.3673	-0.5251	-0.2633	0.2663	0.001294	0.001481	0.001471	0.1738	0.1703	0.1769	0.1148	0.1057	0.092	0.1245	0.1737	0.1326	0.1754	0.1231	0.1496	0.1089	0.1306	0.134	0.1143	0.1164	0.1472	0.1723	0.1228	0.1845	0.1225	0.173	0.1418	0.1794	0.1415	0.1364
chr1.1	13600001	13700000	13650680	2599	2599	2599	2599	1305	1279	986	282.4526	271.8632	213.4459	367.8398	360.5112	270.4809	-0.9728	-1.0305	-0.8677	0.001087	0.001046	0.000821	0.1312	0.1238	0.108	0.1057	0.133	0.0745	0.1004	0.1081	0.0693	0.0954	0.1324	0.1016	0.1181	0.122	0.0735	0.1204	0.1047	0.0846	0.0862	0.1043	0.1043	0.0546	0.0846	0.1047	0.0893	0.125	0.0377
chr1.1	13700001	13800000	13752503	2479	2479	2479	2479	1104	1063	1115	225.0211	207.8105	266.1688	311.1841	299.6274	305.8684	-1.16	-1.2837	-0.5342	0.000908	0.000838	0.001074	0.1109	0.1143	0.1118	0.1217	0.0725	0.0791	0.096	0.0871	0.1073	0.1279	0.1053	0.0956	0.1065	0.1	0.1347	0.1097	0.1109	0.1198	0.1251	0.0992	0.1521	0.0912	0.0875	0.0746	0.0795	0.0783	0.0758
chr1.1	13800001	13900000	13847507	2392	2392	2392	2392	1167	1170	969	229.5579	238.4368	228.1558	328.9418	329.7874	265.8175	-1.266	-1.1606	-0.583	0.00096	0.000997	0.000954	0.1144	0.1248	0.1188	0.0798	0.1347	0.1002	0.0748	0.0916	0.1041	0.1037	0.1137	0.1003	0.0836	0.1451	0.097	0.1204	0.1054	0.1087	0.1037	0.1091	0.0857	0.074	0.1304	0.0828	0.0288	0.1037	0.1024
chr1.1	13900001	14000000	13951911	2692	2692	2692	2692	1356	1486	1170	334.3579	388.4789	299.7922	382.2152	418.8582	320.9561	-0.5248	-0.304	-0.2714	0.001242	0.001443	0.001114	0.1749	0.1578	0.164	0.1345	0.1482	0.1269	0.1233	0.1627	0.0817	0.14	0.1274	0.1501	0.1036	0.1794	0.0996	0.1207	0.1256	0.1501	0.0944	0.1267	0.1159	0.0602	0.114	0.123	0.14	0.1356	0.1649
chr1.1	14000001	14100000	14047977	2481	2481	2481	2481	1062	1207	1002	226.7526	276.3579	239.0866	299.3455	340.2166	274.8701	-1.0159	-0.7865	-0.5357	0.000914	0.001114	0.000964	0.1288	0.1337	0.1311	0.1217	0.1781	0.1184	0.083	0.1064	0.1016	0.1036	0.1056	0.0766	0.1233	0.152	0.0601	0.1044	0.0613	0.0826	0.0899	0.0806	0.0822	0.0939	0.11	0.0617	0.1116	0.1229	0.0758
chr1.1	14100001	14200000	14149653	2307	2307	2307	2307	1016	1156	891	211.6421	252.9526	206.8961	286.3795	325.8413	244.4204	-1.0932	-0.9373	-0.6316	0.000917	0.001096	0.000897	0.1188	0.1136	0.1209	0.0843	0.1141	0.0986	0.078	0.1053	0.088	0.0564	0.1023	0.0954	0.088	0.1361	0.1006	0.1218	0.0975	0.091	0.0967	0.0941	0.0936	0.0867	0.1071	0.0832	0.1313	0.1045	0.1231
chr1.1	14200001	14300000	14249612	2470	2470	2470	2470	1036	1245	1045	220.5579	287.9158	258.8225	292.0169	350.9277	286.6659	-1.0251	-0.7524	-0.3997	0.000893	0.001166	0.001048	0.1288	0.1247	0.1296	0.1143	0.1268	0.0807	0.0575	0.1449	0.1081	0.1251	0.1166	0.1283	0.1437	0.1069	0.132	0.0915	0.0879	0.0887	0.1389	0.1045	0.0717	0.0555	0.096	0.0879	0.1417	0.0972	0.1089
chr1.1	14300001	14400000	14347643	2258	2258	2258	2258	992	1090	647	156.0316	228.6579	148.5671	279.6147	307.2379	177.486	-1.8513	-1.0715	-0.6696	0.000691	0.001013	0.000658	0.1084	0.1079	0.1281	0.1225	0.2347	0.2158	0.0664	0.1568	0.0562	0.058	0.0859	0.1426	0.0562	0.1107	0.0416	0.1045	0.0819	0.085	0.0859	0.0456	0.0695	0.0137	0.1001	0.0593	0.0704	0.0775	0.1182
chr1.1	14400001	14500000	14452021	2220	2220	2220	2220	910	1047	853	152.6158	222.5316	185.8095	256.5013	295.1175	233.9962	-1.6961	-1.0303	-0.8471	0.000687	0.001002	0.000837	0.1063	0.0986	0.1006	0.1168	0.13	0.046	0.0577	0.0982	0.0833	0.132	0.0901	0.0887	0.0739	0.1311	0.0698	0.1324	0.0752	0.0856	0.0982	0.0653	0.1068	0.0356	0.0838	0.0464	0.0865	0.1077	0.0856
chr1.1	14500001	14600000	14549819	2312	2312	2312	2312	867	997	910	136.1895	211.4684	210.4545	244.381	281.024	249.6325	-1.8538	-1.0367	-0.6457	0.000589	0.000915	0.00091	0.0943	0.097	0.1121	0.1154	0.1295	0.1047	0.058	0.1125	0.096	0.0796	0.0908	0.0709	0.064	0.0934	0.0705	0.1151	0.0489	0.0835	0.08	0.0493	0.0995	0.0874	0.0545	0.032	0.0843	0.0688	0.1064
chr1.1	14600001	14700000	14652064	2520	2520	2520	2520	937	1128	1141	162.7263	272.2158	265.9394	264.1118	317.9489	313.0007	-1.6077	-0.6026	-0.6189	0.000646	0.00108	0.001055	0.1282	0.1432	0.1274	0.1995	0.2568	0.0899	0.0512	0.1063	0.0762	0.1294	0.069	0.0742	0.0702	0.1214	0.1901	0.1048	0.0782	0.1131	0.102	0.0452	0.102	0.0885	0.0595	0.0087	0.0647	0.1306	0.1373
chr1.1	14700001	14800000	14749029	1943	1943	1943	1943	900	779	630	158.3526	164.5316	119.5931	253.6827	219.5764	172.8225	-1.5737	-1.0494	-1.2657	0.000815	0.000847	0.000616	0.1098	0.0986	0.0907	0.1413	0.1629	0.1101	0.069	0.104	0.0551	0.0715	0.1096	0.0664	0.0978	0.1163	0.0314	0.0952	0.0571	0.054	0.0782	0.0685	0.0818	0.0479	0.0896	0.0371	0.0314	0.0751	0.0741
chr1.1	14800001	14900000	14850837	2502	2502	2502	2502	1106	1038	1069	236.3789	200.6737	230.3117	311.7478	292.5807	293.2496	-1.0129	-1.3159	-0.8833	0.000945	0.000802	0.000921	0.117	0.1124	0.1149	0.1481	0.0951	0.1456	0.0751	0.1063	0.0807	0.1071	0.1167	0.0895	0.1127	0.0827	0.1163	0.0959	0.0919	0.1095	0.0895	0.0875	0.0895	0.0528	0.0639	0.0987	0.0807	0.0807	0.0815
chr1.1	14900001	15000000	14951648	2507	2507	2507	2507	1225	1188	1040	266.1316	251.1158	243.0649	345.2903	334.8611	285.2943	-0.9607	-1.0479	-0.6092	0.001062	0.001002	0.00097	0.147	0.1274	0.1374	0.1788	0.1154	0.1679	0.0858	0.0977	0.061	0.1125	0.1496	0.1356	0.0957	0.1524	0.0937	0.1057	0.1069	0.0945	0.1177	0.0989	0.1177	0.0726	0.1013	0.0878	0.0909	0.061	0.0483
chr1.1	15000001	15100000	15049167	2450	2450	2450	2450	1079	935	1030	181.0158	158.8947	258.3593	304.1373	263.5481	282.5511	-1.696	-1.6631	-0.3523	0.000739	0.000649	0.001055	0.0856	0.1325	0.1186	0.1069	0.195	0.1656	0.0596	0.0714	0.1314	0.1004	0.0616	0.0824	0.0665	0.0661	0.129	0.0739	0.0718	0.1155	0.0976	0.0763	0.1151	0.0706	0.131	0.0649	0.0669	0.0669	0.0596
chr1.1	15100001	15200000	15153668	2611	2611	2611	2611	1191	1275	1169	285.5158	330.3211	292.4675	335.7067	359.3838	320.6817	-0.6265	-0.3389	-0.3622	0.001094	0.001265	0.00112	0.1527	0.1619	0.1429	0.1313	0.1911	0.0922	0.1003	0.1792	0.1206	0.0766	0.0647	0.1348	0.0862	0.0866	0.118	0.1398	0.1337	0.0816	0.0996	0.1141	0.1256	0.1007	0.0931	0.1256	0.1352	0.0823	0.152
chr1.1	15200001	15300000	15248020	2254	2254	2254	2254	1029	943	826	217.1947	221.4053	161.6753	290.0438	265.803	226.5895	-1.0521	-0.6996	-1.1783	0.000964	0.000982	0.000717	0.1245	0.1061	0.1111	0.1253	0.1188	0.1365	0.0878	0.11	0.0945	0.0701	0.0803	0.1207	0.0883	0.0989	0.0546	0.1349	0.1229	0.0701	0.0856	0.0772	0.0776	0.0909	0.1202	0.0821	0.1065	0.1216	0.1043
chr1.1	15300001	15400000	15351464	2441	2441	2441	2441	1135	1092	1196	268.4263	229.0105	297.5714	319.922	307.8016	328.0884	-0.6744	-1.0724	-0.3829	0.0011	0.000938	0.001219	0.1322	0.1433	0.1345	0.1322	0.1075	0.1114	0.1012	0.0873	0.1528	0.0815	0.1008	0.0938	0.1221	0.1463	0.1475	0.1045	0.0787	0.1249	0.1217	0.1057	0.1512	0.1307	0.1024	0.0488	0.0955	0.0881	0.1155
chr1.1	15400001	15500000	15453803	2461	2461	2461	2461	1077	1181	943	231.2684	236.7158	219.6753	303.5736	332.888	258.6851	-0.9978	-1.2105	-0.6205	0.00094	0.000962	0.000893	0.1107	0.1281	0.118	0.0775	0.1691	0.1223	0.061	0.0898	0.0979	0.0866	0.1036	0.0605	0.0922	0.1166	0.1121	0.0849	0.1154	0.1239	0.0833	0.0922	0.0837	0.0947	0.1162	0.0362	0.1138	0.0939	0.0654
chr1.1	15500001	15600000	15549981	2614	2614	2614	2614	1137	1255	1254	227.2526	320.5263	326.9437	320.4857	353.7464	343.9991	-1.2189	-0.3935	-0.2041	0.000869	0.001226	0.001251	0.1416	0.1502	0.1465	0.1528	0.1745	0.0856	0.0895	0.114	0.1259	0.122	0.1021	0.1534	0.1117	0.1301	0.1458	0.1247	0.1002	0.1408	0.145	0.0868	0.1117	0.0826	0.0712	0.0402	0.1324	0.1588	0.0822
chr1.1	15600001	15700000	15648853	2841	2841	2841	2841	1363	1350	1406	329.6737	313.9947	366.9394	384.1883	380.524	385.6959	-0.5947	-0.7328	-0.2002	0.00116	0.001105	0.001292	0.1361	0.1526	0.1466	0.0936	0.111	0.1021	0.1091	0.1197	0.0898	0.1137	0.1204	0.1341	0.1028	0.1302	0.1507	0.1105	0.1197	0.1545	0.1211	0.101	0.107	0.1341	0.1102	0.1352	0.1197	0.0975	0.0954
chr1.1	15700001	15800000	15750664	2675	2675	2675	2675	1318	1324	1259	313.6368	315.2526	343.6407	371.5041	373.1954	345.3707	-0.6528	-0.6507	-0.0206	0.001172	0.001179	0.001285	0.1576	0.1541	0.153	0.1488	0.1147	0.1101	0.1062	0.1312	0.1428	0.1219	0.1121	0.132	0.108	0.1693	0.1047	0.1252	0.1256	0.1514	0.1585	0.1279	0.1155	0.0815	0.1065	0.114	0.1279	0.1084	0.1039
chr1.1	15800001	15900000	15847895	2502	2502	2502	2502	1107	1052	1003	223.5053	218.0316	210.3939	312.0297	296.5268	275.1444	-1.1886	-1.1089	-0.9684	0.000893	0.000871	0.000841	0.1171	0.1056	0.1154	0.1437	0.1002	0.1511	0.0671	0.1023	0.1099	0.0991	0.0751	0.0763	0.0791	0.0923	0.0671	0.1027	0.0943	0.0767	0.0747	0.048	0.0891	0.0803	0.1267	0.038	0.0847	0.0795	0.0767
chr1.1	15900001	16000000	15951623	2447	2447	2447	2447	1100	1061	1182	268.3947	229.0526	309.0087	310.0566	299.0637	324.2479	-0.5629	-0.9807	-0.1935	0.001097	0.000936	0.001263	0.1291	0.15	0.1358	0.1215	0.1216	0.1068	0.096	0.1157	0.1079	0.1377	0.1251	0.1022	0.1279	0.1099	0.1263	0.096	0.0834	0.1214	0.1275	0.1136	0.15	0.1063	0.0997	0.0658	0.0964	0.0797	0.0821
chr1.1	16000001	16100000	16048707	2543	2543	2543	2543	1113	1118	1065	231.5474	219.4263	250.7576	313.7209	315.1302	292.1523	-1.0974	-1.2724	-0.5831	0.000911	0.000863	0.000986	0.11	0.1139	0.1102	0.11	0.093	0.0889	0.0822	0.0641	0.0724	0.1345	0.0818	0.0669	0.0669	0.1192	0.0869	0.0665	0.0771	0.0755	0.0684	0.0979	0.1054	0.0932	0.0865	0.0724	0.0621	0.0657	0.0712
chr1.1	16100001	16200000	16149667	2451	2451	2451	2451	1237	1030	1096	277.3421	216.8526	273.7576	348.6727	290.3257	300.6563	-0.8573	-1.0601	-0.3682	0.001132	0.000885	0.001117	0.1293	0.1445	0.1258	0.1265	0.1273	0.1157	0.1	0.0796	0.1297	0.1612	0.1265	0.0824	0.1314	0.1077	0.0942	0.0804	0.091	0.0783	0.1024	0.1028	0.1163	0.1065	0.0755	0.1077	0.0669	0.0894	0.0955
chr1.1	16200001	16300000	16248150	2418	2418	2418	2418	954	1217	1138	172.7842	288.5684	245.3117	268.9036	343.0353	312.1778	-1.4971	-0.6653	-0.8816	0.000715	0.001193	0.001015	0.145	0.1164	0.1333	0.2106	0.1493	0.096	0.0298	0.1369	0.074	0.105	0.0819	0.1203	0.0418	0.1266	0.0724	0.1332	0.0782	0.1001	0.1315	0.0782	0.1096	0.1034	0.091	0.0492	0.1857	0.1249	0.1055
chr1.1	16300001	16400000	16349589	2583	2583	2583	2583	1047	1424	1056	244.6895	331.8421	201.2424	295.1175	401.3823	289.6834	-0.7158	-0.7262	-1.2565	0.000947	0.001285	0.000779	0.1503	0.1222	0.123	0.1511	0.176	0.0904	0.0705	0.1278	0.0949	0.0527	0.1254	0.1309	0.0949	0.1734	0.1208	0.101	0.1115	0.0449	0.0608	0.1235	0.0875	0.0515	0.0759	0.0786	0.0921	0.108	0.1374
chr1.1	16400001	16500000	16451128	2526	2526	2526	2526	1214	1181	1092	287.5895	252.8474	251.2424	342.1897	332.888	299.559	-0.6686	-1.0075	-0.6638	0.001139	0.001001	0.000995	0.1382	0.1381	0.1187	0.1301	0.1314	0.0886	0.0966	0.1006	0.0978	0.0998	0.1421	0.1033	0.118	0.1081	0.1235	0.0875	0.1021	0.1053	0.095	0.0891	0.093	0.0511	0.0954	0.1013	0.0962	0.0855	0.0914
chr1.1	16500001	16600000	16547930	2468	2468	2468	2468	1146	1145	1201	281.0684	278.8632	296.8658	323.0226	322.7407	329.46	-0.5442	-0.5696	-0.4073	0.001139	0.00113	0.001203	0.146	0.1564	0.1426	0.1282	0.1465	0.1018	0.1098	0.0985	0.0596	0.1021	0.1572	0.1135	0.124	0.1337	0.1455	0.1224	0.09	0.1345	0.1459	0.0713	0.1321	0.0446	0.0985	0.1049	0.0798	0.1191	0.0843
chr1.1	16600001	16700000	16651428	2488	2488	2488	2488	1143	1306	1171	252.3263	341.9105	308.3723	322.177	368.1217	321.2304	-0.9084	-0.2984	-0.1648	0.001014	0.001374	0.001239	0.1476	0.1556	0.1492	0.108	0.1624	0.0678	0.0973	0.1338	0.0744	0.1206	0.0856	0.1507	0.1174	0.1451	0.1242	0.1756	0.0868	0.1154	0.1254	0.0836	0.1109	0.1158	0.1033	0.0896	0.1346	0.1238	0.1479
chr1.1	16700001	16800000	16749671	2255	2255	2255	2255	1059	997	926	225.6947	240.7421	213.8701	298.4999	281.024	254.0216	-1.0218	-0.6004	-0.6503	0.001001	0.001068	0.000948	0.1242	0.1182	0.1219	0.0934	0.0982	0.0967	0.0732	0.133	0.102	0.1118	0.1078	0.1007	0.1149	0.1392	0.0958	0.0834	0.1144	0.0962	0.0993	0.0585	0.0732	0.0692	0.1237	0.0958	0.1051	0.106	0.1002
chr1.1	16800001	16900000	16845680	1910	1910	1910	1910	770	879	821	149.4579	199.4895	190.4242	217.0396	247.7634	225.2179	-1.3034	-0.8159	-0.6354	0.000783	0.001044	0.000997	0.1249	0.119	0.1177	0.1585	0.1462	0.0725	0.0618	0.0806	0.0969	0.067	0.1	0.0906	0.0853	0.055	0.1335	0.1073	0.0675	0.078	0.0785	0.0686	0.1314	0.0853	0.0817	0.0817	0.0754	0.1105	0.1
chr1.1	16900001	17000000	16949371	2258	2258	2258	2258	1013	953	983	225.7789	226.1947	168.9654	285.5339	268.6217	269.658	-0.8766	-0.6615	-1.5365	0.001	0.001002	0.000748	0.1376	0.1015	0.1226	0.1611	0.0766	0.1712	0.0611	0.058	0.0917	0.1005	0.1391	0.1568	0.0934	0.0337	0.0731	0.1076	0.1209	0.054	0.0536	0.1107	0.0939	0.1076	0.1151	0.1041	0.0934	0.0793	0.128
chr1.1	17000001	17100000	17049185	2383	2383	2383	2383	1087	1049	1129	239.1789	239.0053	263.7706	306.3923	295.6812	309.7089	-0.919	-0.803	-0.6105	0.001004	0.001003	0.001107	0.1387	0.1473	0.1345	0.1641	0.168	0.1231	0.0802	0.1372	0.0835	0.1313	0.0995	0.0659	0.1267	0.0478	0.1351	0.1171	0.1309	0.1167	0.1393	0.1066	0.1292	0.0915	0.1133	0.099	0.1188	0.1091	0.0852
chr1.1	17100001	17200000	17145878	2044	2044	2044	2044	779	687	841	118.5789	118.7263	164.1948	219.5764	193.6444	230.7043	-1.9255	-1.6189	-1.1858	0.00058	0.000581	0.000803	0.0672	0.0779	0.0793	0.075	0.0601	0.0691	0.0396	0.0264	0.0802	0.0734	0.0607	0.0881	0.0753	0.0303	0.0523	0.0597	0.0558	0.0582	0.0602	0.0499	0.1218	0.0719	0.0538	0.0533	0.0616	0.0504	0.0391
chr1.1	17200001	17300000	17250252	1814	1814	1814	1814	754	573	625	116.4737	87.6421	98.9004	212.5297	161.5113	171.4509	-1.8918	-1.9126	-1.7389	0.000642	0.000483	0.000545	0.0726	0.0701	0.0683	0.1297	0.0849	0.1435	0.0546	0.0447	0.048	0.0865	0.0865	0.0507	0.0656	0.0513	0.0562	0.0546	0.0601	0.0491	0.0568	0.0502	0.0507	0.038	0.0667	0.054	0.0612	0.0347	0.0325
chr1.1	17300001	17400000	17352278	2118	2118	2118	2118	1046	732	796	213.4684	165.8211	188.5022	294.8356	206.3286	218.3599	-1.1561	-0.8217	-0.5623	0.001008	0.000783	0.00089	0.1247	0.1157	0.098	0.1677	0.1008	0.0803	0.0949	0.1143	0.0675	0.0793	0.1213	0.0907	0.1171	0.0321	0.127	0.0788	0.0831	0.0935	0.0902	0.0798	0.1053	0.0996	0.0949	0.0515	0.0614	0.0585	0.0878
chr1.1	17400001	17500000	17447156	2627	2627	2627	2627	1178	945	1371	249.0211	200.2579	390.2121	332.0424	266.3668	376.0947	-1.0477	-1.0395	0.1546	0.000948	0.000762	0.001485	0.1957	0.1732	0.1538	0.3979	0.1764	0.1564	0.0426	0.0906	0.1507	0.1957	0.1435	0.0491	0.0716	0.0255	0.1721	0.0807	0.0796	0.1283	0.1058	0.1108	0.158	0.048	0.0792	0.1039	0.0765	0.0818	0.059
chr1.1	17500001	17600000	17549755	1900	1900	1900	1900	894	770	810	184.7684	157.2263	167.7446	251.9914	217.0396	222.2004	-1.1171	-1.1536	-1.0079	0.000972	0.000828	0.000883	0.1193	0.1065	0.1116	0.1433	0.0707	0.1345	0.0858	0.1521	0.0979	0.1211	0.1526	0.1126	0.1058	0.0453	0.0858	0.0758	0.1142	0.0616	0.0595	0.0721	0.1084	0.0632	0.1416	0.0532	0.0795	0.0368	0.0747
chr1.1	17600001	17700000	17652094	2134	2134	2134	2134	904	780	1022	198.6263	142.4526	251.974	254.8101	219.8583	280.3565	-0.9234	-1.4738	-0.4166	0.000931	0.000668	0.001181	0.0979	0.1296	0.1324	0.1032	0.1036	0.1792	0.1097	0.0797	0.0769	0.1251	0.0665	0.0736	0.0712	0.037	0.1139	0.0769	0.0515	0.089	0.104	0.0525	0.1542	0.105	0.1059	0.0825	0.0604	0.059	0.0754
chr1.1	17700001	17800000	17750822	1814	1814	1814	1814	723	633	616	114.9368	96.6316	133.8398	203.7917	178.4235	168.982	-1.8248	-1.9177	-0.8545	0.000634	0.000533	0.000738	0.0656	0.084	0.0795	0.06	0.103	0.1134	0.0436	0.048	0.081	0.07	0.075	0.0584	0.0529	0.0336	0.0865	0.0347	0.0413	0.0524	0.059	0.0568	0.1036	0.0843	0.075	0.0634	0.0491	0.0584	0.054
[truncated: 8,427 more rows]
[truncated: 21 more columns]
