# Supplementary material for: Genomic Architecture Predicts Tree Topology, Population Structuring, and Demographic History in Amazonian Birds
Source: Genome Biol Evol. 2024 Jan 17;16(1):evae002. doi: 10.1093/gbe/evae002 (PMC10823491; doi:10.1093/gbe/evae002)
Supplement: evae002_Supplementary_Data [file evae002_supplementary_data.zip › Supplementary_Tables/Table_S4.csv]

scaffold	start	end	mid	sites	l_bel	l_xin	l_tap	S_bel	S_xin	S_tap	thetaPi_bel	thetaPi_xin	thetaPi_tap	thetaW_bel	thetaW_xin	thetaW_tap	TajD_bel	TajD_xin	TajD_tap	pi_bel	pi_xin	pi_tap	dxy_bel_xin	dxy_bel_tap	dxy_xin_tap	Fst_bel_xin	Fst_bel_tap	Fst_xin_tap	het_xsTP36025	het_xsTP36276	het_xsGAPX047	het_xsGUR156	het_xsPIME217	het_xsA08267	het_xsRDP017	het_xsUHE455	het_xsFTA012	het_xsTP38597	het_xsTP81164	het_xsFRC041	het_xsMAYA066	het_xsGAPTO037	het_xsMRJ498	het_xsTP51965	het_xsBR163.212	het_xsMPDS1294	het_xsGAPTO271	het_xsLCA23	het_xsCOUFT0424
chr1	1	100000	52165	1076	1076	1076	1076	671	760	878	207.2526	231.3877	293.3922	189.1345	203.5192	255.2658	0.4008	0.5545	0.6388	0.001926	0.00215	0.002727	0.2059	0.261	0.2668	0.005	0.0593	0.0458	0.2788	0.3169	0.3439	0.1515	0.3606	0.3262	0.2147	0.2165	0.2946	0.118	0.2565	0.289	0.1478	0.2584	0.2379	0.2686	0.3002	0.3355	0.2732	0.171	0.2463
chr1	100001	200000	148069	1332	1332	1332	1332	931	1011	1058	323.1474	309.6993	351.817	262.4206	270.7341	307.5982	0.9692	0.5833	0.6151	0.002426	0.002325	0.002641	0.2441	0.2804	0.2722	0.0137	0.052	0.0465	0.3191	0.2335	0.2755	0.2658	0.295	0.2898	0.2725	0.2643	0.2943	0.3183	0.3303	0.277	0.2492	0.2267	0.2365	0.3048	0.2673	0.2703	0.274	0.1389	0.2688
chr1	200001	300000	243090	1109	1109	1109	1109	767	853	875	237.9316	277.5145	313.3333	216.194	228.4235	254.3936	0.4209	0.8706	0.9909	0.002145	0.002502	0.002825	0.2513	0.2698	0.2817	0.0394	0.0422	0.0283	0.2804	0.294	0.2822	0.3372	0.2507	0.33	0.1885	0.2173	0.2849	0.3138	0.3463	0.2155	0.2678	0.2651	0.2381	0.3237	0.3544	0.3183	0.2426	0.2822	0.2867
chr1	300001	400000	351043	1328	1328	1328	1328	946	1026	1099	334.8	340.0217	390.1046	266.6487	274.7509	319.5183	1.0704	0.9628	0.9452	0.002521	0.00256	0.002938	0.2718	0.2966	0.2895	0.0342	0.0427	0.0263	0.2628	0.32	0.2816	0.2937	0.2877	0.3328	0.2861	0.2937	0.2033	0.2108	0.2485	0.131	0.3027	0.1724	0.2553	0.2538	0.3245	0.3411	0.2756	0.2161	0.2959
chr1	400001	500000	445818	1203	1203	1203	1203	786	918	897	240.8421	272.9022	286.9477	221.5495	245.8298	260.7897	0.3645	0.4462	0.429	0.002002	0.002269	0.002385	0.2236	0.237	0.2417	0.0231	0.0398	0.0192	0.2186	0.256	0.1854	0.2203	0.3101	0.3591	0.2901	0.2095	0.2361	0.2677	0.1937	0.1006	0.2993	0.2718	0.217	0.2751	0.2336	0.212	0.2502	0.2818	0.3142
chr1	500001	600000	554605	1591	1591	1591	1591	1120	1265	1271	359.6053	418.6268	439.6863	315.694	338.7523	369.5248	0.5828	0.9561	0.8126	0.00226	0.002631	0.002764	0.2505	0.287	0.29	0.0121	0.0683	0.0364	0.3746	0.308	0.2678	0.1697	0.3627	0.3105	0.3155	0.2759	0.3042	0.2954	0.2879	0.2049	0.1615	0.0773	0.281	0.3463	0.2778	0.2986	0.3231	0.1854	0.3746
chr1	600001	700000	654071	1579	1579	1579	1579	1076	1284	1269	393.7474	439.1014	445.5948	303.2917	343.8403	368.9433	1.2495	1.1234	0.8892	0.002494	0.002781	0.002822	0.2656	0.2947	0.2971	0.0035	0.053	0.0295	0.3895	0.3749	0.1773	0.2996	0.3376	0.3534	0.1438	0.2958	0.3376	0.3205	0.3458	0.2527	0.3205	0.3591	0.2255	0.3363	0.2679	0.3369	0.3711	0.2635	0.3217
chr1	700001	800000	747041	1389	1389	1389	1389	975	1094	1119	336.5947	367.5254	358.085	274.8229	292.9605	325.333	0.9414	1.0317	0.4308	0.002423	0.002646	0.002578	0.2745	0.2766	0.2828	0.0403	0.0517	0.0398	0.2858	0.3564	0.2426	0.3067	0.2174	0.2808	0.0281	0.3009	0.3153	0.2945	0.2635	0.1087	0.3485	0.3578	0.324	0.365	0.2858	0.2966	0.3053	0.3801	0.2397
chr1	800001	900000	849520	1059	1059	1059	1059	714	782	800	236.5368	254.4674	256.8235	201.2549	209.4105	232.5884	0.7337	0.8714	0.4455	0.002234	0.002403	0.002425	0.2334	0.2666	0.2623	0.0034	0.0691	0.0417	0.2776	0.3069	0.1756	0.2663	0.3107	0.2861	0.2861	0.1955	0.2247	0.187	0.2568	0.271	0.2134	0.2531	0.2776	0.2635	0.2059	0.2191	0.2417	0.1794	0.288
chr1	900001	1000000	951569	1049	1049	1049	1049	674	818	837	244.3211	254.663	281.7386	189.9801	219.0509	243.3456	1.1969	0.6585	0.6747	0.002329	0.002428	0.002686	0.2418	0.2695	0.2745	0.0084	0.0369	0.0358	0.3117	0.2765	0.3041	0.2555	0.1163	0.3146	0.2536	0.2488	0.307	0.2993	0.3098	0.3184	0.2574	0.307	0.2421	0.3022	0.3375	0.2955	0.2498	0.3031	0.2383
chr1	1000001	1100000	1051134	912	912	912	912	585	655	659	185.2632	190.5471	198.4183	164.8937	175.4014	191.5947	0.5166	0.3495	0.1522	0.002031	0.002089	0.002176	0.2094	0.228	0.2256	0.0082	0.0412	0.0282	0.1765	0.284	0.2917	0.2961	0.0844	0.2851	0.2654	0.2621	0.2917	0.2401	0.2675	0.239	0.2829	0.2555	0.25	0.2774	0.3004	0.273	0.2215	0.2763	0.2259
chr1	1100001	1200000	1147383	1019	1019	1019	1019	665	746	764	213.0474	198.9022	253.5359	187.4433	199.7702	222.1219	0.5715	-0.0176	0.6046	0.002091	0.001952	0.002488	0.2068	0.2787	0.2859	0.0117	0.1006	0.128	0.2826	0.2983	0.1688	0.1894	0.054	0.3062	0.1443	0.21	0.0981	0.3042	0.2336	0.2826	0.1295	0.1639	0.2179	0.1737	0.2944	0.315	0.2561	0.209	0.213
chr1	1200001	1300000	1255987	963	963	963	963	574	693	742	204.3368	212.9022	223.2941	161.7932	185.5774	215.7257	1.0996	0.5961	0.15	0.002122	0.002211	0.002319	0.2184	0.2456	0.2513	0.0041	0.0516	0.0524	0.27	0.3053	0.2274	0.2658	0.2347	0.3188	0.2783	0.1693	0.1973	0.27	0.3063	0.2326	0.1921	0.2399	0.1983	0.2534	0.2575	0.2825	0.3115	0.2243	0.2461
chr1	1300001	1400000	1353482	1070	1070	1070	1070	711	771	789	247.2842	237.0471	252.6405	200.4093	206.4649	229.3903	0.9789	0.5999	0.4334	0.002311	0.002215	0.002361	0.2294	0.2654	0.2526	0.0069	0.0651	0.0498	0.2551	0.285	0.2505	0.2673	0.3262	0.3009	0.2505	0.2299	0.272	0.2738	0.2393	0.2542	0.2794	0.3121	0.2075	0.2944	0.2542	0.2757	0.2804	0.328	0.2178
chr1	1400001	1500000	1452319	909	909	909	909	568	654	629	192.4737	198.2319	204.6601	160.1019	175.1336	182.8726	0.8455	0.5338	0.5091	0.002117	0.002181	0.002251	0.217	0.2353	0.2348	0.005	0.038	0.029	0.2398	0.2882	0.1826	0.2882	0.2387	0.2552	0.2519	0.242	0.2904	0.198	0.3124	0.2607	0.2816	0.2189	0.2178	0.2871	0.2464	0.2607	0.209	0.2563	0.2266
chr1	1500001	1600000	1548286	991	991	991	991	658	743	756	227.9	225.8333	236.902	185.4702	198.9668	219.796	0.9572	0.5468	0.3327	0.0023	0.002279	0.002391	0.2338	0.2574	0.2615	0.0106	0.0476	0.0569	0.2936	0.33	0.2079	0.2472	0.2714	0.3209	0.3098	0.2654	0.2947	0.2987	0.2654	0.2987	0.2614	0.2815	0.217	0.3592	0.22	0.2735	0.2593	0.2684	0.2664
chr1	1600001	1700000	1651046	863	863	863	863	579	623	609	199.9895	192.4022	191.8497	163.2025	166.8322	177.0579	0.9427	0.6202	0.3569	0.002317	0.002229	0.002223	0.232	0.2527	0.2526	0.0103	0.0548	0.0632	0.2677	0.299	0.2793	0.2329	0.2422	0.2375	0.2839	0.2561	0.263	0.3465	0.2387	0.299	0.1692	0.299	0.2352	0.365	0.2132	0.2457	0.2746	0.1541	0.1924
chr1	1700001	1800000	1749261	778	778	778	778	439	514	540	123.2211	141.0543	151.8562	123.7408	137.6432	156.9972	-0.0175	0.1002	-0.1398	0.001584	0.001813	0.001952	0.18	0.222	0.2128	0.0292	0.1164	0.0618	0.1799	0.1915	0.1632	0.1722	0.2211	0.2288	0.1954	0.1889	0.162	0.1838	0.2326	0.2275	0.1954	0.1877	0.1555	0.1941	0.1928	0.2121	0.2044	0.1568	0.2763
chr1	1800001	1900000	1850065	806	806	806	806	535	606	618	175.4737	191	190.9739	150.8002	162.2798	179.6745	0.684	0.7161	0.2687	0.002177	0.00237	0.002369	0.2336	0.2591	0.2599	0.0136	0.067	0.0464	0.3499	0.2419	0.2568	0.196	0.273	0.2382	0.2692	0.2221	0.2159	0.2891	0.3102	0.2246	0.2581	0.2221	0.2568	0.2779	0.2481	0.2953	0.2767	0.2097	0.2928
chr1	1900001	2000000	1949339	1032	1032	1032	1032	675	826	830	220.0053	267.5109	274.8627	190.262	221.1932	241.3105	0.6541	0.8482	0.5946	0.002132	0.002592	0.002663	0.2452	0.2682	0.2789	0.0188	0.0576	0.0299	0.2917	0.3304	0.2461	0.1667	0.2771	0.3353	0.1628	0.2655	0.3295	0.219	0.2335	0.2422	0.2781	0.3285	0.1609	0.3014	0.2461	0.3101	0.2364	0.2171	0.2975
chr1	2000001	2100000	2051539	1106	1106	1106	1106	784	860	835	272.3316	278.2464	297.5556	220.9858	230.298	242.7641	0.9727	0.8434	0.9651	0.002462	0.002516	0.00269	0.2681	0.2715	0.2696	0.0377	0.0269	0.0177	0.3156	0.2613	0.2731	0.2902	0.2993	0.2794	0.2893	0.292	0.311	0.2297	0.3635	0.2821	0.2785	0.3264	0.3255	0.2893	0.3137	0.3192	0.2297	0.2948	0.264
chr1	2100001	2200000	2147357	1140	1140	1140	1140	803	909	937	289.8368	321.0036	326.8105	226.3413	243.4197	272.4192	1.1744	1.2914	0.854	0.002542	0.002816	0.002867	0.2809	0.2956	0.3047	0.0239	0.0456	0.035	0.3561	0.3658	0.4132	0.3728	0.3158	0.3404	0.3018	0.3088	0.2061	0.3219	0.3061	0.2904	0.1263	0.3395	0.2798	0.1395	0.3965	0.2632	0.2825	0.0351	0.2851
chr1	2200001	2300000	2252632	922	922	922	922	618	710	680	208.2789	207.663	224.9608	174.1954	190.1298	197.7001	0.8185	0.3734	0.5893	0.002259	0.002252	0.00244	0.2299	0.2519	0.2622	0.0098	0.0356	0.0561	0.2538	0.2831	0.2516	0.1844	0.2842	0.3069	0.1475	0.2169	0.2213	0.2863	0.2386	0.3145	0.0846	0.2017	0.2289	0.2711	0.3124	0.2625	0.2375	0.1399	0.2538
chr1	2300001	2400000	2354117	1012	1012	1012	1012	615	680	736	209.2263	207.6739	228.8366	173.3498	182.0961	213.9813	0.8657	0.5686	0.2968	0.002067	0.002052	0.002261	0.2087	0.2378	0.2326	0.0066	0.0483	0.0382	0.3152	0.2391	0.2688	0.2184	0.2599	0.2441	0.1986	0.1779	0.253	0.1966	0.2144	0.2154	0.1838	0.2391	0.2549	0.2905	0.2579	0.3053	0.2036	0.2401	0.2125
chr1	2400001	2500000	2451305	937	937	937	937	560	654	663	175.5947	180.471	188.7647	157.847	175.1336	192.7576	0.4702	0.1234	-0.0885	0.001874	0.001926	0.002015	0.1945	0.217	0.2092	0.0119	0.0562	0.0302	0.1921	0.2284	0.2412	0.2145	0.2423	0.2487	0.2273	0.19	0.206	0.1505	0.1537	0.2006	0.2049	0.2284	0.2209	0.2721	0.2497	0.2038	0.2465	0.2327	0.2252
chr1	2500001	2600000	2554000	1134	1134	1134	1134	729	802	810	232.8526	238.9819	254.5098	205.4829	214.7663	235.4957	0.5575	0.4567	0.3452	0.002053	0.002107	0.002244	0.2183	0.2394	0.2383	0.0244	0.0554	0.0457	0.2372	0.3236	0.194	0.2478	0.224	0.2857	0.2143	0.224	0.2205	0.209	0.0661	0.097	0.1869	0.2434	0.2249	0.2319	0.2451	0.2716	0.2231	0.1887	0.2549
chr1	2600001	2700000	2645915	1087	1087	1087	1087	726	784	765	236.7158	240.0942	246.3137	204.6373	209.9461	222.4127	0.6561	0.5816	0.4594	0.002178	0.002209	0.002266	0.2295	0.263	0.2778	0.0229	0.0861	0.1082	0.2567	0.1638	0.3128	0.2484	0.2603	0.2613	0.2649	0.127	0.2254	0.2484	0.2521	0.196	0.2971	0.1849	0.2364	0.3036	0.2576	0.2438	0.2953	0.2576	0.057
chr1	2700001	2800000	2746082	897	897	897	897	525	606	650	172.8737	178.0543	212.2222	147.9815	162.2798	188.9781	0.7032	0.3933	0.5256	0.001927	0.001985	0.002366	0.2004	0.2366	0.2365	0.0122	0.05	0.0423	0.2475	0.2865	0.2575	0.155	0.2598	0.2564	0.2397	0.1405	0.2263	0.2921	0.2375	0.2308	0.2352	0.2252	0.2441	0.2029	0.2586	0.2687	0.2899	0.1171	0.1505
chr1	2800001	2900000	2847927	1074	1074	1074	1074	667	742	832	227.0842	236.7681	270.0392	188.007	198.699	241.8919	0.8697	0.7758	0.4976	0.002114	0.002205	0.002514	0.2221	0.2549	0.2545	0.0142	0.0495	0.0384	0.3277	0.2132	0.2598	0.2728	0.284	0.2775	0.202	0.2365	0.2393	0.2765	0.2849	0.2542	0.2365	0.2682	0.2784	0.2765	0.297	0.2588	0.2551	0.2467	0.2495
chr1	2900001	3000000	2943205	1049	1049	1049	1049	741	816	861	262.0579	273.2681	294.6667	208.8654	218.5153	250.3233	1.0659	1.0149	0.7576	0.002498	0.002605	0.002809	0.2582	0.2849	0.2846	0.006	0.0364	0.0252	0.3413	0.3041	0.266	0.3642	0.3384	0.2822	0.1668	0.2993	0.3241	0.3565	0.2869	0.2631	0.2908	0.2917	0.2555	0.3565	0.3012	0.2707	0.2908	0.2011	0.2679
chr1	3000001	3100000	3045975	1361	1361	1361	1361	858	950	1094	285.2947	310.6268	367.8693	241.8441	254.399	318.0646	0.7523	0.8956	0.67	0.002096	0.002282	0.002703	0.2241	0.2855	0.2727	0.0119	0.0892	0.0455	0.2888	0.2535	0.2403	0.2579	0.2755	0.2961	0.1918	0.2123	0.2954	0.2807	0.2675	0.252	0.3196	0.302	0.263	0.2021	0.277	0.385	0.2741	0.1947	0.2292
chr1	3100001	3200000	3154158	1544	1544	1544	1544	928	1052	1276	299.2737	325.7319	417.915	261.575	281.7134	370.9785	0.6036	0.6333	0.5415	0.001938	0.00211	0.002707	0.2055	0.2636	0.2698	0.0077	0.0652	0.058	0.1956	0.1606	0.2053	0.1775	0.2966	0.2772	0.1198	0.193	0.2137	0.2396	0.2578	0.228	0.2189	0.2403	0.2455	0.2668	0.2584	0.2655	0.2383	0.0959	0.2759
chr1	3200001	3300000	3247888	1472	1472	1472	1472	972	1064	1182	300.4474	343.3551	399.2549	273.9773	284.9269	343.6494	0.4047	0.8312	0.6924	0.002041	0.002333	0.002712	0.222	0.2869	0.2825	0.0075	0.0965	0.0574	0.2337	0.3173	0.1909	0.1332	0.3118	0.3329	0.2337	0.1644	0.3417	0.2962	0.2982	0.2582	0.324	0.3132	0.301	0.3227	0.2561	0.3261	0.2188	0.2486	0.2228
chr1	3300001	3400000	3349395	1690	1690	1690	1690	1256	1324	1374	423.9789	451.087	490.2549	354.0282	354.5519	399.4706	0.828	1.1041	0.9728	0.002509	0.002669	0.002901	0.2694	0.3179	0.309	0.0202	0.0826	0.0524	0.3302	0.3645	0.3142	0.2479	0.3053	0.2763	0.2988	0.2521	0.2414	0.3633	0.316	0.2633	0.3041	0.2621	0.3414	0.2893	0.3189	0.3302	0.2675	0.2574	0.268
chr1	3400001	3500000	3457118	1408	1408	1408	1408	894	947	1107	282.2263	272.529	338.9608	251.9914	253.5956	321.8442	0.5024	0.3025	0.2276	0.002004	0.001936	0.002407	0.2001	0.2505	0.2467	0.0079	0.0651	0.0648	0.2429	0.2614	0.2095	0.2869	0.2386	0.2685	0.2543	0.2642	0.2457	0.3132	0.2308	0.1598	0.2351	0.1854	0.1733	0.2706	0.2784	0.3168	0.2145	0.2464	0.2493
chr1	3500001	3600000	3548880	1650	1650	1650	1650	1121	1245	1271	371.6158	393.6522	420.3464	315.9758	333.3966	369.5248	0.7378	0.7328	0.5886	0.002252	0.002386	0.002548	0.2491	0.264	0.2628	0.0361	0.0488	0.0319	0.2479	0.2994	0.2715	0.2703	0.1388	0.3588	0.2564	0.3182	0.2582	0.2703	0.2982	0.2867	0.2667	0.3327	0.3121	0.2721	0.2994	0.3055	0.2109	0.2473	0.3036
chr1	3600001	3700000	3654458	1351	1351	1351	1351	942	988	1085	317.5263	315.5326	351.4314	265.5212	264.575	315.448	0.8203	0.7805	0.4881	0.00235	0.002336	0.002601	0.2446	0.2769	0.2655	0.0218	0.0572	0.0368	0.2709	0.2295	0.262	0.2879	0.2709	0.3168	0.2598	0.2287	0.3257	0.2739	0.245	0.2872	0.2494	0.3013	0.2494	0.3649	0.2791	0.2931	0.2939	0.2413	0.3301
chr1	3700001	3800000	3746438	1579	1579	1579	1579	1119	1211	1260	372.4053	381.2862	416.6667	315.4121	324.2918	366.3267	0.7571	0.7125	0.5881	0.002358	0.002415	0.002639	0.2394	0.2652	0.2608	0.0017	0.0306	0.0159	0.2565	0.2894	0.3464	0.2312	0.3078	0.3306	0.3401	0.2723	0.2565	0.2875	0.2191	0.2704	0.3002	0.2141	0.2964	0.3426	0.2926	0.3464	0.2267	0.2153	0.2749
chr1	3800001	3900000	3852586	1551	1551	1551	1551	1090	1216	1213	368.6789	398.3478	416.9281	307.2379	325.6307	352.6622	0.8378	0.9054	0.7799	0.002377	0.002568	0.002688	0.2549	0.284	0.2894	0.0155	0.0587	0.0485	0.3308	0.2876	0.2914	0.2263	0.2869	0.2798	0.283	0.2998	0.2044	0.2708	0.3636	0.2695	0.2766	0.283	0.3127	0.2031	0.2676	0.3088	0.2695	0.2934	0.2785
chr1	3900001	4000000	3953394	1739	1739	1739	1739	1218	1313	1399	415.2053	423.6413	496.1373	343.3172	351.6062	406.739	0.8774	0.8308	0.9408	0.002388	0.002436	0.002853	0.2528	0.2831	0.2798	0.0238	0.0398	0.0286	0.3203	0.3151	0.0615	0.2421	0.3353	0.3404	0.23	0.3151	0.2542	0.2875	0.2611	0.2248	0.226	0.1403	0.222	0.2392	0.2743	0.2576	0.3151	0.2777	0.2887
chr1	4000001	4100000	4043345	2278	2278	2278	2278	1486	1649	2040	517.6474	550.337	700.3203	418.8582	441.5831	593.1004	0.9886	0.999	0.7742	0.002272	0.002416	0.003074	0.2445	0.2993	0.3047	0.0213	0.0581	0.0532	0.2375	0.2981	0.3121	0.3003	0.3766	0.3582	0.2752	0.2919	0.2744	0.2581	0.3266	0.1018	0.2634	0.2199	0.2612	0.3248	0.1506	0.2928	0.255	0.2853	0.273
chr1	4100001	4200000	4146397	1027	1027	1027	1027	642	684	850	215.5421	201.3442	270.098	180.9603	183.1673	247.1252	0.7995	0.4017	0.3975	0.002099	0.001961	0.00263	0.2019	0.2551	0.2501	-0.0027	0.0391	0.0439	0.2317	0.2639	0.2532	0.2084	0.2785	0.3311	0.2278	0.2278	0.2152	0.2561	0.2444	0.2629	0.2152	0.2123	0.2152	0.2444	0.3398	0.3369	0.2512	0.2843	0.222
chr1	4200001	4300000	4253931	1380	1380	1380	1380	878	973	1124	281.7789	308.971	374.7516	247.4815	260.5581	326.7867	0.5803	0.7529	0.6281	0.002042	0.002239	0.002716	0.2164	0.2778	0.2779	0.0056	0.0797	0.0584	0.3043	0.2254	0.2036	0.2623	0.2739	0.337	0.1899	0.2826	0.3159	0.2877	0.192	0.1551	0.1761	0.1913	0.2964	0.1341	0.3572	0.3703	0.2036	0.1645	0.287
chr1	4300001	4400000	4355723	1648	1648	1648	1648	1282	1372	1384	482.0737	486.2536	506.9804	361.3568	367.4057	402.3779	1.4	1.3118	1.1127	0.002925	0.002951	0.003076	0.2961	0.3195	0.3131	0.004	0.0322	0.0193	0.3641	0.389	0.2445	0.1796	0.3592	0.2858	0.1559	0.3295	0.3246	0.3447	0.3331	0.3089	0.2391	0.3671	0.2773	0.409	0.361	0.4005	0.1547	0.3016	0.3799
chr1	4400001	4500000	4440282	1286	1286	1286	1286	920	1007	1062	334.8895	339.5	361.0327	259.32	269.6629	308.7611	1.2204	1.0496	0.7243	0.002604	0.00264	0.002807	0.2651	0.2859	0.2854	0.0057	0.0282	0.0235	0.318	0.2978	0.2994	0.3499	0.3126	0.3173	0.2963	0.3717	0.2659	0.3281	0.3414	0.3165	0.1944	0.2784	0.2838	0.2838	0.3554	0.3561	0.2084	0.3281	0.2644
chr1	4500001	4600000	4550077	322	322	322	322	168	206	144	39.4474	44.5399	38.7647	47.3541	55.1644	41.8659	-0.6919	-0.7734	-0.313	0.001225	0.001383	0.001204	0.1312	0.1253	0.1303	0.0031	0.0161	0.0037	0.1988	0.1957	0.1304	0.1273	0.1398	0.1708	0.1553	0.1366	0.1615	0.1957	0.2547	0.1832	0.1149	0.1708	0.1925	0.1646	0.1801	0.1739	0.1801	0.1646	0.2267
chr1	4600001	4700000	4648201	352	352	352	352	180	239	140	42.6842	46.1594	34.7778	50.7365	64.0014	40.703	-0.6582	-1.1212	-0.615	0.001213	0.001311	0.000988	0.1254	0.1176	0.1196	-0.0034	0.034	0.0194	0.1506	0.1591	0.1506	0.1449	0.1193	0.1477	0.1562	0.1477	0.142	0.142	0.2074	0.1477	0.1392	0.1705	0.1705	0.1875	0.1108	0.1477	0.1619	0.1477	0.196
chr1	4700001	4800000	4761350	661	661	661	661	468	524	415	151.4368	166.4964	130.6667	131.915	140.3211	120.6552	0.6183	0.7543	0.3539	0.002291	0.002519	0.001977	0.2407	0.2384	0.2459	0.0005	0.0564	0.0443	0.2874	0.3555	0.3147	0.2648	0.2617	0.2935	0.3616	0.3464	0.3298	0.3253	0.351	0.2723	0.3177	0.3631	0.3253	0.3767	0.2769	0.2405	0.3419	0.2088	0.3661
chr1	4800001	4900000	4846059	809	809	809	809	576	578	598	179.0421	160.8514	202.2614	162.3569	154.7817	173.8598	0.4298	0.1586	0.6979	0.002213	0.001988	0.0025	0.213	0.2628	0.2535	0.007	0.0558	0.062	0.2274	0.2361	0.1904	0.2756	0.2608	0.2991	0.2225	0.1879	0.2633	0.3251	0.2967	0.2942	0.2077	0.2583	0.2064	0.3684	0.3646	0.2633	0.2225	0.204	0.2077
chr1	4900001	5000000	4950198	1102	1102	1102	1102	813	906	905	288.3263	313.3804	305.9869	229.16	242.6163	263.1156	1.0809	1.1817	0.6969	0.002616	0.002844	0.002777	0.2821	0.3015	0.2992	0.0165	0.0571	0.0314	0.3457	0.323	0.284	0.3031	0.2332	0.4147	0.2105	0.3085	0.3512	0.3321	0.3376	0.3793	0.4147	0.3412	0.3303	0.314	0.3929	0.3249	0.2795	0.294	0.3485
chr1	5000001	5100000	5047827	1099	1099	1099	1099	752	860	905	263.8368	281.9638	313.0065	211.9659	230.298	263.1156	1.0243	0.9088	0.811	0.002401	0.002566	0.002848	0.257	0.3017	0.2916	0.0174	0.0715	0.0376	0.364	0.3467	0.2639	0.2784	0.3321	0.3203	0.182	0.3157	0.283	0.2702	0.3039	0.2903	0.2493	0.3585	0.3294	0.3003	0.3258	0.3412	0.2939	0.3585	0.3385
chr1	5100001	5200000	5152213	1635	1635	1635	1635	1203	1327	1393	425.0842	455.9601	512.5686	339.0891	355.3552	404.9945	1.0627	1.148	1.137	0.0026	0.002789	0.003135	0.2719	0.3049	0.3067	0.0047	0.0316	0.0177	0.3193	0.3125	0.2881	0.2813	0.367	0.3089	0.2697	0.3009	0.3498	0.3125	0.3083	0.3168	0.3492	0.356	0.3235	0.3523	0.4141	0.3572	0.2826	0.3144	0.3517
chr1	5200001	5300000	5244996	2002	2002	2002	2002	1315	1649	1723	433.1053	498.2681	587.1634	370.6585	441.5831	500.9373	0.7061	0.5207	0.737	0.002163	0.002489	0.002933	0.2369	0.2703	0.2802	0.0092	0.0305	0.0167	0.2957	0.3122	0.2807	0.2667	0.4311	0.3157	0.2502	0.3012	0.3082	0.2907	0.2817	0.2812	0.2717	0.1938	0.3501	0.2547	0.3292	0.3556	0.2747	0.1369	0.3082
chr1	5300001	5400000	5346296	1882	1882	1882	1882	1392	1535	1663	485.3211	532.2754	599.6471	392.3625	411.0552	483.4931	0.993	1.1961	1.0286	0.002579	0.002828	0.003186	0.2734	0.3049	0.3081	0.0057	0.029	0.0123	0.3895	0.3698	0.3486	0.2843	0.3874	0.3629	0.3039	0.3549	0.3077	0.3581	0.3124	0.3077	0.3379	0.347	0.364	0.3363	0.4054	0.398	0.3502	0.2083	0.3369
chr1	5400001	5500000	5448029	1751	1751	1751	1751	1185	1369	1502	412.4263	450.3116	517.719	334.0155	366.6023	436.6847	0.9837	0.926	0.7944	0.002355	0.002572	0.002957	0.2494	0.2768	0.2819	0.0062	0.0213	0.0099	0.3307	0.3335	0.3107	0.2524	0.3427	0.3855	0.297	0.321	0.321	0.3181	0.3547	0.3038	0.2924	0.305	0.2947	0.3101	0.3015	0.3804	0.3135	0.2536	0.2844
chr1	5500001	5600000	5552641	1824	1824	1824	1824	1219	1536	1432	408.8579	452.9203	496.9608	343.5991	411.323	416.3332	0.7959	0.4102	0.829	0.002242	0.002483	0.002725	0.2395	0.268	0.2688	0.0068	0.0393	0.0161	0.3213	0.313	0.4622	0.2473	0.318	0.3553	0.2401	0.284	0.2747	0.2977	0.2988	0.2774	0.2516	0.2593	0.2791	0.2527	0.3229	0.3048	0.2083	0.2571	0.2681
chr1	5600001	5700000	5651905	1690	1690	1690	1690	1175	1322	1429	384.6789	414.7681	485.7647	331.1968	354.0163	415.461	0.6766	0.6959	0.7244	0.002276	0.002454	0.002874	0.2379	0.2703	0.2702	0.0029	0.0249	0.0071	0.3391	0.3207	0.2935	0.2698	0.3598	0.3432	0.3012	0.329	0.3136	0.3254	0.3308	0.2675	0.2811	0.2432	0.3059	0.3231	0.3633	0.374	0.2456	0.2473	0.316
chr1	5700001	5800000	5749717	1837	1837	1837	1837	1385	1497	1641	492.2684	523.25	606.098	390.3894	400.8793	477.0969	1.0938	1.2381	1.1576	0.00268	0.002848	0.003299	0.2762	0.3074	0.3114	-0.0004	0.0143	0.0066	0.3843	0.3691	0.3658	0.3005	0.4132	0.405	0.3413	0.35	0.3805	0.356	0.3892	0.3713	0.3408	0.3484	0.3604	0.3707	0.4257	0.4154	0.3489	0.3348	0.3217
chr1	5800001	5900000	5852772	1714	1714	1714	1714	1306	1409	1499	474.2263	497.7138	551.6013	368.1217	377.3139	435.8125	1.208	1.2941	1.1374	0.002767	0.002904	0.003218	0.2851	0.3094	0.3109	0.0029	0.0172	0.0079	0.3874	0.3921	0.3454	0.3798	0.3891	0.3856	0.3174	0.3909	0.3518	0.3571	0.3874	0.3681	0.3524	0.3512	0.3326	0.3716	0.4277	0.4224	0.3576	0.3215	0.3751
chr1	5900001	6000000	5944757	1477	1477	1477	1477	1041	1170	1277	355.7053	388.9964	441.3137	293.4263	313.3124	371.2692	0.8891	0.9793	0.8075	0.002408	0.002634	0.002988	0.2572	0.2872	0.2895	0.0101	0.0322	0.015	0.285	0.3351	0.3365	0.2722	0.3724	0.367	0.1936	0.346	0.3433	0.285	0.3135	0.2701	0.3263	0.3257	0.3263	0.3257	0.3649	0.3961	0.325	0.3033	0.3284
chr1	6000001	6100000	6048778	1072	1072	1072	1072	723	800	770	236.9421	252.0833	245.7451	203.7917	214.2307	223.8663	0.6808	0.7156	0.4178	0.00221	0.002352	0.002292	0.2324	0.2385	0.2456	0.0094	0.0295	0.0282	0.2957	0.2584	0.2481	0.2341	0.2696	0.2854	0.2743	0.2696	0.3414	0.1819	0.2313	0.2948	0.3032	0.2752	0.2715	0.2966	0.2715	0.2705	0.2845	0.2547	0.3125
chr1	6100001	6200000	6150682	1242	1242	1242	1242	722	811	1016	254.0684	273.4022	318.8301	203.5099	217.1764	295.3873	1.0397	1.0486	0.3395	0.002046	0.002201	0.002567	0.2193	0.2512	0.2471	0.0162	0.0439	0.0182	0.2689	0.1884	0.1989	0.2746	0.3076	0.2705	0.2246	0.211	0.2762	0.2464	0.2681	0.2617	0.2472	0.2899	0.2456	0.2738	0.2746	0.3615	0.2874	0.1087	0.3148
chr1	6200001	6300000	6253790	1786	1786	1786	1786	1393	1482	1494	514.7789	501.558	577.3922	392.6444	396.8624	434.3588	1.3037	1.07	1.4097	0.002882	0.002808	0.003233	0.286	0.3293	0.3271	0.0026	0.038	0.0403	0.2755	0.3841	0.3959	0.439	0.3891	0.3931	0.1422	0.4087	0.1904	0.3029	0.2738	0.2654	0.2699	0.3309	0.3163	0.3359	0.3919	0.3085	0.2861	0.3511	0.3886
chr1	6300001	6400000	6348287	1964	1964	1964	1964	1349	1520	1650	488.7316	528.0978	564.9216	380.2421	407.0384	479.7136	1.1958	1.2063	0.7605	0.002488	0.002689	0.002876	0.2671	0.2919	0.2847	0.0159	0.0433	0.0116	0.3422	0.2943	0.3218	0.3075	0.4348	0.2846	0.3452	0.2979	0.3096	0.3406	0.3299	0.333	0.3269	0.3926	0.3447	0.3152	0.3809	0.333	0.3065	0.2979	0.2999
chr1	6400001	6500000	6449705	1290	1290	1290	1290	942	1060	1010	325.8421	349.3986	354.366	265.5212	283.8557	293.6428	0.9515	0.9359	0.8847	0.002526	0.002709	0.002747	0.2706	0.279	0.2783	0.0169	0.029	0.0101	0.3736	0.355	0.2868	0.2233	0.3225	0.3372	0.3434	0.3116	0.3225	0.3636	0.3395	0.3233	0.3411	0.3721	0.3171	0.3178	0.3109	0.3806	0.3132	0.3186	0.2907
chr1	6500001	6600000	6551706	1640	1640	1640	1640	1173	1316	1375	385.7789	446.6486	485.0588	330.6331	352.4096	399.7613	0.6989	1.0844	0.9133	0.002352	0.002723	0.002958	0.2739	0.2946	0.2957	0.0383	0.0535	0.0203	0.3616	0.3854	0.375	0.1091	0.372	0.3616	0.336	0.3994	0.353	0.2384	0.3299	0.2207	0.3774	0.3165	0.2085	0.3098	0.2659	0.3433	0.2409	0.2244	0.289
chr1	6600001	6700000	6646882	1794	1794	1794	1794	1298	1487	1461	446.8526	495.913	509.5948	365.8668	398.2014	424.7646	0.9277	0.9952	0.8549	0.002491	0.002764	0.002841	0.2733	0.2961	0.2914	0.0199	0.0538	0.0197	0.3785	0.3724	0.3724	0.2369	0.3724	0.2843	0.2804	0.2559	0.3384	0.2876	0.3094	0.2793	0.2759	0.3082	0.2525	0.3612	0.3266	0.3467	0.267	0.2848	0.3116
chr1	6700001	6800000	6749129	1928	1928	1928	1928	1325	1442	1586	453.6421	446.6341	555.4575	373.4772	386.1509	461.1065	0.8996	0.6352	0.876	0.002353	0.002317	0.002881	0.2415	0.2925	0.2881	0.0171	0.0571	0.0525	0.292	0.348	0.2713	0.2946	0.3231	0.3314	0.2189	0.2012	0.2759	0.2599	0.3096	0.2723	0.2884	0.2775	0.2588	0.2293	0.292	0.3963	0.2116	0.3112	0.2599
chr1	6800001	6900000	6847897	1401	1401	1401	1401	1002	1090	1081	324.6632	381.9312	358.9346	282.4334	291.8894	314.2851	0.6263	1.2504	0.6079	0.002317	0.002726	0.002562	0.2686	0.2859	0.2802	0.0317	0.0811	0.029	0.3712	0.3176	0.2791	0.2327	0.3426	0.3298	0.2662	0.3469	0.2227	0.3005	0.2727	0.1792	0.3219	0.3133	0.3847	0.2191	0.3091	0.2291	0.2505	0.2705	0.3169
chr1	6900001	7000000	6950925	1977	1977	1977	1977	1298	1635	1666	443.9263	524.2101	586.1569	365.8668	437.8341	484.3653	0.8941	0.8003	0.8998	0.002245	0.002652	0.002965	0.2582	0.2885	0.2906	0.0267	0.0525	0.0174	0.3156	0.3111	0.2681	0.2468	0.3541	0.3303	0.2817	0.308	0.3303	0.308	0.1684	0.2332	0.2666	0.2994	0.2812	0.2959	0.3485	0.3642	0.307	0.214	0.3197
chr1	7000001	7100000	7048796	2013	2013	2013	2013	1486	1629	1830	529.0368	592.1268	688.4902	418.8582	436.2273	532.046	1.1026	1.4497	1.2591	0.002628	0.002942	0.00342	0.2865	0.3234	0.3301	0.0143	0.0346	0.0188	0.3761	0.3318	0.3145	0.3154	0.4004	0.392	0.311	0.3666	0.3527	0.2856	0.4039	0.3214	0.3721	0.3512	0.384	0.3453	0.3875	0.4292	0.3795	0.2906	0.3418
chr1	7100001	7200000	7148043	1699	1699	1699	1699	1263	1410	1569	473.7895	518.3188	593.7516	356.0013	377.5817	456.164	1.3865	1.5116	1.2913	0.002789	0.003051	0.003495	0.3067	0.3419	0.3397	0.0248	0.0435	0.0188	0.3761	0.3496	0.3879	0.2808	0.4279	0.4008	0.3337	0.3608	0.3867	0.3061	0.3737	0.3861	0.3361	0.3702	0.3555	0.3985	0.4191	0.4303	0.4073	0.3108	0.3443
chr1	7200001	7300000	7252762	2519	2519	2519	2519	1679	2046	2109	564.8632	651.9819	716.3725	473.2591	547.8951	613.1612	0.8115	0.7708	0.7209	0.002242	0.002588	0.002844	0.2444	0.2759	0.2801	0.006	0.0419	0.0156	0.3434	0.3291	0.3021	0.231	0.3275	0.3323	0.2787	0.2866	0.3196	0.3382	0.2779	0.2568	0.3108	0.3597	0.2954	0.2588	0.2997	0.337	0.2568	0.2251	0.2684
chr1	7300001	7400000	7347753	2417	2417	2417	2417	1601	1813	2083	538.4579	590.6087	706.7124	451.2732	485.5004	605.602	0.8099	0.8783	0.715	0.002228	0.002444	0.002924	0.2408	0.2795	0.2791	0.0155	0.042	0.0199	0.3115	0.3041	0.3037	0.264	0.3273	0.3024	0.3086	0.3	0.2768	0.2855	0.2342	0.2338	0.2904	0.2718	0.2772	0.312	0.3513	0.3662	0.2631	0.2586	0.2739
chr1	7400001	7500000	7452324	2311	2311	2311	2311	1619	1788	1980	555.3895	607.4674	679.4314	456.3469	478.8057	575.6563	0.9099	1.0902	0.772	0.002403	0.002629	0.00294	0.2559	0.2826	0.2883	0.0085	0.029	0.0177	0.309	0.3436	0.3198	0.2895	0.3669	0.3405	0.3185	0.309	0.3444	0.3116	0.3457	0.2964	0.3051	0.3029	0.3033	0.2618	0.3566	0.3362	0.3025	0.2804	0.2769
chr1	7500001	7600000	7549243	2416	2416	2416	2416	1685	1846	2071	575.1316	604.1087	734.183	474.9503	494.3374	602.1132	0.8843	0.9009	0.9394	0.002381	0.0025	0.003039	0.247	0.2885	0.2888	0.0062	0.0322	0.0213	0.3241	0.3402	0.3005	0.2517	0.3878	0.3576	0.3017	0.2935	0.2901	0.2972	0.3017	0.3233	0.3142	0.3013	0.3282	0.2881	0.346	0.3663	0.3262	0.2637	0.0447
chr1	7600001	7700000	7648748	2395	2395	2395	2395	1622	1919	2072	559.8211	627.6848	731.3464	457.1925	513.886	602.4039	0.9411	0.8985	0.9167	0.002337	0.002621	0.003054	0.2586	0.2979	0.2997	0.0213	0.0515	0.0277	0.3595	0.3466	0.2914	0.2605	0.3879	0.3332	0.296	0.2952	0.3466	0.2868	0.352	0.2839	0.3115	0.2668	0.2985	0.2985	0.3846	0.3524	0.263	0.2572	0.1587
chr1	7700001	7800000	7748989	2595	2595	2595	2595	1926	2141	2259	661.5789	734.1196	827.5294	542.8809	573.335	656.7715	0.9168	1.138	1.1135	0.002549	0.002829	0.003189	0.2791	0.307	0.3097	0.0188	0.0349	0.0146	0.3503	0.3198	0.3387	0.2563	0.3819	0.38	0.2902	0.2913	0.3237	0.3175	0.3368	0.3133	0.2925	0.3017	0.3464	0.2443	0.4089	0.415	0.3803	0.279	0.252
chr1	7800001	7900000	7849826	2876	2876	2876	2876	1957	2105	2603	700.2316	747.4203	879.7778	551.6188	563.6946	756.7845	1.1297	1.3225	0.6962	0.002435	0.002599	0.003059	0.2561	0.2897	0.2914	0.0089	0.0273	0.015	0.3401	0.3209	0.2882	0.3213	0.3456	0.3331	0.2813	0.2667	0.3234	0.3171	0.2997	0.2576	0.3331	0.2862	0.3001	0.3136	0.3355	0.3581	0.3481	0.242	0.3004
chr1	7900001	8000000	7950345	2530	2530	2530	2530	1574	1768	2317	522.1684	578.1522	747.9869	443.6628	473.4499	673.6341	0.7418	0.8972	0.4727	0.002064	0.002285	0.002956	0.2226	0.2701	0.2717	0.0117	0.0378	0.0184	0.268	0.2838	0.298	0.2826	0.317	0.3304	0.2273	0.268	0.1735	0.2407	0.2838	0.2138	0.2794	0.2763	0.2636	0.2937	0.3087	0.3253	0.287	0.1621	0.2577
chr1	8000001	8100000	8051539	2569	2569	2569	2569	1666	1845	2374	588.4211	636.7609	766.4706	469.5948	494.0696	690.2061	1.0608	1.1717	0.4733	0.00229	0.002479	0.002984	0.2427	0.2807	0.2822	0.0089	0.0321	0.0167	0.3176	0.2986	0.2838	0.2709	0.3087	0.3169	0.29	0.2869	0.2978	0.3141	0.3254	0.2666	0.334	0.2962	0.2916	0.3005	0.3149	0.3246	0.3036	0.2499	0.297
chr1	8100001	8200000	8150657	2462	2462	2462	2462	1586	1720	2326	549.3	585.3732	745.451	447.0452	460.5961	676.2508	0.9589	1.099	0.4383	0.002231	0.002378	0.003028	0.2323	0.2766	0.2776	0.0041	0.0262	0.0137	0.3286	0.2945	0.2904	0.2543	0.3079	0.305	0.249	0.2648	0.275	0.3063	0.3018	0.2648	0.2656	0.2868	0.2522	0.2892	0.3184	0.3452	0.2859	0.2242	0.2693
chr1	8200001	8300000	8250256	2372	2372	2372	2372	1442	1595	2212	492.0105	530.1884	701.5163	406.456	427.1225	643.1069	0.8823	0.9788	0.389	0.002074	0.002235	0.002957	0.2199	0.269	0.2698	0.0102	0.0345	0.0197	0.2749	0.3179	0.2618	0.2293	0.3415	0.3132	0.2559	0.2357	0.2896	0.2458	0.2673	0.1619	0.2559	0.2648	0.2399	0.2884	0.3217	0.3183	0.282	0.2449	0.0852
chr1	8300001	8400000	8348797	1893	1893	1893	1893	1138	1227	1743	379.6632	398.9964	543.4771	320.7676	328.5764	506.752	0.7693	0.8689	0.3103	0.002006	0.002108	0.002871	0.2126	0.2658	0.2643	0.0167	0.0444	0.0307	0.271	0.281	0.121	0.2118	0.2742	0.2842	0.2604	0.2007	0.2784	0.2298	0.2805	0.2314	0.253	0.2388	0.2351	0.2483	0.2588	0.3027	0.2345	0.1875	0.0407
chr1	8400001	8500000	8450957	2160	2160	2160	2160	1262	1442	2027	438.6263	478.1377	665.2941	355.7195	386.1509	589.3208	0.9767	0.9661	0.5521	0.002031	0.002214	0.00308	0.2139	0.2808	0.2802	0.004	0.0487	0.0293	0.2847	0.2759	0.287	0.2472	0.3347	0.3472	0.2102	0.2602	0.2593	0.2699	0.2778	0.2593	0.2565	0.2745	0.2657	0.2625	0.3278	0.3394	0.2796	0.2412	0.0398
chr1	8500001	8600000	8552138	1821	1821	1821	1821	1181	1341	1612	404.2211	427.0326	538.5882	332.888	359.1043	468.6656	0.8979	0.7671	0.6388	0.00222	0.002345	0.002958	0.2349	0.2795	0.2752	0.0146	0.0395	0.019	0.3245	0.2993	0.2367	0.274	0.3377	0.3454	0.2433	0.2757	0.2784	0.3108	0.2652	0.2663	0.2757	0.2773	0.2784	0.3015	0.3553	0.3548	0.279	0.2581	0.0472
chr1	8600001	8700000	8655833	1509	1509	1509	1509	993	1196	1248	339.2684	386.5399	421.0196	279.8965	320.2749	362.8379	0.8885	0.8388	0.6863	0.002248	0.002562	0.00279	0.2471	0.2761	0.2759	0.0137	0.0471	0.0154	0.3333	0.3499	0.2863	0.2684	0.277	0.3506	0.2054	0.3168	0.3121	0.3068	0.3386	0.2856	0.3307	0.3572	0.2638	0.2717	0.3426	0.3579	0.2876	0.23	0.2856
chr1	8700001	8800000	8750415	1238	1238	1238	1238	900	996	1044	354.5737	360.2717	405.4183	253.6827	266.7173	303.5279	1.6655	1.4215	1.4362	0.002864	0.00291	0.003275	0.2856	0.3145	0.3123	-0.0055	0.0125	0.005	0.4216	0.4063	0.3352	0.3918	0.4677	0.4693	0.4006	0.4297	0.4435	0.433	0.4467	0.4128	0.3926	0.4418	0.42	0.42	0.4984	0.4984	0.3619	0.4523	0.4257
chr1	8800001	8900000	8851011	350	350	350	350	195	203	175	43.8	42.4855	45.5294	54.9646	54.361	50.8787	-0.8432	-0.8771	-0.4454	0.001251	0.001214	0.001301	0.1213	0.1423	0.1414	-0.0082	0.0558	0.0593	0.22	0.1457	0.1714	0.1143	0.16	0.1057	0.1771	0.0857	0.1143	0.1486	0.1571	0.1543	0.0914	0.1057	0.1571	0.1457	0.1629	0.1857	0.1629	0.1257	0.1686
chr1	8900001	9000000	8945629	259	259	259	259	141	170	131	32.4421	32.471	33.915	39.7436	45.524	38.0863	-0.7594	-1.1486	-0.4622	0.001253	0.001254	0.001309	0.1231	0.1381	0.1409	-0.0088	0.0385	0.0477	0.1737	0.1197	0.1236	0.1004	0.0695	0.1931	0.1931	0.2008	0.0927	0.2162	0.1429	0.1429	0.166	0.0927	0.2394	0.2278	0.2046	0.1699	0.0695	0.1004	0.1969
chr1	9000001	9100000	9054742	347	347	347	347	192	211	182	48.4368	42.3659	44.5359	54.119	56.5034	52.9139	-0.4358	-1.005	-0.6711	0.001396	0.001221	0.001283	0.1298	0.1479	0.1451	-0.0039	0.0505	0.0741	0.1556	0.0865	0.2277	0.0634	0.1239	0.1671	0.2219	0.1787	0.0576	0.2709	0.121	0.1441	0.1326	0.0778	0.1931	0.2536	0.1153	0.1527	0.0807	0.2017	0.2565
chr1	9100001	9200000	9149899	580	580	580	580	383	395	384	126.6	123.6014	130.7516	107.9561	105.7764	111.6424	0.7208	0.6804	0.7298	0.002183	0.002131	0.002254	0.221	0.2408	0.2361	0.0123	0.0418	0.0373	0.3069	0.3345	0.3345	0.3241	0.3034	0.3121	0.3379	0.3345	0.2293	0.2845	0.2466	0.3448	0.3034	0.3138	0.3328	0.2914	0.2931	0.3172	0.2448	0.3276	0.2931
chr1	9200001	9300000	9252497	562	562	562	562	349	385	338	104.2737	102.8587	97.268	98.3725	103.0985	98.2686	0.2503	-0.0094	-0.0434	0.001855	0.00183	0.001731	0.1898	0.1996	0.1946	0.0151	0.0546	0.0444	0.1851	0.2598	0.2011	0.2135	0.1904	0.2473	0.1441	0.2206	0.1495	0.1833	0.2367	0.2295	0.242	0.1886	0.1797	0.1922	0.2331	0.2384	0.2046	0.226	0.1744
chr1	9300001	9400000	9347056	638	638	638	638	337	431	405	103.3158	116.9638	123.4575	94.9901	115.4168	117.7479	0.3656	0.0541	0.2068	0.001619	0.001833	0.001935	0.1777	0.2142	0.2059	0.0146	0.0956	0.0445	0.3041	0.2759	0.1881	0.1567	0.2273	0.2351	0.2116	0.2727	0.1803	0.094	0.1975	0.232	0.2006	0.2461	0.1912	0.2429	0.1646	0.2022	0.1677	0.2335	0.2006
chr1	9400001	9500000	9460803	711	711	711	711	415	453	528	124.4158	120.9275	168.0065	116.9759	121.3082	153.5083	0.2656	-0.0127	0.4033	0.00175	0.001701	0.002363	0.1776	0.245	0.2371	0.0146	0.0899	0.0789	0.2208	0.2236	0.1857	0.2166	0.2869	0.263	0.1674	0.211	0.1983	0.2068	0.2672	0.2166	0.1575	0.1955	0.18	0.225	0.3193	0.0717	0.1547	0.2082	0.1885
chr1	9500001	9600000	9548323	889	889	889	889	548	605	591	165.1526	160.4891	168.5163	154.4645	162.012	171.8247	0.2893	-0.038	-0.0823	0.001858	0.001805	0.001896	0.19	0.2231	0.2033	0.0188	0.0881	0.0473	0.189	0.2542	0.2205	0.1867	0.2452	0.2272	0.1654	0.207	0.2283	0.3363	0.198	0.1879	0.2081	0.2463	0.1552	0.3048	0.1665	0.2621	0.2227	0.2205	0.1541
chr1	9600001	9700000	9651589	985	985	985	985	643	731	682	187.5632	218.4239	210.4444	181.2422	195.7533	198.2816	0.1459	0.4689	0.2622	0.001904	0.002218	0.002136	0.2116	0.2406	0.2405	0.0134	0.0893	0.0498	0.2883	0.2619	0.3228	0.2183	0.2244	0.2132	0.2081	0.2162	0.2406	0.2995	0.2619	0.1959	0.2497	0.1929	0.2061	0.1807	0.2203	0.3249	0.267	0.2558	0.2132
chr1	9700001	9800000	9753261	1232	1232	1232	1232	875	925	920	283.4789	291.029	289.4052	246.6359	247.7043	267.4767	0.6255	0.7087	0.3507	0.002301	0.002362	0.002349	0.2362	0.2536	0.2483	0.0066	0.0445	0.0265	0.3174	0.2711	0.2532	0.2532	0.2394	0.2492	0.3214	0.1412	0.2849	0.263	0.2305	0.3482	0.2289	0.194	0.2922	0.3701	0.2922	0.2695	0.3174	0.2159	0.2597
chr1	9800001	9900000	9848946	1418	1418	1418	1418	968	1083	1143	325.3105	355.8913	393.6209	272.8498	290.0149	332.3107	0.8053	0.9207	0.7895	0.002294	0.00251	0.002776	0.2407	0.285	0.2864	0.001	0.0601	0.0406	0.2913	0.354	0.2285	0.3032	0.2906	0.3413	0.3103	0.2489	0.2786	0.311	0.3237	0.263	0.3047	0.2673	0.3872	0.3025	0.3138	0.3244	0.3032	0.1643	0.3054
chr1	9900001	10000000	9948990	1236	1236	1236	1236	805	942	928	269.4368	302.4855	299.4706	226.905	252.2567	269.8025	0.7847	0.8068	0.4703	0.00218	0.002447	0.002423	0.2406	0.2765	0.2712	0.0198	0.0937	0.054	0.2735	0.2694	0.2549	0.1748	0.2735	0.2727	0.3026	0.2654	0.271	0.3018	0.3066	0.1392	0.2338	0.284	0.2816	0.3123	0.2751	0.2621	0.0429	0.0307	0.229
chr1	10000001	10100000	10049594	950	950	950	950	586	650	754	181.1368	202.6594	230.5229	165.1756	174.0625	219.2146	0.4041	0.665	0.2205	0.001907	0.002133	0.002427	0.2082	0.2556	0.2531	0.0153	0.0847	0.0528	0.2537	0.2347	0.2621	0.12	0.3168	0.3116	0.22	0.2084	0.2305	0.2295	0.26	0.2568	0.2232	0.24	0.18	0.1789	0.2684	0.2863	0.0789	0.1684	0.1895
chr1	10100001	10200000	10153223	957	957	957	957	636	703	710	217.7158	224.0725	221.7451	179.2691	188.2553	206.4222	0.8972	0.7703	0.3173	0.002275	0.002341	0.002317	0.2357	0.2786	0.2764	0.0106	0.0985	0.0856	0.279	0.3333	0.325	0.0261	0.2968	0.2821	0.1891	0.302	0.2194	0.2466	0.278	0.3156	0.2048	0.2487	0.3051	0.2685	0.2905	0.2341	0.3312	0.2362	0.116
chr1	10200001	10300000	10246570	898	898	898	898	569	648	656	191.1158	186.6341	214.085	160.3838	173.5269	190.7225	0.8013	0.3057	0.5235	0.002128	0.002078	0.002384	0.2107	0.2645	0.2605	0.001	0.0814	0.0782	0.2138	0.2795	0.2506	0.1927	0.2717	0.2717	0.2016	0.2773	0.2283	0.2906	0.2194	0.2327	0.3029	0.245	0.2773	0.3007	0.2127	0.2762	0.2539	0.2684	0.1737
chr1	10300001	10400000	10352471	718	718	718	718	431	486	512	133.6368	125.4348	162.1961	121.4858	130.1452	148.8566	0.4177	-0.1463	0.3826	0.001861	0.001747	0.002259	0.1882	0.2342	0.2268	0.0214	0.0658	0.0633	0.2549	0.2465	0.1574	0.2535	0.2382	0.2284	0.1393	0.0669	0.1866	0.2465	0.2006	0.1908	0.0933	0.2618	0.1588	0.2772	0.2869	0.227	0.2131	0.2214	0.1309
chr1	10400001	10500000	10447048	936	936	936	936	572	683	720	180.0421	205.5326	237.7059	161.2294	182.8995	209.3296	0.488	0.5009	0.5794	0.001924	0.002196	0.00254	0.2127	0.2646	0.2598	0.0161	0.0875	0.0469	0.2521	0.3494	0.265	0.1464	0.2853	0.2415	0.0363	0.2051	0.3194	0.2286	0.2607	0.0962	0.172	0.1528	0.1838	0.3568	0.2917	0.36	0.1325	0.2553	0.2788
chr1	10500001	10600000	10551967	1029	1029	1029	1029	650	735	796	208.4842	219.5	270.0196	183.2152	196.8245	231.4255	0.577	0.4665	0.713	0.002026	0.002133	0.002624	0.2127	0.2615	0.2581	0.0115	0.0604	0.0416	0.3013	0.2391	0.2371	0.1545	0.2915	0.2867	0.1351	0.2206	0.2585	0.3314	0.3353	0.171	0.2225	0.2653	0.2293	0.2507	0.3285	0.2945	0.2235	0.1526	0.2566
chr1	10600001	10700000	10648193	865	865	865	865	572	659	654	200.4	215.2283	221.7124	161.2294	176.4726	190.141	1.016	0.8889	0.7095	0.002317	0.002488	0.002563	0.2479	0.2775	0.2703	0.0158	0.0658	0.0341	0.363	0.2069	0.3295	0.2185	0.2821	0.2694	0.3595	0.2647	0.2358	0.3792	0.3341	0.274	0.2994	0.2832	0.2925	0.3052	0.3711	0.3098	0.3283	0.1965	0.3202
chr1	10700001	10800000	10751791	1005	1005	1005	1005	745	802	775	263.7526	272.6304	267.5752	209.9929	214.7663	225.32	1.0715	1.0912	0.8018	0.002624	0.002713	0.002662	0.2749	0.2864	0.288	0.015	0.041	0.0346	0.3861	0.3234	0.2468	0.2299	0.3403	0.3343	0.3194	0.3075	0.3184	0.2786	0.3433	0.2935	0.3174	0.3692	0.3343	0.3313	0.3015	0.3065	0.2985	0.3711	0.2965
chr1	10800001	10900000	10851858	1139	1139	1139	1139	774	859	922	272.8947	287.221	310.0458	218.1671	230.0302	268.0581	1.0501	1.0072	0.67	0.002396	0.002522	0.002722	0.2537	0.2801	0.2749	0.0158	0.0463	0.0238	0.2748	0.2493	0.3003	0.252	0.2476	0.266	0.2862	0.252	0.2757	0.2976	0.302	0.2072	0.2739	0.302	0.3029	0.3161	0.2766	0.2801	0.2915	0.2248	0.2493
chr1	10900001	11000000	10952157	1093	1093	1093	1093	696	779	836	216.1211	224.8297	283.3529	196.1812	208.6072	243.0549	0.4253	0.3149	0.709	0.001977	0.002057	0.002592	0.205	0.2694	0.2588	0.0082	0.0845	0.0546	0.2223	0.2434	0.3559	0.2242	0.2928	0.3339	0.2306	0.2177	0.2004	0.2873	0.1702	0.2187	0.28	0.258	0.2626	0.2818	0.2864	0.2662	0.237	0.2196	0.1473
chr1	11000001	11100000	11048708	1042	1042	1042	1042	695	769	826	236.4158	262.837	287.4183	195.8994	205.9293	240.1475	0.8655	1.1191	0.8417	0.002269	0.002522	0.002758	0.2475	0.2905	0.2864	0.0164	0.0743	0.0411	0.3157	0.3647	0.357	0.2841	0.3484	0.3618	0.333	0.3253	0.2294	0.3484	0.3253	0.3013	0.2543	0.2716	0.3177	0.2572	0.3177	0.3129	0.2985	0.1987	0.2975
chr1	11100001	11200000	11147297	1046	1046	1046	1046	757	820	808	266.0579	277.0543	268.8301	213.3753	219.5865	234.9143	1.0335	1.0601	0.6173	0.002544	0.002649	0.00257	0.26	0.2861	0.2844	0.0008	0.0575	0.043	0.3853	0.3489	0.3824	0.2342	0.2409	0.26	0.2763	0.3107	0.2008	0.4235	0.3231	0.283	0.2562	0.4216	0.3738	0.2964	0.2983	0.2237	0.2151	0.4226	0.3566
chr1	11200001	11300000	11247195	1075	1075	1075	1075	709	798	845	234.7737	240.4601	282.3529	199.8456	213.6952	245.6715	0.7314	0.5073	0.6385	0.002184	0.002237	0.002627	0.2216	0.2674	0.2699	0.0014	0.0544	0.0529	0.2977	0.294	0.2195	0.1823	0.2716	0.2967	0.2167	0.2298	0.2949	0.3488	0.3116	0.2353	0.2828	0.2372	0.1535	0.32	0.2447	0.373	0.2493	0.2167	0.1898
chr1	11300001	11400000	11355209	913	913	913	913	590	661	714	187.5947	199.8623	249.1242	166.3031	177.0081	207.5851	0.5355	0.5226	0.8553	0.002055	0.002189	0.002729	0.2122	0.2726	0.2714	0	0.0672	0.0502	0.2771	0.2771	0.1292	0.2596	0.2913	0.2957	0.2026	0.2432	0.3133	0.3001	0.3001	0.2223	0.2399	0.2223	0.1774	0.207	0.2705	0.3143	0.1577	0.1742	0.2497
chr1	11400001	11500000	11453971	1064	1064	1064	1064	673	795	831	213.6947	237.8007	296.0458	189.6982	212.8918	241.6012	0.5293	0.4739	0.9636	0.002008	0.002235	0.002782	0.2293	0.2759	0.2813	0.0392	0.0727	0.0583	0.3064	0.2321	0.1711	0.2453	0.3167	0.2726	0.2171	0.2688	0.2171	0.1447	0.2218	0.2519	0.0987	0.25	0.2782	0.2726	0.3148	0.3571	0.235	0.313	0.2697
chr1	11500001	11600000	11552791	1031	1031	1031	1031	739	743	842	244.9421	245.058	288.4118	208.3016	198.9668	244.7993	0.7362	0.938	0.7618	0.002376	0.002377	0.002797	0.2405	0.2925	0.2978	0.0061	0.063	0.0712	0.3695	0.2735	0.3191	0.2056	0.321	0.3366	0.3346	0.2997	0.3123	0.2823	0.2512	0.2182	0.3181	0.3026	0.258	0.3143	0.2774	0.3812	0.2338	0.3065	0.258
chr1	11600001	11700000	11649086	1003	1003	1003	1003	729	778	812	255.4474	274.6594	291.915	205.4829	208.3394	236.0772	1.0177	1.2892	1.0114	0.002547	0.002738	0.00291	0.2669	0.2988	0.2998	0.005	0.0466	0.03	0.325	0.2832	0.3141	0.2562	0.3878	0.4028	0.337	0.2702	0.3141	0.2822	0.326	0.3141	0.3051	0.33	0.2861	0.344	0.317	0.3151	0.321	0.2861	0.329
chr1	11700001	11800000	11747749	1142	1142	1142	1142	833	894	933	293.9	307.5543	336.268	234.7974	239.4028	271.2562	1.0539	1.1533	1.0251	0.002574	0.002693	0.002945	0.265	0.3026	0.3015	0.0032	0.0474	0.034	0.352	0.2706	0.3284	0.324	0.4299	0.373	0.2767	0.3616	0.2758	0.3616	0.3476	0.3065	0.3284	0.3091	0.2811	0.3476	0.3765	0.3538	0.3179	0.3266	0.3109
chr1	11800001	11900000	11846999	1119	1119	1119	1119	768	811	865	250.6053	259.5543	294.366	216.4759	217.1764	251.4862	0.66	0.7904	0.7292	0.00224	0.00232	0.002631	0.2298	0.2616	0.2604	0.0041	0.0368	0.0258	0.193	0.3557	0.2565	0.2288	0.3038	0.277	0.2913	0.3146	0.2806	0.1332	0.2699	0.3038	0.2735	0.2458	0.2395	0.3351	0.2735	0.3244	0.252	0.1725	0.2386
chr1	11900001	12000000	11952240	979	979	979	979	659	722	757	217.6158	233.2391	267.0131	185.7521	193.3432	220.0868	0.7177	0.8355	0.9115	0.002223	0.002382	0.002727	0.2326	0.2763	0.2788	0.0051	0.0564	0.0441	0.3361	0.2186	0.2686	0.1696	0.3228	0.3483	0.2237	0.285	0.2993	0.3023	0.3146	0.3136	0.2554	0.3677	0.1716	0.1992	0.3371	0.2768	0.3534	0.1818	0.2901
chr1	12000001	12100000	12051091	864	864	864	864	611	653	677	206.6	213.3587	225.3464	172.2223	174.8658	196.8279	0.835	0.891	0.6192	0.002391	0.002469	0.002608	0.2494	0.2915	0.2893	0.0131	0.0785	0.0657	0.2234	0.2917	0.1713	0.3275	0.3079	0.2998	0.2697	0.3148	0.2639	0.3137	0.3854	0.2824	0.2338	0.2407	0.2199	0.338	0.3171	0.2546	0.3565	0.2836	0.2743
chr1	12100001	12200000	12150836	1143	1143	1143	1143	790	882	877	258.8579	276.8913	278.5294	222.677	236.1894	254.975	0.6802	0.6982	0.3951	0.002265	0.002422	0.002437	0.2429	0.2626	0.2602	0.0181	0.0567	0.0343	0.2205	0.2975	0.2835	0.1129	0.2922	0.2896	0.056	0.2283	0.2441	0.3045	0.2703	0.238	0.2931	0.322	0.2537	0.21	0.203	0.28	0.2485	0.2791	0.2493
chr1	12200001	12300000	12254228	1634	1634	1634	1634	1172	1299	1351	408.6737	463.6812	488.3333	330.3512	347.8571	392.7837	0.9934	1.3501	1.0412	0.002501	0.002838	0.002989	0.2715	0.3125	0.3118	0.0085	0.0665	0.0341	0.377	0.3635	0.3592	0.3329	0.3568	0.3531	0.3929	0.2674	0.3231	0.3244	0.3519	0.2674	0.3299	0.3146	0.2656	0.3433	0.3843	0.2974	0.3556	0.2007	0.3537
chr1	12300001	12400000	12352221	1392	1392	1392	1392	1042	1105	1166	389.9947	386.6522	413.6078	293.7081	295.9062	338.9976	1.3733	1.2431	0.9418	0.002802	0.002778	0.002971	0.2786	0.3159	0.309	-0.0007	0.0462	0.0364	0.4497	0.3513	0.273	0.3118	0.3556	0.3966	0.2701	0.3384	0.3434	0.3168	0.3973	0.3384	0.2924	0.3578	0.2414	0.3779	0.296	0.324	0.2687	0.2615	0.2716
chr1	12400001	12500000	12451776	1047	1047	1047	1047	688	775	787	222.7	220.8623	237.2418	193.9263	207.536	228.8088	0.6209	0.26	0.1576	0.002127	0.002109	0.002266	0.2117	0.2406	0.2361	-0.0003	0.0467	0.0384	0.2445	0.297	0.2416	0.1719	0.2646	0.3047	0.2378	0.2474	0.1882	0.2512	0.2216	0.2598	0.1929	0.1681	0.1987	0.2722	0.2264	0.3028	0.2674	0.2359	0.2732
chr1	12500001	12600000	12552677	1218	1218	1218	1218	856	946	942	274.6158	316.1087	312.8039	241.2804	253.3278	273.8728	0.5785	1.0042	0.608	0.002255	0.002595	0.002568	0.2503	0.2609	0.2696	0.016	0.0403	0.0217	0.2906	0.3309	0.2939	0.2373	0.3251	0.2644	0.2652	0.2824	0.2841	0.3062	0.3768	0.1379	0.2488	0.2619	0.3103	0.2348	0.3259	0.2701	0.2882	0.2898	0.3013
chr1	12600001	12700000	12647812	1004	1004	1004	1004	648	746	839	222.3263	253.942	274.098	182.6515	199.7702	243.9271	0.9088	1.0981	0.5289	0.002214	0.002529	0.00273	0.2403	0.2743	0.2799	0.0066	0.0533	0.0315	0.2839	0.3337	0.2301	0.2311	0.3058	0.2789	0.246	0.24	0.3018	0.3008	0.3327	0.2141	0.3227	0.3835	0.2819	0.2261	0.256	0.2739	0.25	0.3247	0.2082
chr1	12700001	12800000	12749432	1205	1205	1205	1205	788	910	978	261.5526	280.6486	325.1307	222.1133	243.6875	284.3393	0.7433	0.6145	0.6137	0.002171	0.002329	0.002698	0.2329	0.2672	0.2716	0.0175	0.048	0.0393	0.2299	0.3676	0.3104	0.2299	0.2946	0.2921	0.2166	0.2506	0.2191	0.3112	0.2647	0.3295	0.2631	0.2896	0.2763	0.2548	0.2822	0.3378	0.283	0.2515	0.2315
chr1	12800001	12900000	12846632	1231	1231	1231	1231	897	993	992	326.6579	336.1014	342.7778	252.837	265.9139	288.4096	1.2227	1.0697	0.8064	0.002654	0.00273	0.002785	0.2764	0.3082	0.3016	0.0133	0.0641	0.0449	0.3794	0.3712	0.3379	0.2063	0.2851	0.2892	0.3225	0.3266	0.2575	0.3745	0.2632	0.3331	0.2608	0.4078	0.2933	0.3485	0.3396	0.3404	0.2291	0.3054	0.2705
chr1	12900001	13000000	12947934	1019	1019	1019	1019	691	744	806	225.7737	217.2609	277.5294	194.7719	199.2346	234.3328	0.6661	0.3664	0.7882	0.002216	0.002132	0.002724	0.2219	0.2678	0.264	0.0104	0.0417	0.0427	0.2444	0.317	0.3258	0.262	0.2924	0.3278	0.212	0.2395	0.211	0.2866	0.2247	0.1992	0.3111	0.2306	0.2149	0.2169	0.2463	0.3562	0.2208	0.2699	0.2816
chr1	13000001	13100000	13050348	800	800	800	800	439	568	570	128.8053	150.5543	156.1111	123.7408	152.1038	165.7192	0.171	-0.0412	-0.2476	0.00161	0.001882	0.001951	0.1785	0.205	0.2029	0.0112	0.0723	0.0287	0.1713	0.2438	0.1562	0.1838	0.1875	0.2238	0.1838	0.2037	0.1625	0.0975	0.2725	0.1675	0.1825	0.2075	0.1512	0.1788	0.225	0.28	0.2175	0.2162	0.1713
chr1	13100001	13200000	13151493	1156	1156	1156	1156	776	846	926	251.8579	252.7899	302.366	218.7308	226.549	269.2211	0.634	0.4692	0.5266	0.002179	0.002187	0.002616	0.2204	0.2609	0.2537	0.0049	0.0435	0.0279	0.2863	0.2318	0.263	0.2405	0.3313	0.3088	0.2076	0.2232	0.2664	0.0753	0.2699	0.25	0.2327	0.2327	0.2422	0.3175	0.3253	0.2578	0.2595	0.224	0.2517
chr1	13200001	13300000	13245776	840	840	840	840	502	564	607	155.7316	166.2826	189.6536	141.4985	151.0327	176.4764	0.4204	0.4084	0.319	0.001854	0.00198	0.002258	0.1999	0.2407	0.2329	0.0213	0.0809	0.0479	0.2167	0.25	0.2333	0.1643	0.2571	0.2357	0.1893	0.2167	0.2381	0.1417	0.2595	0.1488	0.231	0.2083	0.1917	0.2679	0.2512	0.2929	0.2202	0.019	0.231
chr1	13300001	13400000	13353184	1391	1391	1391	1391	833	972	1124	233.6947	283.6558	400.1634	234.7974	260.2903	326.7867	-0.0197	0.3638	0.9608	0.00168	0.002039	0.002877	0.1953	0.2746	0.2723	0.0245	0.0962	0.0525	0.3149	0.2617	0.2437	0.1927	0.3393	0.2868	0.2243	0.1783	0.1538	0.1596	0.2106	0.1121	0.1991	0.1754	0.2351	0.2674	0.3278	0.2746	0.1237	0.1028	0.2538
chr1	13400001	13500000	13445127	1321	1321	1321	1321	880	960	1059	294.6421	296.3152	346.7974	248.0453	257.0769	307.8889	0.7866	0.6185	0.5407	0.00223	0.002243	0.002625	0.2347	0.2779	0.2672	0.0243	0.0693	0.0472	0.2271	0.2937	0.2195	0.2581	0.296	0.3089	0.1665	0.2226	0.2619	0.1234	0.302	0.2468	0.2983	0.3126	0.2089	0.2665	0.3172	0.2771	0.0515	0.2634	0.2324
chr1	13500001	13600000	13546004	842	842	842	842	512	588	651	170.3947	161.6341	217.6471	144.3172	157.4596	189.2688	0.7553	0.1073	0.6407	0.002024	0.00192	0.002585	0.2062	0.2583	0.2496	0.0228	0.0587	0.0525	0.1817	0.2613	0.209	0.1841	0.3005	0.291	0.247	0.1033	0.2055	0.2209	0.1995	0.2969	0.3017	0.2387	0.1211	0.1295	0.2922	0.272	0.0166	0.1853	0.2423
chr1	13600001	13700000	13653547	1134	1134	1134	1134	765	822	878	261.2789	252.2536	279.2549	215.6303	220.1221	255.2658	0.8862	0.5913	0.4019	0.002304	0.002224	0.002463	0.2385	0.2655	0.2528	0.0264	0.0552	0.0383	0.3069	0.2813	0.2892	0.3219	0.3069	0.2143	0.2549	0.2857	0.2302	0.1596	0.2143	0.2496	0.2134	0.3289	0.3069	0.1711	0.2399	0.2496	0.0441	0.1958	0.2372
chr1	13700001	13800000	13749544	892	892	892	892	546	635	624	166.1474	171.3551	187.1765	153.9008	170.0456	181.4189	0.3327	0.0312	0.1356	0.001863	0.001921	0.002098	0.1926	0.2223	0.2211	0.009	0.0591	0.0481	0.2141	0.2859	0.2399	0.1996	0.2702	0.2108	0.1883	0.2085	0.2489	0.25	0.2231	0.1861	0.1951	0.2175	0.2197	0.278	0.2231	0.2343	0.037	0.1895	0.2007
chr1	13800001	13900000	13846867	1052	1052	1052	1052	649	704	795	201.9737	202.4674	245.3791	182.9334	188.523	231.1347	0.4355	0.2995	0.2635	0.00192	0.001925	0.002333	0.1996	0.2443	0.2386	0.0191	0.0712	0.0579	0.2538	0.2205	0.2158	0.2272	0.2376	0.2909	0.251	0.1606	0.2291	0.2158	0.2348	0.1873	0.2357	0.2234	0.1711	0.2319	0.2481	0.2956	0.0228	0.1854	0.1806
chr1	13900001	14000000	13948344	1144	1144	1144	1144	739	798	823	238.2842	227.6123	237.9935	208.3016	213.6952	239.2753	0.6025	0.2638	-0.0229	0.002083	0.00199	0.00208	0.2121	0.2484	0.2282	0.0208	0.09	0.0575	0.2448	0.2028	0.2019	0.2727	0.2098	0.2526	0.2133	0.2413	0.222	0.271	0.2343	0.2045	0.2439	0.2692	0.2631	0.278	0.2474	0.2675	0.0507	0.1958	0.1801
chr1	14000001	14100000	14051577	1125	1125	1125	1125	832	885	885	288.7632	281.3261	294.5948	234.5155	236.9927	257.3009	0.9685	0.7579	0.6199	0.002567	0.002501	0.002619	0.2701	0.2734	0.2733	0.0324	0.0272	0.0329	0.1796	0.3111	0.2924	0.2249	0.264	0.2684	0.3778	0.3316	0.2302	0.3316	0.3564	0.2471	0.3058	0.2427	0.3369	0.3253	0.3298	0.2791	0.3227	0.2756	0.2569
chr1	14100001	14200000	14150224	1386	1386	1386	1386	922	1032	1122	342.9316	362.7862	368.0654	259.8838	276.3576	326.2052	1.3383	1.2675	0.5491	0.002474	0.002618	0.002656	0.2613	0.2818	0.2846	0.0132	0.0481	0.0384	0.2872	0.2525	0.3362	0.2821	0.3088	0.298	0.311	0.2475	0.3737	0.3391	0.3355	0.2691	0.2807	0.2973	0.303	0.272	0.3016	0.3009	0.347	0.285	0.3456
chr1	14200001	14300000	14249084	1297	1297	1297	1297	871	971	1017	285.8684	304.8877	341.6013	245.5084	260.0225	295.678	0.6884	0.6992	0.6645	0.002204	0.002351	0.002634	0.2383	0.2853	0.2769	0.0228	0.0846	0.0532	0.249	0.3038	0.1696	0.246	0.2783	0.2583	0.192	0.3092	0.3038	0.3462	0.266	0.1249	0.2298	0.2305	0.2891	0.2822	0.3392	0.3231	0.2645	0.2236	0.286
chr1	14300001	14400000	14349724	1149	1149	1149	1149	786	862	913	260.5474	268.1449	310.1242	221.5495	230.8336	265.4415	0.7369	0.6548	0.72	0.002268	0.002334	0.002699	0.239	0.2787	0.2734	0.0193	0.0592	0.042	0.2472	0.2811	0.2533	0.2872	0.2698	0.3029	0.2802	0.2872	0.2376	0.1393	0.2776	0.3211	0.2515	0.2907	0.2724	0.2533	0.2916	0.2907	0.2811	0.208	0.2611
chr1	14400001	14500000	14447542	1219	1219	1219	1219	857	948	988	306.0316	332.8913	337.7059	241.5623	253.8634	287.2467	1.1175	1.2614	0.7515	0.002511	0.002731	0.00277	0.2669	0.2924	0.2983	0.0093	0.0523	0.0407	0.3462	0.3298	0.3158	0.3486	0.3117	0.2445	0.2961	0.338	0.2756	0.2379	0.3011	0.3027	0.3363	0.2158	0.324	0.3002	0.2838	0.3109	0.265	0.1756	0.3257
chr1	14500001	14600000	14548720	1521	1521	1521	1521	1090	1183	1250	377.2737	380.2283	411.1961	307.2379	316.7937	363.4194	0.955	0.8118	0.5626	0.00248	0.0025	0.002703	0.2505	0.275	0.2721	0.003	0.0303	0.0227	0.284	0.307	0.3254	0.261	0.2965	0.3498	0.2163	0.2952	0.2406	0.355	0.075	0.2617	0.2886	0.2755	0.3195	0.3294	0.2965	0.2814	0.0605	0.1795	0.2886
chr1	14600001	14700000	14650509	1407	1407	1407	1407	986	1101	1145	345.4684	354.587	420.5359	277.9234	294.835	332.8921	1.018	0.8215	1.1266	0.002455	0.00252	0.002989	0.2608	0.3037	0.3065	0.0238	0.0562	0.0542	0.2729	0.2722	0.2239	0.1528	0.3788	0.3547	0.2942	0.236	0.2679	0.2935	0.0952	0.2111	0.2779	0.2672	0.2786	0.3149	0.3113	0.3326	0.0633	0.1713	0.2566
chr1	14700001	14800000	14754503	989	989	989	989	625	705	724	189.1526	200.9022	235.1046	176.1685	188.7908	210.4925	0.3083	0.2597	0.4998	0.001913	0.002031	0.002377	0.2	0.2441	0.2425	0.0071	0.0664	0.0484	0.2063	0.2588	0.1881	0.1456	0.2892	0.2821	0.1436	0.2396	0.2417	0.1992	0.1729	0.2437	0.2164	0.2386	0.2639	0.2123	0.2012	0.3418	0.1608	0.2649	0.2235
chr1	14800001	14900000	14855001	951	951	951	951	576	727	664	195.4632	214.3623	216.0261	162.3569	194.6822	193.0484	0.8527	0.4093	0.5087	0.002055	0.002254	0.002272	0.2253	0.2442	0.2376	0.0225	0.062	0.0245	0.285	0.2702	0.2524	0.2366	0.2787	0.2229	0.0515	0.1609	0.266	0.3049	0.2639	0.2219	0.2913	0.2524	0.2692	0.1188	0.2187	0.2534	0.2755	0.1777	0.2587
chr1	14900001	15000000	14947680	652	652	652	652	385	458	453	119.5684	127.6087	145.5817	108.5198	122.6471	131.7032	0.425	0.1635	0.4497	0.001834	0.001957	0.002233	0.1906	0.233	0.233	0.0028	0.0699	0.0537	0.2331	0.2531	0.1564	0.1825	0.2147	0.2822	0.2132	0.2653	0.2163	0.2561	0.2439	0.1979	0.2393	0.2561	0.1626	0.2209	0.2745	0.2715	0.2163	0.1442	0.2776
chr1	15000001	15100000	15049948	654	654	654	654	337	394	499	114.4737	119.0326	151.5033	94.9901	105.5086	145.077	0.8555	0.5176	0.1891	0.00175	0.00182	0.002317	0.1794	0.2212	0.2234	0.0026	0.0434	0.0394	0.2125	0.2446	0.1896	0.2385	0.2798	0.2645	0.211	0.2339	0.2385	0.2232	0.2171	0.1651	0.2401	0.2125	0.2187	0.1728	0.2813	0.2752	0.237	0.1758	0.2018
chr1	15100001	15200000	15154775	858	858	858	858	556	618	663	193.5684	188.058	220.8105	156.7195	165.4932	192.7576	0.9832	0.5518	0.6219	0.002256	0.002192	0.002574	0.23	0.2547	0.2456	0.0171	0.0275	0.0154	0.2925	0.2506	0.2436	0.204	0.3077	0.373	0.3182	0.2529	0.3007	0.2821	0.2844	0.3112	0.3193	0.2389	0.2669	0.3089	0.3019	0.3054	0.2436	0.2832	0.0921
chr1	15200001	15300000	15250496	804	804	804	804	531	591	583	171.7947	181.8913	194.2614	149.6728	158.263	169.4988	0.6179	0.604	0.6241	0.002137	0.002262	0.002416	0.226	0.2561	0.253	0.0138	0.0604	0.0395	0.2537	0.3557	0.3122	0.2525	0.2313	0.2438	0.2935	0.2886	0.3234	0.3507	0.2687	0.2363	0.2525	0.2699	0.2027	0.2201	0.2774	0.291	0.2537	0.26	0.041
chr1	15300001	15400000	15345119	904	904	904	904	564	656	684	191.5579	209.5652	235.1895	158.9745	175.6692	198.8631	0.8571	0.781	0.7807	0.002119	0.002318	0.002602	0.2352	0.2633	0.2711	0.0295	0.0562	0.0491	0.3097	0.3086	0.2799	0.2865	0.3562	0.2976	0.2577	0.2821	0.3263	0.2622	0.3031	0.2799	0.2832	0.2644	0.2478	0.3285	0.3164	0.3285	0.2566	0.271	0.0664
chr1	15400001	15500000	15453944	633	633	633	633	362	476	435	113.7632	134.8152	140.5948	102.0368	127.4673	126.4699	0.4795	0.233	0.4765	0.001797	0.00213	0.002221	0.2087	0.2483	0.2412	0.0307	0.1084	0.052	0.2733	0.2354	0.2117	0.1675	0.2954	0.2686	0.2591	0.2338	0.2243	0.2875	0.2828	0.1216	0.2638	0.2717	0.3017	0.2417	0.2212	0.3223	0.2227	0.158	0.0537
chr1	15500001	15600000	15551231	736	736	736	736	467	524	551	147.9789	152.808	185.7386	131.6331	140.3211	160.1953	0.5188	0.3598	0.681	0.002011	0.002076	0.002524	0.2102	0.2743	0.2679	0.0143	0.0975	0.0774	0.2514	0.3424	0.2079	0.2432	0.303	0.3424	0.216	0.2351	0.2092	0.2867	0.2948	0.1957	0.2174	0.2337	0.2283	0.2962	0.3207	0.3166	0.2269	0.2133	0.2269
chr1	15600001	15700000	15651945	779	779	779	779	405	513	524	123.7316	131.7029	149.6471	114.1572	137.3755	152.3454	0.3502	-0.167	-0.0756	0.001588	0.001691	0.001921	0.1655	0.2005	0.1991	0.0047	0.0685	0.0493	0.2157	0.2259	0.1733	0.1592	0.2054	0.2529	0.181	0.1476	0.2709	0.2413	0.1592	0.104	0.2311	0.1463	0.1489	0.2375	0.19	0.1682	0.2632	0.0591	0.2259
chr1	15700001	15800000	15747511	1066	1066	1066	1066	634	778	811	203.3	226.4493	241.1438	178.7053	208.3394	235.7865	0.5758	0.352	0.0972	0.001907	0.002124	0.002262	0.2032	0.2369	0.2471	0.004	0.0656	0.06	0.2148	0.2129	0.1529	0.1173	0.2205	0.212	0.1961	0.2749	0.2552	0.2373	0.2129	0.2176	0.2364	0.2092	0.2495	0.1323	0.2955	0.243	0.2364	0.2533	0.3189
chr1	15800001	15900000	15855460	1161	1161	1161	1161	846	927	967	342.9105	340.913	366.183	238.4617	248.2399	281.1412	1.834	1.5126	1.2939	0.002954	0.002936	0.003154	0.2968	0.3091	0.3137	0.0039	0.0062	0.015	0.3454	0.4341	0.3557	0.4419	0.4384	0.4875	0.3971	0.4229	0.4065	0.4599	0.4901	0.3678	0.4376	0.2997	0.317	0.4177	0.3971	0.4789	0.422	0.4169	0.3256
chr1	15900001	16000000	15948196	1087	1087	1087	1087	681	824	864	234.7895	259.25	292.7843	191.9532	220.6577	251.1955	0.9338	0.7084	0.708	0.00216	0.002385	0.002694	0.2375	0.2672	0.2693	0.0223	0.0495	0.0297	0.3119	0.3128	0.2217	0.2015	0.3376	0.3588	0.2732	0.3358	0.2751	0.2833	0.3661	0.276	0.2567	0.218	0.3284	0.2493	0.3128	0.2567	0.2309	0.2006	0.2953
chr1	16000001	16100000	16051103	931	931	931	931	623	683	723	222.3947	208.2899	253.451	175.6048	182.8995	210.2018	1.1146	0.562	0.8795	0.002389	0.002237	0.002722	0.2388	0.278	0.2704	0.0162	0.0431	0.0441	0.0892	0.362	0.2009	0.3684	0.3179	0.2879	0.2438	0.247	0.2513	0.3555	0.2653	0.2438	0.2589	0.2707	0.334	0.2417	0.2954	0.3383	0.1783	0.2513	0.333
chr1	16100001	16200000	16141823	838	838	838	838	598	658	616	203.5263	223.6848	207.8039	168.558	176.2048	179.0931	0.8677	1.0907	0.6849	0.002429	0.002669	0.00248	0.2641	0.2902	0.286	0.0178	0.0855	0.0525	0.1527	0.2434	0.2518	0.3162	0.2733	0.2721	0.1802	0.2303	0.3484	0.2279	0.3246	0.284	0.2995	0.3091	0.3091	0.2363	0.2673	0.2279	0.3795	0.3103	0.3795
chr1	16200001	16300000	16257217	1107	1107	1107	1107	745	813	882	253.3737	279.7862	299.366	209.9929	217.712	256.4287	0.8647	1.1549	0.7161	0.002289	0.002527	0.002704	0.2488	0.2797	0.2907	0.0165	0.0583	0.0531	0.2565	0.2836	0.3532	0.3243	0.3442	0.2999	0.1798	0.2493	0.3315	0.1987	0.2611	0.2556	0.2575	0.29	0.3225	0.3207	0.2918	0.3406	0.3162	0.2827	0.093
chr1	16300001	16400000	16346082	921	921	921	921	654	716	727	224.9	241.3986	253.7124	184.3427	191.7365	211.3647	0.9205	1.0487	0.8564	0.002442	0.002621	0.002755	0.2518	0.2883	0.2853	-0.0027	0.0533	0.03	0.3518	0.3236	0.2975	0.2269	0.3616	0.3605	0.3236	0.2161	0.2845	0.3268	0.2942	0.2671	0.3572	0.304	0.3127	0.3214	0.3322	0.3833	0.3312	0.2182	0.1183
chr1	16400001	16500000	16451792	941	941	941	941	653	701	769	237.2632	239.4348	280.5817	184.0609	187.7197	223.5756	1.2093	1.1153	1.0901	0.002521	0.002544	0.002982	0.2593	0.2932	0.2865	0.0119	0.0326	0.0184	0.3188	0.3401	0.2412	0.3794	0.3964	0.4368	0.2465	0.2306	0.3135	0.3592	0.3433	0.3337	0.3199	0.254	0.3401	0.3794	0.3496	0.2593	0.3464	0.3709	0.3656
chr1	16500001	16600000	16549549	1155	1155	1155	1155	872	909	937	278.0579	296.3551	351.0588	245.7903	243.4197	272.4192	0.5497	0.8811	1.2348	0.002407	0.002566	0.003039	0.2474	0.3309	0.3262	-0.0026	0.0997	0.0769	0.3671	0.3455	0.2918	0.3506	0.3541	0.3628	0.3299	0.2199	0.3818	0.2225	0.2615	0.1991	0.2736	0.2892	0.3056	0.2502	0.381	0.3697	0.3229	0.3403	0.2701
chr1	16600001	16700000	16649396	979	979	979	979	694	724	713	229.2	244.0543	232.0654	195.6175	193.8788	207.2944	0.7184	1.0479	0.5108	0.002341	0.002493	0.00237	0.2502	0.2568	0.2638	0.0175	0.044	0.0407	0.2625	0.287	0.333	0.2799	0.2952	0.2533	0.3146	0.2206	0.2993	0.2339	0.2778	0.2554	0.2125	0.3197	0.3575	0.3687	0.3126	0.3146	0.2809	0.1634	0.2543
chr1	16700001	16800000	16756195	1051	1051	1051	1051	778	854	775	270.3842	270.587	269.9804	219.2946	228.6913	225.32	0.9753	0.7421	0.8474	0.002573	0.002575	0.002569	0.2559	0.2757	0.2742	-0.0028	0.0358	0.0321	0.3321	0.3796	0.2626	0.295	0.4063	0.3245	0.1732	0.2521	0.2769	0.3578	0.3245	0.294	0.196	0.3283	0.3064	0.2407	0.3149	0.3064	0.3073	0.2445	0.3311
chr1	16800001	16900000	16846960	876	876	876	876	610	663	680	203.4053	219.8333	236.1634	171.9405	177.5437	197.7001	0.7655	0.9641	0.8315	0.002322	0.00251	0.002696	0.2448	0.2869	0.2894	0.0067	0.0686	0.0535	0.3162	0.1941	0.226	0.2443	0.3562	0.3174	0.2717	0.2877	0.2694	0.2785	0.2648	0.2443	0.2991	0.3299	0.2032	0.2192	0.2934	0.3242	0.29	0.1187	0.3162
chr1	16900001	17000000	16950892	939	939	939	939	655	700	711	214.7737	211.6014	236.8366	184.6246	187.4519	206.7129	0.6832	0.5216	0.6229	0.002287	0.002253	0.002522	0.2349	0.278	0.2715	0.0173	0.0742	0.0648	0.2971	0.2055	0.1832	0.345	0.2417	0.3142	0.3525	0.2034	0.3174	0.311	0.3088	0.2684	0.2215	0.2481	0.2599	0.3323	0.1991	0.1896	0.2503	0.295	0.1928
chr1	17000001	17100000	17052182	858	858	858	858	544	658	618	154.3211	194.9348	188.5556	153.3371	176.2048	179.6745	0.0268	0.4302	0.2112	0.001799	0.002272	0.002198	0.2164	0.2371	0.233	0.0308	0.0876	0.0209	0.2249	0.3205	0.2692	0.2028	0.2203	0.3368	0.2506	0.2552	0.289	0.2343	0.2949	0.2098	0.1783	0.3228	0.2855	0.1876	0.1981	0.2249	0.2669	0.204	0.197
chr1	17100001	17200000	17149608	725	725	725	725	471	517	524	150.1632	159.9783	172.6536	132.7606	138.4466	152.3454	0.5477	0.6289	0.5692	0.002071	0.002207	0.002381	0.2178	0.2594	0.2547	0.0091	0.0782	0.0528	0.2966	0.3379	0.2814	0.2731	0.2772	0.2497	0.3186	0.2772	0.3021	0.1559	0.269	0.3048	0.2138	0.2621	0.2166	0.2193	0.32	0.2814	0.2703	0.2124	0.24
chr1	17200001	17300000	17246831	984	984	984	984	685	721	751	235.4368	231.5761	257.7974	193.0807	193.0754	218.3424	0.918	0.8074	0.7725	0.002393	0.002353	0.00262	0.2404	0.2646	0.264	0.0065	0.0279	0.0302	0.3222	0.2256	0.377	0.2713	0.2581	0.2663	0.3262	0.2632	0.2297	0.376	0.311	0.0793	0.1657	0.2907	0.251	0.311	0.2876	0.3039	0.2134	0.2449	0.2266
chr1	17300001	17400000	17352139	672	672	672	672	438	515	496	140.6632	161.8913	167.8366	123.4589	137.911	144.2048	0.5821	0.7031	0.6996	0.002093	0.002409	0.002498	0.2305	0.2489	0.2529	0.0119	0.0415	0.0154	0.3244	0.3601	0.2961	0.247	0.3021	0.2812	0.2336	0.2798	0.253	0.2812	0.314	0.2783	0.317	0.3586	0.3214	0.244	0.3155	0.2753	0.2277	0.2128	0.244
chr1	17400001	17500000	17453033	756	756	756	756	483	574	547	153.4789	171.4239	180.5948	136.143	153.7105	159.0323	0.5321	0.4662	0.579	0.00203	0.002268	0.002389	0.2185	0.2547	0.2607	0.0085	0.0728	0.0569	0.2566	0.287	0.2765	0.2288	0.246	0.2672	0.2037	0.291	0.3108	0.1892	0.3082	0.2103	0.25	0.2183	0.2646	0.2751	0.246	0.3016	0.2447	0.2341	0.2632
chr1	17500001	17600000	17551753	954	954	954	954	567	669	695	181.4579	165.1268	214.7778	159.8201	179.1504	202.0612	0.5662	-0.3169	0.269	0.001902	0.001731	0.002251	0.1927	0.2281	0.2184	0.0302	0.0482	0.0472	0.2432	0.2484	0.2421	0.2421	0.3103	0.2558	0.2191	0.2096	0.1908	0.2505	0.2191	0.2233	0.1908	0.1331	0.2275	0.3061	0.1719	0.3155	0.2442	0.282	0.1834
chr1	17600001	17700000	17651888	927	927	927	927	590	677	723	192.2684	206.6196	233.4118	166.3031	181.2928	210.2018	0.653	0.5655	0.472	0.002074	0.002229	0.002518	0.2178	0.2608	0.2533	0.0061	0.0654	0.0328	0.2859	0.2902	0.2643	0.1931	0.315	0.2999	0.2168	0.2546	0.2999	0.2611	0.2578	0.1575	0.2244	0.1133	0.2945	0.2913	0.2503	0.3441	0.3323	0.2934	0.2686
chr1	17700001	17800000	17750343	873	873	873	873	627	670	688	227.4211	218.6957	217.1699	176.7322	179.4182	200.026	1.1998	0.8861	0.3663	0.002605	0.002505	0.002488	0.2648	0.2856	0.2754	0.0181	0.0585	0.0493	0.2841	0.3001	0.3585	0.3162	0.3024	0.2967	0.2955	0.1604	0.2944	0.1329	0.252	0.2509	0.291	0.1924	0.2085	0.3528	0.3482	0.2726	0.3356	0.378	0.2371
chr1	17800001	17900000	17851245	917	917	917	917	611	652	663	197.3316	194.7826	205.549	172.2223	174.598	192.7576	0.6098	0.4679	0.2836	0.002152	0.002124	0.002242	0.224	0.2814	0.2794	0.0237	0.1259	0.1237	0.3381	0.2803	0.1614	0.3446	0.2246	0.2181	0.1167	0.2159	0.3119	0.3457	0.2824	0.2399	0.1996	0.2137	0.2432	0.3424	0.2475	0.3086	0.2933	0.2715	0.2661
chr1	17900001	18000000	17944948	1078	1078	1078	1078	724	802	855	248.8632	262.0507	295.5948	204.0736	214.7663	248.5788	0.9186	0.8917	0.8088	0.002309	0.002431	0.002742	0.2416	0.3018	0.2888	0.0098	0.0911	0.0557	0.3247	0.3173	0.333	0.1948	0.3442	0.3609	0.3006	0.3145	0.2458	0.3061	0.3701	0.3154	0.2384	0.257	0.2792	0.3247	0.3228	0.3247	0.3349	0.3033	0.2829
chr1	18000001	18100000	18050448	801	801	801	801	509	602	610	165.6158	161.0761	199.7124	143.4716	161.2086	177.3487	0.6451	-0.0033	0.5387	0.002068	0.002011	0.002493	0.2081	0.2365	0.2304	0.0103	0.0188	0.0116	0.3196	0.1735	0.2285	0.1873	0.3358	0.3021	0.3021	0.2747	0.2247	0.1735	0.2809	0.2272	0.2821	0.221	0.2797	0.2921	0.2372	0.2809	0.1573	0.1536	0.1536
chr1	18100001	18200000	18148364	1007	1007	1007	1007	766	805	794	273.7105	271.9674	276.5752	215.9121	215.5697	230.844	1.1205	1.0596	0.847	0.002718	0.002701	0.002747	0.2866	0.3062	0.2855	0.0286	0.0582	0.0236	0.3098	0.3595	0.3436	0.3863	0.3406	0.291	0.3049	0.3496	0.2562	0.3962	0.2453	0.1231	0.3456	0.3247	0.3148	0.3436	0.3595	0.287	0.3714	0.2721	0.3366
chr1	18200001	18300000	18251189	869	869	869	869	581	646	675	198.0421	207.5254	227.7778	163.7662	172.9913	196.2465	0.8753	0.808	0.6867	0.002279	0.002388	0.002621	0.2439	0.2748	0.271	0.0224	0.0589	0.0398	0.1979	0.2911	0.3165	0.2877	0.2647	0.2785	0.3153	0.2727	0.2831	0.2831	0.3303	0.2278	0.2186	0.2808	0.1933	0.3245	0.2704	0.3188	0.2405	0.2486	0.2474
chr1	18300001	18400000	18350130	1110	1110	1110	1110	763	812	853	264.6632	268.2101	279.3007	215.0665	217.4442	247.9974	0.9653	0.9456	0.5398	0.002384	0.002416	0.002516	0.2404	0.2597	0.2629	0.0008	0.0298	0.0322	0.336	0.3162	0.2486	0.3514	0.336	0.2423	0.2721	0.2712	0.282	0.2721	0.3243	0.3387	0.2703	0.3306	0.2712	0.3234	0.336	0.2991	0.3072	0.3027	0.3153
chr1	18400001	18500000	18450978	1033	1033	1033	1033	664	806	786	227.6632	230.6413	257.5359	187.1614	215.8375	228.5181	0.9054	0.2778	0.5429	0.002204	0.002233	0.002493	0.2295	0.2448	0.2492	0.0173	0.0214	0.0268	0.274	0.2875	0.2885	0.1994	0.3107	0.2081	0.274	0.3282	0.2652	0.332	0.2701	0.2933	0.2682	0.2711	0.2372	0.2991	0.3224	0.2575	0.2759	0.1772	0.2246
chr1	18500001	18600000	18554021	1408	1408	1408	1408	966	1135	1139	349.8947	394.4746	401.9935	272.286	303.9398	331.1477	1.1938	1.2075	0.9155	0.002485	0.002802	0.002855	0.2733	0.3004	0.2969	0.0169	0.0605	0.0244	0.38	0.3423	0.3537	0.25	0.2656	0.3182	0.326	0.3338	0.331	0.3061	0.419	0.331	0.3075	0.3274	0.3075	0.304	0.2713	0.3537	0.3253	0.3153	0.3722
chr1	18600001	18700000	18650809	1243	1243	1243	1243	893	1014	966	275.4895	341.7428	318.6536	251.7096	271.5375	280.8505	0.3956	1.0478	0.5758	0.002216	0.002749	0.002564	0.2662	0.2871	0.2904	0.035	0.0937	0.0444	0.3516	0.3693	0.2703	0.1947	0.2309	0.3194	0.0636	0.3025	0.3636	0.2816	0.3733	0.2687	0.3387	0.3162	0.2961	0.3524	0.2566	0.3379	0.3443	0.3178	0.3508
chr1	18700001	18800000	18752246	1128	1128	1128	1128	687	866	692	220.0368	267.7899	187.5359	193.6444	231.9048	201.189	0.5703	0.6269	-0.29	0.001951	0.002374	0.001663	0.2289	0.2955	0.3008	0.0286	0.2448	0.1935	0.3599	0.3183	0.3183	0.2181	0.2438	0.1472	0.2012	0.3324	0.2358	0.3076	0.3129	0.2367	0.0904	0.2305	0.2979	0.2083	0.1738	0.2996	0.2793	0.1835	0.2491
chr1	18800001	18900000	18857797	1477	1477	1477	1477	1019	1186	1189	366.6368	387.8043	435.4967	287.2251	317.5971	345.6845	1.1581	0.8962	1.1118	0.002482	0.002626	0.002949	0.2632	0.3072	0.306	0.0152	0.0632	0.0472	0.3385	0.3703	0.3372	0.2932	0.3358	0.3812	0.3148	0.3277	0.2789	0.3385	0.2783	0.2965	0.3121	0.3216	0.3277	0.325	0.3507	0.3764	0.3548	0.2769	0.3196
chr1	18900001	19000000	18953968	1892	1892	1892	1892	1349	1502	1646	477.5316	515.0652	582.3137	380.2421	402.2182	478.5506	1.0723	1.1379	0.9283	0.002524	0.002722	0.003078	0.2648	0.2974	0.299	0.0047	0.0308	0.0155	0.3097	0.379	0.334	0.2785	0.2738	0.3557	0.2849	0.334	0.352	0.3293	0.3631	0.2992	0.3414	0.3578	0.3266	0.3605	0.3705	0.4064	0.3436	0.3229	0.3658
chr1	19000001	19100000	19048334	1948	1948	1948	1948	1384	1543	1704	472.2263	521.2138	605.1046	390.1075	413.1975	495.4133	0.8823	1.0603	0.948	0.002424	0.002676	0.003106	0.2569	0.2923	0.2955	0.0037	0.0286	0.011	0.3368	0.3419	0.306	0.2967	0.3522	0.4112	0.3039	0.3065	0.308	0.3137	0.3737	0.2829	0.3491	0.3172	0.3321	0.3403	0.3763	0.3599	0.3239	0.3095	0.3249
chr1	19100001	19200000	19144893	1848	1848	1848	1848	1209	1380	1564	439.3789	457.0109	526.1569	340.7804	369.548	454.7103	1.2124	0.9598	0.6727	0.002378	0.002473	0.002847	0.2429	0.2851	0.2907	0.0007	0.0449	0.045	0.2018	0.3193	0.2998	0.3225	0.2906	0.2976	0.2576	0.2327	0.2516	0.2868	0.3631	0.2083	0.2711	0.3355	0.2624	0.2825	0.3831	0.3258	0.1158	0.2716	0.2938
chr1	19200001	19300000	19253504	1083	1083	1083	1083	776	841	853	254.6842	272.6087	273.6797	218.7308	225.2101	247.9974	0.6881	0.8525	0.4429	0.002352	0.002517	0.002527	0.2439	0.2608	0.2636	0.001	0.0342	0.0222	0.2807	0.361	0.2447	0.2133	0.3407	0.2752	0.156	0.2678	0.3343	0.2936	0.2705	0.2114	0.3066	0.2622	0.2798	0.2105	0.2844	0.313	0.3426	0.1681	0.3019
chr1	19300001	19400000	19342320	1123	1123	1123	1123	723	806	850	221.5	235.8116	276.3856	203.7917	215.8375	247.1252	0.3637	0.3748	0.5063	0.001972	0.0021	0.002461	0.2233	0.26	0.2537	0.0467	0.0818	0.054	0.211	0.2476	0.2689	0.2716	0.2698	0.2752	0.2467	0.2253	0.1425	0.236	0.2422	0.1532	0.195	0.2805	0.2369	0.1772	0.2502	0.2306	0.2858	0.1496	0.2413
chr1	19400001	19500000	19446094	1527	1527	1527	1527	1097	1223	1277	393.9632	448.1051	426.2353	309.211	327.5052	371.2692	1.1483	1.493	0.6336	0.00258	0.002935	0.002791	0.2821	0.3126	0.3038	0.0115	0.0776	0.0296	0.3078	0.317	0.2272	0.4198	0.4348	0.3229	0.1415	0.4263	0.2875	0.2685	0.241	0.3674	0.2449	0.3471	0.3209	0.3615	0.2272	0.408	0.1716	0.0589	0.4623
chr1	19500001	19600000	19546492	1356	1356	1356	1356	800	1016	995	246.1789	293.6304	301.0523	225.4957	272.073	289.2818	0.384	0.3211	0.1741	0.001815	0.002165	0.00222	0.2064	0.2444	0.2466	0.0183	0.0981	0.0589	0.2249	0.3068	0.2013	0.2102	0.2647	0.222	0.2316	0.3016	0.2751	0.2817	0.3031	0.1999	0.2176	0.236	0.2212	0.1401	0.2633	0.2736	0.2242	0.1881	0.2611
chr1	19600001	19700000	19647027	1061	1061	1061	1061	743	855	810	260.0632	297.3949	292.732	209.4291	228.9591	235.4957	1.0119	1.2108	1.0392	0.002451	0.002803	0.002759	0.2718	0.2992	0.2943	0.0172	0.0709	0.0284	0.2941	0.3025	0.2526	0.2026	0.3516	0.3629	0.3214	0.2856	0.3657	0.361	0.3365	0.2743	0.2441	0.246	0.2526	0.2394	0.2762	0.328	0.3167	0.2988	0.3167
chr1	19700001	19800000	19749767	979	979	979	979	603	697	731	195.0789	214.7065	233.7843	169.9674	186.6485	212.5276	0.618	0.6086	0.4275	0.001993	0.002193	0.002388	0.2146	0.2535	0.2541	0.0128	0.0749	0.0524	0.3126	0.2697	0.2605	0.2554	0.2615	0.3228	0.2217	0.2145	0.2564	0.2441	0.238	0.2554	0.2584	0.2646	0.2084	0.0909	0.2237	0.3422	0.2421	0.192	0.2186
chr1	19800001	19900000	19848600	1059	1059	1059	1059	658	765	798	199.9263	242.2464	263.1895	185.4702	204.8581	232.0069	0.3261	0.7391	0.5747	0.001888	0.002288	0.002485	0.2222	0.2594	0.2538	0.0314	0.0877	0.0311	0.2493	0.3314	0.2408	0.2738	0.2247	0.322	0.2134	0.2899	0.255	0.2238	0.3381	0.238	0.2606	0.2568	0.2502	0.2908	0.2842	0.2748	0.272	0.1086	0.2417
chr1	19900001	20000000	19952061	1142	1142	1142	1142	733	834	869	206.5105	261.1667	282.4902	206.6104	223.3355	252.6491	-0.002	0.6862	0.5051	0.001808	0.002287	0.002474	0.2191	0.2628	0.2552	0.0339	0.1052	0.0351	0.2005	0.2356	0.2793	0.1567	0.2732	0.2452	0.1821	0.2364	0.2049	0.2601	0.2855	0.2723	0.2837	0.1769	0.2347	0.2347	0.2005	0.282	0.282	0.1655	0.2154
chr1	20000001	20100000	20051974	1351	1351	1351	1351	866	1033	1055	278.4316	310.1739	353.4967	244.0991	276.6254	306.7259	0.5889	0.4915	0.6524	0.002061	0.002296	0.002617	0.2247	0.2561	0.2598	0.0156	0.0466	0.0284	0.2776	0.3064	0.2628	0.2916	0.299	0.3412	0.2354	0.2539	0.2939	0.2243	0.2487	0.2354	0.2761	0.2376	0.3072	0.2976	0.3812	0.3005	0.2672	0.2354	0.262
chr1	20100001	20200000	20153225	931	931	931	931	553	626	658	161.8	175.6775	196.6405	155.8739	167.6355	191.304	0.159	0.1941	0.1192	0.001738	0.001887	0.002112	0.1874	0.207	0.2074	0.0169	0.0374	0.0184	0.1976	0.2546	0.2062	0.1987	0.2696	0.1085	0.188	0.1762	0.2159	0.1504	0.2202	0.1772	0.16	0.1976	0.2062	0.2256	0.1955	0.2374	0.1171	0.2288	0.2299
chr1	20200001	20300000	20251455	991	991	991	991	616	684	767	205.6632	212.6304	238.0196	173.6317	183.1673	222.9941	0.7717	0.6512	0.2881	0.002075	0.002146	0.002402	0.2157	0.247	0.2429	0.0111	0.0504	0.0334	0.3421	0.2603	0.2745	0.224	0.2947	0.2573	0.2573	0.1796	0.2694	0.2149	0.3411	0.2028	0.1948	0.224	0.2654	0.1493	0.2492	0.2543	0.2573	0.1675	0.2472
chr1	20300001	20400000	20348287	1216	1216	1216	1216	812	893	910	265.9474	271.192	312.2288	228.8781	239.1351	264.5693	0.6781	0.5431	0.7705	0.002187	0.00223	0.002568	0.2289	0.2693	0.2637	0.0181	0.064	0.0479	0.2845	0.222	0.1332	0.3158	0.2747	0.273	0.2845	0.222	0.3035	0.2311	0.2262	0.273	0.2788	0.2072	0.2352	0.236	0.2648	0.2911	0.185	0.2533	0.236
chr1	20400001	20500000	20450563	1041	1041	1041	1041	578	628	723	163.3	170.6703	191.4444	162.9206	168.1711	210.2018	0.0097	0.0601	-0.3814	0.001569	0.001639	0.001839	0.1671	0.1884	0.1846	0.0208	0.0516	0.0301	0.1768	0.219	0.0855	0.1662	0.2267	0.2286	0.1374	0.171	0.1671	0.194	0.2104	0.1547	0.1652	0.2104	0.1777	0.1643	0.2286	0.194	0.2094	0.1854	0.2056
chr1	20500001	20600000	20545211	765	765	765	765	412	512	537	117.4105	134.9565	169.3922	116.1303	137.1077	156.125	0.046	-0.0634	0.3629	0.001535	0.001764	0.002214	0.1677	0.228	0.2275	0.0085	0.1007	0.0683	0.2209	0.2627	0.1686	0.1882	0.2771	0.2235	0.2	0.217	0.1438	0.217	0.2562	0.2078	0.2105	0.2131	0.1869	0.1373	0.2092	0.2183	0.1791	0.1882	0.2118
chr1	20600001	20700000	20650839	811	811	811	811	487	520	567	141.3158	155.7899	155.1895	137.2705	139.25	164.847	0.1232	0.4803	-0.2502	0.001742	0.001921	0.001914	0.19	0.2128	0.2088	0.0184	0.0778	0.0427	0.2133	0.1911	0.1899	0.2182	0.2145	0.1911	0.1517	0.2392	0.1973	0.2318	0.2343	0.1998	0.1813	0.2084	0.2269	0.238	0.2059	0.2281	0.2133	0.2121	0.2281
chr1	20700001	20800000	20756742	752	752	752	752	447	485	522	128.5105	128.0471	156.9608	125.9957	129.8774	151.7639	0.0834	-0.057	0.1462	0.001709	0.001703	0.002087	0.1714	0.2219	0.2209	0.0026	0.0802	0.0778	0.242	0.2035	0.113	0.1516	0.2021	0.1769	0.141	0.1237	0.1689	0.1769	0.1915	0.2247	0.125	0.1822	0.1223	0.242	0.2327	0.2859	0.141	0.1277	0.2207
chr1	20800001	20900000	20849977	896	896	896	896	558	584	630	162.8684	169.6196	178.7778	157.2832	156.3884	183.1634	0.1485	0.3423	-0.1023	0.001818	0.001893	0.001995	0.1921	0.205	0.2029	0.0175	0.0371	0.0216	0.2366	0.24	0.1719	0.2266	0.2422	0.1864	0.2042	0.1875	0.2723	0.2634	0.1964	0.2031	0.1618	0.192	0.1875	0.2623	0.2143	0.2042	0.1473	0.2031	0.2031
chr1	20900001	21000000	20949772	617	617	617	617	350	381	430	105.1	106.2971	118.9935	98.6544	102.0274	125.0163	0.2726	0.1689	-0.2055	0.001703	0.001723	0.001929	0.1727	0.2063	0.2051	0.0041	0.0654	0.0588	0.2058	0.1994	0.1815	0.2075	0.175	0.2836	0.1896	0.1621	0.2237	0.2123	0.2431	0.1994	0.1507	0.222	0.2091	0.2431	0.2188	0.188	0.2431	0.1588	0.1734
chr1	21000001	21100000	21054033	965	965	965	965	631	689	676	212.9211	207.4855	198.9085	177.8597	184.5062	196.5372	0.8247	0.5042	0.0516	0.002206	0.00215	0.002061	0.2344	0.242	0.219	0.0372	0.0641	0.0197	0.256	0.2466	0.2176	0.1565	0.1948	0.2487	0.229	0.2549	0.2715	0.2705	0.2311	0.2715	0.2228	0.2663	0.2145	0.2943	0.2404	0.3223	0.2674	0.2373	0.2611
chr1	21100001	21200000	21146639	968	968	968	968	594	684	728	190.6474	207.9891	224.8562	167.4305	183.1673	211.6554	0.58	0.5486	0.2666	0.001969	0.002149	0.002323	0.217	0.2495	0.2446	0.0266	0.0772	0.0453	0.2376	0.2138	0.25	0.0393	0.3037	0.251	0.2376	0.2014	0.2717	0.2428	0.251	0.3037	0.2335	0.2872	0.2727	0.2996	0.2893	0.2366	0.2252	0.2913	0.2138
chr1	21200001	21300000	21243636	788	788	788	788	454	578	550	144.7263	168.9638	168.7059	127.9688	154.7817	159.9045	0.5471	0.3707	0.2351	0.001837	0.002144	0.002141	0.2224	0.251	0.2334	0.0558	0.1187	0.043	0.2449	0.2893	0.2335	0.1688	0.2234	0.297	0.2411	0.1612	0.203	0.3147	0.2843	0.1675	0.2069	0.2525	0.2284	0.2716	0.2195	0.2982	0.3096	0.2525	0.2741
chr1	21300001	21400000	21351496	800	800	800	800	433	552	534	142.7211	150.2971	153.3464	122.0495	147.8192	155.2528	0.7074	0.0678	-0.0524	0.001784	0.001879	0.001917	0.1988	0.2221	0.2086	0.0414	0.0932	0.0475	0.2588	0.165	0.225	0.0762	0.2112	0.2488	0.2162	0.215	0.2638	0.2162	0.225	0.0725	0.2013	0.2212	0.2025	0.215	0.2112	0.1925	0.1538	0.085	0.22
chr1	21400001	21500000	21448314	775	775	775	775	416	524	478	129.4474	131.8261	133.4444	117.2578	140.3211	138.9716	0.4341	-0.2448	-0.1698	0.00167	0.001701	0.001722	0.1709	0.1913	0.1908	0.0071	0.0615	0.0546	0.2439	0.1703	0.1806	0.1355	0.1781	0.2387	0.1677	0.1742	0.2116	0.1652	0.1819	0.0955	0.2039	0.1845	0.1884	0.1497	0.1768	0.1948	0.1987	0.1277	0.2013
chr1	21500001	21600000	21551257	877	877	877	877	504	629	589	151.3526	176.2174	178.902	142.0623	168.4389	171.2432	0.2733	0.1869	0.1911	0.001726	0.002009	0.00204	0.1941	0.2122	0.2231	0.0194	0.0612	0.0487	0.2474	0.2531	0.1824	0.1596	0.2041	0.2372	0.1973	0.1995	0.2486	0.2372	0.2235	0.195	0.2201	0.1916	0.1836	0.1722	0.2315	0.2292	0.268	0.1391	0.1881
chr1	21600001	21700000	21645352	832	832	832	832	472	595	601	149.8158	170.6268	177.2614	133.0425	159.3341	174.732	0.5268	0.2868	0.0618	0.001801	0.002051	0.002131	0.199	0.2203	0.2193	0.0167	0.0586	0.0239	0.2764	0.274	0.2248	0.1178	0.2656	0.2921	0.1406	0.2909	0.232	0.2476	0.2825	0.2043	0.2163	0.2212	0.1971	0.25	0.2548	0.2644	0.2404	0.1779	0.2572
chr1	21700001	21800000	21749936	811	811	811	811	516	602	489	148.0895	159.8949	141.8235	145.4447	161.2086	142.1697	0.076	-0.033	-0.0104	0.001826	0.001972	0.001749	0.2005	0.2111	0.2117	0.0274	0.0848	0.0642	0.2096	0.2725	0.2145	0.2047	0.1911	0.2207	0.2244	0.2713	0.2022	0.1406	0.2195	0.2047	0.27	0.2663	0.1282	0.2269	0.18	0.1381	0.2552	0.2072	0.1517
chr1	21800001	21900000	21850457	742	742	742	742	416	504	444	123.5789	133.0072	118.1046	117.2578	134.9654	129.0866	0.2251	-0.0587	-0.363	0.001665	0.001793	0.001592	0.1822	0.194	0.2001	0.0266	0.0891	0.0832	0.1563	0.2049	0.1577	0.2237	0.1577	0.2345	0.1604	0.221	0.1536	0.1604	0.2372	0.1442	0.1644	0.2291	0.2089	0.2547	0.1658	0.1563	0.2412	0.0283	0.2628
chr1	21900001	22000000	21948028	720	720	720	720	421	444	474	126.2	117.8261	117.902	118.6671	118.8981	137.8086	0.2651	-0.0364	-0.6165	0.001753	0.001636	0.001638	0.1708	0.2041	0.1936	0.004	0.0945	0.0839	0.1514	0.2167	0.2375	0.2028	0.1819	0.1014	0.2306	0.2222	0.175	0.0736	0.1306	0.0819	0.1181	0.2444	0.1972	0.1958	0.1583	0.1278	0.1778	0.1625	0.1806
chr1	22000001	22100000	22056159	690	690	690	690	406	453	464	119.0368	115.5109	125.0654	114.4391	121.3082	134.9013	0.1678	-0.1931	-0.3112	0.001725	0.001674	0.001813	0.1757	0.1877	0.1904	0.017	0.0303	0.0445	0.1913	0.1812	0.2188	0.1899	0.2217	0.1725	0.2406	0.2	0.1522	0.1362	0.2058	0.1594	0.1754	0.1971	0.2174	0.1884	0.2464	0.2058	0.1855	0.0319	0.1913
chr1	22100001	22200000	22151309	710	710	710	710	431	471	493	139.6632	132.8768	135.3007	121.4858	126.1283	143.3326	0.6249	0.2163	-0.2392	0.001967	0.001872	0.001906	0.2046	0.2409	0.2375	0.0325	0.111	0.1146	0.1282	0.2028	0.2042	0.1873	0.2169	0.2282	0.2451	0.1775	0.1901	0.2789	0.2113	0.2493	0.1028	0.1817	0.2127	0.169	0.2211	0.2056	0.2	0.1423	0.2239
chr1	22200001	22300000	22246894	667	667	667	667	382	454	420	114.3421	122.8804	107.451	107.6742	121.5759	122.1089	0.2585	0.0434	-0.5121	0.001714	0.001842	0.001611	0.1793	0.1839	0.1844	0.0041	0.0514	0.0327	0.2189	0.2294	0.2309	0.1844	0.2414	0.1919	0.1829	0.2024	0.2669	0.2054	0.2114	0.1784	0.2099	0.1964	0.1739	0.2789	0.2159	0.2024	0.2234	0.1769	0.2189
chr1	22300001	22400000	22353670	781	781	781	781	426	526	522	122.9316	137.692	145.3856	120.0765	140.8567	151.7639	0.0993	-0.0909	-0.1795	0.001574	0.001763	0.001862	0.1694	0.1982	0.1968	0.0077	0.0734	0.0415	0.2446	0.1805	0.1741	0.1767	0.1729	0.2599	0.1549	0.1933	0.1857	0.233	0.2356	0.1741	0.2228	0.21	0.1613	0.1293	0.1793	0.2061	0.1831	0.1485	0.1498
chr1	22400001	22500000	22450824	972	972	972	972	532	698	686	176.2632	195.8442	196.3268	149.9546	186.9163	199.4445	0.7335	0.1934	-0.0668	0.001813	0.002015	0.00202	0.2002	0.2314	0.2194	0.0226	0.0961	0.0421	0.2428	0.2274	0.2088	0.0916	0.1893	0.179	0.2572	0.1862	0.215	0.2305	0.2747	0.2335	0.2603	0.2274	0.216	0.1728	0.2274	0.2387	0.178	0.1574	0.2058
chr1	22500001	22600000	22552844	976	976	976	976	565	713	739	183.6842	227.837	249.8105	159.2563	190.9331	214.8535	0.6414	0.7825	0.6955	0.001882	0.002334	0.00256	0.2178	0.2639	0.2629	0.0164	0.0886	0.0361	0.2869	0.3023	0.2766	0.1885	0.3002	0.2961	0.2367	0.2018	0.2049	0.1885	0.3555	0.042	0.2633	0.252	0.2459	0.2111	0.2879	0.2961	0.2141	0.2725	0.3248
chr1	22600001	22700000	22648746	1023	1023	1023	1023	652	758	780	236.2105	254.8007	271.5425	183.779	202.9836	226.7737	1.1936	1.0338	0.844	0.002309	0.002491	0.002654	0.2514	0.2668	0.2686	0.0234	0.0371	0.0218	0.3519	0.303	0.35	0.1681	0.305	0.2483	0.2708	0.2815	0.2805	0.3001	0.2766	0.2864	0.3109	0.3177	0.2483	0.2033	0.2336	0.3372	0.2698	0.2874	0.3363
chr1	22700001	22800000	22752522	885	885	885	885	503	627	663	160.8526	168.4601	198.5621	141.7804	167.9033	192.7576	0.5622	0.0134	0.1287	0.001818	0.001904	0.002244	0.1872	0.2386	0.2291	0.0031	0.0826	0.0505	0.2034	0.2316	0.2181	0.2079	0.2373	0.2644	0.2395	0.1842	0.226	0.2395	0.2768	0.2045	0.1842	0.2328	0.191	0.2508	0.2373	0.3062	0.191	0.2226	0.1898
chr1	22800001	22900000	22845312	1166	1166	1166	1166	659	764	938	201.3211	220.5036	303.3203	185.7521	204.5903	272.7099	0.3507	0.315	0.4801	0.001727	0.001891	0.002601	0.1846	0.238	0.2455	0.0104	0.049	0.0455	0.2067	0.2907	0.211	0.1587	0.2873	0.2461	0.1484	0.193	0.2384	0.1767	0.2238	0.2796	0.1818	0.1861	0.1938	0.175	0.3105	0.3816	0.2479	0.2256	0.1913
chr1	22900001	23000000	22951574	1061	1061	1061	1061	650	757	828	224.0158	228.5	262.6863	183.2152	202.7158	240.729	0.9317	0.5151	0.39	0.002111	0.002154	0.002476	0.2195	0.2528	0.2485	0.0146	0.0499	0.0359	0.2667	0.2903	0.2347	0.1772	0.2743	0.2554	0.2394	0.2347	0.2554	0.2403	0.2959	0.2903	0.2432	0.2074	0.2526	0.2771	0.2639	0.3544	0.2045	0.2762	0.1781
chr1	23000001	23100000	23052289	1212	1212	1212	1212	763	863	966	254.7	285.3986	326.8627	215.0665	231.1014	280.8505	0.7714	0.9518	0.7008	0.002101	0.002355	0.002697	0.2322	0.2772	0.2792	0.0207	0.0742	0.0506	0.297	0.3548	0.2236	0.2137	0.3144	0.2715	0.2376	0.255	0.2756	0.2442	0.2005	0.2013	0.2409	0.2327	0.2715	0.2219	0.3375	0.2731	0.2351	0.2244	0.2682
chr1	23100001	23200000	23144414	1214	1214	1214	1214	719	861	945	216.6474	250.0688	319.9412	202.6643	230.5658	274.745	0.2888	0.3427	0.7036	0.001785	0.00206	0.002635	0.1977	0.2611	0.2683	0.0141	0.0859	0.068	0.2224	0.3476	0.2438	0.1936	0.3081	0.2735	0.2199	0.2636	0.1886	0.2858	0.243	0.2059	0.2199	0.2191	0.2356	0.2282	0.3048	0.3097	0.2512	0.1985	0.2348
chr1	23200001	23300000	23259392	1198	1198	1198	1198	812	909	925	273.4526	282.5036	332.2745	228.8781	243.4197	268.9303	0.8154	0.6505	1.0075	0.002283	0.002358	0.002774	0.2376	0.2797	0.2804	0.0121	0.0519	0.045	0.3255	0.2805	0.2095	0.2713	0.3063	0.3756	0.3356	0.2304	0.2821	0.3372	0.3114	0.1603	0.1018	0.2671	0.2195	0.2304	0.3406	0.0735	0.3105	0.2713	0.3247
chr1	23300001	23400000	23344399	1041	1041	1041	1041	640	762	788	217.3421	219.4674	254.8627	180.3966	204.0548	229.0996	0.8568	0.3059	0.4808	0.002088	0.002108	0.002448	0.2254	0.2515	0.2391	0.0363	0.0529	0.0245	0.2786	0.2815	0.2622	0.1979	0.2901	0.2863	0.2988	0.1527	0.1787	0.1988	0.2469	0.268	0.0375	0.2872	0.2008	0.2747	0.3276	0.0682	0.2037	0.2027	0.17
chr1	23400001	23500000	23446445	976	976	976	976	541	698	688	160.2	179.0217	223.8824	152.4915	186.9163	200.026	0.2113	-0.171	0.5097	0.001641	0.001834	0.002294	0.1795	0.242	0.2363	0.0163	0.1061	0.0689	0.1281	0.2643	0.2182	0.1199	0.2111	0.252	0.1783	0.2111	0.1834	0.2387	0.1773	0.1926	0.0656	0.2131	0.1895	0.1803	0.2316	0.0615	0.2162	0.2029	0.2285
chr1	23500001	23600000	23555347	1034	1034	1034	1034	632	779	755	201.6632	221.3949	251.3399	178.1416	208.6072	219.5053	0.5524	0.2483	0.62	0.00195	0.002141	0.002431	0.2077	0.2407	0.2464	0.0076	0.0485	0.038	0.2563	0.2544	0.2311	0.2108	0.2263	0.2998	0.2108	0.2147	0.1644	0.2766	0.1809	0.1731	0.2108	0.2369	0.2195	0.2282	0.2776	0.0484	0.2379	0.2321	0.2727
chr1	23600001	23700000	23651597	1010	1010	1010	1010	513	672	656	137.7789	162.1232	186.1176	144.5991	179.9538	190.7225	-0.1972	-0.4011	-0.1032	0.001364	0.001605	0.001843	0.1561	0.1778	0.1821	0.0252	0.0532	0.0277	0.1366	0.2149	0.2079	0.204	0.2188	0.1851	0.1277	0.2208	0.1782	0.1624	0.1703	0.0129	0.1545	0.1257	0.2119	0.2	0.1901	0.0297	0.1752	0.1911	0.1406
chr1	23700001	23800000	23750948	1136	1136	1136	1136	806	848	878	271.4316	280.7935	295.7451	227.1869	227.0846	255.2658	0.8153	0.9581	0.6782	0.002389	0.002472	0.002603	0.2526	0.2671	0.2666	0.0196	0.0346	0.0249	0.2967	0.316	0.2456	0.088	0.3055	0.3292	0.3195	0.2482	0.2702	0.2975	0.3495	0.2104	0.235	0.2412	0.3002	0.3151	0.3178	0.0599	0.2544	0.2993	0.2333
chr1	23800001	23900000	23849741	1200	1200	1200	1200	690	844	885	222.9789	261.4312	244.3987	194.49	226.0134	257.3009	0.613	0.6348	-0.2145	0.001858	0.002179	0.002037	0.2068	0.2244	0.2246	0.0123	0.0725	0.0319	0.2542	0.2117	0.2317	0.2225	0.2192	0.2167	0.2075	0.2158	0.2408	0.2158	0.215	0.2125	0.2575	0.2825	0.2058	0.2242	0.2633	0.0767	0.225	0.2017	0.2475
chr1	23900001	24000000	23947881	1402	1402	1402	1402	1036	1087	1123	377.3632	349.3333	394.6144	292.0169	291.086	326.496	1.2243	0.8111	0.8927	0.002692	0.002492	0.002815	0.2693	0.2988	0.281	0.0195	0.0419	0.029	0.2539	0.3509	0.2546	0.281	0.3395	0.2389	0.311	0.2539	0.2696	0.4108	0.3217	0.2389	0.286	0.2739	0.2525	0.3859	0.3573	0.0407	0.2546	0.2404	0.2732
chr1	24000001	24100000	24045158	988	988	988	988	618	742	796	230.5421	240.1268	272.8562	174.1954	198.699	231.4255	1.3531	0.8442	0.7655	0.002333	0.00243	0.002762	0.2386	0.2675	0.2746	0.001	0.0251	0.0283	0.3087	0.2834	0.2763	0.3502	0.2561	0.3097	0.2763	0.2713	0.2652	0.2915	0.2743	0.3583	0.335	0.2085	0.2075	0.2763	0.3128	0.0506	0.2885	0.1569	0.2854
chr1	24100001	24200000	24150113	1169	1169	1169	1169	561	827	841	172.5737	217.3551	245.085	158.1289	221.461	244.5086	0.382	-0.0751	0.0101	0.001476	0.001859	0.002097	0.1714	0.2025	0.2151	0.0136	0.0647	0.0424	0.1925	0.2036	0.1429	0.1728	0.2044	0.2678	0.1548	0.1976	0.2301	0.1617	0.2284	0.1916	0.2173	0.1882	0.1959	0.1891	0.2489	0.0539	0.3242	0.2027	0.2233
chr1	24200001	24300000	24247729	988	988	988	988	561	669	706	172.7579	197.4094	223.0523	158.1289	179.1504	205.2593	0.3869	0.4126	0.3705	0.001749	0.001998	0.002258	0.1946	0.2321	0.23	0.0191	0.0757	0.0394	0.249	0.2783	0.2115	0.2449	0.2814	0.2601	0.165	0.1994	0.2368	0.2399	0.2591	0.2156	0.2065	0.248	0.1903	0.2176	0.3067	0.0455	0.2571	0.1994	0.2298
chr1	24300001	24400000	24353513	1331	1331	1331	1331	874	975	1049	277.8105	290.6884	352.6078	246.354	261.0937	304.9815	0.5347	0.4593	0.6681	0.002087	0.002184	0.002649	0.2146	0.2621	0.2659	0.0025	0.0521	0.0486	0.263	0.3464	0.2938	0.2134	0.2442	0.3922	0.1983	0.1871	0.2261	0.2825	0.2592	0.1758	0.2269	0.2074	0.1675	0.2412	0.2667	0.0684	0.2585	0.2705	0.2201
chr1	24400001	24500000	24451245	1064	1064	1064	1064	675	774	844	234.8211	241.6558	280.4902	190.262	207.2682	245.3808	0.98	0.6719	0.6119	0.002207	0.002271	0.002636	0.2265	0.2571	0.2573	0.0059	0.0308	0.0241	0.2848	0.3374	0.2124	0.282	0.407	0.2801	0.234	0.2472	0.2838	0.2011	0.2227	0.3139	0.2312	0.2359	0.2406	0.2321	0.2932	0.0902	0.2876	0.2472	0.2472
chr1	24500001	24600000	24553442	1293	1293	1293	1293	867	961	1004	290.2526	296.087	334.1503	244.381	257.3447	291.8984	0.786	0.61	0.6192	0.002245	0.00229	0.002584	0.2362	0.262	0.2626	0.0208	0.042	0.0377	0.2877	0.256	0.1964	0.29	0.2475	0.2916	0.2622	0.2282	0.2475	0.2784	0.2049	0.1887	0.2985	0.2939	0.2483	0.3349	0.314	0.0271	0.2537	0.2297	0.2351
chr1	24600001	24700000	24645713	1201	1201	1201	1201	778	867	844	241.4789	269.3333	280.1765	219.2946	232.1726	245.3808	0.4235	0.6484	0.6064	0.002011	0.002243	0.002333	0.2186	0.2466	0.2508	0.0139	0.0651	0.0461	0.2306	0.2656	0.2356	0.1549	0.2631	0.254	0.2331	0.2531	0.2598	0.2448	0.209	0.1865	0.1765	0.2057	0.189	0.2631	0.3031	0.0358	0.2831	0.2398	0.0791
chr1	24700001	24800000	24748825	1066	1066	1066	1066	592	732	750	173.2579	188.9457	245.732	166.8668	196.0211	218.0516	0.1602	-0.1462	0.5427	0.001625	0.001772	0.002305	0.1719	0.2313	0.2326	0.0061	0.0837	0.0672	0.2326	0.1857	0.1576	0.1388	0.2636	0.2439	0.1867	0.2477	0.1951	0.2036	0.2439	0.1689	0.1689	0.243	0.1773	0.1463	0.3077	0.0253	0.2223	0.2036	0.2158
chr1	24800001	24900000	24851647	1479	1479	1479	1479	1010	1178	1141	358.0263	388.7464	389.1242	284.6883	315.4548	331.7292	1.0791	0.9419	0.7404	0.002421	0.002628	0.002631	0.2571	0.2863	0.2886	0.0092	0.0641	0.0467	0.3272	0.3719	0.3509	0.1447	0.2853	0.2738	0.1697	0.2387	0.265	0.3205	0.2191	0.2887	0.2887	0.3164	0.236	0.3313	0.2346	0.0385	0.2705	0.1176	0.3489
chr1	24900001	25000000	24947347	915	915	915	915	570	673	652	184.6263	212.7319	199.8431	160.6657	180.2216	189.5595	0.6236	0.7302	0.2318	0.002018	0.002325	0.002184	0.2248	0.2428	0.242	0.0174	0.0741	0.0354	0.3137	0.2798	0.2262	0.1858	0.1694	0.2667	0.2383	0.2918	0.2885	0.2907	0.1989	0.1235	0.223	0.2776	0.3071	0.2033	0.3224	0.0689	0.3093	0.1016	0.271
chr1	25000001	25100000	25056357	1067	1067	1067	1067	652	805	776	202.9947	252.5	247.0523	183.779	215.5697	225.6107	0.4375	0.6939	0.4063	0.001902	0.002366	0.002315	0.2278	0.2306	0.2487	0.0326	0.0459	0.0304	0.2727	0.2577	0.2755	0.2465	0.2287	0.2746	0.2287	0.2174	0.3083	0.1931	0.3505	0.1837	0.2793	0.253	0.2362	0.2371	0.2221	0.0422	0.2643	0.2015	0.2455
chr1	25100001	25200000	25148956	1571	1571	1571	1571	1049	1171	1288	348.8368	373.9312	435.4052	295.6812	313.5802	374.4673	0.7531	0.7802	0.6965	0.00222	0.00238	0.002772	0.2423	0.2842	0.2795	0.0263	0.0667	0.0413	0.3024	0.2234	0.2553	0.3113	0.2877	0.2616	0.2756	0.2941	0.2947	0.2285	0.247	0.3297	0.2807	0.2992	0.2635	0.2584	0.3297	0.0757	0.2801	0.2075	0.3291
chr1	25200001	25300000	25253546	901	901	901	901	612	696	720	217.4737	239.9203	241.2222	172.5042	186.3807	209.3296	1.0904	1.1629	0.6512	0.002414	0.002663	0.002677	0.2624	0.2753	0.279	0.0168	0.0402	0.022	0.2064	0.283	0.3762	0.293	0.4262	0.3341	0.3707	0.3452	0.3751	0.2164	0.2397	0.3452	0.3008	0.3041	0.3296	0.273	0.2397	0.0999	0.2142	0.2342	0.2242
chr1	25300001	25400000	25346800	1335	1335	1335	1335	984	1047	1058	317.1632	343.6522	367.5425	277.3597	280.3745	307.5982	0.6011	0.9147	0.8338	0.002376	0.002574	0.002753	0.2622	0.289	0.2882	0.0292	0.0613	0.0396	0.221	0.3146	0.2906	0.2397	0.3109	0.2787	0.2622	0.2637	0.2367	0.2899	0.3056	0.2375	0.0944	0.3131	0.3026	0.3288	0.2599	0.0337	0.3948	0.2539	0.2404
chr1	25400001	25500000	25450231	960	960	960	960	629	696	703	202.5526	204.9239	224.3268	177.296	186.3807	204.3871	0.5959	0.4028	0.417	0.00211	0.002135	0.002337	0.2185	0.2625	0.2524	0.0148	0.0848	0.0611	0.2677	0.3031	0.1802	0.1979	0.2625	0.274	0.2458	0.2146	0.25	0.1885	0.2562	0.3062	0.0531	0.2719	0.2865	0.2854	0.275	0.2021	0.2635	0.2219	0.2229
chr1	25500001	25600000	25546512	883	883	883	883	556	627	608	165.7895	170.1159	172.2614	156.7195	167.9033	176.7672	0.242	0.0533	-0.1089	0.001878	0.001927	0.001951	0.1919	0.2091	0.2145	0.0045	0.0453	0.0508	0.2458	0.2344	0.1608	0.2027	0.2186	0.2242	0.1574	0.2005	0.1665	0.2695	0.2424	0.2525	0.034	0.2288	0.1914	0.1823	0.2231	0.231	0.2446	0.1789	0.2072
chr1	25600001	25700000	25648443	1204	1204	1204	1204	810	891	894	291.3895	282.1884	308.4641	228.3144	238.5995	259.9175	1.1566	0.7401	0.7988	0.00242	0.002344	0.002562	0.2389	0.2663	0.2617	0.0016	0.0342	0.0327	0.3314	0.2816	0.2724	0.3281	0.3065	0.3073	0.1894	0.2566	0.2492	0.2957	0.2641	0.2608	0.0615	0.2915	0.2442	0.3522	0.3198	0.3297	0.24	0.1993	0.2674
chr1	25700001	25800000	25752566	1142	1142	1142	1142	700	857	787	215.4789	239.7355	247.1634	197.3087	229.4947	228.8088	0.3854	0.1808	0.343	0.001887	0.002099	0.002164	0.2031	0.2302	0.234	0.0094	0.0655	0.0468	0.2732	0.2198	0.2303	0.1743	0.2461	0.2653	0.1646	0.2242	0.2294	0.2128	0.2531	0.2732	0.0736	0.3187	0.2417	0.2785	0.2215	0.2268	0.2566	0.1427	0.2338
chr1	25800001	25900000	25850111	1064	1064	1064	1064	571	725	782	189.0632	188.2826	241.2418	160.9475	194.1466	227.3552	0.7305	-0.1223	0.2611	0.001777	0.00177	0.002267	0.1946	0.2288	0.2219	0.0471	0.0635	0.0483	0.1833	0.1964	0.1654	0.1212	0.2303	0.2481	0.1711	0.172	0.2199	0.1071	0.2331	0.1711	0.031	0.1607	0.188	0.2086	0.2124	0.265	0.1927	0.2058	0.1927
chr1	25900001	26000000	25944035	1189	1189	1189	1189	768	863	910	229.2368	247.1304	272.6797	216.4759	231.1014	264.5693	0.2468	0.281	0.1311	0.001928	0.002078	0.002293	0.2056	0.2281	0.2341	0.0132	0.0399	0.0346	0.2834	0.2254	0.2178	0.1783	0.2641	0.2624	0.2456	0.2111	0.1783	0.3103	0.2473	0.291	0.0614	0.2557	0.2675	0.1531	0.2683	0.2893	0.1951	0.1876	0.291
chr1	26000001	26100000	26051013	1064	1064	1064	1064	673	768	834	223.2737	235.7899	253.451	189.6982	205.6615	242.4734	0.7406	0.5933	0.1936	0.002098	0.002216	0.002382	0.2205	0.252	0.2479	0.011	0.0603	0.0381	0.2472	0.2049	0.2472	0.2331	0.2509	0.2669	0.1795	0.1795	0.2453	0.2782	0.2989	0.3017	0.0395	0.3102	0.25	0.2575	0.2556	0.2942	0.2763	0.2077	0.1579
chr1	26100001	26200000	26148014	1388	1388	1388	1388	898	1073	1054	320.3105	344.7174	338.2745	253.1189	287.337	306.4352	1.1116	0.8094	0.4445	0.002308	0.002484	0.002437	0.2431	0.2636	0.2591	0.0074	0.0539	0.0259	0.3494	0.2565	0.2622	0.2104	0.2572	0.2875	0.2939	0.2976	0.2363	0.1952	0.2651	0.2075	0.0281	0.2262	0.2695	0.2803	0.2702	0.3012	0.317	0.3091	0.183
chr1	26200001	26300000	26250202	1062	1062	1062	1062	681	761	820	219.6316	240.0688	261.0458	191.9532	203.787	238.4031	0.6034	0.721	0.4061	0.002068	0.002261	0.002458	0.2302	0.2552	0.2613	0.0312	0.0617	0.0515	0.2137	0.2326	0.1582	0.2561	0.2938	0.258	0.1704	0.145	0.2147	0.0998	0.2128	0.2806	0.0217	0.2476	0.274	0.2637	0.2382	0.2476	0.2571	0.2627	0.2232
chr1	26300001	26400000	26344963	1141	1141	1141	1141	749	904	866	261.8684	281.221	285.2353	211.1203	242.0807	251.7769	1.0061	0.6551	0.5683	0.002295	0.002465	0.0025	0.239	0.2639	0.2629	0.0021	0.0492	0.0288	0.1332	0.2761	0.277	0.2717	0.3278	0.2761	0.3059	0.312	0.2796	0.241	0.2691	0.1578	0.1691	0.3462	0.2393	0.3024	0.2708	0.3032	0.3663	0.2077	0.22
chr1	26400001	26500000	26452277	870	870	870	870	586	663	670	192.1263	199.7681	236.9412	165.1756	177.5437	194.7928	0.6824	0.5067	0.9247	0.002208	0.002296	0.002723	0.2306	0.2787	0.2775	0.0119	0.0629	0.0509	0.2264	0.2989	0.2851	0.3069	0.3379	0.308	0.2678	0.1391	0.2782	0.3517	0.2966	0.1701	0.3046	0.1989	0.2437	0.2644	0.2885	0.2356	0.2632	0.2598	0.192
chr1	26500001	26600000	26551374	968	968	968	968	643	753	739	219.9	231.3297	246.0131	181.2422	201.6447	214.8535	0.8923	0.5961	0.62	0.002272	0.00239	0.002541	0.24	0.2739	0.2642	0.0149	0.0662	0.0347	0.2417	0.314	0.2231	0.3616	0.3295	0.2831	0.2707	0.1663	0.2727	0.3037	0.3295	0.1684	0.218	0.2841	0.28	0.1911	0.3337	0.3213	0.2386	0.1457	0.2469
chr1	26600001	26700000	26654671	854	854	854	854	553	604	687	194.6421	185.1667	213.4706	155.8739	161.7442	199.7353	1.04	0.5859	0.2939	0.002279	0.002168	0.0025	0.2212	0.2576	0.2507	-0.0027	0.0386	0.0362	0.2623	0.3009	0.1616	0.1347	0.2143	0.3372	0.3384	0.2037	0.267	0.3185	0.2482	0.2529	0.1698	0.2354	0.1897	0.2834	0.2529	0.3009	0.2248	0.1487	0.3173
chr1	26700001	26800000	26754771	989	989	989	989	679	724	730	223.7842	224.4891	224.634	191.3895	193.8788	212.2369	0.7083	0.6393	0.2497	0.002263	0.00227	0.002271	0.2251	0.2571	0.2494	-0.0034	0.0642	0.0471	0.3074	0.2235	0.2265	0.2851	0.2042	0.2518	0.2629	0.2568	0.0971	0.3054	0.3054	0.2599	0.1972	0.2073	0.2821	0.1183	0.1749	0.2497	0.2841	0.2053	0.2073
chr1	26800001	26900000	26851012	1167	1167	1167	1167	729	867	910	225.0105	255.6087	281.6144	205.4829	232.1726	264.5693	0.3977	0.4089	0.2756	0.001928	0.00219	0.002413	0.2138	0.2443	0.2499	0.019	0.0607	0.0416	0.2605	0.2614	0.2879	0.2476	0.2528	0.2665	0.2245	0.2374	0.042	0.2896	0.2494	0.2262	0.1731	0.2082	0.2168	0.1697	0.2288	0.2836	0.3128	0.2039	0.1722
chr1	26900001	27000000	26950111	888	888	888	888	583	668	683	195.0789	210.7174	211.9739	164.33	178.8827	198.5723	0.7826	0.7204	0.2884	0.002197	0.002373	0.002387	0.2322	0.2579	0.2543	0.0082	0.0604	0.0332	0.2838	0.2962	0.2117	0.2669	0.268	0.3198	0.1745	0.2613	0.2365	0.3221	0.2962	0.1982	0.1824	0.1982	0.3119	0.1926	0.1757	0.2286	0.2973	0.1678	0.3243
chr1	27000001	27100000	27041721	1314	1314	1314	1314	848	1044	1047	310.7368	325.1304	355.3137	239.0254	279.5711	304.4001	1.2562	0.6605	0.7156	0.002365	0.002474	0.002704	0.2572	0.3149	0.2843	0.0309	0.1107	0.0471	0.2009	0.3691	0.2686	0.2412	0.3242	0.2892	0.2108	0.3196	0.2983	0.3105	0.3212	0.3318	0.2549	0.0822	0.2656	0.3204	0.3447	0.3714	0.277	0.2991	0.21
chr1	27100001	27200000	27159320	1088	1088	1088	1088	742	826	844	249.5842	265.7862	287.085	209.1473	221.1932	245.3808	0.8092	0.8166	0.7268	0.002294	0.002443	0.002639	0.237	0.2742	0.2717	0.0004	0.0544	0.0338	0.296	0.2923	0.2399	0.318	0.3419	0.2996	0.1939	0.2472	0.2721	0.2362	0.3051	0.25	0.2583	0.295	0.2629	0.2923	0.3226	0.2528	0.2482	0.2151	0.2776
chr1	27200001	27300000	27243542	949	949	949	949	568	643	702	172.9263	193.0399	208.7124	160.1019	172.188	204.0963	0.335	0.4901	0.0967	0.001822	0.002034	0.002199	0.1957	0.2495	0.2595	0.0076	0.1102	0.1023	0.1992	0.2434	0.1802	0.1876	0.1886	0.2561	0.0948	0.1897	0.2308	0.274	0.2424	0.2508	0.196	0.2961	0.1549	0.2086	0.3066	0.2202	0.2339	0.2455	0.2013
chr1	27300001	27400000	27355790	1407	1407	1407	1407	895	1045	1119	322.3	337.9058	376.281	252.2733	279.8389	325.333	1.1624	0.841	0.6701	0.002291	0.002402	0.002674	0.2418	0.2832	0.2833	0.0152	0.0674	0.0555	0.2758	0.295	0.3547	0.2232	0.2807	0.3447	0.2438	0.2395	0.2146	0.3177	0.2694	0.1713	0.3134	0.2672	0.2353	0.2729	0.3568	0.2836	0.1699	0.1919	0.248
chr1	27400001	27500000	27445905	1185	1185	1185	1185	796	879	952	281.9474	284.1775	314.4183	224.3682	235.386	276.7802	1.0743	0.8398	0.5817	0.002379	0.002398	0.002653	0.2433	0.3052	0.2877	0.0092	0.0986	0.0656	0.2034	0.2861	0.3561	0.1502	0.2523	0.2608	0.2591	0.33	0.2042	0.3013	0.1992	0.1418	0.2793	0.0878	0.2768	0.27	0.2886	0.297	0.2498	0.2363	0.2734
chr1	27500001	27600000	27551806	1324	1324	1324	1324	923	1008	1099	303.5316	334.1486	363.0458	260.1657	269.9307	319.5183	0.6981	0.9642	0.5829	0.002293	0.002524	0.002742	0.2446	0.3026	0.2949	0.008	0.0942	0.0572	0.29	0.3369	0.3384	0.1835	0.3104	0.3973	0.2409	0.1858	0.2251	0.358	0.2727	0.2153	0.2341	0.2243	0.3082	0.3391	0.2953	0.3036	0.2334	0.1397	0.2961
chr1	27600001	27700000	27645802	1550	1550	1550	1550	1067	1146	1276	358.4263	383.0109	450.4641	300.7549	306.8855	370.9785	0.8033	1.0056	0.917	0.002312	0.002471	0.002906	0.2443	0.2868	0.2923	0.0108	0.0487	0.0424	0.369	0.2935	0.2387	0.2748	0.3316	0.3432	0.151	0.2226	0.3103	0.3458	0.2316	0.1806	0.2084	0.3116	0.3206	0.2568	0.2768	0.3058	0.1658	0.1232	0.2871
chr1	27700001	27800000	27745428	1613	1613	1613	1613	1117	1260	1299	404.2105	419.0435	431.7255	314.8484	337.4134	377.6654	1.1891	0.9809	0.6127	0.002506	0.002598	0.002677	0.2619	0.2883	0.28	0.0132	0.0546	0.0301	0.3335	0.3094	0.3199	0.323	0.2858	0.2387	0.2511	0.2523	0.3342	0.341	0.3435	0.2821	0.3174	0.2449	0.2932	0.2616	0.3193	0.2492	0.292	0.297	0.3528
chr1	27800001	27900000	27846551	811	811	811	811	434	536	589	139.5105	145.837	185.8497	122.3314	143.5346	171.2432	0.5866	0.0649	0.3644	0.00172	0.001798	0.002292	0.1833	0.257	0.252	0.0208	0.1268	0.106	0.1924	0.27	0.1615	0.1813	0.2836	0.2565	0.2404	0.2035	0.1319	0.1628	0.2035	0.074	0.1899	0.2084	0.1788	0.2207	0.2515	0.3231	0.2293	0.1961	0.1134
chr1	27900001	28000000	27953597	1473	1473	1473	1473	1049	1195	1180	355.4579	407.5254	418.3791	295.6812	320.0072	343.0679	0.8469	1.1088	0.9394	0.002413	0.002767	0.00284	0.2796	0.296	0.3068	0.0385	0.0612	0.0453	0.2967	0.2831	0.3646	0.2967	0.3184	0.3265	0.3707	0.2967	0.1955	0.2288	0.2709	0.1914	0.3014	0.313	0.3557	0.2288	0.3293	0.3408	0.3136	0.2546	0.2967
chr1	28000001	28100000	28050357	1393	1393	1393	1393	913	1026	1073	299.9053	319.3913	350.4248	257.347	274.7509	311.9592	0.6926	0.6585	0.5276	0.002153	0.002293	0.002516	0.2289	0.2681	0.2674	0.0149	0.071	0.0537	0.2735	0.2635	0.2261	0.1637	0.2742	0.2678	0.1335	0.318	0.2132	0.3051	0.2907	0.2118	0.2347	0.2398	0.2175	0.1457	0.2261	0.2477	0.2146	0.2879	0.2312
chr1	28100001	28200000	28149409	1325	1325	1325	1325	811	1015	1068	281.6684	333.192	344.7647	228.5963	271.8052	310.5055	0.972	0.9153	0.4721	0.002126	0.002515	0.002602	0.2373	0.2668	0.2783	0.0112	0.0621	0.0423	0.3011	0.354	0.3132	0.243	0.2642	0.2226	0.2694	0.2989	0.317	0.2611	0.3079	0.2385	0.2883	0.2823	0.2558	0.2453	0.3117	0.3042	0.3411	0.2151	0.2506
chr1	28200001	28300000	28242224	1210	1210	1210	1210	804	890	960	275.6737	280.0036	329.5359	226.6232	238.3317	279.1061	0.9061	0.7084	0.7729	0.002278	0.002314	0.002723	0.2437	0.2716	0.2606	0.0301	0.0423	0.0172	0.257	0.2636	0.1942	0.2843	0.3306	0.3033	0.2983	0.262	0.3066	0.262	0.1322	0.1793	0.1347	0.2074	0.2744	0.3314	0.3281	0.338	0.2835	0.2876	0.3091
chr1	28300001	28400000	28351565	1353	1353	1353	1353	947	1019	1147	330.7579	353.942	396.9281	266.9305	272.8764	333.4736	1.0015	1.204	0.8142	0.002445	0.002616	0.002934	0.2565	0.2902	0.2899	0.007	0.0391	0.0222	0.2602	0.2772	0.3792	0.303	0.3171	0.221	0.2727	0.2639	0.3311	0.2587	0.1013	0.2624	0.3178	0.255	0.2528	0.3755	0.3045	0.3163	0.3562	0.2668	0.3511
chr1	28400001	28500000	28448843	992	992	992	992	589	726	722	186.9421	202.837	215.1569	166.0212	194.4144	209.911	0.527	0.1754	0.1068	0.001884	0.002045	0.002169	0.2074	0.2207	0.2186	0.0274	0.0436	0.0186	0.2339	0.2984	0.2127	0.2067	0.246	0.2631	0.0796	0.1875	0.1421	0.1946	0.0897	0.2853	0.1956	0.2117	0.2238	0.0736	0.2188	0.247	0.2137	0.1946	0.1804
chr1	28500001	28600000	28557323	1058	1058	1058	1058	688	760	760	217.3632	234.3986	232.0588	193.9263	203.5192	220.959	0.5057	0.6144	0.2148	0.002054	0.002215	0.002193	0.2191	0.2308	0.2331	0.0131	0.0426	0.028	0.2429	0.1645	0.2023	0.2013	0.2098	0.2127	0.2505	0.2741	0.2977	0.3185	0.2987	0.2505	0.2618	0.2561	0.1815	0.12	0.206	0.2297	0.2741	0.1994	0.2051
chr1	28600001	28700000	28646541	932	932	932	932	553	653	635	163.5421	184.2572	190.7843	155.8739	174.8658	184.617	0.2057	0.2174	0.1427	0.001755	0.001977	0.002047	0.1982	0.2262	0.2195	0.0305	0.089	0.0438	0.2285	0.2361	0.2006	0.2425	0.2446	0.2296	0.1599	0.1695	0.2006	0.2339	0.2371	0.206	0.2618	0.2135	0.2285	0.1609	0.2167	0.2275	0.2457	0.2092	0.2521
chr1	28700001	28800000	28749818	839	839	839	839	459	582	607	154.7	183.4746	191.4771	129.3782	155.8529	176.4764	0.8177	0.717	0.3631	0.001844	0.002187	0.002282	0.211	0.2331	0.2342	0.0231	0.0627	0.0237	0.3313	0.2253	0.1704	0.2563	0.2563	0.211	0.0775	0.3123	0.2777	0.2038	0.3111	0.1514	0.2408	0.2884	0.2598	0.2265	0.1716	0.2563	0.1692	0.2622	0.2968
chr1	28800001	28900000	28848426	619	619	619	619	254	428	430	77.4947	101.6123	120.0196	71.5949	114.6134	125.0163	0.343	-0.4582	-0.1705	0.001252	0.001642	0.001939	0.1528	0.1996	0.1958	0.0273	0.115	0.0455	0.2036	0.1292	0.1826	0.1551	0.2585	0.2246	0.1163	0.1438	0.1712	0.1729	0.1793	0.0452	0.1922	0.2617	0.1664	0.0856	0.1729	0.231	0.2908	0.1793	0.2132
chr1	28900001	29000000	28954175	860	860	860	860	486	615	591	156.9632	166.9928	181.8627	136.9886	164.6899	171.8247	0.6094	0.0566	0.2496	0.001825	0.001942	0.002115	0.1881	0.2099	0.2108	-0.0008	0.0325	0.0195	0.2651	0.2756	0.2174	0.2302	0.2733	0.2698	0.186	0.2105	0.214	0.2291	0.2395	0.1895	0.243	0.2791	0.2291	0.193	0.2442	0.2326	0.2407	0.2523	0.2581
chr1	29000001	29100000	29048987	857	857	857	857	520	630	605	171.9368	194.7826	193.3333	146.5722	168.7067	175.895	0.7234	0.6255	0.4235	0.002006	0.002273	0.002256	0.2196	0.2392	0.2469	0.0131	0.0592	0.0433	0.2579	0.2509	0.2555	0.2695	0.2649	0.147	0.1855	0.3022	0.2579	0.0933	0.1015	0.2089	0.1785	0.2602	0.266	0.2765	0.2334	0.3104	0.2719	0.1785	0.2672
chr1	29100001	29200000	29150167	811	811	811	811	469	559	551	141.1789	136.3841	146.3725	132.1968	149.6937	160.1953	0.2839	-0.3596	-0.3685	0.001741	0.001682	0.001805	0.1719	0.1932	0.1929	0.0023	0.0439	0.0509	0.2047	0.1714	0.1961	0.1998	0.1652	0.1689	0.217	0.18	0.1924	0.27	0.2503	0.1973	0.1874	0.1541	0.1788	0.2996	0.2256	0.1911	0.1689	0.1899	0.1874
chr1	29200001	29300000	29253649	773	773	773	773	555	573	555	186.8579	186.9891	174.7908	156.4376	153.4428	161.3582	0.8131	0.8844	0.3555	0.002417	0.002419	0.002261	0.2394	0.2461	0.2417	-0.0051	0.0259	0.0162	0.2768	0.2975	0.2523	0.2109	0.2846	0.2924	0.2937	0.2768	0.2717	0.3532	0.348	0.3053	0.3221	0.3221	0.26	0.3299	0.2458	0.3144	0.3118	0.2781	0.3066
chr1	29300001	29400000	29347379	1067	1067	1067	1067	810	783	799	282.4579	265.0688	262.8431	228.3144	209.6783	232.2977	0.9928	1.0699	0.5622	0.002647	0.002484	0.002463	0.2633	0.2687	0.2614	0.0133	0.0257	0.0275	0.3758	0.3187	0.3505	0.3383	0.3187	0.2849	0.3271	0.2784	0.3655	0.3608	0.3561	0.2718	0.2118	0.2784	0.2849	0.358	0.283	0.3261	0.2287	0.3486	0.2371
chr1	29400001	29500000	29448863	840	840	840	840	529	578	609	158.1737	172.8406	200.5621	149.109	154.7817	177.0579	0.2541	0.472	0.5671	0.001883	0.002058	0.002388	0.2024	0.2447	0.2433	0.0137	0.07	0.0457	0.2631	0.2643	0.1226	0.2976	0.2869	0.256	0.2714	0.1524	0.1952	0.0786	0.2381	0.1417	0.269	0.2655	0.2357	0.1095	0.306	0.3429	0.2655	0.256	0.244
chr1	29500001	29600000	29556023	823	823	823	823	531	613	522	146.3105	186.0725	167.3856	149.6728	164.1543	151.7639	-0.0939	0.5403	0.4395	0.001778	0.002261	0.002034	0.2131	0.2856	0.2711	0.0271	0.204	0.1156	0.2625	0.2005	0.2151	0.1738	0.2442	0.2357	0.1252	0.2406	0.1859	0.175	0.3111	0.1689	0.2661	0.3123	0.2819	0.1385	0.2382	0.1871	0.3475	0.2953	0.2637
chr1	29600001	29700000	29644195	977	977	977	977	589	756	671	189.6526	233.0797	197.902	166.0212	202.448	195.0835	0.5953	0.6127	0.0617	0.001941	0.002386	0.002026	0.2221	0.2541	0.2472	0.0132	0.126	0.0565	0.2723	0.2733	0.1853	0.1689	0.2845	0.2497	0.1392	0.2518	0.2129	0.2661	0.1443	0.2518	0.2825	0.3091	0.2712	0.2702	0.2098	0.1556	0.347	0.2671	0.2917
chr1	29700001	29800000	29750566	1045	1045	1045	1045	686	800	799	200.7579	217.8225	235.1176	193.3626	214.2307	232.2977	0.16	0.0679	0.0519	0.001921	0.002084	0.00225	0.2047	0.2178	0.2251	0.0111	0.0222	0.0192	0.223	0.2507	0.2297	0.1713	0.2641	0.29	0.201	0.2373	0.2938	0.3043	0.3091	0.222	0.2105	0.2679	0.2067	0.2526	0.1282	0.2201	0.2172	0.1818	0.2919
chr1	29800001	29900000	29845247	868	868	868	868	567	657	667	201.6105	224.1957	222.9804	159.8201	175.937	193.9206	1.0935	1.1102	0.6404	0.002323	0.002583	0.002569	0.2484	0.2659	0.2691	0.0063	0.0428	0.022	0.3422	0.3122	0.3594	0.326	0.2753	0.3514	0.2488	0.2984	0.2753	0.0749	0.1889	0.2915	0.2857	0.2362	0.2051	0.28	0.2788	0.3456	0.3341	0.2673	0.2961
chr1	29900001	30000000	29954246	940	940	940	940	636	725	708	219.7947	239.1087	240.183	179.2691	194.1466	205.8407	0.9457	0.9377	0.7131	0.002338	0.002544	0.002555	0.2481	0.2833	0.2703	0.0081	0.0749	0.0294	0.3436	0.3809	0.3149	0.2883	0.3702	0.2096	0.2585	0.3553	0.3	0.2191	0.266	0.2681	0.3	0.266	0.2298	0.267	0.2638	0.317	0.3404	0.2915	0.2798
chr1	30000001	30100000	30048898	1043	1043	1043	1043	706	809	749	244.8947	257.2174	258.6863	198.9999	216.6408	217.7609	0.9652	0.7586	0.8034	0.002348	0.002466	0.00248	0.2526	0.2546	0.2605	0.0243	0.0273	0.026	0.35	0.3039	0.3404	0.3154	0.3471	0.303	0.3471	0.3787	0.1985	0.1601	0.3691	0.302	0.2617	0.2464	0.279	0.2953	0.2646	0.3279	0.2522	0.1275	0.2694
chr1	30100001	30200000	30151430	841	841	841	841	531	610	633	174.8105	187.942	218.8105	149.6728	163.3509	184.0356	0.7021	0.6092	0.8074	0.002079	0.002235	0.002602	0.2182	0.2663	0.2657	0.006	0.0663	0.0476	0.2759	0.2961	0.3187	0.151	0.3294	0.283	0.0939	0.2604	0.3056	0.2604	0.2556	0.2747	0.3032	0.2414	0.258	0.2128	0.3329	0.3115	0.2271	0.2235	0.2057
chr1	30200001	30300000	30250958	997	997	997	997	656	773	737	228.2789	243.8514	238.7582	184.9065	207.0004	214.2721	0.9814	0.721	0.4885	0.00229	0.002446	0.002395	0.2404	0.2586	0.2613	0.0077	0.0507	0.0384	0.2638	0.2738	0.2417	0.2086	0.2909	0.348	0.0562	0.2327	0.2999	0.332	0.2457	0.3691	0.3019	0.1805	0.2999	0.2166	0.2999	0.2648	0.2628	0.2197	0.2638
chr1	30300001	30400000	30349652	1134	1134	1134	1134	821	894	843	278.0947	288.8587	296.7516	231.415	239.4028	245.09	0.8445	0.837	0.9014	0.002452	0.002547	0.002617	0.2571	0.2895	0.2889	0.0142	0.068	0.0564	0.3395	0.231	0.2919	0.2822	0.2937	0.3086	0.045	0.2046	0.3501	0.3325	0.2328	0.2257	0.2055	0.366	0.2363	0.3245	0.3051	0.2866	0.3333	0.246	0.269
chr1	30400001	30500000	30450606	802	802	802	802	490	570	578	174.5474	180.6884	195.7451	138.1161	152.6394	168.0451	1.1024	0.7434	0.7041	0.002176	0.002253	0.002441	0.2259	0.2615	0.2576	0.01	0.0638	0.0469	0.2768	0.3529	0.2431	0.2195	0.3204	0.3716	0.1434	0.2357	0.3441	0.207	0.2282	0.3142	0.1958	0.2219	0.2818	0.2731	0.2419	0.3192	0.2494	0.2718	0.1758
chr1	30500001	30600000	30546815	776	776	776	776	416	527	562	133.7316	159.2645	167.4444	117.2578	141.1245	163.3933	0.5867	0.5198	0.1059	0.001723	0.002052	0.002158	0.1906	0.2269	0.2294	0.0047	0.0802	0.0432	0.2796	0.3518	0.2732	0.1675	0.2384	0.2835	0.2204	0.2088	0.259	0.201	0.2887	0.2113	0.1508	0.2101	0.2345	0.2552	0.2668	0.2719	0.1933	0.0941	0.2784
chr1	30600001	30700000	30657771	681	681	681	681	403	461	455	120.2263	123.8877	120.098	113.5935	123.4505	132.2846	0.2438	0.0143	-0.3931	0.001765	0.001819	0.001764	0.1898	0.2095	0.2001	0.0291	0.0876	0.0553	0.2276	0.2085	0.1483	0.1659	0.2012	0.1821	0.1703	0.1454	0.2702	0.2761	0.2452	0.1953	0.2408	0.2658	0.2628	0.1836	0.1762	0.1909	0.1645	0.1674	0.1747
chr1	30700001	30800000	30749316	1021	1021	1021	1021	628	698	767	193.6474	220.5471	258.5556	177.0141	186.9163	222.9941	0.3931	0.7284	0.6818	0.001897	0.00216	0.002532	0.209	0.248	0.2446	0.015	0.0583	0.0212	0.2615	0.238	0.3213	0.1038	0.239	0.3369	0.238	0.2125	0.2243	0.1685	0.2664	0.1479	0.1283	0.2547	0.2674	0.2135	0.3497	0.24	0.236	0.141	0.3056
chr1	30800001	30900000	30846849	1158	1158	1158	1158	760	868	847	252.0684	256.2572	269.3922	214.2209	232.4403	246.253	0.7395	0.4151	0.4018	0.002177	0.002213	0.002326	0.2286	0.2675	0.2549	0.0207	0.0879	0.0583	0.2737	0.2263	0.3636	0.1848	0.2366	0.2496	0.3558	0.2556	0.2504	0.2271	0.2962	0.2884	0.2124	0.1434	0.2703	0.285	0.2625	0.1857	0.2297	0.1416	0.2807
chr1	30900001	31000000	30951177	783	783	783	783	418	473	444	106.0632	110.2754	108.4052	117.8215	126.6639	129.0866	-0.4168	-0.523	-0.6836	0.001355	0.001408	0.001384	0.144	0.1623	0.154	0.0209	0.0865	0.049	0.212	0.1814	0.1724	0.143	0.1405	0.1443	0.1418	0.1558	0.1635	0.1916	0.1405	0.1533	0.1533	0.1213	0.1303	0.212	0.1341	0.1686	0.1379	0.1379	0.1226
chr1	31000001	31100000	31049702	771	771	771	771	439	537	532	142.2632	144.9964	157.8562	123.7408	143.8024	154.6713	0.6252	0.0336	0.0879	0.001845	0.001881	0.002047	0.1935	0.2334	0.2247	0.0193	0.0927	0.0679	0.2529	0.227	0.1842	0.2101	0.1621	0.2114	0.1907	0.2153	0.2023	0.2529	0.2646	0.1855	0.1816	0.1271	0.2244	0.2114	0.214	0.1971	0.1375	0.2062	0.2477
chr1	31100001	31200000	31151080	746	746	746	746	446	518	487	146.8526	153.8514	161.4641	125.7138	138.7144	141.5882	0.7024	0.4413	0.5992	0.001969	0.002062	0.002164	0.2036	0.2249	0.2212	0.005	0.0435	0.0229	0.2828	0.1649	0.2359	0.2279	0.2413	0.2105	0.2118	0.2721	0.2265	0.2735	0.2292	0.2239	0.2118	0.3123	0.1917	0.2051	0.2601	0.2761	0.2909	0.2534	0.2292
chr1	31200001	31300000	31252618	847	847	847	847	583	615	658	203.2053	196.3913	209.6471	164.33	164.6899	191.304	0.9894	0.7789	0.4097	0.002399	0.002319	0.002475	0.2483	0.2723	0.2914	0.0261	0.0568	0.098	0.3022	0.2975	0.0614	0.3436	0.3152	0.32	0.3542	0.3046	0.183	0.2243	0.2999	0.1606	0.2774	0.2751	0.2243	0.2338	0.2586	0.3093	0.3034	0.1617	0.0968
chr1	31300001	31400000	31352281	848	848	848	848	506	603	619	163.6526	186.5471	190.8889	142.626	161.4764	179.9653	0.6162	0.6282	0.2593	0.00193	0.0022	0.002251	0.221	0.2482	0.2379	0.0343	0.0878	0.0335	0.2771	0.2913	0.2252	0.1203	0.3396	0.2134	0.2488	0.3007	0.2205	0.138	0.1828	0.1922	0.2736	0.2995	0.1875	0.1179	0.3031	0.2241	0.2642	0.2854	0.237
chr1	31400001	31500000	31449788	599	599	599	599	321	387	340	91.1579	98.5616	90.9281	90.4801	103.6341	98.8501	0.0312	-0.1976	-0.3415	0.001522	0.001645	0.001518	0.1664	0.1693	0.162	0.0249	0.0552	0.0118	0.2087	0.1669	0.2154	0.2003	0.192	0.1886	0.1736	0.1619	0.2371	0.2554	0.1953	0.1452	0.2104	0.1836	0.1803	0.0684	0.1619	0.1786	0.1569	0.1803	0.207
chr1	31500001	31600000	31549529	737	737	737	737	443	543	542	139.2789	164.7826	166.1111	124.8682	145.4091	157.5786	0.4821	0.5389	0.2312	0.00189	0.002236	0.002254	0.214	0.2367	0.2326	0.0184	0.0684	0.0178	0.2714	0.3107	0.2537	0.1832	0.2252	0.2388	0.2524	0.2659	0.3107	0.1615	0.2849	0.2537	0.2782	0.3148	0.2931	0.2049	0.3066	0.2388	0.2469	0.228	0.2483
chr1	31600001	31700000	31642422	739	739	739	739	473	536	567	150.0947	158.3188	184	133.3243	143.5346	164.847	0.5256	0.4166	0.4963	0.002031	0.002142	0.00249	0.21	0.243	0.242	0.0031	0.0372	0.0223	0.2733	0.3559	0.2639	0.2747	0.3342	0.3261	0.2774	0.2558	0.2409	0.2815	0.2788	0.2909	0.2517	0.2355	0.2828	0.2869	0.3166	0.3261	0.2909	0.2003	0.2571
chr1	31700001	31800000	31750706	963	963	963	963	618	668	729	201.6053	205.663	219.1111	174.1954	178.8827	211.9462	0.6582	0.606	0.1445	0.002094	0.002136	0.002275	0.2175	0.2614	0.2465	0.0143	0.0917	0.056	0.3115	0.296	0.1028	0.2336	0.2523	0.2658	0.2658	0.2638	0.2908	0.3105	0.3572	0.2534	0.3032	0.1942	0.2222	0.2565	0.3022	0.269	0.188	0.2523	0.0498
chr1	31800001	31900000	31852267	674	674	674	674	437	483	493	140.0474	146.6739	160.3595	123.177	129.3418	143.3326	0.5721	0.5417	0.5071	0.002078	0.002176	0.002379	0.2139	0.2512	0.2461	0.003	0.0613	0.039	0.2181	0.2997	0.2641	0.2329	0.276	0.27	0.3175	0.2418	0.2003	0.2537	0.3145	0.23	0.3027	0.2493	0.2077	0.2819	0.2033	0.2507	0.2463	0.276	0.2715
chr1	31900001	32000000	31951584	784	784	784	784	456	576	544	159.4316	177	169.281	128.5325	154.2461	158.1601	1.0043	0.5968	0.3003	0.002034	0.002258	0.002159	0.2171	0.2391	0.2387	0.0059	0.0672	0.0388	0.2704	0.2372	0.2398	0.2283	0.2194	0.2398	0.2347	0.2819	0.2385	0.264	0.2143	0.2028	0.1964	0.2092	0.2321	0.1811	0.2321	0.3202	0.2602	0.2934	0.227
chr1	32000001	32100000	32052335	1034	1034	1034	1034	564	689	740	164.0105	174.1993	228.4706	158.9745	184.5062	215.1443	0.1325	-0.2261	0.2648	0.001586	0.001685	0.00221	0.1765	0.2199	0.2131	0.0385	0.0758	0.046	0.2234	0.2041	0.2379	0.1828	0.2321	0.2398	0.236	0.1934	0.1731	0.1644	0.2466	0.205	0.1973	0.2021	0.2573	0.1828	0.3056	0.2524	0.1712	0.1393	0.0928
chr1	32100001	32200000	32146775	1021	1021	1021	1021	566	627	745	171.7684	171.7862	237.6013	159.5382	167.9033	216.5979	0.3206	0.0936	0.4145	0.001682	0.001683	0.002327	0.1696	0.2291	0.2302	0.004	0.0687	0.0708	0.2086	0.1832	0.1675	0.2155	0.3408	0.2067	0.2125	0.1773	0.2135	0.2214	0.0725	0.1616	0.189	0.2214	0.1694	0.1587	0.2214	0.2449	0.1812	0.1126	0.1577
chr1	32200001	32300000	32253205	1091	1091	1091	1091	674	732	832	221.6632	224.087	257.9477	189.9801	196.0211	241.8919	0.6978	0.5797	0.2838	0.002032	0.002054	0.002364	0.2123	0.238	0.2419	0.0196	0.0409	0.046	0.2796	0.1714	0.1925	0.2576	0.2741	0.2942	0.3236	0.264	0.1522	0.2429	0.3043	0.2255	0.242	0.2191	0.2154	0.2126	0.2218	0.2557	0.2346	0.0394	0.2612
chr1	32300001	32400000	32343122	1325	1325	1325	1325	919	1015	1034	305.8053	327.0906	361.8889	259.0382	271.8052	300.6205	0.7561	0.8243	0.8719	0.002308	0.002469	0.002731	0.2554	0.2937	0.2787	0.034	0.0785	0.0351	0.2672	0.2226	0.2875	0.2475	0.286	0.3132	0.246	0.3404	0.2732	0.2158	0.3011	0.2317	0.1992	0.317	0.2189	0.3789	0.3336	0.3389	0.2747	0.2747	0.3004
chr1	32400001	32500000	32446656	743	743	743	743	481	565	554	169.2053	177.1558	200.9477	135.5793	151.3005	161.0675	1.0364	0.6913	1.0575	0.002277	0.002384	0.002705	0.2441	0.2748	0.2702	0.0233	0.0505	0.0303	0.3176	0.3526	0.2853	0.3001	0.3082	0.2315	0.2974	0.3122	0.2921	0.2948	0.2624	0.0902	0.0471	0.3042	0.3136	0.3257	0.3069	0.2894	0.2948	0.2328	0.3257
chr1	32500001	32600000	32558259	1045	1045	1045	1045	638	753	789	214.0947	226.3623	247.5359	179.8328	201.6447	229.3903	0.797	0.4964	0.3382	0.002049	0.002166	0.002369	0.2151	0.2374	0.2449	0.0103	0.037	0.0389	0.1675	0.2967	0.1675	0.1407	0.2823	0.2172	0.2364	0.2986	0.2823	0.2325	0.2191	0.2153	0.3225	0.2392	0.2144	0.2057	0.3263	0.2833	0.2364	0.1426	0.1914
chr1	32600001	32700000	32647483	1083	1083	1083	1083	619	790	817	192.6316	222.4746	250.9216	174.4773	211.5528	237.5309	0.4352	0.2091	0.2411	0.001779	0.002054	0.002317	0.1933	0.2217	0.2312	0.0044	0.0409	0.0285	0.229	0.3278	0.0766	0.1699	0.4137	0.2622	0.2669	0.2216	0.338	0.2299	0.2151	0.2428	0.1884	0.2188	0.2853	0.2031	0.2613	0.2281	0.2225	0.2087	0.2114
chr1	32700001	32800000	32748185	824	824	824	824	480	587	594	146.9789	160.0072	171.4183	135.2974	157.1918	172.6969	0.3608	0.0725	-0.0316	0.001784	0.001942	0.00208	0.1867	0.2108	0.2122	0.0011	0.0446	0.0272	0.2354	0.2718	0.2597	0.1808	0.1723	0.3119	0.2294	0.2233	0.1735	0.267	0.2512	0.2015	0.216	0.2633	0.2063	0.2464	0.2112	0.2597	0.2439	0.1966	0.2464
chr1	32800001	32900000	32850244	788	788	788	788	483	539	545	161.1421	143.4746	136.1307	136.143	144.338	158.4508	0.7673	-0.0242	-0.6016	0.002045	0.001821	0.001728	0.1985	0.248	0.241	0.0135	0.1383	0.152	0.2005	0.1992	0.2754	0.1942	0.1523	0.1815	0.2563	0.2005	0.2386	0.2728	0.2335	0.1853	0.1561	0.2881	0.198	0.1434	0.2081	0.2221	0.1739	0.2437	0.2322
chr1	32900001	33000000	32947512	1036	1036	1036	1036	568	656	768	167.7895	173.6159	245.4314	160.1019	175.6692	223.2849	0.2008	-0.0473	0.424	0.00162	0.001676	0.002369	0.1627	0.2193	0.2178	-0.0065	0.049	0.038	0.1979	0.2297	0.1322	0.1573	0.3485	0.2548	0.2114	0.1873	0.2326	0.2616	0.2375	0.2085	0.1699	0.195	0.2587	0.1477	0.2133	0.3436	0.2191	0.2143	0.1969
chr1	33000001	33100000	33050704	1145	1145	1145	1145	754	859	818	256.8474	271.221	255.2353	212.5297	230.0302	237.8216	0.8728	0.7254	0.3131	0.002243	0.002369	0.002229	0.2295	0.2489	0.245	-0.0024	0.0548	0.0318	0.2428	0.338	0.3022	0.2105	0.2367	0.2472	0.159	0.3188	0.2734	0.2751	0.3153	0.3048	0.241	0.2926	0.248	0.1886	0.2533	0.2882	0.1965	0.2777	0.3013
chr1	33100001	33200000	33149302	944	944	944	944	591	747	690	165.8474	216.1014	207.2876	166.5849	200.0379	200.6075	-0.0185	0.3252	0.1423	0.001757	0.002289	0.002196	0.2071	0.229	0.2429	0.0117	0.0756	0.0399	0.3146	0.2977	0.0922	0.2129	0.2256	0.1939	0.1716	0.2161	0.2182	0.0847	0.3167	0.1684	0.304	0.1833	0.2161	0.1801	0.2013	0.2521	0.2934	0.1631	0.3072
chr1	33200001	33300000	33250817	956	956	956	956	634	697	729	224.0105	228.8406	243.9608	178.7053	186.6485	211.9462	1.0606	0.9151	0.6457	0.002343	0.002394	0.002552	0.2484	0.258	0.2563	0.0241	0.0271	0.0181	0.2186	0.1946	0.2615	0.2866	0.3033	0.3692	0.2395	0.273	0.3494	0.0858	0.2835	0.1621	0.1004	0.4059	0.1998	0.4184	0.273	0.1998	0.387	0.1454	0.2605
chr1	33300001	33400000	33347415	844	844	844	844	538	614	618	161.3526	168.7935	199.902	151.6459	164.4221	179.6745	0.2676	0.1076	0.481	0.001912	0.002	0.002369	0.1949	0.2386	0.2392	-0.0017	0.0558	0.046	0.2073	0.2488	0.205	0.2014	0.3104	0.3329	0.2109	0.2275	0.2204	0.2109	0.2559	0.2145	0.2073	0.2476	0.2915	0.2654	0.3021	0.2855	0.2073	0.2322	0.1991
chr1	33400001	33500000	33443842	709	709	709	709	330	415	466	96.7105	97.2174	124.6471	93.017	111.1322	135.4827	0.1656	-0.5057	-0.3413	0.001364	0.001371	0.001758	0.1358	0.1665	0.1663	-0.0035	0.0331	0.0312	0.1467	0.2116	0.0846	0.1453	0.1566	0.2243	0.189	0.1001	0.1382	0.1707	0.2228	0.141	0.1298	0.1721	0.158	0.1213	0.2327	0.2285	0.2017	0.1425	0.1255
chr1	33500001	33600000	33552898	832	832	832	832	512	570	499	148.0474	146.4493	145.0654	144.3172	152.6394	145.077	0.108	-0.1641	-0.0003	0.001779	0.00176	0.001744	0.178	0.1804	0.1784	0.003	0.0123	0.0091	0.2067	0.2356	0.2584	0.1899	0.2019	0.2248	0.2055	0.2296	0.1707	0.25	0.2127	0.226	0.1839	0.2284	0.1827	0.1935	0.226	0.2404	0.2079	0.2019	0.2139
chr1	33600001	33700000	33649112	901	901	901	901	531	623	635	169.2211	177.1051	191.3333	149.6728	166.8322	184.617	0.546	0.2492	0.1554	0.001878	0.001966	0.002124	0.1954	0.2231	0.2188	0.0083	0.0559	0.0343	0.2164	0.2863	0.2375	0.212	0.2619	0.1953	0.2253	0.2608	0.0866	0.2531	0.2164	0.1865	0.222	0.2342	0.1987	0.2653	0.2775	0.1765	0.263	0.1765	0.1765
chr1	33700001	33800000	33750035	1091	1091	1091	1091	685	750	848	245.3158	231.5181	309.451	193.0807	200.8413	246.5437	1.1321	0.6185	1.0911	0.002249	0.002122	0.002836	0.2195	0.2759	0.2729	0.0023	0.0421	0.0491	0.2365	0.2621	0.2108	0.3116	0.2502	0.3575	0.1687	0.1888	0.1778	0.3364	0.3025	0.3116	0.231	0.3144	0.1824	0.3419	0.2979	0.2988	0.2557	0.2081	0.3116
chr1	33800001	33900000	33845568	760	760	760	760	493	534	576	151.3789	168.1377	175.3464	138.9617	142.999	167.4636	0.3735	0.7109	0.2011	0.001992	0.002212	0.002307	0.2171	0.2492	0.2484	0.0164	0.0757	0.0476	0.2816	0.2763	0.2724	0.2671	0.3224	0.2947	0.2026	0.3118	0.2921	0.2342	0.2421	0.2697	0.1842	0.2237	0.3079	0.2671	0.2276	0.2579	0.2697	0.1737	0.2711
chr1	33900001	34000000	33951581	891	891	891	891	551	655	606	172.7737	185.6196	187.5948	155.3102	175.4014	176.1857	0.4702	0.2358	0.2767	0.001939	0.002083	0.002105	0.2081	0.2388	0.2334	0.0173	0.0849	0.0544	0.2166	0.2458	0.2649	0.0426	0.2177	0.2649	0.2806	0.2177	0.266	0.248	0.2458	0.1414	0.3008	0.2772	0.1167	0.2256	0.138	0.275	0.2525	0.1762	0.2536
chr1	34000001	34100000	34047624	882	882	882	882	611	655	690	193.3789	195.3913	230.3137	172.2223	175.4014	200.6075	0.5138	0.4613	0.6329	0.002193	0.002215	0.002611	0.2252	0.2646	0.2729	0.0109	0.0497	0.0622	0.3379	0.288	0.2812	0.1667	0.3311	0.2766	0.237	0.3073	0.2392	0.2732	0.237	0.28	0.3095	0.2585	0.1689	0.2868	0.2619	0.2245	0.127	0.1995	0.246
chr1	34100001	34200000	34147424	806	806	806	806	529	543	607	160.0947	171.2246	192.6732	149.109	145.4091	176.4764	0.308	0.718	0.3921	0.001986	0.002124	0.00239	0.2199	0.2592	0.2461	0.0343	0.0867	0.0437	0.3102	0.2097	0.2568	0.2692	0.3139	0.3561	0.1588	0.268	0.2308	0.2258	0.2605	0.1998	0.1129	0.1725	0.2134	0.165	0.2134	0.2605	0.1402	0.3263	0.2345
chr1	34200001	34300000	34245787	656	656	656	656	361	422	374	86.7895	80.6341	97.5882	101.7549	113.0067	108.7351	-0.6137	-1.1571	-0.437	0.001323	0.001229	0.001488	0.1295	0.149	0.145	0.0074	0.03	0.0332	0.1784	0.1768	0.0793	0.122	0.154	0.1677	0.1601	0.0884	0.1357	0.1524	0.1418	0.1646	0.1509	0.1037	0.1021	0.1601	0.1296	0.1692	0.1037	0.125	0.154
chr1	34300001	34400000	34348763	705	705	705	705	404	448	436	120.6737	116	120.8301	113.8753	119.9692	126.7607	0.2493	-0.1337	-0.1996	0.001712	0.001645	0.001714	0.1734	0.1937	0.1976	0.0166	0.0629	0.0815	0.2142	0.1844	0.1348	0.1844	0.2	0.2128	0.2326	0.1433	0.2014	0.2184	0.2241	0.1986	0.1489	0.0411	0.2099	0.1858	0.139	0.2312	0.2142	0.0241	0.1986
chr1	34400001	34500000	34448758	520	520	520	520	249	319	326	71.4789	70.75	89.5359	70.1855	85.4245	94.7798	0.0767	-0.6926	-0.2357	0.001375	0.001361	0.001722	0.1392	0.177	0.171	0.0089	0.0686	0.0529	0.1269	0.1846	0.1904	0.2173	0.1692	0.2077	0.1538	0.1904	0.1462	0.1423	0.1808	0.175	0.1788	0.0577	0.1	0.2115	0.25	0.1731	0.2154	0.1981	0.1058
chr1	34500001	34600000	34550024	726	726	726	726	414	504	451	133.8	142.5652	109.4052	116.694	134.9654	131.1217	0.6121	0.2277	-0.7067	0.001843	0.001964	0.001507	0.1977	0.2292	0.1974	0.0192	0.1581	0.0633	0.3099	0.2135	0.2052	0.2176	0.1708	0.0964	0.2314	0.2163	0.2218	0.0744	0.2355	0.0606	0.1198	0.2245	0.168	0.241	0.186	0.1515	0.2287	0.1309	0.2617
chr1	34600001	34700000	34651965	793	793	793	793	598	646	647	200.2263	228.029	229.6013	168.558	172.9913	188.1059	0.7858	1.2877	0.9426	0.002525	0.002876	0.002895	0.2769	0.3355	0.3231	0.0126	0.1089	0.0567	0.1904	0.3052	0.3228	0.3695	0.3834	0.4199	0.3897	0.3279	0.3291	0.3153	0.3846	0.3707	0.3985	0.3127	0.348	0.2926	0.3657	0.372	0.4641	0.1387	0.256
chr1	34700001	34800000	34752524	964	964	964	964	595	671	710	181.2947	203.3116	208.1765	167.7124	179.686	206.4222	0.3387	0.5322	0.0363	0.001881	0.002109	0.00216	0.2094	0.2222	0.2235	0.0244	0.0488	0.0233	0.2687	0.2531	0.2241	0.2075	0.1929	0.1992	0.2728	0.1971	0.2459	0.2479	0.2873	0.2147	0.3579	0.2272	0.2168	0.2012	0.2573	0.1608	0.25	0.0902	0.2116
chr1	34800001	34900000	34848253	779	779	779	779	520	545	551	151.6632	163.3696	171.1765	146.5722	145.9447	160.1953	0.1452	0.4829	0.2928	0.001947	0.002097	0.002197	0.2025	0.2315	0.2309	0.0008	0.0568	0.0366	0.1682	0.3119	0.2349	0.1438	0.3094	0.1849	0.2234	0.1951	0.2028	0.2619	0.2567	0.2221	0.0629	0.2798	0.199	0.122	0.3376	0.2131	0.285	0.172	0.1772
chr1	34900001	35000000	34953481	918	918	918	918	556	634	583	148.9	163.8841	147.6536	156.7195	169.7779	169.4988	-0.2086	-0.1405	-0.5505	0.001622	0.001785	0.001608	0.1727	0.1752	0.1825	0.007	0.0414	0.0363	0.2451	0.2712	0.2026	0.2375	0.1852	0.207	0.1253	0.2288	0.2037	0.1786	0.2734	0.1569	0.1819	0.159	0.1558	0.1699	0.2102	0.1797	0.1405	0.1623	0.0251
chr1	35000001	35100000	35051523	1507	1507	1507	1507	1021	1171	1177	371.6737	368.308	415.8562	287.7889	313.5802	342.1957	1.221	0.7075	0.9212	0.002466	0.002444	0.002759	0.2539	0.2845	0.2796	0.0171	0.0436	0.0365	0.3577	0.2694	0.2555	0.2568	0.29	0.3225	0.1725	0.1805	0.288	0.3338	0.278	0.2422	0.3225	0.2236	0.2256	0.2807	0.3046	0.351	0.2455	0.2031	0.2548
chr1	35100001	35200000	35150221	1308	1308	1308	1308	810	979	1026	264.2474	326.1413	340.7712	228.3144	262.1649	298.2946	0.6589	0.9889	0.6092	0.00202	0.002493	0.002605	0.2395	0.2679	0.2697	0.0299	0.0755	0.0283	0.3333	0.3349	0.3073	0.3012	0.2209	0.2836	0.2018	0.2653	0.3272	0.2531	0.3211	0.1957	0.2867	0.1093	0.3043	0.1537	0.3333	0.3578	0.3761	0.1131	0.2898
chr1	35200001	35300000	35247318	992	992	992	992	620	709	726	198.5263	200.4312	226.3333	174.7592	189.862	211.074	0.5689	0.2254	0.309	0.002001	0.00202	0.002282	0.2055	0.2234	0.2226	0.0109	0.0218	0.0174	0.3155	0.2792	0.2329	0.2379	0.2913	0.2752	0.2288	0.2389	0.2671	0.2581	0.2188	0.2681	0.1653	0.2308	0.1573	0.2641	0.2308	0.2621	0.2198	0.2147	0.1774
chr1	35300001	35400000	35345995	1111	1111	1111	1111	609	794	847	180.3368	206.8768	281.5033	171.6586	212.624	246.253	0.2115	-0.1095	0.6121	0.001623	0.001862	0.002534	0.1816	0.2537	0.2528	0.0208	0.1025	0.0715	0.279	0.243	0.1449	0.1755	0.2853	0.3582	0.2124	0.1521	0.1944	0.2304	0.2448	0.1944	0.1755	0.1971	0.2079	0.2025	0.2826	0.3213	0.1827	0.1476	0.252
chr1	35400001	35500000	35447991	950	950	950	950	533	676	632	172.4368	198.0942	178.9608	150.2365	181.025	183.7448	0.6178	0.3817	-0.1112	0.001815	0.002085	0.001884	0.2012	0.2183	0.2085	0.0157	0.0847	0.0247	0.2274	0.2116	0.2179	0.1011	0.2632	0.1905	0.1611	0.26	0.2558	0.2568	0.2895	0.1663	0.2211	0.2063	0.2453	0.2053	0.1863	0.2632	0.2484	0.1726	0.2316
chr1	35500001	35600000	35553104	755	755	755	755	431	473	440	117.0947	114.9891	105.8562	121.4858	126.6639	127.9236	-0.151	-0.3725	-0.736	0.001551	0.001523	0.001402	0.155	0.1638	0.1581	0.0043	0.0528	0.0389	0.1894	0.2026	0.1338	0.1656	0.1682	0.1695	0.1722	0.1894	0.143	0.1682	0.2291	0.1841	0.155	0.1523	0.1483	0.1881	0.1444	0.1788	0.2199	0.2146	0.155
chr1	35600001	35700000	35649059	977	977	977	977	638	751	712	223.7789	237.1449	225.9281	179.8328	201.1091	207.0037	1.0223	0.7256	0.3908	0.00229	0.002427	0.002312	0.2358	0.2482	0.252	-0.0003	0.0387	0.0306	0.3101	0.2692	0.2323	0.2508	0.2436	0.2344	0.0921	0.2385	0.3204	0.3398	0.3224	0.2538	0.2528	0.2825	0.2047	0.1484	0.2272	0.2416	0.2845	0.3101	0.2538
chr1	35700001	35800000	35744752	733	733	733	733	376	479	471	112.2947	114.6993	140.1242	105.983	128.2707	136.9364	0.2486	-0.4277	0.0994	0.001532	0.001565	0.001912	0.1575	0.2067	0.1994	0.0085	0.0936	0.0696	0.1855	0.1146	0.1337	0.2156	0.1855	0.1814	0.1173	0.2292	0.1869	0.1473	0.2019	0.1978	0.191	0.1842	0.1201	0.1705	0.1637	0.2128	0.1692	0.1419	0.1978
chr1	35800001	35900000	35852773	610	610	610	610	297	348	388	87.9895	82.587	106.1373	83.7153	93.1904	112.8054	0.2128	-0.4591	-0.2521	0.001442	0.001354	0.00174	0.1469	0.1738	0.1817	0.025	0.0452	0.0818	0.1738	0.1377	0.141	0.1361	0.2115	0.1918	0.2131	0.1787	0.082	0.1492	0.1213	0.1803	0.141	0.1525	0.1869	0.0672	0.2246	0.1984	0.141	0.1557	0.1525
chr1	35900001	36000000	35956833	897	897	897	897	579	655	625	188.7895	192.1775	194.1765	163.2025	175.4014	181.7097	0.6557	0.3871	0.2931	0.002105	0.002142	0.002165	0.2171	0.2479	0.2422	0.0113	0.0763	0.059	0.2564	0.2832	0.2241	0.2297	0.2163	0.2899	0.2352	0.262	0.2363	0.3322	0.2776	0.2508	0.2787	0.2319	0.3066	0.2464	0.2865	0.2776	0.1795	0.2609	0.2363
chr1	36000001	36100000	36049141	892	892	892	892	556	611	586	164.9895	169.3768	191.5817	156.7195	163.6187	170.371	0.2206	0.1424	0.5318	0.00185	0.001899	0.002148	0.1909	0.2387	0.2314	0.0094	0.0908	0.0679	0.25	0.2209	0.1928	0.2422	0.1626	0.2029	0.1558	0.2164	0.2231	0.3274	0.2309	0.2601	0.2287	0.2466	0.185	0.2399	0.3038	0.2926	0.2791	0.2108	0.2556
chr1	36100001	36200000	36154119	1007	1007	1007	1007	580	706	701	162.9474	187.3768	201.7778	163.4844	189.0586	203.8056	-0.0137	-0.036	-0.0425	0.001618	0.001861	0.002004	0.1801	0.2197	0.2304	0.0176	0.099	0.0885	0.2304	0.2314	0.1539	0.2056	0.2354	0.2334	0.1966	0.2344	0.1708	0.2066	0.1142	0.147	0.2939	0.2781	0.2036	0.2036	0.2214	0.2185	0.1897	0.2433	0.1609
chr1	36200001	36300000	36254588	883	883	883	883	582	632	663	189.8368	209.2174	198.2876	164.0481	169.2423	192.7576	0.6574	0.9559	0.1226	0.00215	0.002369	0.002246	0.2333	0.2769	0.2674	0.0161	0.1176	0.0735	0.3273	0.3273	0.2854	0.2831	0.308	0.3035	0.1767	0.1653	0.2718	0.3058	0.0895	0.1903	0.2945	0.2356	0.2831	0.2446	0.2616	0.1971	0.3228	0.1246	0.2627
chr1	36300001	36400000	36346302	951	951	951	951	582	685	739	199.5	210.5036	224.6536	164.0481	183.4351	214.8535	0.9038	0.5974	0.195	0.002098	0.002213	0.002362	0.2165	0.2436	0.2447	0.0022	0.0454	0.0338	0.2976	0.3197	0.2187	0.225	0.2397	0.2587	0.2776	0.2576	0.2692	0.1935	0.1009	0.2766	0.2387	0.306	0.1304	0.286	0.1945	0.2965	0.2892	0.0494	0.244
chr1	36400001	36500000	36451724	758	758	758	758	516	545	531	168.8737	168.9457	163.098	145.4447	145.9447	154.3805	0.6734	0.6374	0.2411	0.002228	0.002229	0.002152	0.2248	0.2572	0.2403	0.0045	0.082	0.0463	0.2652	0.2797	0.3443	0.2441	0.2876	0.252	0.2929	0.3285	0.31	0.2599	0.1768	0.223	0.277	0.2744	0.2256	0.1583	0.2296	0.281	0.3153	0.2427	0.2296
chr1	36500001	36600000	36547920	866	866	866	866	573	650	618	166.6053	186.4022	202.7582	161.5113	174.0625	179.6745	0.1319	0.2869	0.5489	0.001924	0.002152	0.002341	0.2024	0.2262	0.2336	-0.0036	0.0303	0.0196	0.1975	0.3326	0.1882	0.1547	0.1824	0.3741	0.2356	0.2436	0.3245	0.3002	0.2818	0.2564	0.194	0.2483	0.1686	0.1247	0.2483	0.2921	0.2702	0.2436	0.1824
chr1	36600001	36700000	36646195	820	820	820	820	543	663	614	169.0526	202.6812	219.8562	153.0552	177.5437	178.5116	0.437	0.5731	0.9895	0.002062	0.002472	0.002681	0.2329	0.286	0.287	0.0136	0.096	0.0543	0.3317	0.3244	0.2817	0.3293	0.278	0.2951	0.2085	0.3134	0.2915	0.2817	0.3085	0.228	0.0793	0.3024	0.3134	0.0951	0.2915	0.3073	0.2549	0.2866	0.3098
chr1	36700001	36800000	36750544	763	763	763	763	451	556	495	117.6526	139.4855	142.5621	127.1232	148.8904	143.9141	-0.3112	-0.2555	-0.0401	0.001542	0.001828	0.001868	0.1712	0.214	0.2081	0.008	0.116	0.0595	0.3119	0.1756	0.2084	0.1769	0.1979	0.1861	0.1284	0.2228	0.2045	0.1638	0.1927	0.1573	0.1245	0.2241	0.2058	0.1769	0.1442	0.2543	0.1586	0.2084	0.2018
chr1	36800001	36900000	36850460	696	696	696	696	500	504	548	171.7895	179.2391	201.3137	140.9348	134.9654	159.3231	0.915	1.3263	1.1256	0.002468	0.002575	0.002892	0.2634	0.2942	0.2897	0.0221	0.0478	0.0293	0.3391	0.2687	0.2859	0.1911	0.4282	0.4167	0.3477	0.283	0.2629	0.3649	0.3003	0.2184	0.2859	0.2356	0.3161	0.3218	0.3563	0.4052	0.3405	0.1264	0.2931
chr1	36900001	37000000	36951702	677	677	677	677	435	514	478	130.3684	149.6304	154.8824	122.6133	137.6432	138.9716	0.2642	0.3521	0.4887	0.001926	0.00221	0.002288	0.2121	0.232	0.2318	0.0129	0.0495	0.0152	0.3058	0.3102	0.2614	0.2393	0.2999	0.2866	0.2614	0.2216	0.2659	0.3176	0.2511	0.2806	0.257	0.2851	0.2171	0.2038	0.2157	0.322	0.3013	0.1581	0.2363
chr1	37000001	37100000	37050110	922	922	922	922	638	707	726	236.7947	245.5833	250.268	179.8328	189.3264	211.074	1.3251	1.203	0.7937	0.002568	0.002664	0.002714	0.2663	0.2802	0.2741	0.0091	0.0302	0.0097	0.3243	0.2072	0.3872	0.3427	0.2928	0.1573	0.1399	0.3416	0.2581	0.3406	0.3069	0.1334	0.308	0.4447	0.218	0.346	0.3069	0.3167	0.3818	0.2646	0.3069
chr1	37100001	37200000	37150133	936	936	936	936	583	652	694	167.0526	200.8297	215.6471	164.33	174.598	201.7704	0.0693	0.6081	0.2939	0.001785	0.002146	0.002304	0.2059	0.3007	0.2888	0.0235	0.1953	0.1307	0.2906	0.1763	0.2425	0.1613	0.1998	0.0449	0.1261	0.1528	0.2489	0.1955	0.2468	0.0694	0.1816	0.2468	0.203	0.2062	0.3162	0.2895	0.1549	0.2382	0.062
chr1	37200001	37300000	37250157	870	870	870	870	542	587	674	172.0105	177.2971	213.9477	152.7733	157.1918	195.9557	0.5265	0.5175	0.3924	0.001977	0.002038	0.002459	0.2018	0.2535	0.2517	0.0026	0.0685	0.0572	0.2678	0.2195	0.131	0.2184	0.3218	0.2609	0.1483	0.1448	0.2747	0.2425	0.2356	0.2115	0.2667	0.2759	0.2379	0.2678	0.2368	0.3023	0.2103	0.154	0.269
chr1	37300001	37400000	37344529	800	800	800	800	430	517	524	119.9	134.75	159.5948	121.2039	138.4466	152.3454	-0.0449	-0.108	0.2032	0.001499	0.001684	0.001995	0.1652	0.2242	0.2204	0.0188	0.1275	0.0915	0.1125	0.21	0.205	0.1538	0.275	0.2225	0.11	0.085	0.16	0.275	0.2688	0.2238	0.2588	0.2162	0.1538	0.2588	0.16	0.2062	0.2462	0.0412	0.2162
chr1	37400001	37500000	37453695	699	699	699	699	400	492	443	105.1	126.3949	118.8889	112.7478	131.7519	128.7958	-0.2832	-0.1644	-0.3282	0.001504	0.001808	0.001701	0.1683	0.1894	0.1915	0.0083	0.0856	0.0438	0.2232	0.1273	0.1502	0.1402	0.2275	0.2117	0.2031	0.1559	0.2432	0.1917	0.2489	0.1631	0.2861	0.196	0.3247	0.1059	0.1817	0.2303	0.1531	0.1459	0.2132
chr1	37500001	37600000	37552880	1128	1128	1128	1128	735	829	929	262.6474	268.0652	294.6993	207.1742	221.9966	270.0933	1.1207	0.8406	0.3897	0.002328	0.002376	0.002613	0.243	0.2704	0.2615	0.0164	0.0462	0.0238	0.2447	0.3342	0.2544	0.2952	0.3174	0.2571	0.2527	0.2473	0.1835	0.3218	0.2394	0.2225	0.2092	0.3741	0.2296	0.3635	0.3227	0.1817	0.2571	0.2757	0.2473
chr1	37600001	37700000	37649049	913	913	913	913	550	657	627	179.8053	204.9022	203.0654	155.0283	175.937	182.2912	0.6683	0.6664	0.4869	0.001969	0.002244	0.002224	0.2179	0.2355	0.2311	0.017	0.0594	0.0169	0.2136	0.2355	0.2223	0.2859	0.2256	0.1939	0.322	0.218	0.1873	0.2683	0.2749	0.0789	0.3001	0.3111	0.3275	0.2618	0.2015	0.2453	0.1544	0.2596	0.2191
chr1	37700001	37800000	37744466	1210	1210	1210	1210	858	952	837	295.5526	285.7717	296.2353	241.8441	254.9346	243.3456	0.9299	0.4902	0.9294	0.002443	0.002362	0.002448	0.2474	0.2593	0.2581	0.015	0.03	0.0354	0.2926	0.3512	0.3322	0.2198	0.2554	0.2802	0.2463	0.181	0.3322	0.3388	0.2157	0.0694	0.2777	0.2124	0.3083	0.2471	0.2975	0.3025	0.2091	0.2124	0.262
chr1	37800001	37900000	37845619	716	716	716	716	382	431	461	83.0316	101.5435	118.2353	107.6742	115.4168	134.0291	-0.9553	-0.4856	-0.5029	0.00116	0.001418	0.001651	0.131	0.1512	0.1594	0.0081	0.0376	0.0191	0.1536	0.1159	0.162	0.1313	0.2053	0.1704	0.1718	0.2067	0.1313	0.1648	0.0754	0.0587	0.1969	0.1187	0.1075	0.1885	0.1397	0.1913	0.1145	0.1006	0.2081
chr1	37900001	38000000	37951597	490	490	490	490	277	308	295	71.5053	68.7826	72.4771	78.0779	82.4788	85.767	-0.3506	-0.6694	-0.6596	0.001459	0.001404	0.001479	0.1451	0.1612	0.1563	0.0069	0.0474	0.0408	0.1429	0.2694	0.1204	0.1898	0.1163	0.1755	0.1204	0.1367	0.0673	0.1918	0.0837	0.1367	0.1224	0.1408	0.1367	0.1612	0.1551	0.2041	0.1449	0.1776	0.1694
chr1	38000001	38100000	38057617	1198	1198	1198	1198	740	733	959	196.4421	205.5906	304.3137	208.5835	196.2889	278.8153	-0.2436	0.1919	0.3912	0.00164	0.001716	0.00254	0.1709	0.239	0.239	0.0092	0.0693	0.0598	0.1511	0.2187	0.1903	0.2421	0.2154	0.303	0.1661	0.1194	0.111	0.2513	0.0568	0.1202	0.2204	0.1553	0.2287	0.2003	0.389	0.2396	0.2379	0.1903	0.2078
chr1	38100001	38200000	38151635	977	977	977	977	594	694	740	183.2526	216.6667	220.6078	167.4305	185.8452	215.1443	0.3952	0.6714	0.1086	0.001876	0.002218	0.002258	0.2184	0.2358	0.2536	0.0327	0.0676	0.0626	0.3142	0.1781	0.2518	0.3019	0.262	0.2661	0.2784	0.2518	0.218	0.0901	0.0665	0.1433	0.2753	0.1883	0.2108	0.176	0.1986	0.2436	0.306	0.1863	0.262
chr1	38200001	38300000	38247204	587	587	587	587	339	350	310	82.4526	80.2899	81.9412	95.5538	93.7259	90.128	-0.5719	-0.5784	-0.3868	0.001405	0.001368	0.001396	0.1426	0.1653	0.1579	0.0145	0.0845	0.067	0.2044	0.1448	0.1567	0.1244	0.1346	0.1925	0.2198	0.1312	0.1516	0.201	0.1141	0.1908	0.1346	0.1295	0.121	0.2044	0.1482	0.1022	0.1635	0.1431	0.1329
chr1	38300001	38400000	38352413	582	582	582	582	358	392	372	110.1263	98.3659	105.4314	100.9093	104.9731	108.1536	0.3811	-0.2541	-0.1073	0.001892	0.00169	0.001812	0.1886	0.1921	0.1904	0.0263	0.0187	0.0422	0.1615	0.1942	0.1718	0.1031	0.2388	0.2371	0.1409	0.2148	0.189	0.2457	0.1254	0.1821	0.1289	0.232	0.2216	0.2457	0.1649	0.201	0.2698	0.2577	0.1512
chr1	38400001	38500000	38450401	871	871	871	871	534	577	637	163.9842	182.0978	189.7712	150.5184	154.5139	185.1985	0.374	0.7222	0.1055	0.001883	0.002091	0.002179	0.2014	0.2337	0.2331	0.0068	0.072	0.0443	0.1814	0.3295	0.2755	0.1917	0.2583	0.2319	0.101	0.3238	0.1768	0.2032	0.085	0.2032	0.2951	0.1194	0.1929	0.1538	0.2434	0.256	0.2526	0.1389	0.2778
chr1	38500001	38600000	38545146	937	937	937	937	633	661	741	223.7842	205.8116	262.6797	178.4235	177.0081	215.435	1.0636	0.6586	0.9375	0.002388	0.002196	0.002803	0.2358	0.3062	0.3128	0.0144	0.0845	0.1138	0.3693	0.3074	0.349	0.2732	0.3447	0.2839	0.1878	0.2124	0.2391	0.3415	0.0758	0.2967	0.2743	0.2305	0.2166	0.2572	0.254	0.4077	0.2636	0.302	0.2113
chr1	38600001	38700000	38650757	728	728	728	728	453	509	492	140.9316	147.9167	150.366	127.6869	136.3043	143.0419	0.4333	0.3445	0.2186	0.001936	0.002032	0.002065	0.197	0.2254	0.2298	-0.0035	0.061	0.0576	0.2527	0.2418	0.2102	0.1923	0.2239	0.2445	0.2912	0.2473	0.2527	0.2088	0.1607	0.2157	0.2431	0.2555	0.2788	0.2885	0.2679	0.2679	0.2349	0.2335	0.2747
chr1	38700001	38800000	38757117	944	944	944	944	590	633	701	185.4947	189.3406	225.6013	166.3031	169.5101	203.8056	0.4827	0.4734	0.4571	0.001965	0.002006	0.00239	0.204	0.249	0.2386	0.0137	0.0688	0.0418	0.2818	0.3083	0.1504	0.2754	0.1928	0.2097	0.2945	0.2214	0.2331	0.1917	0.1144	0.1271	0.2278	0.2521	0.2193	0.2383	0.2881	0.1928	0.2426	0.2775	0.285
chr1	38800001	38900000	38846491	706	706	706	706	453	478	470	126.2947	128.7572	131.1895	127.6869	128.0029	136.6457	-0.0456	0.0238	-0.1704	0.001789	0.001824	0.001858	0.1812	0.2015	0.2009	0.0016	0.051	0.0439	0.2238	0.2125	0.1799	0.2592	0.2096	0.1841	0.1487	0.2465	0.1657	0.2493	0.2946	0.2351	0.2011	0.1331	0.2011	0.2436	0.2167	0.2479	0.313	0.2195	0.1898
chr1	38900001	39000000	38947866	805	805	805	805	451	517	557	138.4789	141.971	160.3987	127.1232	138.4466	161.9397	0.3732	0.1029	-0.0406	0.00172	0.001764	0.001993	0.1764	0.214	0.2043	0.0064	0.0728	0.0426	0.2236	0.205	0.2025	0.0671	0.2894	0.1801	0.2037	0.1652	0.241	0.1255	0.2012	0.2087	0.1565	0.2037	0.2161	0.2422	0.2547	0.1689	0.2012	0.1578	0.2435
chr1	39000001	39100000	39049003	961	961	961	961	647	683	735	220.6684	221.2826	244.6863	182.3696	182.8995	213.6906	0.8786	0.8495	0.6201	0.002296	0.002303	0.002546	0.2366	0.2743	0.2653	0.0146	0.0639	0.0456	0.3382	0.2549	0.1769	0.2445	0.2966	0.2466	0.2841	0.3205	0.2331	0.2518	0.3247	0.2175	0.1342	0.3424	0.2497	0.2674	0.3517	0.3132	0.2331	0.2268	0.1977
chr1	39100001	39200000	39148853	684	684	684	684	398	476	502	118.5632	126.0942	159.7124	112.1841	127.4673	145.9492	0.2374	-0.0435	0.4026	0.001733	0.001843	0.002335	0.1807	0.23	0.2346	0.0053	0.0632	0.0589	0.2266	0.2822	0.1784	0.2515	0.2383	0.2573	0.2529	0.2456	0.1827	0.212	0.2895	0.2032	0.0614	0.2895	0.1769	0.1901	0.1901	0.3494	0.2617	0.1696	0.1608
chr1	39200001	39300000	39253882	748	748	748	748	438	509	555	133.9789	146.9312	173.3725	123.4589	136.3043	161.3582	0.3559	0.3152	0.318	0.001791	0.001964	0.002318	0.1985	0.2641	0.2505	0.0281	0.1283	0.0795	0.2032	0.1979	0.2406	0.2112	0.3356	0.2981	0.2553	0.1872	0.2741	0.2834	0.2594	0.2647	0.1337	0.2326	0.2567	0.2086	0.2166	0.2754	0.238	0.2193	0.2955
chr1	39300001	39400000	39347905	733	733	733	733	446	522	470	133.1737	151.7609	144.0131	125.7138	139.7856	136.6457	0.2479	0.3464	0.2301	0.001817	0.00207	0.001965	0.2026	0.2219	0.2198	0.0209	0.0819	0.0427	0.2551	0.2824	0.2715	0.266	0.2251	0.2347	0.2387	0.1951	0.266	0.1787	0.2183	0.2606	0.176	0.2115	0.1828	0.2701	0.2196	0.2156	0.2619	0.1992	0.2442
chr1	39400001	39500000	39454299	900	900	900	900	556	689	672	141.6105	236.6594	225.1046	156.7195	184.5062	195.3743	-0.4031	1.1443	0.6503	0.001573	0.00263	0.002501	0.2432	0.3193	0.2884	0.0723	0.2273	0.0585	0.2822	0.3756	0.17	0.2378	0.2756	0.2356	0.0822	0.2767	0.1489	0.2778	0.2478	0.1422	0.2056	0.29	0.3222	0.1267	0.2567	0.2933	0.2333	0.0878	0.2
chr1	39500001	39600000	39551824	1033	1033	1033	1033	710	791	760	226.3842	265.5435	229.085	200.1274	211.8206	220.959	0.5491	1.0272	0.1572	0.002192	0.002571	0.002218	0.2409	0.2741	0.273	0.0059	0.1109	0.0652	0.3349	0.4027	0.2962	0.0852	0.2227	0.2885	0.2623	0.1597	0.2168	0.304	0.2836	0.241	0.1994	0.3553	0.3408	0.2749	0.3562	0.2807	0.0929	0.1065	0.2101
chr1	39600001	39700000	39651272	767	767	767	767	452	523	547	129.5421	137.837	152.8105	127.4051	140.0533	159.0323	0.0701	-0.064	-0.1671	0.001689	0.001797	0.001992	0.1842	0.2465	0.2335	0.0279	0.1486	0.1052	0.189	0.2295	0.2269	0.219	0.2712	0.2073	0.1682	0.1786	0.3129	0.2321	0.2829	0.249	0.1043	0.1825	0.2451	0.1121	0.2542	0.2295	0.0535	0.1369	0.0991
chr1	39700001	39800000	39754743	1136	1136	1136	1136	764	895	825	267.3105	251.1884	256.5752	215.3484	239.6706	239.8568	1.01	0.1947	0.298	0.002353	0.002211	0.002259	0.2319	0.2533	0.2685	0.0082	0.0479	0.092	0.2315	0.1752	0.3504	0.2306	0.2535	0.2562	0.4005	0.2614	0.257	0.3785	0.3134	0.2694	0.1937	0.1989	0.2315	0.316	0.1849	0.2597	0.0581	0.2606	0.2729
chr1	39800001	39900000	39848261	1237	1237	1237	1237	729	962	935	244.2316	289.3913	313.8235	205.4829	257.6125	271.8377	0.7892	0.4999	0.6606	0.001974	0.002339	0.002537	0.2182	0.2578	0.2684	0.0059	0.0685	0.0483	0.1536	0.2643	0.2175	0.1956	0.2449	0.2635	0.194	0.38	0.1916	0.3177	0.2361	0.1948	0.2328	0.2595	0.3306	0.2175	0.2425	0.3589	0.1787	0.2571	0.1916
chr1	39900001	40000000	39946290	832	832	832	832	505	567	557	154.5632	159.6014	166.3987	142.3442	151.836	161.9397	0.3588	0.2069	0.1176	0.001858	0.001918	0.002	0.1955	0.211	0.2079	0.0177	0.0459	0.0298	0.2596	0.2127	0.1394	0.0349	0.2212	0.2548	0.2043	0.149	0.2272	0.2837	0.3149	0.1887	0.22	0.2127	0.1983	0.2236	0.2548	0.1719	0.1827	0.1995	0.2139
chr1	40000001	40100000	40054066	964	964	964	964	583	665	680	177.2368	189.9457	185.4379	164.33	178.0793	197.7001	0.3285	0.2697	-0.2651	0.001839	0.00197	0.001924	0.1924	0.2025	0.2026	0.0051	0.0377	0.0198	0.223	0.3071	0.1722	0.138	0.2479	0.2386	0.2396	0.1857	0.2541	0.2365	0.2822	0.2687	0.2386	0.2199	0.2676	0.1442	0.2095	0.1878	0.2095	0.1349	0.1888
chr1	40100001	40200000	40151743	693	693	693	693	453	525	509	148.3632	165.2029	176.5294	127.6869	140.5889	147.9844	0.6765	0.708	0.8235	0.002141	0.002384	0.002547	0.2345	0.2636	0.2603	0.018	0.0602	0.0273	0.381	0.2554	0.1674	0.1934	0.2569	0.2973	0.3074	0.2727	0.355	0.2554	0.2742	0.2482	0.3492	0.1703	0.2929	0.2929	0.2468	0.3593	0.2453	0.254	0.3059
chr1	40200001	40300000	40250839	1205	1205	1205	1205	845	960	971	255.8105	318.2464	297.1111	238.1798	257.0769	282.3042	0.3099	0.9642	0.2244	0.002123	0.002641	0.002466	0.2665	0.2731	0.2787	0.0563	0.0892	0.0436	0.3021	0.3261	0.078	0.1062	0.2788	0.3734	0.2988	0.3278	0.2722	0.3004	0.395	0.2207	0.2747	0.3029	0.2822	0.3079	0.2672	0.2199	0.3062	0.171	0.2929
chr1	40300001	40400000	40350500	1226	1226	1226	1226	875	920	947	294.3579	270.5109	334.1699	246.6359	246.3653	275.3265	0.8102	0.3971	0.9142	0.002401	0.002206	0.002726	0.2379	0.2774	0.2797	0.0164	0.0405	0.0639	0.2153	0.3312	0.2292	0.3793	0.3124	0.3507	0.292	0.2349	0.2602	0.3638	0.1917	0.2569	0.19	0.3026	0.1909	0.2333	0.3181	0.279	0.2439	0.1892	0.1958
chr1	40400001	40500000	40451072	698	698	698	698	420	455	448	127.7316	119.25	120.4444	118.3852	121.8437	130.2495	0.3297	-0.086	-0.3212	0.00183	0.001708	0.001726	0.1789	0.1948	0.1792	0.0058	0.0466	0.0215	0.159	0.1791	0.1891	0.2034	0.2163	0.2378	0.2564	0.1862	0.1877	0.2464	0.1834	0.0645	0.192	0.2163	0.1447	0.1834	0.1805	0.235	0.2249	0.2278	0.2808
chr1	40500001	40600000	40559259	1051	1051	1051	1051	618	810	770	200.5053	224.6159	235.719	174.1954	216.9086	223.8663	0.6318	0.1439	0.2264	0.001908	0.002137	0.002243	0.2019	0.2227	0.2277	-0.0008	0.0362	0.0195	0.2759	0.2293	0.2265	0.2008	0.2969	0.3045	0.2312	0.2369	0.0961	0.2455	0.1789	0.2588	0.3359	0.2797	0.2626	0.2636	0.3245	0.3016	0.1817	0.2084	0.2093
chr1	40600001	40700000	40650204	996	996	996	996	683	724	729	214.7737	223.3188	243.7647	192.5169	193.8788	211.9462	0.4838	0.6148	0.6417	0.002156	0.002242	0.002447	0.2289	0.2646	0.2546	0.0202	0.0714	0.0416	0.261	0.259	0.244	0.2229	0.3092	0.3042	0.2982	0.3173	0.1205	0.2209	0.0873	0.2038	0.1978	0.3012	0.2199	0.1677	0.2359	0.2751	0.3143	0.2952	0.2199
chr1	40700001	40800000	40745400	790	790	790	790	530	564	561	158.8158	172.2246	176.719	149.3909	151.0327	163.1026	0.2637	0.5676	0.3566	0.00201	0.00218	0.002237	0.2194	0.2412	0.2404	0.0234	0.0652	0.0426	0.2709	0.2152	0.2215	0.3063	0.2785	0.3076	0.2975	0.257	0.3063	0.2684	0.1633	0.2291	0.2861	0.243	0.2557	0.1177	0.2	0.1924	0.238	0.1785	0.2101
chr1	40800001	40900000	40846253	705	705	705	705	508	555	480	200.9579	212.9783	185.2484	143.1898	148.6226	139.553	1.6863	1.7515	1.3976	0.00285	0.003021	0.002628	0.2965	0.355	0.3364	0.005	0.1314	0.0867	0.2426	0.4596	0.2397	0.2582	0.3149	0.3645	0.4851	0.3177	0.3177	0.5121	0.5305	0.5206	0.5348	0.5135	0.3972	0.2879	0.3574	0.383	0.5262	0.4965	0.5589
chr1	40900001	41000000	40947168	913	913	913	913	606	675	545	207.0947	200.4275	155.8954	170.813	180.7572	158.4508	0.8884	0.4405	-0.0689	0.002268	0.002195	0.001708	0.2326	0.2728	0.2807	0.0209	0.1592	0.1778	0.1993	0.1588	0.2158	0.287	0.2399	0.1643	0.3045	0.2311	0.2125	0.2596	0.3143	0.1862	0.3341	0.264	0.2716	0.2103	0.195	0.1698	0.2793	0.2202	0.3089
chr1	41000001	41100000	41049490	814	814	814	814	493	584	605	153.8474	185.6268	200.1699	138.9617	156.3884	175.895	0.4477	0.7564	0.5896	0.00189	0.00228	0.002459	0.2203	0.2743	0.2612	0.0277	0.1187	0.0491	0.2555	0.2494	0.1658	0.2224	0.269	0.2985	0.2568	0.3182	0.3071	0.1941	0.2764	0.059	0.285	0.2654	0.2285	0.36	0.2641	0.3096	0.2826	0.0835	0.2346
chr1	41100001	41200000	41146021	731	731	731	731	473	540	500	163.8158	161.6377	136.9346	133.3243	144.6057	145.3677	0.9556	0.4764	-0.2477	0.002241	0.002211	0.001873	0.223	0.2316	0.2353	0.0009	0.0602	0.0701	0.2339	0.29	0.3051	0.1915	0.1696	0.2189	0.2736	0.2189	0.2216	0.2859	0.2941	0.0807	0.2421	0.2531	0.2476	0.3311	0.2312	0.1956	0.2107	0.3023	0.3174
chr1	41200001	41300000	41253849	536	536	536	536	261	361	338	68.8684	88.6993	97.8039	73.568	96.6716	98.2686	-0.2659	-0.3328	-0.0201	0.001285	0.001655	0.001825	0.1545	0.1838	0.1903	0.0251	0.0861	0.0452	0.2239	0.2257	0.2127	0.0634	0.1549	0.1996	0.1623	0.1884	0.1343	0.1922	0.2108	0.0299	0.2127	0.1735	0.2201	0.1791	0.1604	0.2276	0.1455	0.1213	0.1287
chr1	41300001	41400000	41345618	644	644	644	644	412	478	437	127.5316	155.3587	137.3333	116.1303	128.0029	127.0514	0.41	0.8638	0.3453	0.00198	0.002412	0.002133	0.2313	0.2556	0.2638	0.026	0.1108	0.074	0.2422	0.2531	0.3137	0.2842	0.2236	0.2842	0.2811	0.309	0.3416	0.2376	0.3742	0.0947	0.3152	0.2888	0.3168	0.1102	0.2422	0.163	0.2593	0.2904	0.1724
chr1	41400001	41500000	41454386	789	789	789	789	508	565	539	182.6	163.9529	170.7124	143.1898	151.3005	156.7064	1.1504	0.3383	0.3817	0.002314	0.002078	0.002164	0.242	0.244	0.2312	0.0494	0.0439	0.0434	0.1749	0.2788	0.2281	0.2826	0.2357	0.1977	0.1381	0.1724	0.0748	0.2218	0.1977	0.2129	0.2395	0.1724	0.2548	0.3447	0.2776	0.1711	0.1787	0.2522	0.128
chr1	41500001	41600000	41549255	821	821	821	821	397	532	603	144.3842	165.8297	180.5556	111.9022	142.4634	175.3135	1.2118	0.6633	0.1277	0.001759	0.00202	0.002199	0.1968	0.2331	0.2277	0.0206	0.084	0.0386	0.2716	0.2558	0.1072	0.1924	0.2911	0.3337	0.2168	0.1559	0.2132	0.2229	0.2363	0.1681	0.2643	0.2448	0.1815	0.2984	0.2667	0.2546	0.2205	0.1644	0.0889
chr1	41600001	41700000	41653086	809	809	809	809	430	522	573	144.3421	167.8442	174.7778	121.2039	139.7856	166.5914	0.7973	0.8117	0.2099	0.001784	0.002075	0.00216	0.1986	0.2412	0.2384	0.0146	0.103	0.0595	0.1656	0.204	0.267	0.1112	0.2769	0.2287	0.1409	0.1669	0.2237	0.2151	0.2794	0.293	0.2361	0.2237	0.2472	0.2707	0.2608	0.2868	0.152	0.2522	0.0383
chr1	41700001	41800000	41748350	904	904	904	904	677	718	660	238.2632	261.7065	217.8562	190.8257	192.2721	191.8854	1.0402	1.4621	0.5784	0.002636	0.002895	0.00241	0.2809	0.3067	0.3	0.0079	0.0993	0.061	0.375	0.3363	0.1781	0.2788	0.2113	0.2622	0.0841	0.2168	0.219	0.396	0.2832	0.2124	0.302	0.1471	0.2688	0.3639	0.3595	0.2887	0.3263	0.4004	0.1527
chr1	41800001	41900000	41849233	787	787	787	787	443	529	545	138.2947	141.721	166.9281	124.8682	141.6601	158.4508	0.4492	0.0017	0.2285	0.001757	0.001801	0.002121	0.1776	0.208	0.2041	-0.0009	0.0359	0.0203	0.2567	0.1944	0.2186	0.1893	0.3329	0.2058	0.1017	0.2313	0.1779	0.23	0.1537	0.2198	0.1919	0.2503	0.2325	0.2516	0.2821	0.2579	0.2503	0.197	0.2173
chr1	41900001	42000000	41952325	756	756	756	756	469	534	521	149.1526	147.5906	163.9935	132.1968	142.999	151.4732	0.5359	0.1299	0.3529	0.001973	0.001952	0.002169	0.1975	0.2347	0.2335	0.0032	0.064	0.0631	0.2209	0.2434	0.2196	0.2063	0.3029	0.2884	0.1495	0.1812	0.1521	0.3373	0.0595	0.2169	0.2698	0.2196	0.1706	0.205	0.2659	0.2381	0.2513	0.209	0.2685
chr1	42000001	42100000	42052005	1066	1066	1066	1066	697	762	848	203.1895	248	275.7582	196.4631	204.0548	246.5437	0.1433	0.8721	0.5067	0.001906	0.002326	0.002587	0.2188	0.3036	0.2878	0.0167	0.1536	0.0798	0.2767	0.1707	0.1548	0.136	0.2505	0.3002	0.1792	0.2514	0.1595	0.1961	0.1857	0.3049	0.2017	0.2758	0.1154	0.2195	0.1782	0.2711	0.2402	0.2608	0.2054
chr1	42100001	42200000	42151387	963	963	963	963	544	658	654	174.5632	182.1703	197.9804	153.3371	176.2048	190.141	0.5788	0.137	0.1762	0.001813	0.001892	0.002056	0.1881	0.2174	0.2126	0.0079	0.0599	0.0375	0.2658	0.2295	0.0758	0.2025	0.2409	0.2212	0.2451	0.2066	0.2575	0.2534	0.1911	0.2544	0.2565	0.2471	0.1994	0.2482	0.2347	0.2814	0.2129	0.2098	0.2555
chr1	42200001	42300000	42248262	1125	1125	1125	1125	612	809	853	208.1579	250.1667	297.0588	172.5042	216.6408	247.9974	0.8645	0.6268	0.846	0.00185	0.002224	0.002641	0.2083	0.2491	0.2511	0.0114	0.0535	0.0162	0.3716	0.2791	0.0747	0.2889	0.2596	0.3093	0.1884	0.2364	0.2311	0.3227	0.2853	0.2151	0.2773	0.3058	0.2107	0.2782	0.3111	0.312	0.3378	0.1538	0.2444
chr1	42300001	42400000	42343652	1079	1079	1079	1079	726	837	858	237.5368	276.5652	307.7974	204.6373	224.1389	249.4511	0.6729	0.9475	1.0003	0.002201	0.002563	0.002853	0.2621	0.3046	0.3098	0.0481	0.0958	0.0679	0.4069	0.2614	0.291	0.2743	0.3262	0.2614	0.3346	0.2465	0.241	0.2252	0.3846	0.1131	0.2734	0.3763	0.2354	0.3503	0.4143	0.266	0.342	0.2604	0.3466
chr1	42400001	42500000	42449928	835	835	835	835	521	603	609	193.2947	182.4565	194.1765	146.8541	161.4764	177.0579	1.322	0.5257	0.4131	0.002315	0.002185	0.002325	0.2348	0.2658	0.2654	0.0218	0.0694	0.0817	0.3449	0.3461	0.206	0.2287	0.3018	0.3485	0.3305	0.2647	0.2539	0.2707	0.3186	0.285	0.2323	0.2527	0.2731	0.115	0.2766	0.2766	0.1629	0.3581	0.2335
chr1	42500001	42600000	42552835	880	880	880	880	537	602	650	172.8474	185.5797	179.7386	151.364	161.2086	188.9781	0.5934	0.6117	-0.2089	0.001964	0.002109	0.002042	0.2132	0.2258	0.2216	0.0233	0.0611	0.0327	0.2455	0.2295	0.2386	0.1739	0.258	0.308	0.0625	0.2648	0.233	0.2318	0.2727	0.017	0.2239	0.2523	0.192	0.067	0.1977	0.2795	0.2602	0.1659	0.2943
chr1	42600001	42700000	42650682	1121	1121	1121	1121	703	876	870	259.3789	293.5833	295.2941	198.1543	234.5827	252.9399	1.293	1.0189	0.7161	0.002314	0.002619	0.002634	0.2559	0.2778	0.2693	0.0185	0.0594	0.0126	0.264	0.2837	0.3836	0.2792	0.2756	0.2275	0.0321	0.2221	0.2988	0.2783	0.3033	0.0847	0.3327	0.3631	0.2828	0.0847	0.2658	0.3202	0.2212	0.3345	0.3434
chr1	42700001	42800000	42748875	1041	1041	1041	1041	614	745	802	200.5737	232.4964	268.6275	173.0679	199.5024	233.1699	0.6648	0.6697	0.6502	0.001927	0.002233	0.00258	0.2278	0.2786	0.2692	0.0459	0.1087	0.0566	0.2123	0.3391	0.269	0.2863	0.3458	0.3362	0.1009	0.2152	0.2738	0.2901	0.1892	0.1652	0.1306	0.2075	0.2968	0.1739	0.2911	0.3372	0.3285	0.2392	0.292
chr1	42800001	42900000	42845891	1021	1021	1021	1021	584	727	802	201.5368	226.308	242.451	164.6119	194.6822	233.1699	0.9381	0.6577	0.1702	0.001974	0.002217	0.002375	0.2073	0.2545	0.2575	-0.0053	0.0807	0.0578	0.2478	0.2733	0.3203	0.2047	0.284	0.2478	0.047	0.2262	0.239	0.2566	0.2165	0.2919	0.2125	0.2223	0.1391	0.2762	0.3124	0.2968	0.2498	0.0764	0.2125
chr1	42900001	43000000	42950313	887	887	887	887	552	654	662	177.6632	188.2935	217.8562	155.592	175.1336	192.4669	0.5931	0.3041	0.5637	0.002003	0.002123	0.002456	0.2145	0.2533	0.2539	0.0197	0.0655	0.0523	0.3236	0.2097	0.1849	0.2018	0.2818	0.1973	0.274	0.2041	0.239	0.2289	0.2401	0.257	0.1894	0.2221	0.2244	0.1759	0.2818	0.2514	0.2593	0.053	0.2762
chr1	43000001	43100000	43049898	772	772	772	772	478	575	473	151.2	158.0399	138.8693	134.7337	153.9783	137.5179	0.5107	0.1067	0.0419	0.001959	0.002047	0.001799	0.2072	0.2289	0.222	0.0172	0.1004	0.0714	0.2319	0.215	0.2267	0.2332	0.2047	0.3199	0.1943	0.2241	0.2811	0.2746	0.2565	0.2383	0.1347	0.1762	0.1878	0.1658	0.1826	0.2254	0.2319	0.0712	0.2668
chr1	43100001	43200000	43149162	846	846	846	846	457	520	597	135.2316	142.2645	155.1438	128.8144	139.25	173.5691	0.2081	0.0875	-0.4535	0.001598	0.001682	0.001834	0.1675	0.2072	0.1939	0.0108	0.0962	0.0494	0.1974	0.1466	0.2033	0.1702	0.227	0.1891	0.2671	0.1407	0.2518	0.1773	0.1596	0.1844	0.1667	0.2258	0.1879	0.1974	0.1962	0.2411	0.2069	0.2175	0.169
chr1	43200001	43300000	43247354	841	841	841	841	492	551	578	141.8421	147.4529	158.1634	138.6798	147.5514	168.0451	0.0953	-0.0027	-0.2512	0.001687	0.001753	0.001881	0.1751	0.2034	0.1983	0.009	0.0671	0.0441	0.258	0.2069	0.1665	0.1296	0.2105	0.2509	0.1772	0.2176	0.1784	0.2402	0.2069	0.1665	0.2105	0.1784	0.2093	0.1855	0.1784	0.2485	0.2461	0.1439	0.1855
chr1	43300001	43400000	43350062	734	734	734	734	383	499	494	118.0632	131.779	148.4248	107.9561	133.6264	143.6233	0.3908	-0.0559	0.1427	0.001608	0.001795	0.002022	0.1739	0.2275	0.2248	0.011	0.1153	0.0826	0.2289	0.2793	0.1839	0.2834	0.2207	0.2098	0.2003	0.1989	0.2316	0.2561	0.2139	0.1812	0.0354	0.1989	0.2003	0.0995	0.2602	0.1975	0.1935	0.1049	0.203
chr1	43400001	43500000	43449385	574	574	574	574	389	432	395	122.5421	139.1812	148.183	109.6473	115.6846	114.8405	0.4909	0.8205	1.2381	0.002135	0.002425	0.002582	0.2441	0.287	0.2911	0.0345	0.1004	0.0758	0.4146	0.493	0.1742	0.2997	0.2631	0.27	0.3101	0.1359	0.3449	0.1829	0.3223	0.1202	0.2927	0.122	0.2265	0.3118	0.3659	0.324	0.3693	0.2927	0.2631
chr1	43500001	43600000	43551391	655	655	655	655	393	427	439	112.5632	121.8261	130.2876	110.7748	114.3457	127.6329	0.0674	0.2643	0.0887	0.001719	0.00186	0.001989	0.1894	0.2202	0.2222	0.0288	0.088	0.0722	0.2733	0.1878	0.2519	0.2382	0.2275	0.2641	0.2763	0.2015	0.2626	0.055	0.2626	0.1145	0.1802	0.1603	0.1267	0.1908	0.1771	0.2275	0.287	0.1374	0.2107
chr1	43600001	43700000	43652460	818	818	818	818	507	586	515	158.0211	158.8261	144.0523	142.9079	156.924	149.7288	0.442	0.049	-0.1619	0.001932	0.001942	0.001761	0.1959	0.2042	0.2006	0.0057	0.0514	0.0399	0.2616	0.2139	0.2726	0.1345	0.2433	0.2262	0.1381	0.1345	0.187	0.2555	0.2188	0.2567	0.2848	0.2298	0.2164	0.2616	0.2604	0.2469	0.1932	0.2115	0.2579
chr1	43700001	43800000	43749698	524	524	524	524	280	347	307	78.1316	84.9964	84.8693	78.9235	92.9226	89.2558	-0.0418	-0.3441	-0.2093	0.001491	0.001622	0.00162	0.1589	0.1634	0.173	0.0105	0.0254	0.0327	0.2023	0.1966	0.187	0.1412	0.2137	0.2347	0.1469	0.229	0.1622	0.1851	0.2424	0.1565	0.1584	0.187	0.1794	0.2519	0.2023	0.2195	0.1756	0.0649	0.2195
chr1	43800001	43900000	43850881	661	661	661	661	388	442	451	120.7053	124.3587	143.915	109.3654	118.3625	131.1217	0.4328	0.2047	0.4163	0.001826	0.001881	0.002177	0.1883	0.2411	0.2364	0.0079	0.0952	0.0772	0.2829	0.2421	0.2481	0.1861	0.2572	0.1619	0.1982	0.1921	0.2632	0.23	0.2118	0.2224	0.2088	0.1225	0.1952	0.2451	0.2723	0.2179	0.2481	0.1573	0.2148
chr1	43900001	44000000	43955594	409	409	409	409	228	252	266	61.5316	66.1775	79.3856	64.2663	67.4827	77.3356	-0.1769	-0.0778	0.1128	0.001504	0.001618	0.001941	0.1604	0.1936	0.1895	0.0135	0.06	0.032	0.176	0.0685	0.2029	0.2005	0.2225	0.22	0.1149	0.2005	0.1638	0.2714	0.2469	0.1809	0.0685	0.2029	0.176	0.1565	0.22	0.2054	0.1858	0.1638	0.1687
chr1	44000001	44100000	44048385	428	428	428	428	227	274	253	65.5789	68.8261	69.1895	63.9844	73.374	73.5561	0.1036	-0.2496	-0.2524	0.001532	0.001608	0.001617	0.1606	0.1743	0.1655	0.0115	0.0519	0.0131	0.2033	0.1098	0.1355	0.2243	0.2009	0.2196	0.1472	0.1729	0.2336	0.2687	0.271	0.1379	0.1565	0.1963	0.1729	0.1916	0.1332	0.1939	0.1893	0.1869	0.2009
chr1	44100001	44200000	44148568	573	573	573	573	344	372	352	93.0368	97.8007	98.0588	96.9631	99.6173	102.3389	-0.1689	-0.0736	-0.1782	0.001624	0.001707	0.001711	0.1678	0.1759	0.1782	0.0038	0.0274	0.0208	0.2531	0.1169	0.2059	0.2653	0.178	0.2443	0.1885	0.1483	0.1728	0.1885	0.2129	0.1867	0.192	0.1658	0.2129	0.2216	0.2094	0.2094	0.1902	0.2182	0.2269
chr1	44200001	44300000	44253301	572	572	572	572	364	434	378	110.2263	117.8406	118.7255	102.6005	116.2202	109.898	0.3101	0.0563	0.3425	0.001927	0.00206	0.002076	0.1999	0.2121	0.2167	0.0014	0.0297	0.0234	0.2448	0.1486	0.1941	0.2727	0.2063	0.2657	0.2028	0.25	0.2815	0.2745	0.3164	0.2395	0.271	0.215	0.2133	0.3112	0.2028	0.2395	0.2535	0.2028	0.229
chr1	44300001	44400000	44348073	705	705	705	705	453	492	448	137.0526	132.1775	129.8562	127.6869	131.7519	130.2495	0.3064	0.0131	-0.0129	0.001944	0.001875	0.001842	0.1937	0.2006	0.1968	0.0073	0.0295	0.0288	0.2567	0.1234	0.1929	0.2738	0.2723	0.1986	0.2142	0.244	0.1787	0.1887	0.261	0.1872	0.2057	0.2511	0.1404	0.1943	0.2028	0.2057	0.2241	0.2369	0.2184
chr1	44400001	44500000	44448060	769	769	769	769	480	554	489	150.4158	156.3804	147.4771	135.2974	148.3548	142.1697	0.4669	0.2188	0.1594	0.001956	0.002034	0.001918	0.2016	0.2032	0.2068	0.0054	0.0246	0.0229	0.2523	0.1795	0.2484	0.2263	0.2523	0.2224	0.2341	0.2445	0.1899	0.3043	0.264	0.2471	0.2432	0.1782	0.2783	0.1743	0.2211	0.2224	0.2159	0.2484	0.2198
chr1	44500001	44600000	44553175	705	705	705	705	464	520	537	147.4789	147.6014	169.2026	130.7875	139.25	156.125	0.5332	0.2425	0.3577	0.002092	0.002094	0.0024	0.2125	0.2467	0.2423	0.0078	0.0482	0.0382	0.2582	0.1362	0.3078	0.2979	0.3348	0.2411	0.3177	0.234	0.2355	0.2298	0.2652	0.1972	0.2156	0.3362	0.2014	0.261	0.3234	0.2809	0.2213	0.2014	0.2369
chr1	44600001	44700000	44651179	926	926	926	926	623	710	635	178.3947	209.5109	204.5752	175.6048	190.1298	184.617	0.0665	0.4127	0.4619	0.001927	0.002263	0.002209	0.2148	0.2455	0.2449	0.0127	0.0878	0.0456	0.2894	0.284	0.1857	0.2808	0.203	0.243	0.2009	0.2462	0.2127	0.1868	0.2797	0.2376	0.2732	0.3045	0.2819	0.2765	0.108	0.2257	0.2235	0.2343	0.2732
chr1	44700001	44800000	44746399	792	792	792	792	504	530	527	152.3842	147.3732	152.9804	142.0623	141.9279	153.2176	0.3037	0.1552	-0.0066	0.001924	0.001861	0.001932	0.1893	0.2074	0.1992	0.0001	0.0373	0.0248	0.279	0.226	0.1995	0.1187	0.2247	0.2601	0.2096	0.2765	0.1427	0.2235	0.2008	0.2891	0.2298	0.298	0.1667	0.3144	0.2563	0.2222	0.173	0.2576	0.2614
chr1	44800001	44900000	44849923	745	745	745	745	383	464	505	98.4316	115.8478	138.3137	107.9561	124.2538	146.8214	-0.3683	-0.2734	-0.2474	0.001321	0.001555	0.001857	0.1463	0.1787	0.1856	0.0085	0.0605	0.0429	0.1893	0.204	0.1463	0.1208	0.2148	0.1799	0.149	0.1893	0.0765	0.1611	0.196	0.149	0.1799	0.1664	0.1691	0.1745	0.2604	0.1893	0.1342	0.1289	0.2027
chr1	44900001	45000000	44953730	1034	1034	1034	1034	713	835	765	229.2421	239.279	242.7712	200.973	223.6033	222.4127	0.5887	0.284	0.3913	0.002217	0.002314	0.002348	0.233	0.2527	0.2404	0.0142	0.0521	0.0154	0.2776	0.3201	0.266	0.293	0.2582	0.2718	0.2544	0.2727	0.0725	0.2805	0.3269	0.2998	0.2737	0.1838	0.2621	0.3066	0.2563	0.3424	0.2369	0.3153	0.2524
chr1	45000001	45100000	45051110	976	976	976	976	686	732	727	207.6895	202.9783	248.8627	193.3626	196.0211	211.3647	0.31	0.1437	0.7584	0.002128	0.00208	0.00255	0.2092	0.2442	0.2438	-0.0029	0.0222	0.0265	0.3094	0.2715	0.2459	0.2295	0.252	0.373	0.2141	0.2807	0.2592	0.2602	0.2244	0.2828	0.1793	0.3176	0.2572	0.2633	0.3115	0.3299	0.2582	0.3371	0.2551
chr1	45100001	45200000	45149242	780	780	780	780	589	613	512	178.3789	175.8841	175.7778	166.0212	164.1543	148.8566	0.3113	0.2891	0.7722	0.002287	0.002255	0.002254	0.228	0.2623	0.254	0.0021	0.0737	0.0599	0.2513	0.3321	0.2449	0.2564	0.3321	0.3205	0.2949	0.3487	0.3295	0.359	0.3026	0.2667	0.291	0.2731	0.2449	0.2769	0.2	0.2077	0.2538	0.2269	0.1936
chr1	45200001	45300000	45244359	710	710	710	710	454	493	482	146.5211	139.9783	150.817	127.9688	132.0197	140.1345	0.6057	0.2437	0.3254	0.002064	0.001972	0.002124	0.203	0.2337	0.2198	0.003	0.0561	0.0357	0.2803	0.2704	0.2394	0.2887	0.2859	0.2437	0.2437	0.2577	0.1845	0.2746	0.3141	0.3141	0.2437	0.2563	0.2141	0.307	0.262	0.1437	0.2549	0.2873	0.1563
chr1	45300001	45400000	45346873	743	743	743	743	519	554	478	164.0895	157.7029	143.1438	146.2903	148.3548	138.9716	0.5086	0.2549	0.1281	0.002208	0.002123	0.001927	0.2189	0.2267	0.2165	0.0054	0.0469	0.0335	0.2624	0.2019	0.2167	0.3136	0.2517	0.1777	0.3432	0.2355	0.2073	0.3042	0.2826	0.2638	0.2921	0.2665	0.0848	0.3109	0.2234	0.2046	0.3082	0.218	0.0713
chr1	45400001	45500000	45455833	674	674	674	674	404	441	464	119.7	117.5688	123.7843	113.8753	118.0947	134.9013	0.2136	-0.018	-0.3517	0.001776	0.001744	0.001837	0.1734	0.2155	0.2093	-0.0075	0.0901	0.0783	0.1825	0.1766	0.1899	0.1944	0.2552	0.2122	0.1573	0.2537	0.2255	0.2582	0.2136	0.227	0.2418	0.2003	0.0638	0.2166	0.2033	0.2745	0.2226	0.1617	0.1276
chr1	45500001	45600000	45542604	977	977	977	977	697	756	770	243.0737	251.5109	272.0915	196.4631	202.448	223.8663	0.9928	0.9814	0.921	0.002488	0.002574	0.002785	0.2552	0.3011	0.3018	0.0042	0.068	0.06	0.436	0.2805	0.392	0.2774	0.3204	0.3408	0.2395	0.1924	0.1228	0.3562	0.1842	0.2293	0.2201	0.3019	0.0409	0.2999	0.4166	0.3541	0.217	0.2416	0.3644
chr1	45600001	45700000	45648103	587	587	587	587	354	399	387	106.2842	117.3949	122.5621	99.7818	106.8476	112.5146	0.2719	0.3986	0.3808	0.001811	0.002	0.002088	0.1998	0.2461	0.2388	0.024	0.1189	0.078	0.2504	0.2402	0.2266	0.23	0.2232	0.121	0.2317	0.2743	0.0903	0.1925	0.2317	0.0886	0.2555	0.201	0.0681	0.2658	0.1721	0.2317	0.2504	0.276	0.1414
chr1	45700001	45800000	45751471	746	746	746	746	515	552	490	180.6211	177.9819	141.549	145.1629	147.8192	142.4604	1.0211	0.8253	-0.0273	0.002421	0.002386	0.001897	0.2387	0.2419	0.2322	-0.0036	0.0577	0.0399	0.2815	0.2641	0.307	0.1836	0.2024	0.2453	0.2869	0.2145	0.2413	0.3257	0.3097	0.3003	0.3445	0.3807	0.0912	0.3204	0.252	0.2386	0.3217	0.3351	0.3271
chr1	45800001	45900000	45851016	813	813	813	813	543	571	583	176.7842	180.7138	186.6667	153.0552	152.9072	169.4988	0.6482	0.7357	0.4327	0.002174	0.002223	0.002296	0.2214	0.2545	0.2545	0.0035	0.0663	0.0598	0.2718	0.2903	0.3235	0.294	0.2349	0.2706	0.2399	0.0664	0.2817	0.2669	0.2841	0.2005	0.2841	0.2558	0.0738	0.2927	0.3407	0.2841	0.2768	0.2103	0.2337
chr1	45900001	46000000	45956366	773	773	773	773	577	555	563	192.5579	178.1304	186.9542	162.6388	148.6226	163.6841	0.7693	0.8031	0.6072	0.002491	0.002304	0.002419	0.2395	0.2814	0.2701	-0.0005	0.0696	0.0676	0.2691	0.304	0.3842	0.3803	0.3027	0.2704	0.2497	0.282	0.2988	0.3674	0.3506	0.3338	0.2872	0.3001	0.1436	0.3622	0.2755	0.282	0.3221	0.3519	0.2872
chr1	46000001	46100000	46050667	562	562	562	562	321	372	389	81.4	85.8949	114.3791	90.4801	99.6173	113.0961	-0.4184	-0.556	0.0484	0.001448	0.001528	0.002035	0.1483	0.2155	0.2136	-0.0019	0.1092	0.0923	0.1406	0.2491	0.1228	0.1157	0.2972	0.2384	0.0765	0.2082	0.1779	0.1922	0.2402	0.2598	0.1406	0.2794	0.0552	0.1744	0.2651	0.2633	0.1388	0.2669	0.1655
chr1	46100001	46200000	46148802	537	537	537	537	340	350	348	103.9947	95.5616	112.7516	95.8357	93.7259	101.176	0.3551	0.079	0.4876	0.001937	0.00178	0.0021	0.186	0.2146	0.2116	0.0006	0.0315	0.0442	0.2328	0.298	0.257	0.1844	0.2663	0.2048	0.2328	0.2588	0.2831	0.3315	0.2011	0.1657	0.0745	0.1322	0.054	0.2626	0.1993	0.2756	0.2402	0.311	0.2291
chr1	46200001	46300000	46247609	650	650	650	650	416	447	420	144.0421	145.5906	124.3268	117.2578	119.7014	122.1089	0.9539	0.8739	0.0775	0.002216	0.00224	0.001913	0.2284	0.2427	0.2278	0.0126	0.0822	0.046	0.3077	0.2892	0.1	0.22	0.2277	0.2462	0.2585	0.2262	0.3154	0.3492	0.2738	0.3477	0.2892	0.3123	0.0615	0.3554	0.2077	0.2738	0.2738	0.3323	0.3462
chr1	46300001	46400000	46350493	561	561	561	561	340	364	356	98.9895	97.3986	95.3203	95.8357	97.475	103.5018	0.1373	-0.0032	-0.3369	0.001765	0.001736	0.001699	0.1782	0.2185	0.2313	0.0091	0.1182	0.1479	0.1979	0.2103	0.0588	0.246	0.1283	0.2442	0.1123	0.1729	0.2638	0.0891	0.1943	0.2157	0.1872	0.2103	0.0321	0.2816	0.1889	0.1747	0.3012	0.0517	0.1854
chr1	46400001	46500000	46450698	554	554	554	554	344	380	331	111.1526	106.2138	98.7582	96.9631	101.7596	96.2334	0.6104	0.1767	0.1118	0.002006	0.001917	0.001783	0.1978	0.1966	0.2018	0.0043	0.0189	0.0435	0.2906	0.148	0.0469	0.2076	0.3231	0.2635	0.1733	0.1264	0.296	0.1011	0.2906	0.3159	0.1805	0.3159	0.0379	0.3664	0.2852	0.1336	0.2852	0.0451	0.3014
chr1	46500001	46600000	46555191	516	516	516	516	333	333	320	109.7526	105.6159	95.0392	93.8626	89.1735	93.0354	0.706	0.7437	0.0917	0.002127	0.002047	0.001842	0.2084	0.2071	0.2096	-0.0008	0.0218	0.0373	0.3333	0.2674	0.095	0.2016	0.2287	0.2655	0.3101	0.2907	0.2016	0.3275	0.2074	0.188	0.2403	0.2326	0.095	0.2229	0.2054	0.1473	0.2713	0.1124	0.2907
chr1	46600001	46700000	46651827	531	531	531	531	285	328	363	83.5368	86.0978	92.8758	80.3328	87.8346	105.537	0.1662	-0.0797	-0.5114	0.001573	0.001621	0.001749	0.1599	0.1795	0.1854	0.0006	0.0398	0.0482	0.2316	0.1488	0.0282	0.1977	0.2034	0.1789	0.2392	0.1864	0.226	0.1431	0.226	0.1751	0.275	0.1544	0.0452	0.1996	0.1733	0.2505	0.2354	0.0508	0.162
chr1	46700001	46800000	46750785	615	615	615	615	375	414	426	118.5053	87.6268	129.366	105.7011	110.8644	123.8533	0.5056	-0.8466	0.1899	0.001927	0.001425	0.002104	0.1768	0.2469	0.2507	0.0274	0.1037	0.1785	0.1707	0.1805	0.078	0.1626	0.1675	0.265	0.3138	0.1431	0.2878	0.3154	0.1382	0.2114	0.1724	0.135	0.0846	0.3008	0.2374	0.2797	0.1886	0.161	0.1789
chr1	46800001	46900000	46852271	864	864	864	864	534	613	549	168.7789	176.8913	165.366	150.5184	164.1543	159.6138	0.5072	0.314	0.1539	0.001953	0.002047	0.001914	0.1995	0.2009	0.2003	-0.0013	0.0194	0.0056	0.2731	0.2662	0.1424	0.2975	0.2859	0.272	0.272	0.2257	0.2303	0.2928	0.3623	0.2014	0.2396	0.1921	0.2014	0.2639	0.2211	0.2269	0.1887	0.2164	0.2674
chr1	46900001	47000000	46949050	807	807	807	807	535	549	503	153.6316	152.3406	140.2614	150.8002	147.0158	146.24	0.0785	0.1465	-0.1745	0.001904	0.001888	0.001738	0.1963	0.1937	0.1842	0.0178	0.0317	0.008	0.2639	0.2255	0.1177	0.2342	0.1921	0.1908	0.1995	0.233	0.2776	0.2664	0.2354	0.2429	0.1908	0.2714	0.2082	0.3135	0.2454	0.2206	0.1561	0.1784	0.2169
chr1	47000001	47100000	47051610	813	813	813	813	592	640	624	201.7579	217.6884	233.0654	166.8668	171.3846	181.4189	0.8745	1.0934	1.2163	0.002482	0.002678	0.002867	0.2635	0.2953	0.3077	0.0108	0.0509	0.0525	0.2977	0.2558	0.2079	0.3973	0.3456	0.3604	0.2989	0.4231	0.4305	0.2472	0.401	0.2915	0.3665	0.4059	0.476	0.4145	0.3567	0.4182	0.2964	0.3001	0.2989
chr1	47100001	47200000	47154091	779	779	779	779	431	545	555	130.2316	136.3297	170.817	121.4858	145.9447	161.3582	0.3007	-0.2665	0.2504	0.001672	0.00175	0.002193	0.1723	0.2278	0.2277	0.0037	0.0845	0.0733	0.2798	0.1836	0.1502	0.2516	0.3402	0.3017	0.2221	0.3132	0.2721	0.1759	0.2092	0.2516	0.2272	0.1682	0.1759	0.267	0.2246	0.3196	0.2401	0.2041	0.199
chr1	47200001	47300000	47251204	607	607	607	607	405	450	419	111.6579	130.1087	122.732	114.1572	120.5048	121.8182	-0.0914	0.322	0.032	0.00184	0.002143	0.002022	0.2024	0.2319	0.2369	0.0081	0.0935	0.0642	0.1219	0.201	0.0494	0.229	0.1977	0.1549	0.1598	0.3064	0.3888	0.2191	0.2965	0.2059	0.2372	0.2471	0.1285	0.2257	0.2554	0.2208	0.1301	0.2817	0.2867
chr1	47300001	47400000	47351172	776	776	776	776	513	598	547	134.5842	164.1884	193.902	144.5991	160.1375	159.0323	-0.2895	0.1024	0.9364	0.001734	0.002116	0.002499	0.1982	0.2629	0.2632	0.0145	0.1112	0.0667	0.2474	0.2577	0.0966	0.1985	0.3608	0.3144	0.2101	0.1894	0.2229	0.2861	0.2294	0.1869	0.4265	0.2191	0.2436	0.2165	0.2938	0.2281	0.2964	0.1933	0.2861
chr1	47400001	47500000	47443955	638	638	638	638	445	491	443	154.5368	156.1196	150.915	125.432	131.4841	128.7958	0.9693	0.7574	0.7328	0.002422	0.002447	0.002365	0.2474	0.2484	0.2475	0.0082	0.019	0.0141	0.2759	0.3417	0.1771	0.3009	0.2947	0.3166	0.3307	0.2774	0.2335	0.185	0.1238	0.2978	0.2555	0.2962	0.2492	0.3746	0.2962	0.315	0.384	0.2414	0.2571
chr1	47500001	47600000	47549910	875	875	875	875	626	706	584	212.9684	221.1159	183.7582	176.4504	189.0586	169.7895	0.8658	0.6865	0.3514	0.002434	0.002527	0.0021	0.2566	0.2462	0.244	0.0171	0.0421	0.0264	0.2869	0.2949	0.2789	0.2926	0.2594	0.3143	0.264	0.4274	0.3451	0.1863	0.1749	0.2651	0.2754	0.3714	0.3531	0.3303	0.2434	0.2686	0.2937	0.3566	0.2994
chr1	47600001	47700000	47645220	708	708	708	708	479	519	464	149.8895	149.7428	151.7843	135.0155	138.9822	134.9013	0.4604	0.3131	0.5341	0.002117	0.002115	0.002144	0.2153	0.2324	0.2332	0.0089	0.0445	0.0456	0.2331	0.3164	0.2429	0.2881	0.2528	0.2782	0.2952	0.2175	0.2641	0.1102	0.1186	0.3008	0.2627	0.2458	0.2302	0.3263	0.2274	0.3234	0.2613	0.1653	0.2147
chr1	47700001	47800000	47747434	840	840	840	840	566	644	563	172.3211	190.7935	184.7582	159.5382	172.4557	163.6841	0.3351	0.4304	0.5499	0.002051	0.002271	0.0022	0.2191	0.2341	0.2266	0.0068	0.0496	0.0067	0.3095	0.2607	0.25	0.3143	0.25	0.294	0.2488	0.3083	0.3202	0.2119	0.2024	0.2619	0.2714	0.2869	0.2548	0.2488	0.1738	0.2857	0.3476	0.2143	0.2988
chr1	47800001	47900000	47845226	842	842	842	842	672	707	656	226.3053	250.3841	246.8758	189.4164	189.3264	190.7225	0.8149	1.3057	1.2582	0.002688	0.002974	0.002932	0.2881	0.2879	0.303	0.0089	0.0125	0.0129	0.2494	0.361	0.3955	0.4264	0.3349	0.3159	0.399	0.2957	0.4299	0.1342	0.1876	0.2755	0.3705	0.4489	0.405	0.2838	0.4335	0.3432	0.2221	0.4679	0.4703
chr1	47900001	48000000	47959746	777	777	777	777	545	598	569	175.4842	179.4457	170.1569	153.6189	160.1375	165.4285	0.5951	0.4878	0.1221	0.002258	0.002309	0.00219	0.2275	0.2385	0.25	-0.0019	0.0357	0.0527	0.3655	0.278	0.2947	0.2085	0.3179	0.2767	0.3102	0.103	0.3822	0.148	0.1467	0.305	0.3127	0.2291	0.4247	0.4286	0.3436	0.2432	0.2432	0.3359	0.1943
chr1	48000001	48100000	48045114	723	723	723	723	489	550	502	149.1368	165.8261	148.0261	137.8342	147.2836	145.9492	0.3427	0.5092	0.0608	0.002063	0.002294	0.002047	0.2273	0.2205	0.2392	0.0215	0.036	0.0483	0.3513	0.249	0.2448	0.2725	0.1881	0.2241	0.2932	0.2448	0.3499	0.249	0.3472	0.2324	0.2337	0.2932	0.2282	0.213	0.242	0.2379	0.2559	0.2642	0.2683
chr1	48100001	48200000	48148277	671	671	671	671	497	545	479	180.7737	177.7029	154.8562	140.0892	145.9447	139.2623	1.2138	0.8801	0.4779	0.002694	0.002648	0.002308	0.2643	0.2631	0.2568	-0.0055	0.0258	0.0177	0.3815	0.4262	0.3696	0.2727	0.3279	0.304	0.3443	0.3398	0.2578	0.3189	0.2996	0.4039	0.4441	0.3681	0.234	0.3815	0.2399	0.2936	0.3607	0.3532	0.3189
chr1	48200001	48300000	48247709	696	696	696	696	415	505	452	130.7947	134.1739	130.6144	116.9759	135.2331	131.4124	0.4933	-0.0317	-0.0259	0.001879	0.001928	0.001877	0.1921	0.2023	0.2009	0.0047	0.038	0.0272	0.2701	0.2874	0.204	0.2256	0.1911	0.2471	0.2284	0.2356	0.181	0.3032	0.2328	0.1997	0.2328	0.2658	0.1509	0.3247	0.2543	0.2644	0.2342	0.2069	0.1954
chr1	48300001	48400000	48347550	721	721	721	721	508	512	445	161.6474	150.2174	130.634	143.1898	137.1077	129.3773	0.5388	0.3866	0.0414	0.002242	0.002083	0.001812	0.2133	0.217	0.211	-0.007	0.0347	0.0397	0.2136	0.2372	0.1637	0.251	0.208	0.2275	0.2968	0.165	0.2857	0.2802	0.2899	0.2039	0.2205	0.2996	0.2732	0.3578	0.2136	0.2469	0.2968	0.2413	0.2205
chr1	48400001	48500000	48453738	804	804	804	804	508	587	494	173.2368	179.5978	158.451	143.1898	157.1918	143.6233	0.8771	0.5767	0.4407	0.002155	0.002234	0.001971	0.2226	0.2176	0.2198	0.0072	0.0273	0.0222	0.3271	0.1729	0.209	0.2799	0.1356	0.2164	0.3284	0.3333	0.2562	0.3085	0.2935	0.2189	0.2313	0.3271	0.1381	0.2873	0.1294	0.2301	0.2164	0.1617	0.2973
chr1	48500001	48600000	48551639	821	821	821	821	640	648	591	205.8895	208.9565	208.1503	180.3966	173.5269	171.8247	0.5912	0.8264	0.9031	0.002508	0.002545	0.002535	0.2483	0.293	0.2952	-0.0088	0.0767	0.0752	0.2034	0.285	0.3069	0.3398	0.3264	0.3313	0.335	0.173	0.2387	0.3593	0.4434	0.3618	0.3861	0.3849	0.335	0.3825	0.3082	0.3715	0.3398	0.134	0.2107
chr1	48600001	48700000	48642499	809	809	809	809	488	591	596	168.0947	167.7754	221.5556	137.5524	158.263	173.2784	0.9279	0.2432	1.1902	0.002078	0.002074	0.002739	0.213	0.3045	0.3083	0.013	0.12	0.1259	0.2002	0.3375	0.2052	0.3041	0.2596	0.3399	0.2497	0.1298	0.3276	0.2361	0.1434	0.309	0.2262	0.1879	0.2794	0.2509	0.3461	0.3622	0.3201	0.136	0.2596
chr1	48700001	48800000	48749487	1182	1182	1182	1182	786	955	928	225.7053	294.2717	314.0915	221.5495	255.7379	269.8025	0.0785	0.6106	0.7021	0.00191	0.00249	0.002657	0.2258	0.2529	0.2619	0.0132	0.0527	0.0089	0.2944	0.2504	0.1591	0.2352	0.3435	0.3105	0.2284	0.3071	0.2445	0.198	0.2479	0.2631	0.3325	0.2462	0.3113	0.2386	0.2462	0.2792	0.242	0.1506	0.2327
chr1	48800001	48900000	48852419	940	940	940	940	609	682	670	193.4632	212.8804	193.2222	171.6586	182.6317	194.7928	0.5313	0.6705	-0.0345	0.002058	0.002265	0.002056	0.2348	0.2482	0.2404	0.0417	0.0957	0.0533	0.3096	0.2681	0.3096	0.2117	0.1936	0.2532	0.2553	0.2574	0.2766	0.116	0.2511	0.3574	0.2926	0.2851	0.1894	0.2617	0.1926	0.2851	0.3457	0.2351	0.2904
chr1	48900001	49000000	48952704	878	878	878	878	584	647	627	194.5684	179.9638	201.4248	164.6119	173.2591	182.2912	0.7611	0.1566	0.4485	0.002216	0.00205	0.002294	0.229	0.2522	0.2301	0.0361	0.0573	0.0291	0.2039	0.246	0.2084	0.221	0.2745	0.3189	0.2585	0.1879	0.2346	0.1822	0.2608	0.3189	0.2289	0.2642	0.328	0.3075	0.3576	0.1982	0.2973	0.2574	0.1492
chr1	49000001	49100000	49049744	586	586	586	586	360	408	321	108.9789	107.6123	87.915	101.4731	109.2577	93.3261	0.3086	-0.0608	-0.247	0.00186	0.001836	0.0015	0.1848	0.197	0.1924	0	0.0808	0.0704	0.2133	0.2611	0.2014	0.2184	0.1143	0.1928	0.227	0.2713	0.2833	0.2918	0.2133	0.2184	0.2218	0.2577	0.1945	0.2321	0.1041	0.2116	0.1297	0.1433	0.215
chr1	49100001	49200000	49154330	554	554	554	554	341	382	287	94.2947	95.3261	84.0654	96.1175	102.2952	83.4411	-0.0791	-0.275	0.0318	0.001702	0.001721	0.001517	0.1698	0.1665	0.1622	-0.0039	0.0173	0.0009	0.1859	0.2329	0.222	0.2762	0.1877	0.2076	0.2076	0.2455	0.1949	0.2617	0.2653	0.2437	0.2238	0.2256	0.2076	0.2238	0.2238	0.2058	0.2238	0.2202	0.2347
chr1	49200001	49300000	49251282	579	579	579	579	355	437	341	111.5474	124.7355	105.085	100.0637	117.0235	99.1408	0.4788	0.2662	0.2555	0.001927	0.002154	0.001815	0.2021	0.1918	0.2088	-0.005	0.0127	0.0252	0.266	0.1226	0.285	0.1641	0.1762	0.342	0.3592	0.2832	0.3523	0.3489	0.3489	0.2694	0.1416	0.1675	0.2539	0.2055	0.2228	0.3541	0.3627	0.2073	0.3541
chr1	49300001	49400000	49352536	587	587	587	587	353	397	387	107.5579	110.9783	116.2222	99.5	106.312	112.5146	0.3379	0.1772	0.1405	0.001832	0.001891	0.00198	0.1873	0.2043	0.2099	0.0031	0.0356	0.0409	0.1755	0.2726	0.2589	0.2794	0.2181	0.2521	0.2078	0.1073	0.1618	0.2419	0.2453	0.2095	0.2317	0.2198	0.1516	0.138	0.2317	0.1942	0.1704	0.1857	0.1278
chr1	49400001	49500000	49447946	750	750	750	750	485	527	477	134.9842	139.1123	129.7908	136.7068	141.1245	138.6808	-0.0527	-0.0577	-0.2736	0.0018	0.001855	0.001731	0.1902	0.2025	0.2008	0.0202	0.0699	0.0565	0.2933	0.184	0.2667	0.1013	0.2333	0.1893	0.2253	0.232	0.2373	0.248	0.24	0.212	0.2267	0.208	0.164	0.2373	0.168	0.2027	0.2187	0.2413	0.22
chr1	49500001	49600000	49556133	605	605	605	605	376	439	369	111.4895	115.2138	104.9739	105.983	117.5591	107.2814	0.2168	-0.0806	-0.0917	0.001843	0.001904	0.001735	0.1858	0.1937	0.1907	-0.0042	0.0407	0.0233	0.2264	0.2909	0.2298	0.2066	0.2264	0.2116	0.281	0.2347	0.2595	0.2678	0.2843	0.195	0.1785	0.2463	0.2099	0.205	0.2446	0.2182	0.2413	0.2446	0.205
chr1	49600001	49700000	49640292	679	679	679	679	468	515	457	151.6053	147.9167	148.1699	131.915	137.911	132.8661	0.6237	0.2934	0.4915	0.002233	0.002178	0.002182	0.222	0.2528	0.2363	0.0032	0.0693	0.0404	0.3152	0.3402	0.299	0.2371	0.2401	0.2445	0.2356	0.2504	0.2327	0.2725	0.3211	0.3284	0.2106	0.2872	0.1414	0.405	0.2239	0.2312	0.2489	0.2975	0.2548
chr1	49700001	49800000	49751131	671	671	671	671	381	481	420	109.7947	116.7355	106.7386	107.3923	128.8062	122.1089	0.0934	-0.3788	-0.5369	0.001636	0.00174	0.001591	0.1746	0.1767	0.1697	0.017	0.0463	0.0093	0.2846	0.2027	0.2623	0.1878	0.1446	0.2355	0.1818	0.2116	0.1803	0.2221	0.2414	0.2489	0.231	0.2176	0.2057	0.2474	0.2161	0.2042	0.1788	0.1028	0.1878
chr1	49800001	49900000	49850476	635	635	635	635	387	438	392	105.9684	111.4384	119.6928	109.0835	117.2913	113.9683	-0.1192	-0.2016	0.2142	0.001669	0.001755	0.001885	0.1725	0.192	0.1908	0.0039	0.0396	0.0238	0.1748	0.2441	0.1402	0.2126	0.2567	0.2031	0.2504	0.1921	0.2157	0.2079	0.2457	0.2189	0.2583	0.2157	0.2346	0.2268	0.2268	0.2866	0.211	0.1496	0.2315
chr1	49900001	50000000	49952295	592	592	592	592	345	421	383	108.1053	116.8188	114.8758	97.245	112.7389	111.3517	0.4659	0.1462	0.1349	0.001826	0.001973	0.00194	0.1913	0.2011	0.2059	0.0035	0.0337	0.0256	0.25	0.3429	0.2973	0.1571	0.2382	0.2162	0.2331	0.2348	0.2061	0.3007	0.2348	0.147	0.228	0.2145	0.2466	0.2483	0.1976	0.2804	0.125	0.0963	0.277
chr1	50000001	50100000	50051140	623	623	623	623	380	442	379	121.5842	121.8804	109.8562	107.1105	118.3625	110.1888	0.564	0.1201	-0.0129	0.001952	0.001956	0.001763	0.193	0.209	0.2035	-0.0062	0.06	0.0448	0.3066	0.2809	0.2231	0.1348	0.2167	0.2071	0.1846	0.1846	0.252	0.2986	0.191	0.2937	0.1878	0.2504	0.199	0.321	0.2392	0.2022	0.2568	0.2167	0.252
chr1	50100001	50200000	50147944	459	459	459	459	279	302	247	69.4421	68.0688	63.9216	78.6416	80.8721	71.8117	-0.4872	-0.6381	-0.4671	0.001513	0.001483	0.001393	0.1486	0.158	0.156	-0.0041	0.0428	0.0408	0.1917	0.2004	0.1024	0.2135	0.1089	0.1786	0.207	0.1525	0.1525	0.2593	0.1917	0.2222	0.1481	0.2397	0.1678	0.1939	0.1721	0.1743	0.146	0.1416	0.1765
chr1	50200001	50300000	50249036	571	571	571	571	352	405	354	107.3632	110.8406	103.1176	99.2181	108.4543	102.9204	0.3425	0.0889	0.0082	0.00188	0.001941	0.001806	0.1928	0.2006	0.2006	0.0044	0.0432	0.0341	0.2855	0.3012	0.2732	0.1541	0.2329	0.2399	0.2557	0.2732	0.3275	0.1891	0.1909	0.2417	0.1173	0.2837	0.2154	0.2662	0.2067	0.2242	0.2627	0.2224	0.2557
chr1	50300001	50400000	50347545	592	592	592	592	356	386	382	98.2474	97.2971	102.6209	100.3456	103.3663	111.061	-0.0872	-0.237	-0.324	0.00166	0.001644	0.001733	0.1639	0.1862	0.1804	-0.0037	0.0477	0.0334	0.223	0.2162	0.1807	0.223	0.1622	0.1926	0.1875	0.2179	0.2416	0.2095	0.1909	0.2078	0.1419	0.2382	0.1774	0.2297	0.1959	0.2449	0.1858	0.1807	0.2652
chr1	50400001	50500000	50452927	730	730	730	730	492	537	536	159.1737	168.8913	174.6078	138.6798	143.8024	155.8342	0.6176	0.7056	0.5145	0.00218	0.002314	0.002392	0.2202	0.2558	0.2554	-0.0102	0.0575	0.0413	0.2671	0.3411	0.2452	0.2164	0.2493	0.2918	0.3027	0.2712	0.3521	0.3274	0.311	0.3164	0.2507	0.2959	0.3712	0.2644	0.2548	0.2671	0.337	0.2616	0.1849
chr1	50500001	50600000	50552619	639	639	639	639	456	479	435	134.8053	149.3188	147.0915	128.5325	128.2707	126.4699	0.2039	0.6633	0.6957	0.00211	0.002337	0.002302	0.2284	0.2606	0.2604	0.0135	0.0851	0.058	0.2754	0.1862	0.3318	0.2567	0.2347	0.3224	0.313	0.2786	0.2833	0.3693	0.3224	0.1659	0.3662	0.3631	0.2801	0.1721	0.3302	0.2191	0.3083	0.1095	0.2097
chr1	50600001	50700000	50653302	826	826	826	826	622	640	588	210.6526	200.6413	178.1438	175.3229	171.3846	170.9525	0.843	0.6909	0.1797	0.00255	0.002429	0.002157	0.2497	0.2466	0.2343	0.0015	0.0238	0.0108	0.2663	0.3051	0.2482	0.2639	0.2324	0.293	0.3015	0.23	0.2845	0.3644	0.2918	0.3123	0.3245	0.201	0.1622	0.2845	0.2676	0.2603	0.3741	0.0702	0.1889
chr1	50700001	50800000	50751066	835	835	835	835	586	632	598	178.4421	181.2464	178.4183	165.1756	169.2423	173.8598	0.3359	0.287	0.112	0.002137	0.002171	0.002137	0.2103	0.2583	0.2589	-0.0122	0.0966	0.092	0.2299	0.2204	0.3413	0.2922	0.224	0.188	0.2275	0.2647	0.2216	0.2	0.3126	0.3329	0.2156	0.2766	0.297	0.2527	0.2946	0.2479	0.3605	0.1569	0.3257
chr1	50800001	50900000	50852412	649	649	649	649	435	495	445	125.8947	135.7754	131.6667	122.6133	132.5553	129.3773	0.1118	0.0982	0.0755	0.00194	0.002092	0.002029	0.2003	0.2577	0.258	-0.0033	0.1328	0.1122	0.168	0.2404	0.3667	0.2851	0.2481	0.1633	0.2065	0.1772	0.2496	0.228	0.171	0.1941	0.2866	0.3683	0.2758	0.2481	0.2096	0.114	0.2681	0.171	0.1787
chr1	50900001	51000000	50955862	581	581	581	581	390	424	411	122.9316	130.8116	120.6732	109.9291	113.5423	119.4923	0.4938	0.6144	0.0422	0.002116	0.002251	0.002077	0.2247	0.2234	0.227	0.0145	0.0324	0.0238	0.2306	0.2565	0.2719	0.2702	0.2651	0.2134	0.2668	0.2358	0.2788	0.2737	0.2719	0.2943	0.2857	0.2565	0.3046	0.3236	0.2633	0.2616	0.3356	0.2186	0.3511
chr1	51000001	51100000	51048075	653	653	653	653	394	454	464	128.9632	136.6087	146.1634	111.0566	121.5759	134.9013	0.6731	0.4997	0.3563	0.001975	0.002092	0.002238	0.2047	0.2301	0.2301	0.0034	0.0453	0.0307	0.2266	0.2374	0.3017	0.2588	0.1225	0.2986	0.245	0.2925	0.3185	0.2358	0.268	0.3308	0.1746	0.291	0.1531	0.2129	0.3553	0.2802	0.144	0.1424	0.3017
chr1	51100001	51200000	51153379	722	722	722	722	481	570	485	177.0947	176.4819	145.2157	135.5793	152.6394	141.0067	1.2796	0.6319	0.1274	0.002453	0.002444	0.002011	0.2414	0.2463	0.2472	-0.0073	0.05	0.0515	0.3712	0.2798	0.2008	0.2632	0.2022	0.2853	0.3366	0.2507	0.3947	0.3296	0.4183	0.3006	0.3102	0.1482	0.1371	0.2922	0.2313	0.2022	0.3532	0.2299	0.3338
chr1	51200001	51300000	51251513	695	695	695	695	439	488	460	133.0526	130.0833	138.0196	123.7408	130.6807	133.7383	0.3143	-0.0185	0.1366	0.001914	0.001872	0.001986	0.1906	0.2034	0.1966	0.0034	0.0217	0.0095	0.2475	0.2691	0.2259	0.2806	0.2504	0.2791	0.2345	0.1727	0.1827	0.2662	0.1971	0.2187	0.1065	0.1194	0.2144	0.2259	0.2345	0.2763	0.2964	0.2259	0.236
chr1	51300001	51400000	51352324	610	610	610	610	426	452	429	132.7263	137.75	133.3464	120.0765	121.0404	124.7255	0.44	0.5578	0.2949	0.002176	0.002258	0.002186	0.2266	0.2327	0.2244	0.0111	0.0332	0.0049	0.2607	0.3328	0.2508	0.259	0.2328	0.3049	0.2639	0.2508	0.1557	0.3	0.323	0.2475	0.141	0.2426	0.3066	0.1705	0.2639	0.3115	0.3262	0.282	0.2705
chr1	51400001	51500000	51452674	773	773	773	773	549	614	543	180.2632	176.1159	184.4052	154.7464	164.4221	157.8694	0.6895	0.2878	0.7178	0.002332	0.002278	0.002386	0.2336	0.2472	0.2424	0.0068	0.024	0.0196	0.3661	0.282	0.2561	0.2354	0.1682	0.1746	0.2691	0.2587	0.2419	0.2652	0.2626	0.2251	0.1138	0.2173	0.3234	0.2005	0.3182	0.2833	0.2561	0.2277	0.2717
chr1	51500001	51600000	51552732	594	594	594	594	390	430	382	127.6789	130.558	119.4902	109.9291	115.149	111.061	0.674	0.5406	0.3236	0.002149	0.002198	0.002012	0.2154	0.2244	0.2239	-0.0045	0.0386	0.0309	0.3013	0.2559	0.2424	0.2727	0.2374	0.2054	0.3232	0.2912	0.3081	0.2138	0.2239	0.1481	0.1768	0.3165	0.2525	0.2845	0.2761	0.2441	0.2963	0.2273	0.2896
chr1	51600001	51700000	51652873	714	714	714	714	485	511	546	127.6316	151.7319	177.7778	136.7068	136.8399	158.7416	-0.2774	0.44	0.5121	0.001788	0.002125	0.00249	0.1939	0.2557	0.2558	-0.0045	0.0917	0.0522	0.3249	0.3319	0.2507	0.2171	0.3053	0.3291	0.2955	0.2395	0.1905	0.1625	0.2479	0.2395	0.2829	0.2591	0.3221	0.1387	0.3235	0.2227	0.1625	0.1499	0.3011
chr1	51700001	51800000	51745356	818	818	818	818	571	587	569	170.7053	163.7645	171.4052	160.9475	157.1918	165.4285	0.2535	0.1692	0.1543	0.002087	0.002002	0.002095	0.2066	0.2209	0.2141	0.0054	0.028	0.0223	0.2848	0.2763	0.2567	0.2971	0.2323	0.324	0.2983	0.2421	0.2494	0.2946	0.3264	0.1846	0.2042	0.2188	0.2127	0.2482	0.2469	0.3337	0.2188	0.2066	0.2848
chr1	51800001	51900000	51846074	547	547	547	547	351	416	346	119.4789	111.3623	114.6993	98.9362	111.4	100.5945	0.8662	-0.0014	0.5975	0.002184	0.002036	0.002097	0.2108	0.2337	0.2263	-0.0004	0.0449	0.0457	0.3601	0.1901	0.1828	0.2998	0.181	0.2176	0.309	0.2431	0.2761	0.2687	0.2468	0.2779	0.3382	0.2066	0.2523	0.2541	0.2541	0.2943	0.1901	0.2633	0.3601
chr1	51900001	52000000	51949501	617	617	617	617	363	426	408	103.9474	99.7138	126.0458	102.3187	114.0779	118.6201	0.0664	-0.5086	0.267	0.001685	0.001616	0.002043	0.1657	0.2402	0.2458	0.0021	0.1295	0.1492	0.2139	0.2415	0.1135	0.2318	0.1702	0.2512	0.2123	0.1556	0.1378	0.1442	0.2804	0.1507	0.1961	0.2318	0.1394	0.2464	0.3241	0.1767	0.2626	0.0875	0.1686
chr1	52000001	52100000	52045680	849	849	849	849	607	668	564	196.7368	209.692	159.366	171.0949	178.8827	163.9748	0.6269	0.6972	-0.12	0.002317	0.00247	0.001877	0.2428	0.2912	0.2799	0.0072	0.1651	0.1241	0.2497	0.3969	0.2827	0.2367	0.2108	0.2014	0.3628	0.2061	0.3416	0.298	0.3604	0.0683	0.2238	0.1095	0.2768	0.4122	0.1896	0.258	0.3251	0.2556	0.3475
chr1	52100001	52200000	52151014	737	737	737	737	436	489	474	118.6895	133.5906	122.7974	122.8952	130.9485	137.8086	-0.1429	0.0816	-0.4649	0.00161	0.001813	0.001666	0.1762	0.1937	0.1958	0.0145	0.0856	0.0589	0.2741	0.2782	0.1642	0.1791	0.1995	0.2483	0.1303	0.1872	0.194	0.1872	0.152	0.209	0.228	0.1995	0.2266	0.2483	0.0868	0.171	0.1615	0.1167	0.1682
chr1	52200001	52300000	52252961	796	796	796	796	412	519	535	104.6842	128.1848	160.1765	116.1303	138.9822	155.5435	-0.4116	-0.3141	0.1272	0.001315	0.00161	0.002012	0.1506	0.1966	0.2036	0.0146	0.0861	0.0594	0.1734	0.2399	0.2098	0.1972	0.1935	0.2814	0.1407	0.1583	0.2085	0.1884	0.2312	0.1344	0.1168	0.2249	0.196	0.1759	0.2789	0.2173	0.1495	0.1545	0.2425
chr1	52300001	52400000	52352995	849	849	849	849	568	661	637	206.7842	202.5326	219.7451	160.1019	177.0081	185.1985	1.2193	0.5837	0.7971	0.002436	0.002386	0.002588	0.2443	0.2707	0.2687	0.0069	0.0382	0.039	0.2697	0.212	0.1696	0.2638	0.2332	0.2992	0.285	0.2744	0.2049	0.3015	0.2909	0.3592	0.2509	0.3616	0.3545	0.2155	0.2179	0.3628	0.2638	0.1779	0.2744
chr1	52400001	52500000	52461066	1027	1027	1027	1027	674	801	726	224.1684	247.2935	232.0784	189.9801	214.4985	211.074	0.753	0.6192	0.4254	0.002183	0.002408	0.00226	0.2352	0.2379	0.2439	0.0123	0.0352	0.0219	0.3184	0.3486	0.0682	0.112	0.2434	0.2629	0.1451	0.2571	0.2181	0.3223	0.3077	0.1831	0.2853	0.2288	0.2463	0.1792	0.2405	0.2872	0.3184	0.2775	0.2269
chr1	52500001	52600000	52548635	740	740	740	740	500	559	530	180.6263	186.6667	163.3007	140.9348	149.6937	154.0898	1.1771	0.9991	0.2552	0.002441	0.002523	0.002207	0.2485	0.2607	0.2501	0.0008	0.0586	0.0278	0.2486	0.3446	0.1324	0.3203	0.2486	0.3311	0.1081	0.2378	0.1743	0.2135	0.2716	0.3351	0.2486	0.2959	0.3378	0.2541	0.35	0.3027	0.1784	0.3635	0.1689
chr1	52600001	52700000	52649470	760	760	760	760	471	539	600	138.9737	171.0109	175.2876	132.7606	144.338	174.4413	0.1955	0.7474	0.0207	0.001829	0.00225	0.002306	0.2171	0.3038	0.27	0.0315	0.1948	0.0852	0.3039	0.2724	0.2842	0.2513	0.1447	0.3145	0.1592	0.2408	0.2211	0.2421	0.2921	0.2039	0.3671	0.2434	0.2105	0.2882	0.2434	0.1342	0.3013	0.1842	0.1447
chr1	52700001	52800000	52754710	685	685	685	685	395	450	442	107.3947	116.4384	122.6275	111.3385	120.5048	128.5051	-0.1479	-0.1364	-0.1952	0.001568	0.0017	0.00179	0.1664	0.1901	0.2043	0.0093	0.0636	0.0792	0.2044	0.2029	0.2	0.1241	0.1942	0.1401	0.238	0.2044	0.2044	0.2146	0.2467	0.1606	0.2015	0.2277	0.1299	0.1825	0.1693	0.1869	0.1956	0.1679	0.254
chr1	52800001	52900000	52850008	708	708	708	708	470	514	522	166.0737	164.9457	152.1046	132.4787	137.6432	151.7639	1.0596	0.802	0.0096	0.002346	0.00233	0.002148	0.2421	0.2568	0.2349	0.0178	0.068	0.0239	0.2952	0.2627	0.2585	0.1935	0.2952	0.0268	0.209	0.2161	0.1525	0.3686	0.2627	0.2006	0.3234	0.2514	0.3121	0.2627	0.2401	0.3164	0.2105	0.2458	0.2571
chr1	52900001	53000000	52953776	827	827	827	827	561	616	613	187.7	185.1341	186.4444	158.1289	164.9577	178.2209	0.782	0.4949	0.1971	0.00227	0.002239	0.002254	0.2273	0.2837	0.2764	0.0042	0.1151	0.1037	0.1983	0.1923	0.2261	0.1475	0.2382	0.2273	0.1838	0.2938	0.3289	0.2926	0.2926	0.104	0.2455	0.1644	0.2527	0.3313	0.1923	0.2539	0.2406	0.2672	0.2624
chr1	53000001	53100000	53046349	822	822	822	822	467	606	584	148.3474	167.8877	174.7255	131.6331	162.2798	169.7895	0.5305	0.1398	0.1242	0.001805	0.002042	0.002126	0.2004	0.2133	0.2306	0.0207	0.042	0.0508	0.191	0.2409	0.1813	0.0365	0.1837	0.236	0.101	0.1825	0.247	0.2409	0.2555	0.2214	0.1946	0.09	0.1946	0.2762	0.1971	0.2165	0.2238	0.2165	0.1983
chr1	53100001	53200000	53147221	912	912	912	912	522	652	643	167.1053	185.0761	192.5621	147.1359	174.598	186.9429	0.5674	0.2429	0.1284	0.001832	0.002029	0.002111	0.2018	0.2308	0.2261	0.0223	0.0805	0.0443	0.2774	0.1787	0.2511	0.2675	0.2346	0.2939	0.2961	0.2204	0.1842	0.1886	0.284	0.2555	0.2412	0.2467	0.2281	0.239	0.2456	0.2675	0.216	0.2873	0.1985
chr1	53200001	53300000	53251909	708	708	708	708	427	481	505	132.7105	144.4638	149.6797	120.3583	128.8062	146.8214	0.4286	0.4914	0.0831	0.001874	0.00204	0.002114	0.2003	0.2229	0.2255	0.0116	0.0571	0.0413	0.274	0.2966	0.1893	0.2401	0.2119	0.2387	0.2288	0.1483	0.2444	0.274	0.2853	0.0932	0.2246	0.1907	0.2599	0.1808	0.1907	0.2218	0.2218	0.2288	0.2698
chr1	53300001	53400000	53348162	791	791	791	791	450	502	554	119.7263	133.4203	168.5163	126.8413	134.4298	161.0675	-0.2343	-0.0304	0.1975	0.001514	0.001687	0.00213	0.1597	0.2014	0.2041	-0.0009	0.0515	0.0343	0.1922	0.1985	0.1871	0.1871	0.22	0.2415	0.1795	0.1568	0.1947	0.1795	0.1757	0.153	0.1593	0.1353	0.1707	0.1391	0.2162	0.244	0.1947	0.1416	0.2364
chr1	53400001	53500000	53446621	853	853	853	853	544	655	637	186.2684	218.0399	208.7974	153.3371	175.4014	185.1985	0.8979	0.9839	0.5445	0.002184	0.002556	0.002448	0.2371	0.2786	0.2777	0.0003	0.0944	0.0521	0.1208	0.3154	0.3365	0.068	0.2145	0.3072	0.3716	0.3376	0.3365	0.3154	0.3318	0.34	0.2743	0.1712	0.2649	0.2497	0.272	0.211	0.3165	0.2005	0.449
chr1	53500001	53600000	53546137	828	828	828	828	433	595	619	127.5579	183.3225	201.3922	122.0495	159.3341	179.9653	0.1885	0.6091	0.5087	0.001541	0.002214	0.002432	0.2012	0.2353	0.2481	0.0346	0.0874	0.0331	0.2138	0.3539	0.3345	0.064	0.337	0.2319	0.2017	0.2899	0.2391	0.1498	0.3261	0.192	0.3007	0.2935	0.2355	0.2246	0.2862	0.2585	0.3152	0.1268	0.2343
chr1	53600001	53700000	53650939	925	925	925	925	544	620	613	165.4316	171.1703	184.6013	153.3371	166.0288	178.2209	0.3298	0.1253	0.153	0.001788	0.00185	0.001996	0.1869	0.1992	0.1992	0.0135	0.0263	0.0177	0.1805	0.1589	0.1676	0.027	0.2097	0.1741	0.1438	0.0865	0.1568	0.1773	0.1978	0.2335	0.1935	0.1795	0.2119	0.2119	0.213	0.2162	0.173	0.1686	0.1578
chr1	53700001	53800000	53749833	766	766	766	766	423	502	523	115.3474	131.8551	144.7582	119.2308	134.4298	152.0547	-0.136	-0.0774	-0.2049	0.001506	0.001721	0.00189	0.163	0.1821	0.1856	0.005	0.0362	0.0139	0.2337	0.201	0.1684	0.0614	0.2846	0.2846	0.1319	0.1723	0.1893	0.2141	0.2089	0.1279	0.2493	0.2415	0.1919	0.2559	0.235	0.1684	0.1749	0.1567	0.2128
chr1	53800001	53900000	53843767	884	884	884	884	543	632	627	162.6316	178.8696	190.7451	153.0552	169.2423	182.2912	0.2616	0.2302	0.1982	0.00184	0.002023	0.002158	0.1958	0.2194	0.2224	0.007	0.0479	0.0311	0.3077	0.1233	0.155	0.2805	0.2115	0.2907	0.2545	0.2602	0.1833	0.1867	0.2715	0.1867	0.2771	0.2115	0.164	0.1075	0.2398	0.1821	0.0362	0.2036	0.2907
chr1	53900001	54000000	53955080	751	751	751	751	434	508	534	131.5	148.5978	162.2157	122.3314	136.0365	155.2528	0.313	0.3733	0.1915	0.001751	0.001979	0.00216	0.1859	0.2122	0.2178	-0.0016	0.042	0.0259	0.2264	0.221	0.2224	0.1851	0.2197	0.2024	0.1851	0.1664	0.221	0.1691	0.2543	0.1997	0.1731	0.2397	0.2077	0.2597	0.2583	0.2157	0.1332	0.1997	0.277
chr1	54000001	54100000	54054811	1227	1227	1227	1227	707	866	952	204.3211	228.0942	290.6928	199.2818	231.9048	276.7802	0.1058	-0.0666	0.215	0.001665	0.001859	0.002369	0.1789	0.2257	0.2251	0.0076	0.0578	0.0319	0.2184	0.1883	0.2119	0.1899	0.3146	0.2029	0.1654	0.1777	0.2779	0.1671	0.3268	0.1614	0.2429	0.2086	0.2274	0.1638	0.2249	0.2787	0.2347	0.176	0.1736
chr1	54100001	54200000	54147483	837	837	837	837	481	514	621	138.4105	127.1812	202.4902	135.5793	137.6432	180.5467	0.0873	-0.3073	0.5193	0.001654	0.001519	0.002419	0.1688	0.2339	0.2204	0.0316	0.0714	0.0581	0.184	0.1804	0.1374	0.135	0.2951	0.362	0.1912	0.1816	0.1589	0.2067	0.1577	0.2294	0.2258	0.1828	0.1338	0.2581	0.2234	0.2652	0.1744	0.1565	0.1398
chr1	54200001	54300000	54248288	1156	1156	1156	1156	826	915	851	286.8053	294.6087	284.1373	232.8243	245.0264	247.4159	0.9707	0.8199	0.6347	0.002481	0.002549	0.002458	0.255	0.2619	0.2601	0.0071	0.0301	0.0192	0.3901	0.3123	0.3019	0.2535	0.2189	0.2777	0.2647	0.231	0.3607	0.269	0.2587	0.2889	0.2612	0.2708	0.2431	0.3028	0.2898	0.2491	0.2976	0.2033	0.2638
chr1	54300001	54400000	54350367	1048	1048	1048	1048	730	789	817	222.6263	244.6268	262.6667	205.7648	211.2851	237.5309	0.343	0.6391	0.4525	0.002124	0.002334	0.002506	0.2315	0.2445	0.2462	0.0191	0.028	0.0087	0.2395	0.2863	0.2691	0.2271	0.2634	0.2347	0.2099	0.2357	0.2071	0.1861	0.3674	0.1927	0.2452	0.2901	0.2443	0.2042	0.2548	0.2891	0.3082	0.1947	0.292
chr1	54400001	54500000	54458096	845	845	845	845	521	650	642	189.5526	191.163	215.1503	146.8541	174.0625	186.6522	1.2154	0.3976	0.6524	0.002243	0.002262	0.002546	0.226	0.2618	0.2687	0.0016	0.0458	0.0562	0.1846	0.2166	0.1704	0.2817	0.2852	0.3278	0.2178	0.2876	0.2959	0.3444	0.2817	0.2757	0.2249	0.2012	0.2249	0.329	0.2627	0.2781	0.2722	0.1385	0.2746
chr1	54500001	54600000	54543401	967	967	967	967	610	697	711	205.0263	210.9891	218.4379	171.9405	186.6485	206.7129	0.8049	0.5279	0.2424	0.00212	0.002182	0.002259	0.2137	0.238	0.2369	-0.0034	0.0427	0.0326	0.2606	0.2441	0.2161	0.183	0.2534	0.1934	0.2503	0.2037	0.2616	0.2782	0.2875	0.2099	0.2244	0.2865	0.2347	0.2968	0.2368	0.3133	0.1675	0.1748	0.2151
chr1	54600001	54700000	54644867	849	849	849	849	544	608	668	175.0053	181.9928	216.1503	153.3371	162.8154	194.2113	0.5908	0.4766	0.4828	0.002061	0.002144	0.002546	0.2158	0.2467	0.2473	0.0133	0.0353	0.027	0.2344	0.3263	0.2415	0.2662	0.3027	0.3451	0.2332	0.232	0.1531	0.1731	0.2603	0.232	0.1661	0.2473	0.2473	0.1378	0.2898	0.2356	0.0671	0.3074	0.1625
chr1	54700001	54800000	54753173	1006	1006	1006	1006	770	797	785	259.9053	259.1486	243.2418	217.0396	213.4274	228.2274	0.8267	0.8676	0.2813	0.002584	0.002576	0.002418	0.2632	0.314	0.2883	0.0102	0.1155	0.0717	0.2416	0.2187	0.3101	0.2565	0.4801	0.2217	0.2197	0.3072	0.167	0.2256	0.2843	0.4304	0.2038	0.2783	0.1113	0.1491	0.2326	0.2097	0.0318	0.337	0.2326
chr1	54800001	54900000	54846313	929	929	929	929	601	660	711	198.1368	194.6087	227.7778	169.4036	176.7404	206.7129	0.7094	0.4092	0.4356	0.002133	0.002095	0.002452	0.213	0.2441	0.2361	0.0039	0.0322	0.0192	0.2465	0.2659	0.2347	0.2271	0.2691	0.3122	0.2304	0.2121	0.2088	0.2939	0.267	0.2487	0.2487	0.2745	0.2271	0.2368	0.2842	0.2928	0.0441	0.2756	0.3003
chr1	54900001	55000000	54952822	1182	1182	1182	1182	705	800	913	227.5684	234.4457	271.5098	198.7181	214.2307	265.4415	0.6076	0.3822	0.0978	0.001925	0.001983	0.002297	0.1985	0.2261	0.224	0.0078	0.0353	0.0231	0.2369	0.2428	0.2733	0.2208	0.2318	0.22	0.1963	0.214	0.181	0.2851	0.2589	0.225	0.258	0.2547	0.2343	0.3012	0.2843	0.2301	0.0626	0.2453	0.2893
chr1	55000001	55100000	55042663	682	682	682	682	491	509	514	151.2684	152.0036	174.8431	138.398	136.3043	149.438	0.3887	0.4657	0.7258	0.002218	0.002229	0.002564	0.226	0.2575	0.2635	0.0083	0.038	0.0482	0.2375	0.2595	0.2683	0.2859	0.2537	0.3475	0.2346	0.2757	0.2537	0.2757	0.2243	0.2698	0.2801	0.2111	0.2991	0.2449	0.2962	0.2258	0.044	0.1701	0.2199
chr1	55100001	55200000	55157928	944	944	944	944	595	652	708	171.7684	199.0978	230.5817	167.7124	174.598	205.8407	0.1012	0.5679	0.5137	0.00182	0.002109	0.002443	0.2041	0.2631	0.2552	0.0193	0.108	0.058	0.2129	0.2362	0.1483	0.1133	0.1864	0.2489	0.2161	0.1409	0.1197	0.1811	0.2521	0.0318	0.2161	0.25	0.2913	0.1663	0.2744	0.2754	0.0392	0.1769	0.2595
chr1	55200001	55300000	55241562	1064	1064	1064	1064	708	780	816	230.1211	216.7971	266.4379	199.5637	208.875	237.2402	0.6408	0.1536	0.5263	0.002163	0.002038	0.002504	0.2164	0.2571	0.2479	0.0152	0.0498	0.0445	0.2453	0.2914	0.2312	0.2566	0.3242	0.3195	0.2199	0.2049	0.2058	0.2246	0.2444	0.2387	0.2735	0.2632	0.2556	0.2227	0.2538	0.2838	0.0667	0.2152	0.2914
chr1	55300001	55400000	55340469	855	855	855	855	495	595	606	153.9421	171.2101	181.7516	139.5255	159.3341	176.1857	0.4318	0.3016	0.135	0.0018	0.002002	0.002126	0.1965	0.2178	0.2165	0.0165	0.0533	0.0241	0.2491	0.2035	0.1965	0.3263	0.2234	0.2351	0.2152	0.2526	0.1696	0.2643	0.1871	0.1298	0.1684	0.2012	0.2433	0.0608	0.3076	0.1848	0.0304	0.2351	0.2257
chr1	55400001	55500000	55453882	876	876	876	876	625	667	659	204.7789	212.3442	224.3203	176.1685	178.6149	191.5947	0.6794	0.7644	0.7299	0.002338	0.002424	0.002561	0.2396	0.2512	0.2531	0.0033	0.013	0.0077	0.3368	0.3094	0.2877	0.2477	0.29	0.2557	0.3333	0.2089	0.3128	0.3505	0.3322	0.2432	0.3196	0.2991	0.2648	0.1358	0.21	0.3767	0.0925	0.21	0.2089
chr1	55500001	55600000	55558047	970	970	970	970	699	772	768	254.9421	262.1739	269.8824	197.0269	206.7327	223.2849	1.2301	1.0861	0.8922	0.002628	0.002703	0.002782	0.2711	0.2911	0.2841	0.0085	0.0375	0.0177	0.2753	0.2918	0.2485	0.4619	0.3381	0.4082	0.332	0.3567	0.3959	0.3423	0.3546	0.2495	0.3639	0.4072	0.3845	0.1577	0.3423	0.268	0.1278	0.334	0.3052
chr1	55600001	55700000	55646188	608	608	608	608	319	434	435	93.8105	119.0652	125.0654	89.9164	116.2202	126.4699	0.1806	0.0989	-0.0474	0.001543	0.001958	0.002057	0.1845	0.2236	0.223	0.0262	0.1111	0.0528	0.2352	0.2549	0.2549	0.1266	0.2648	0.222	0.0691	0.2352	0.227	0.1809	0.2401	0.1168	0.2319	0.2188	0.2023	0.2286	0.2533	0.2599	0.0724	0.1924	0.1628
chr1	55700001	55800000	55741279	794	794	794	794	520	559	555	157.1158	151.3514	179.4379	146.5722	149.6937	161.3582	0.3007	0.0448	0.4785	0.001979	0.001906	0.00226	0.1941	0.2239	0.2253	-0.0003	0.0282	0.0399	0.2708	0.233	0.1788	0.204	0.2758	0.2872	0.2531	0.3312	0.2141	0.2028	0.262	0.1297	0.2204	0.2191	0.2229	0.3123	0.2506	0.2922	0.0756	0.1713	0.1121
chr1	55800001	55900000	55855690	759	759	759	759	450	506	503	149.7368	137.4746	139.1961	126.8413	135.5009	146.24	0.7541	0.0589	-0.2056	0.001973	0.001811	0.001834	0.1935	0.2044	0.193	0.0113	0.0363	0.0286	0.2978	0.2016	0.2095	0.2266	0.2108	0.1831	0.2833	0.1924	0.1555	0.2622	0.2701	0.2029	0.2253	0.249	0.2253	0.2411	0.2121	0.2477	0.0791	0.1502	0.2372
chr1	55900001	56000000	55942445	666	666	666	666	402	461	391	118.4842	128.0471	101.6078	113.3116	123.4505	113.6776	0.1906	0.1505	-0.4528	0.001779	0.001923	0.001526	0.1901	0.1845	0.1896	0.0136	0.0562	0.0468	0.1667	0.2898	0.1742	0.1667	0.2057	0.1532	0.2267	0.1907	0.1682	0.2387	0.2372	0.2402	0.2282	0.2252	0.2658	0.2402	0.2477	0.1366	0.048	0.0856	0.1471
chr1	56000001	56100000	56048950	819	819	819	819	485	550	555	154.2368	152.0761	164.5359	136.7068	147.2836	161.3582	0.5359	0.1316	0.0841	0.001883	0.001857	0.002009	0.1875	0.2064	0.2048	0.0015	0.0301	0.0292	0.1893	0.2955	0.2515	0.1978	0.199	0.2589	0.2247	0.1893	0.2125	0.2466	0.2405	0.1453	0.2833	0.254	0.2344	0.2405	0.2357	0.2332	0.199	0.1087	0.2234
chr1	56100001	56200000	56143519	713	713	713	713	413	496	467	117.7737	137.1703	128.2092	116.4121	132.8231	135.7735	0.0488	0.1323	-0.2378	0.001652	0.001924	0.001798	0.1873	0.2007	0.1934	0.0234	0.0775	0.0192	0.2034	0.2482	0.2735	0.1865	0.2258	0.2426	0.1935	0.1907	0.2104	0.2006	0.2202	0.1978	0.1935	0.2384	0.2693	0.2146	0.1571	0.2342	0.2174	0.2118	0.1907
chr1	56200001	56300000	56247056	652	652	652	652	384	425	402	113.5789	109.6667	109.451	108.2379	113.8101	116.8757	0.206	-0.1471	-0.2709	0.001742	0.001682	0.001679	0.1727	0.1782	0.1764	0.0044	0.0209	0.0245	0.2423	0.1948	0.1273	0.25	0.1902	0.2132	0.0537	0.2163	0.1917	0.2009	0.2132	0.2117	0.2408	0.2009	0.1702	0.2868	0.1518	0.1933	0.2239	0.1534	0.2101
chr1	56300001	56400000	56343780	923	923	923	923	574	641	701	193.9632	188.5833	223.3399	161.7932	171.6524	203.8056	0.8315	0.3992	0.4097	0.002101	0.002043	0.00242	0.2163	0.2464	0.2369	0.0218	0.0441	0.0304	0.2622	0.2329	0.3315	0.2524	0.299	0.26	0.0628	0.2134	0.2189	0.2665	0.2221	0.2698	0.1874	0.2644	0.2449	0.2622	0.299	0.3359	0.2459	0.2134	0.2568
chr1	56400001	56500000	56451458	708	708	708	708	412	519	488	117.7632	130.1812	131.5752	116.1303	138.9822	141.8789	0.0587	-0.2561	-0.31	0.001663	0.001839	0.001858	0.1754	0.231	0.2356	0.001	0.138	0.1212	0.3347	0.2415	0.1511	0.2768	0.1596	0.1469	0.0297	0.1751	0.274	0.1992	0.2585	0.1469	0.0565	0.1554	0.1469	0.2048	0.2119	0.1864	0.2119	0.1624	0.2387
chr1	56500001	56600000	56552692	995	995	995	995	582	733	755	193.8789	212.9058	250.7059	164.0481	196.2889	219.5053	0.7605	0.3428	0.6077	0.001949	0.00214	0.00252	0.2083	0.2589	0.2556	0.0095	0.0758	0.047	0.1879	0.3578	0.2241	0.207	0.3497	0.3578	0.191	0.2985	0.3045	0.2111	0.2663	0.199	0.2302	0.2	0.1879	0.2181	0.2784	0.2181	0.2322	0.1889	0.2241
chr1	56600001	56700000	56650363	966	966	966	966	604	654	734	191.8842	202.7862	212.4052	170.2492	175.1336	213.3999	0.5315	0.6391	-0.0199	0.001986	0.002099	0.002199	0.2047	0.2268	0.2265	0.0011	0.0412	0.0265	0.2205	0.2712	0.1801	0.1718	0.1936	0.1253	0.2101	0.2619	0.0766	0.2681	0.3002	0.266	0.2443	0.2619	0.3064	0.2836	0.2567	0.2505	0.2536	0.1894	0.2495
chr1	56700001	56800000	56755338	950	950	950	950	594	649	643	175.4158	168.25	198.4902	167.4305	173.7947	186.9429	0.1995	-0.1291	0.2639	0.001846	0.001771	0.002089	0.1793	0.2133	0.2115	-0.0044	0.0414	0.0464	0.1768	0.2358	0.1768	0.2158	0.2537	0.2105	0.1653	0.2347	0.1495	0.2537	0.1547	0.2063	0.1937	0.1884	0.2884	0.2453	0.2211	0.2547	0.1842	0.2495	0.1789
chr1	56800001	56900000	56843936	1039	1039	1039	1039	711	790	825	253.0842	267.2065	283.5163	200.4093	211.5528	239.8568	1.1	1.0655	0.7783	0.002436	0.002572	0.002729	0.2488	0.276	0.2833	-0.0032	0.0341	0.0336	0.3244	0.1983	0.3725	0.3455	0.2012	0.2425	0.2887	0.3224	0.3523	0.3542	0.3349	0.2358	0.2724	0.2512	0.2839	0.1299	0.3253	0.2339	0.2397	0.2522	0.3917
chr1	56900001	57000000	56951976	802	802	802	802	463	585	531	134.9895	176.4529	155.9935	130.5056	156.6562	154.3805	0.1435	0.5113	0.0446	0.001683	0.0022	0.001945	0.2039	0.2007	0.2207	0.0245	0.0517	0.0312	0.2456	0.2544	0.2793	0.1297	0.202	0.2095	0.2506	0.2718	0.2444	0.1733	0.1783	0.0399	0.1808	0.2082	0.2419	0.1546	0.1883	0.2107	0.2469	0.2731	0.1671
chr1	57000001	57100000	57048276	677	677	677	677	297	444	353	84.4526	94.7609	82.281	83.7153	118.8981	102.6296	0.0367	-0.8203	-0.845	0.001247	0.0014	0.001215	0.143	0.1437	0.1433	0.0389	0.0787	0.0454	0.1581	0.1905	0.1684	0.1581	0.1477	0.127	0.0709	0.1728	0.1019	0.2024	0.1152	0.1566	0.0871	0.1093	0.1551	0.0679	0.1433	0.1521	0.2201	0.1595	0.1699
chr1	57100001	57200000	57154408	749	749	749	749	401	523	482	114.3737	134.75	144.4444	113.0297	140.0533	140.1345	0.0496	-0.1531	0.1313	0.001527	0.001799	0.001928	0.1743	0.2073	0.2081	0.0236	0.0933	0.0555	0.231	0.1989	0.1856	0.1682	0.227	0.2323	0.0481	0.2069	0.1762	0.1989	0.239	0.1549	0.2243	0.1709	0.1883	0.2163	0.1949	0.2363	0.2136	0.219	0.2109
chr1	57200001	57300000	57250645	651	651	651	651	400	422	401	106.9842	99.8152	111.1373	112.7478	113.0067	116.5849	-0.2134	-0.4715	-0.1993	0.001643	0.001533	0.001707	0.161	0.1938	0.1903	0.0068	0.0745	0.0811	0.2089	0.1121	0.1935	0.1674	0.1521	0.2043	0.0538	0.1336	0.1613	0.1874	0.2381	0.1767	0.1628	0.1582	0.126	0.235	0.1797	0.2366	0.2181	0.1797	0.1275
chr1	57300001	57400000	57352361	840	840	840	840	477	572	525	130.0895	130.8514	140.183	134.4518	153.175	152.6361	-0.1356	-0.5896	-0.3484	0.001549	0.001558	0.001669	0.1563	0.2008	0.208	0.0032	0.1129	0.1273	0.2417	0.1952	0.206	0.2095	0.2274	0.1381	0.0345	0.1667	0.2036	0.1893	0.2119	0.156	0.1048	0.1738	0.1631	0.2226	0.1476	0.2119	0.169	0.1845	0.1417
chr1	57400001	57500000	57452734	1184	1184	1184	1184	798	888	906	259.4105	282.413	309.0458	224.932	237.7961	263.4064	0.6417	0.7602	0.7411	0.002191	0.002385	0.00261	0.2485	0.2818	0.2822	0.0417	0.0821	0.0615	0.3032	0.315	0.261	0.2331	0.3666	0.2272	0.2255	0.2576	0.3167	0.1394	0.1613	0.2162	0.2238	0.1943	0.2584	0.3235	0.3083	0.2601	0.1453	0.1731	0.1934
chr1	57500001	57600000	57547976	1358	1358	1358	1358	987	964	1040	294.2158	323.2681	341.6928	278.2053	258.148	302.3649	0.2411	1.0222	0.5565	0.002167	0.00238	0.002516	0.2407	0.2723	0.2772	0.0289	0.0773	0.0624	0.3579	0.1465	0.2622	0.1664	0.2025	0.296	0.1841	0.2268	0.2268	0.2695	0.324	0.4485	0.3726	0.2865	0.2894	0.2887	0.3748	0.3358	0.0169	0.0346	0.2231
chr1	57600001	57700000	57653212	907	907	907	907	615	689	673	214.7421	225.3225	186.915	173.3498	184.5062	195.665	0.9988	0.8955	-0.1911	0.002368	0.002484	0.002061	0.2441	0.2518	0.2636	0.0032	0.0655	0.0733	0.4057	0.43	0.1103	0.204	0.194	0.2668	0.2293	0.2426	0.2326	0.3627	0.355	0.1764	0.161	0.2679	0.1544	0.3671	0.1985	0.3131	0.0507	0.3528	0.2249
chr1	57700001	57800000	57753793	918	918	918	918	519	651	716	149.9211	192.5326	227.817	146.2903	174.3303	208.1666	0.1037	0.4226	0.4035	0.001633	0.002097	0.002482	0.1926	0.2502	0.2552	0.0161	0.1006	0.055	0.1895	0.2331	0.1721	0.1754	0.2157	0.2821	0.0763	0.2309	0.3115	0.1961	0.2734	0.1547	0.2353	0.3747	0.2244	0.2593	0.3246	0.366	0.1993	0.1558	0.232
chr1	57800001	57900000	57847053	888	888	888	888	592	652	621	164.4526	175.0072	176.9542	166.8668	174.598	180.5467	-0.0605	0.0095	-0.085	0.001852	0.001971	0.001993	0.2012	0.2182	0.2221	0.026	0.0648	0.0571	0.277	0.2613	0.1869	0.1543	0.1959	0.2207	0.2872	0.1982	0.2016	0.17	0.2736	0.2128	0.1903	0.2387	0.1689	0.241	0.2241	0.2444	0.2151	0.1824	0.1532
chr1	57900001	58000000	57948831	903	903	903	903	608	659	650	182.4316	204.4891	174.9935	171.3767	176.4726	188.9781	0.2698	0.6426	-0.3162	0.00202	0.002265	0.001938	0.2189	0.2242	0.2232	0.0109	0.0635	0.03	0.2846	0.2481	0.3666	0.175	0.2004	0.1872	0.2381	0.2215	0.2602	0.289	0.3599	0.3632	0.3034	0.3267	0.2846	0.309	0.227	0.2458	0.2204	0.3322	0.3245
chr1	58000001	58100000	58051551	743	743	743	743	464	519	487	139.4684	142.6667	152.5556	130.7875	138.9822	141.5882	0.2773	0.1072	0.3306	0.001877	0.00192	0.002053	0.1951	0.2241	0.2221	0.0138	0.0671	0.0562	0.2598	0.284	0.214	0.1965	0.2355	0.1803	0.2207	0.2113	0.1965	0.2907	0.2342	0.1669	0.284	0.21	0.2019	0.2113	0.2611	0.1844	0.2665	0.2436	0.179
chr1	58100001	58200000	58144158	722	722	722	722	407	497	460	112.4526	128.1377	124.915	114.7209	133.0908	133.7383	-0.0826	-0.1505	-0.2816	0.001558	0.001775	0.00173	0.1724	0.2017	0.1996	0.0171	0.1044	0.065	0.241	0.2244	0.1773	0.2008	0.1371	0.1856	0.108	0.1648	0.1925	0.2341	0.1911	0.1357	0.2299	0.1163	0.2175	0.1981	0.1801	0.2576	0.2562	0.1745	0.2147
chr1	58200001	58300000	58248203	988	988	988	988	653	716	702	211.5316	217.2717	198.5098	184.0609	191.7365	204.0963	0.6244	0.5392	-0.117	0.002141	0.002199	0.002009	0.2238	0.2318	0.2241	0.0156	0.0564	0.0314	0.2126	0.2885	0.3472	0.2318	0.2368	0.2439	0.3077	0.2227	0.3188	0.2773	0.252	0.3148	0.2156	0.1215	0.2206	0.2298	0.2561	0.164	0.249	0.254	0.2713
chr1	58300001	58400000	58348925	1116	1116	1116	1116	745	836	844	262.1579	268.9891	275.0261	209.9929	223.8711	245.3808	1.0398	0.8164	0.5166	0.002349	0.00241	0.002464	0.2554	0.2714	0.2537	0.0357	0.0615	0.0201	0.2384	0.3235	0.3468	0.3289	0.1873	0.293	0.3208	0.1792	0.2159	0.4203	0.328	0.2706	0.2751	0.2841	0.2392	0.3701	0.2912	0.2787	0.2823	0.1918	0.2455
chr1	58400001	58500000	58440604	1282	1282	1282	1282	1012	1089	1041	341.6	381.8152	421.6863	285.252	291.6216	302.6556	0.8275	1.2537	1.6826	0.002665	0.002978	0.003289	0.2791	0.311	0.3163	-0.0055	0.0224	0.0047	0.3674	0.5078	0.3323	0.3136	0.4977	0.4844	0.3869	0.5023	0.4899	0.3066	0.4314	0.3541	0.4501	0.3183	0.2496	0.3011	0.383	0.39	0.4766	0.2722	0.2808
chr1	58500001	58600000	58548747	838	838	838	838	434	539	518	122.5105	126.3406	149.9935	122.3314	144.338	150.601	0.0061	-0.5043	-0.0172	0.001462	0.001508	0.00179	0.1515	0.1782	0.1818	0.0103	0.047	0.0496	0.1623	0.1766	0.1862	0.2041	0.2243	0.1766	0.1456	0.1826	0.1563	0.1838	0.2172	0.1647	0.2255	0.1599	0.1348	0.1635	0.1993	0.2399	0.2053	0.1205	0.1897
chr1	58600001	58700000	58648178	961	961	961	961	528	637	692	161.9684	174.087	221.817	148.8272	170.5812	201.189	0.3691	0.0832	0.4382	0.001685	0.001812	0.002308	0.1822	0.2276	0.2293	0.0209	0.0673	0.0546	0.2487	0.206	0.1977	0.2154	0.2081	0.2872	0.1644	0.1915	0.2373	0.232	0.18	0.1894	0.1696	0.2758	0.1748	0.2716	0.2955	0.257	0.1883	0.1644	0.1956
chr1	58700001	58800000	58748790	1068	1068	1068	1068	759	807	781	279.8947	286.4819	276.8105	213.939	216.1052	227.0644	1.2905	1.319	0.9367	0.002621	0.002682	0.002592	0.2669	0.2818	0.2694	0.0032	0.0399	0.0107	0.2163	0.2903	0.3155	0.1358	0.2247	0.3202	0.3755	0.2884	0.3493	0.2846	0.221	0.3043	0.3296	0.2893	0.3118	0.3165	0.324	0.2996	0.3567	0.2818	0.3839
chr1	58800001	58900000	58851794	573	573	573	573	344	399	350	102.4263	109.5181	99.0588	96.9631	106.8476	101.7574	0.235	0.1009	-0.113	0.001788	0.001911	0.001729	0.1903	0.2033	0.203	0.0143	0.074	0.0544	0.2024	0.1885	0.2339	0.0785	0.1623	0.1501	0.1274	0.2408	0.1867	0.2007	0.1798	0.1431	0.1832	0.2216	0.2182	0.2845	0.2531	0.2583	0.2583	0.2182	0.3019
chr1	58900001	59000000	58949834	856	856	856	856	490	581	607	152.6158	170.7609	177.9412	138.1161	155.5851	176.4764	0.4387	0.3946	0.0355	0.001783	0.001995	0.002079	0.1933	0.2242	0.2146	0.0116	0.0765	0.0263	0.2675	0.2079	0.2185	0.1285	0.2371	0.3072	0.2138	0.2839	0.2196	0.2208	0.2442	0.222	0.2161	0.2687	0.1893	0.2722	0.2126	0.2839	0.2535	0.1904	0.1706
chr1	59000001	59100000	59049233	595	595	595	595	367	423	407	118.4684	120.6159	119.5686	103.4461	113.2745	118.3293	0.606	0.2618	0.0447	0.001991	0.002027	0.00201	0.2036	0.2148	0.2206	0.0068	0.0364	0.0445	0.3042	0.2521	0.2471	0.237	0.2387	0.2571	0.1933	0.2336	0.2034	0.2723	0.2218	0.1731	0.2487	0.2286	0.2538	0.2857	0.1832	0.237	0.2286	0.2588	0.1529
chr1	59100001	59200000	59150821	729	729	729	729	434	510	526	139.7263	153.5942	168.7647	122.3314	136.5721	152.9269	0.5939	0.504	0.4422	0.001917	0.002107	0.002315	0.2119	0.2445	0.2476	0.0261	0.074	0.0572	0.284	0.2881	0.2647	0.2236	0.3855	0.3539	0.2428	0.2414	0.3265	0.3155	0.2551	0.2867	0.2373	0.2497	0.1852	0.2428	0.2263	0.1975	0.1893	0.2058	0.2442
chr1	59200001	59300000	59245889	662	662	662	662	399	446	453	120.9211	124.5362	136.2941	112.466	119.4336	131.7032	0.3139	0.1726	0.1487	0.001827	0.001881	0.002059	0.1939	0.2434	0.2393	0.0226	0.115	0.0978	0.3157	0.2296	0.1405	0.2145	0.213	0.1858	0.213	0.1465	0.1782	0.2296	0.2432	0.1752	0.2462	0.2402	0.2961	0.2341	0.2145	0.2205	0.2251	0.1964	0.1767
chr1	59300001	59400000	59347579	688	688	688	688	403	406	472	109.4158	109.2536	145.1634	113.5935	108.7221	137.2272	-0.1536	0.0197	0.2468	0.00159	0.001588	0.00211	0.1604	0.2706	0.273	0.0048	0.1928	0.1961	0.1483	0.2616	0.1759	0.1788	0.2456	0.2529	0.1846	0.1672	0.1919	0.2151	0.2544	0.0974	0.2035	0.2442	0.202	0.2616	0.2689	0.2195	0.2645	0.2282	0.1904
chr1	59400001	59500000	59449450	644	644	644	644	407	423	426	123.7579	120.3406	133.9281	114.7209	113.2745	123.8533	0.3289	0.252	0.347	0.001922	0.001869	0.00208	0.1939	0.2239	0.2157	0.0116	0.0575	0.0446	0.2236	0.2966	0.222	0.2158	0.3168	0.2966	0.295	0.2019	0.2143	0.2158	0.2143	0.2158	0.25	0.2267	0.2717	0.2391	0.2376	0.2811	0.2283	0.1848	0.2686
chr1	59500001	59600000	59548083	652	652	652	652	432	481	449	137.1421	134.7572	131.6993	121.7677	128.8062	130.5402	0.5274	0.1868	0.0379	0.002103	0.002067	0.00202	0.209	0.2566	0.2645	0.0012	0.1112	0.1286	0.2347	0.339	0.2669	0.3067	0.273	0.2086	0.1641	0.0982	0.2224	0.3436	0.2224	0.2147	0.2853	0.2546	0.1426	0.3113	0.1503	0.1856	0.2485	0.2423	0.1595
chr1	59600001	59700000	59650229	617	617	617	617	311	387	354	79.5263	91.1268	91.5294	87.6614	103.6341	102.9204	-0.3868	-0.4873	-0.4717	0.001289	0.001477	0.001483	0.1425	0.1646	0.1583	0.0149	0.0878	0.0338	0.1621	0.222	0.1199	0.0956	0.1588	0.1491	0.1102	0.1734	0.1118	0.2188	0.2399	0.1669	0.1653	0.1702	0.1669	0.2415	0.1815	0.1896	0.2075	0.0956	0.1977
chr1	59700001	59800000	59752580	1065	1065	1065	1065	753	837	703	196.1105	253.8949	222.281	212.2478	224.1389	204.3871	-0.3182	0.5378	0.3742	0.001841	0.002384	0.002087	0.2256	0.2455	0.2481	0.033	0.1138	0.0518	0.3155	0.2995	0.1906	0.2225	0.2357	0.2742	0.1371	0.2291	0.1305	0.1033	0.3577	0.2798	0.2507	0.2507	0.2592	0.2967	0.1897	0.2376	0.3418	0.184	0.292
chr1	59800001	59900000	59856000	880	880	880	880	609	639	593	205.1789	195.0362	187.7974	171.6586	171.1168	172.4061	0.8168	0.5657	0.3814	0.002332	0.002216	0.002134	0.23	0.2501	0.2579	0.0057	0.0578	0.0849	0.2477	0.2727	0.2352	0.2614	0.2239	0.2602	0.3227	0.2114	0.1705	0.2216	0.2295	0.3545	0.2591	0.3023	0.1716	0.0852	0.242	0.2386	0.2034	0.2352	0.3239
chr1	59900001	60000000	59952320	798	798	798	798	489	526	556	148.5684	154.1812	167.9739	137.8342	140.8567	161.6489	0.3255	0.3825	0.1671	0.001862	0.001932	0.002105	0.1923	0.2248	0.2253	0.0069	0.0642	0.0555	0.2732	0.2857	0.2306	0.218	0.1429	0.2068	0.2469	0.2155	0.2231	0.2569	0.218	0.1667	0.2268	0.2043	0.2694	0.1266	0.2356	0.2431	0.2556	0.2431	0.1842
chr1	60000001	60100000	60052131	740	740	740	740	472	527	549	148.7526	166.2681	176.6405	133.0425	141.1245	159.6138	0.4934	0.7205	0.4556	0.00201	0.002247	0.002387	0.2162	0.2423	0.2444	0.0079	0.0498	0.0268	0.3081	0.2892	0.227	0.177	0.2743	0.2649	0.2162	0.2716	0.2041	0.2338	0.1716	0.2405	0.2635	0.2541	0.2554	0.2365	0.3081	0.2486	0.2622	0.2743	0.2568
chr1	60100001	60200000	60151200	742	742	742	742	411	512	494	121.0947	143.2609	134.9281	115.8484	137.1077	143.6233	0.1891	0.1815	-0.2584	0.001632	0.001931	0.001818	0.1836	0.2219	0.2191	0.0152	0.1281	0.0778	0.1846	0.3032	0.2898	0.2075	0.1833	0.1968	0.1644	0.2237	0.1968	0.1765	0.314	0.1914	0.2318	0.2372	0.1523	0.1725	0.1226	0.1631	0.2278	0.1186	0.2102
chr1	60200001	60300000	60247234	681	681	681	681	364	424	425	102.1211	112.2174	119.9935	102.6005	113.5423	123.5626	-0.0195	-0.0471	-0.1232	0.0015	0.001648	0.001762	0.1613	0.1954	0.1891	0.0123	0.0926	0.0523	0.1791	0.185	0.1953	0.1659	0.2261	0.1762	0.1821	0.1894	0.1116	0.2276	0.1424	0.1189	0.1747	0.2423	0.2408	0.1982	0.1791	0.2041	0.2159	0.141	0.1424
chr1	60300001	60400000	60354976	1002	1002	1002	1002	650	694	784	214.8789	208.8804	268.6928	183.2152	185.8452	227.9366	0.7231	0.5018	0.7645	0.002145	0.002085	0.002682	0.2185	0.2585	0.2569	0.0167	0.0355	0.0383	0.2794	0.2126	0.1816	0.2525	0.2385	0.3383	0.2385	0.2764	0.1657	0.2655	0.2635	0.2595	0.1537	0.0339	0.2555	0.2944	0.3194	0.2784	0.2196	0.2096	0.2365
chr1	60400001	60500000	60445686	811	811	811	811	467	562	552	151.3211	142.471	170.6601	131.6331	150.4971	160.486	0.6249	-0.2157	0.2707	0.001866	0.001757	0.002104	0.1923	0.2481	0.2373	0.0304	0.1137	0.1044	0.1985	0.185	0.2811	0.2922	0.2898	0.2935	0.217	0.1677	0.2182	0.2811	0.1702	0.2207	0.2343	0.1714	0.1517	0.2219	0.2404	0.2589	0.1776	0.1973	0.1862
chr1	60500001	60600000	60552161	824	824	824	824	453	586	626	142.6368	170.913	194.6209	127.6869	156.924	182.0004	0.4891	0.3607	0.2963	0.001731	0.002074	0.002362	0.2049	0.2469	0.2633	0.0373	0.0963	0.0865	0.307	0.301	0.1687	0.2621	0.3131	0.2779	0.1493	0.2112	0.2913	0.142	0.2306	0.1444	0.2743	0.2403	0.159	0.2488	0.2694	0.1638	0.2257	0.2379	0.2221
chr1	60600001	60700000	60647887	1003	1003	1003	1003	697	801	788	265.8263	275.6341	254.5294	196.4631	214.4985	229.0996	1.4775	1.1544	0.4746	0.00265	0.002748	0.002538	0.2833	0.2962	0.2913	0.0246	0.0677	0.0486	0.2512	0.342	0.341	0.3829	0.2263	0.2034	0.1964	0.2114	0.2991	0.2193	0.2493	0.3809	0.2911	0.2822	0.1954	0.2841	0.2453	0.2213	0.4038	0.2851	0.2692
chr1	60700001	60800000	60749607	1273	1273	1273	1273	875	1013	1018	318.0842	332.7645	345.6601	246.6359	271.2697	295.9687	1.2131	0.9187	0.7183	0.002499	0.002614	0.002715	0.261	0.2879	0.2851	0.0105	0.0508	0.034	0.2993	0.2498	0.3174	0.3229	0.3417	0.2333	0.2891	0.1822	0.2498	0.3291	0.3778	0.2231	0.359	0.2632	0.2616	0.2702	0.2875	0.3142	0.2679	0.1815	0.3009
chr1	60800001	60900000	60851448	966	966	966	966	647	741	742	222.2632	243.0978	245.1503	182.3696	198.4312	215.7257	0.9152	0.9115	0.5831	0.002301	0.002517	0.002538	0.2535	0.2701	0.2643	0.0257	0.0565	0.0226	0.3199	0.2484	0.2909	0.2857	0.2681	0.3375	0.1853	0.2029	0.2516	0.1936	0.3199	0.2588	0.3137	0.3095	0.3416	0.2795	0.2702	0.2754	0.3478	0.2371	0.3043
chr1	60900001	61000000	60948795	1240	1240	1240	1240	869	1001	1015	291.0895	321.7971	342.6471	244.9447	268.0562	295.0965	0.7888	0.8125	0.6894	0.002347	0.002595	0.002763	0.2506	0.3379	0.3392	0.0071	0.1421	0.1182	0.3226	0.2774	0.2234	0.2532	0.3677	0.3129	0.1024	0.2065	0.1694	0.3056	0.2242	0.3145	0.2677	0.2194	0.3105	0.125	0.3169	0.2444	0.2879	0.2363	0.4032
chr1	61000001	61100000	61051483	941	941	941	941	611	682	738	199.5526	224.913	251.0196	172.2223	182.6317	214.5628	0.6638	0.9372	0.7263	0.002121	0.00239	0.002668	0.2373	0.2608	0.2658	0.0256	0.044	0.0251	0.3411	0.2497	0.1498	0.1711	0.3135	0.3507	0.1573	0.2423	0.2179	0.2434	0.0956	0.1902	0.3804	0.3379	0.2476	0.1764	0.2412	0.1913	0.3401	0.17	0.3464
chr1	61100001	61200000	61146991	884	884	884	884	571	646	634	193.5526	192.0254	194.3987	160.9475	172.9913	184.3263	0.8472	0.4453	0.2335	0.00219	0.002172	0.002199	0.2265	0.241	0.2357	0.0193	0.0479	0.0378	0.3201	0.2387	0.2161	0.1697	0.2613	0.2862	0.2873	0.3269	0.276	0.1867	0.2308	0.2738	0.2805	0.095	0.241	0.2817	0.2704	0.2579	0.2964	0.2545	0.2093
chr1	61200001	61300000	61244531	782	782	782	782	508	546	535	180.1053	151.4891	168.3791	143.1898	146.2125	155.5435	1.0776	0.146	0.3524	0.002303	0.001937	0.002153	0.2266	0.2447	0.2374	0.034	0.0477	0.0751	0.1675	0.3082	0.0563	0.2481	0.2545	0.2558	0.2148	0.2033	0.2839	0.3184	0.2225	0.3414	0.2123	0.0358	0.1918	0.2788	0.2123	0.2455	0.2481	0.3031	0.1777
chr1	61300001	61400000	61350883	871	871	871	871	580	678	636	193.7684	210.5109	191.085	163.4844	181.5605	184.9078	0.7747	0.6455	0.1427	0.002225	0.002417	0.002194	0.2375	0.2733	0.2587	0.0116	0.1082	0.0574	0.372	0.3387	0.2078	0.3054	0.2905	0.2652	0.2778	0.2055	0.3054	0.1894	0.3398	0.1711	0.2434	0.0448	0.2928	0.318	0.2997	0.1917	0.31	0.1412	0.2468
chr1	61400001	61500000	61455888	916	916	916	916	610	693	667	200.1579	226.913	226.9542	171.9405	185.5774	193.9206	0.6865	0.9017	0.728	0.002185	0.002477	0.002478	0.2446	0.3194	0.3113	0.0242	0.1597	0.114	0.3603	0.3941	0.1561	0.262	0.2893	0.3439	0.1627	0.2598	0.3712	0.3035	0.2347	0.3177	0.2598	0.2314	0.2544	0.3373	0.2849	0.2926	0.1921	0.2642	0.3581
chr1	61500001	61600000	61548173	1162	1162	1162	1162	630	724	849	182.8158	204.2355	238.0392	177.5779	193.8788	246.8344	0.1234	0.2163	-0.1524	0.001573	0.001758	0.002049	0.1732	0.2035	0.2067	0.0198	0.06	0.0419	0.1764	0.1928	0.2048	0.185	0.2616	0.2246	0.1515	0.1609	0.2453	0.1119	0.2048	0.1076	0.2435	0.2212	0.154	0.21	0.2143	0.1773	0.247	0.2762	0.1093
chr1	61600001	61700000	61646058	1109	1109	1109	1109	738	784	859	254.9158	256.3768	263.1699	208.0198	209.9461	249.7418	0.9436	0.8957	0.2299	0.002299	0.002312	0.002373	0.2348	0.2507	0.2479	0.0093	0.0362	0.0285	0.2254	0.3201	0.1569	0.2209	0.1966	0.2498	0.3472	0.2462	0.2254	0.2777	0.2876	0.2588	0.3508	0.3012	0.2561	0.3057	0.2931	0.2561	0.2985	0.266	0.2849
chr1	61700001	61800000	61749457	1067	1067	1067	1067	691	763	752	245.3211	242.3732	221.8627	194.7719	204.3226	218.6331	1.086	0.7542	0.0632	0.002299	0.002272	0.002079	0.2316	0.2637	0.2432	0.0068	0.0946	0.0556	0.2793	0.3505	0.3477	0.0984	0.2146	0.2287	0.2268	0.1978	0.1734	0.268	0.3383	0.3365	0.2493	0.2156	0.2662	0.3346	0.239	0.2568	0.2943	0.284	0.2521
chr1	61800001	61900000	61848415	867	867	867	867	535	652	656	186.1684	200.6304	208.7778	150.8002	174.598	190.7225	0.9805	0.6035	0.4045	0.002147	0.002314	0.002408	0.2239	0.2362	0.2385	0.0019	0.0186	0.005	0.2272	0.2907	0.323	0.2249	0.188	0.3287	0.2445	0.1615	0.2445	0.3114	0.2376	0.3495	0.2157	0.2537	0.2607	0.2953	0.2595	0.2791	0.3368	0.263	0.3437
chr1	61900001	62000000	61953103	836	836	836	836	507	576	562	144.0263	156.4783	155.0458	142.9079	154.2461	163.3933	0.0327	0.0585	-0.2182	0.001723	0.001872	0.001855	0.1807	0.2078	0.2041	0.0026	0.0767	0.0456	0.2895	0.238	0.1902	0.1148	0.2141	0.1818	0.1998	0.1495	0.2273	0.238	0.1806	0.1627	0.2189	0.244	0.1471	0.1687	0.2141	0.1938	0.2344	0.2117	0.2177
chr1	62000001	62100000	62046878	627	627	627	627	344	437	396	97.7474	107.1739	121.5359	96.9631	117.0235	115.1313	0.0337	-0.3401	0.2372	0.001559	0.001709	0.001938	0.1757	0.2006	0.1952	0.0365	0.0706	0.0343	0.2057	0.1467	0.2169	0.2105	0.177	0.2392	0.1898	0.2424	0.0909	0.2137	0.2233	0.244	0.2217	0.1132	0.1818	0.0957	0.1547	0.2265	0.2504	0.11	0.1467
chr1	62100001	62200000	62153218	875	875	875	875	493	552	622	147.0579	142.6594	174.5033	138.9617	147.8192	180.8375	0.2435	-0.1412	-0.1497	0.001681	0.00163	0.001994	0.1705	0.1991	0.1901	0.015	0.0411	0.0243	0.2469	0.1897	0.0869	0.1646	0.2389	0.184	0.1851	0.1611	0.2217	0.1977	0.2651	0.1554	0.2583	0.096	0.1577	0.2514	0.2149	0.1337	0.168	0.1257	0.2377
chr1	62200001	62300000	62243347	897	897	897	897	594	677	653	192.7789	205.7572	205.3268	167.4305	181.2928	189.8503	0.6332	0.5463	0.3484	0.002149	0.002294	0.002289	0.2269	0.2362	0.2439	0.0107	0.0319	0.0313	0.3233	0.3311	0.2308	0.2219	0.2531	0.2664	0.1271	0.2631	0.1561	0.2564	0.2464	0.1126	0.2363	0.214	0.2798	0.1126	0.2475	0.2341	0.2363	0.2363	0.2988
chr1	62300001	62400000	62350922	872	872	872	872	528	583	625	153.1211	172.0145	195.4118	148.8272	156.1206	181.7097	0.1206	0.4119	0.3222	0.001756	0.001973	0.002241	0.1924	0.2172	0.2212	0.016	0.0429	0.0246	0.2511	0.2282	0.2271	0.164	0.281	0.2317	0.1961	0.2087	0.2294	0.1846	0.3096	0.1961	0.2362	0.1812	0.1479	0.281	0.2649	0.2259	0.2225	0.1617	0.1686
chr1	62400001	62500000	62451664	1033	1033	1033	1033	621	695	788	190.1158	200.6703	248.8039	175.041	186.1129	229.0996	0.3603	0.3167	0.3677	0.00184	0.001943	0.002409	0.1982	0.2468	0.2523	0.0237	0.077	0.0752	0.2652	0.2343	0.2711	0.1268	0.3524	0.3127	0.2014	0.1762	0.1801	0.241	0.2633	0.2072	0.2197	0.1752	0.1346	0.2565	0.303	0.2894	0.2372	0.1084	0.2527
chr1	62500001	62600000	62548727	1192	1192	1192	1192	781	873	875	265.1158	256.0254	300.915	220.1402	233.7793	254.3936	0.8553	0.3855	0.7821	0.002224	0.002148	0.002524	0.2328	0.2529	0.2492	0.032	0.0324	0.0328	0.2852	0.2668	0.2349	0.099	0.2659	0.2768	0.3171	0.1871	0.2609	0.2852	0.2701	0.1829	0.2332	0.2685	0.2475	0.3523	0.2844	0.3347	0.2416	0.1913	0.2349
chr1	62600001	62700000	62655204	1039	1039	1039	1039	692	758	812	240.4158	248.2935	244.268	195.0538	202.9836	236.0772	0.9732	0.9039	0.1484	0.002314	0.00239	0.002351	0.2455	0.258	0.2467	0.0218	0.0515	0.0201	0.2724	0.2656	0.2252	0.2474	0.3157	0.307	0.2329	0.3474	0.2782	0.3215	0.2483	0.128	0.2483	0.3484	0.2551	0.3734	0.2358	0.2541	0.2079	0.2233	0.3157
chr1	62700001	62800000	62743629	887	887	887	887	574	645	668	191.7842	194.6304	217.6536	161.7932	172.7235	194.2113	0.7752	0.5133	0.5158	0.002162	0.002194	0.002454	0.2204	0.2515	0.2437	0.006	0.044	0.024	0.2694	0.2379	0.2232	0.2683	0.2728	0.2424	0.2311	0.2356	0.2728	0.2886	0.2818	0.292	0.2909	0.1567	0.2694	0.2638	0.3439	0.2401	0.239	0.1612	0.2492
chr1	62800001	62900000	62850335	993	993	993	993	619	683	669	176.3158	195.9601	198.6275	174.4773	182.8995	194.502	0.0441	0.2891	0.0906	0.001776	0.001973	0.002	0.2006	0.2146	0.2083	0.0342	0.0655	0.0238	0.3233	0.2326	0.2548	0.1893	0.2075	0.2306	0.1057	0.2558	0.1279	0.2447	0.2296	0.1863	0.2024	0.2276	0.141	0.2397	0.2296	0.1732	0.1712	0.14	0.2367
chr1	62900001	63000000	62950281	1074	1074	1074	1074	703	737	787	186.0947	201.1196	243.2614	198.1543	197.3601	228.8088	-0.2547	0.0771	0.2701	0.001733	0.001873	0.002265	0.1867	0.2184	0.2268	0.0178	0.0456	0.0467	0.2803	0.2086	0.1406	0.1983	0.2784	0.3054	0.1676	0.2076	0.2486	0.175	0.2076	0.2272	0.1536	0.1555	0.1611	0.2514	0.2011	0.243	0.2374	0.2421	0.2402
chr1	63000001	63100000	63050808	1047	1047	1047	1047	701	756	769	225.2	208.2138	239.3922	197.5906	202.448	223.5756	0.5847	0.1153	0.3025	0.002151	0.001989	0.002286	0.2115	0.2385	0.2397	0.0109	0.0371	0.058	0.2665	0.319	0.1948	0.2092	0.2436	0.2569	0.1127	0.1585	0.2627	0.2636	0.2302	0.2541	0.0917	0.235	0.2378	0.1337	0.1968	0.2951	0.2159	0.319	0.2397
chr1	63100001	63200000	63148107	852	852	852	852	514	573	600	162.4632	162.9493	173.5621	144.881	153.4428	174.4413	0.5073	0.2506	-0.0215	0.001907	0.001913	0.002037	0.2003	0.2203	0.2259	0.0241	0.0568	0.0676	0.2148	0.2711	0.2923	0.1221	0.2312	0.2887	0.23	0.1655	0.2793	0.189	0.2031	0.1455	0.1103	0.189	0.2031	0.2559	0.1995	0.2324	0.1831	0.1549	0.1972
chr1	63200001	63300000	63250570	820	820	820	820	543	606	589	188.0368	193.2754	201.5033	153.0552	162.2798	171.2432	0.9556	0.7728	0.7549	0.002293	0.002357	0.002457	0.2342	0.2427	0.2425	0.0037	0.011	0.0036	0.1841	0.2378	0.2232	0.272	0.2659	0.2415	0.2659	0.1476	0.2195	0.3537	0.2866	0.211	0.272	0.2585	0.2463	0.3037	0.2573	0.2829	0.1683	0.2439	0.272
chr1	63300001	63400000	63351625	1273	1273	1273	1273	880	967	1020	313.3211	316.0906	347.7124	248.0453	258.9514	296.5502	1.102	0.8942	0.7381	0.002461	0.002483	0.002731	0.2524	0.2782	0.2738	0.0104	0.0354	0.0246	0.3009	0.2584	0.1736	0.2286	0.3464	0.3496	0.2985	0.161	0.3174	0.3346	0.2828	0.22	0.2702	0.1634	0.2797	0.3449	0.3126	0.3723	0.2349	0.2451	0.2734
chr1	63400001	63500000	63447883	993	993	993	993	542	604	670	155.6842	151.8043	194.4837	152.7733	161.7442	194.7928	0.0797	-0.2487	-0.0068	0.001568	0.001529	0.001959	0.1594	0.1901	0.1899	0.0148	0.0388	0.0434	0.1732	0.2326	0.1772	0.1219	0.1833	0.2709	0.2135	0.1168	0.1772	0.1722	0.1883	0.1722	0.1853	0.1158	0.1893	0.1752	0.1782	0.2377	0.1974	0.1742	0.1974
chr1	63500001	63600000	63550935	648	648	648	648	375	440	396	96.2579	108.2572	110.7516	105.7011	117.8269	115.1313	-0.3729	-0.3281	-0.1622	0.001485	0.001671	0.001709	0.1657	0.1844	0.1823	0.0247	0.0734	0.0381	0.2315	0.196	0.2006	0.1543	0.1713	0.1528	0.1821	0.1759	0.179	0.0694	0.1975	0.1389	0.1019	0.2253	0.1312	0.2392	0.1451	0.2392	0.1898	0.1281	0.1929
chr1	63600001	63700000	63657920	723	723	723	723	389	443	490	102.2421	101.9275	142.7124	109.6473	118.6303	142.4604	-0.2819	-0.5689	0.0076	0.001414	0.00141	0.001974	0.144	0.1871	0.1862	0.0099	0.0512	0.0492	0.1992	0.1438	0.1425	0.1853	0.249	0.2808	0.1826	0.1438	0.1729	0.1508	0.1757	0.1397	0.1148	0.1535	0.1397	0.1895	0.2794	0.1826	0.1397	0.1618	0.2019
chr1	63700001	63800000	63741518	930	930	930	930	601	643	711	195.4105	193.0362	231	169.4036	172.188	206.7129	0.6421	0.49	0.5022	0.002101	0.002076	0.002484	0.2136	0.2589	0.2437	0.0115	0.0623	0.0339	0.286	0.1968	0.1634	0.2226	0.2785	0.2903	0.257	0.2398	0.2419	0.2828	0.1989	0.0656	0.1957	0.2677	0.1355	0.2634	0.2634	0.2473	0.2828	0.2441	0.2376
chr1	63800001	63900000	63847131	1049	1049	1049	1049	695	756	819	239.3579	219.6123	283.7124	195.8994	202.448	238.1124	0.9283	0.3433	0.8189	0.002282	0.002094	0.002705	0.2406	0.2709	0.2604	0.0483	0.0427	0.0419	0.3432	0.2431	0.1354	0.2774	0.3184	0.326	0.2955	0.2793	0.367	0.2297	0.1992	0.3327	0.2469	0.2212	0.3146	0.2154	0.3432	0.3394	0.1935	0.2173	0.1859
chr1	63900001	64000000	63944516	925	925	925	925	505	597	636	148.8316	151.3478	179.8235	142.3442	159.8697	184.9078	0.1905	-0.2157	-0.1175	0.001609	0.001636	0.001944	0.1632	0.1951	0.1895	0.003	0.0482	0.0288	0.2216	0.1665	0.1751	0.2184	0.2432	0.1903	0.2184	0.2043	0.1978	0.2195	0.2389	0.1676	0.2022	0.1881	0.1632	0.2184	0.1946	0.2768	0.1957	0.16	0.1578
chr1	64000001	64100000	64052352	689	689	689	689	396	444	432	105.7211	110.192	123.6209	111.6204	118.8981	125.5977	-0.2206	-0.2959	-0.0671	0.001534	0.001599	0.001794	0.16	0.1847	0.1799	0.0107	0.0535	0.0297	0.2134	0.2177	0.0987	0.2046	0.1988	0.164	0.1814	0.1495	0.2293	0.2017	0.1916	0.1161	0.1814	0.1713	0.18	0.2221	0.2163	0.2177	0.1161	0.1684	0.0406
chr1	64100001	64200000	64154394	758	758	758	758	417	490	499	98.7158	117.9275	139.915	117.5396	131.2163	145.077	-0.6688	-0.4094	-0.1519	0.001302	0.001556	0.001846	0.1454	0.1797	0.1839	0.0086	0.0681	0.0397	0.1741	0.2454	0.219	0.1029	0.186	0.2256	0.1095	0.1966	0.1425	0.1544	0.1214	0.2045	0.1662	0.2546	0.1108	0.1873	0.2612	0.2084	0.2559	0.1332	0.0976
chr1	64200001	64300000	64249840	927	927	927	927	626	654	653	202.9737	203.308	189.9412	176.4504	175.1336	189.8503	0.6288	0.6511	0.002	0.00219	0.002193	0.002049	0.2214	0.2376	0.229	0.0052	0.0584	0.0382	0.2244	0.2794	0.2913	0.3387	0.2201	0.1866	0.2168	0.178	0.302	0.3991	0.2255	0.3085	0.2157	0.1888	0.2632	0.2104	0.2179	0.192	0.2287	0.2244	0.2729
chr1	64300001	64400000	64345981	811	811	811	811	496	588	560	142.6368	178.6413	180.1111	139.8073	157.4596	162.8119	0.0846	0.5443	0.4538	0.001759	0.002203	0.002221	0.223	0.2453	0.2378	0.0594	0.1071	0.0363	0.2392	0.3107	0.2713	0.1714	0.1899	0.27	0.1381	0.2836	0.2774	0.2503	0.3379	0.1628	0.1911	0.2244	0.2318	0.1356	0.2269	0.3046	0.238	0.1837	0.233
chr1	64400001	64500000	64451324	778	778	778	778	453	492	574	132.3053	151.9746	181.6601	127.6869	131.7519	166.8822	0.1511	0.6205	0.3782	0.001701	0.001953	0.002335	0.2039	0.2519	0.2481	0.0552	0.1138	0.074	0.2404	0.1645	0.0308	0.2545	0.2018	0.3226	0.0257	0.2571	0.1838	0.2853	0.2365	0.1941	0.2314	0.2468	0.1362	0.1864	0.1093	0.3046	0.1812	0.2686	0.2674
chr1	64500001	64600000	64551245	759	759	759	759	401	496	479	104.4105	132.8188	128.5556	113.0297	132.8231	139.2623	-0.3184	-0.0001	-0.3282	0.001376	0.00175	0.001694	0.1672	0.1817	0.1845	0.0339	0.0865	0.0345	0.2213	0.2174	0.0856	0.1397	0.2042	0.2082	0.0922	0.2055	0.2121	0.2055	0.2279	0.1173	0.1818	0.2161	0.1818	0.1976	0.1897	0.2306	0.1858	0.1726	0.224
chr1	64600001	64700000	64652559	988	988	988	988	635	758	766	205.8842	223.3986	238.4183	178.9872	202.9836	222.7034	0.6287	0.4073	0.3017	0.002084	0.002261	0.002413	0.2207	0.2452	0.2417	0.008	0.0445	0.0169	0.3472	0.3036	0.1296	0.2196	0.3866	0.3381	0.2338	0.2126	0.2206	0.3006	0.2783	0.2702	0.2409	0.1852	0.2885	0.3128	0.2561	0.247	0.2318	0.2783	0.2358
chr1	64700001	64800000	64744585	972	972	972	972	647	711	759	212.0053	241.5543	241.6536	182.3696	190.3976	220.6682	0.6799	1.0878	0.4066	0.002181	0.002485	0.002486	0.2371	0.2545	0.2606	0.0081	0.0445	0.0237	0.2942	0.2963	0.251	0.2551	0.2551	0.25	0.3189	0.2973	0.2716	0.3097	0.3169	0.3086	0.2613	0.3858	0.18	0.2675	0.3272	0.3488	0.2757	0.1481	0.3519
chr1	64800001	64900000	64853245	1102	1102	1102	1102	728	772	896	234.9053	259.6449	296.0784	205.2011	206.7327	260.499	0.6058	1.0365	0.5842	0.002132	0.002356	0.002687	0.2289	0.2678	0.2666	0.01	0.0544	0.0282	0.2858	0.2813	0.2405	0.294	0.3258	0.3131	0.2849	0.3321	0.0563	0.2777	0.3575	0.2759	0.265	0.2223	0.2241	0.2468	0.2904	0.2377	0.3376	0.177	0.2532
chr1	64900001	65000000	64948397	1553	1553	1553	1553	1055	1244	1268	386.0737	411.4348	456.9804	297.3724	333.1288	368.6526	1.2496	0.9531	1.0254	0.002486	0.002649	0.002943	0.2638	0.3225	0.3214	0.0138	0.0882	0.0703	0.2344	0.3979	0.3445	0.197	0.3284	0.3187	0.322	0.2543	0.1539	0.2962	0.2563	0.3335	0.2627	0.3799	0.3001	0.1661	0.2318	0.2936	0.3239	0.3226	0.3406
chr1	65000001	65100000	65043899	1115	1115	1115	1115	568	708	849	147.9526	173.9674	282.098	160.1019	189.5942	246.8344	-0.3173	-0.3337	0.6109	0.001327	0.00156	0.00253	0.1507	0.2496	0.2476	0.0216	0.1329	0.0986	0.2269	0.1291	0.1498	0.1291	0.2099	0.2709	0.07	0.2126	0.165	0.1937	0.1973	0.13	0.1946	0.1444	0.1596	0.191	0.2996	0.2897	0.1372	0.1148	0.1901
chr1	65100001	65200000	65147000	871	871	871	871	511	566	616	148.7737	149.3587	197.634	144.0354	151.5682	179.0931	0.1375	-0.059	0.4423	0.001708	0.001715	0.002269	0.1741	0.2386	0.2354	0.0087	0.0934	0.0851	0.1848	0.1745	0.1137	0.1768	0.2664	0.2675	0.1642	0.2905	0.2365	0.1366	0.2135	0.147	0.1848	0.1584	0.2411	0.2193	0.2962	0.2296	0.2135	0.1481	0.1734
chr1	65200001	65300000	65251584	1258	1258	1258	1258	838	979	949	274.7947	298.1486	320.3007	236.2067	262.1649	275.908	0.684	0.5562	0.6882	0.002184	0.00237	0.002546	0.2345	0.2736	0.2675	0.0148	0.0746	0.0427	0.2663	0.3084	0.2591	0.2401	0.2536	0.2687	0.3108	0.2122	0.2377	0.2671	0.2949	0.2552	0.2329	0.2146	0.2854	0.3386	0.3251	0.3394	0.2893	0.1653	0.337
chr1	65300001	65400000	65346145	1112	1112	1112	1112	797	847	838	256.8895	268.9457	263.4706	224.6501	226.8168	243.6363	0.6008	0.7524	0.3481	0.00231	0.002419	0.002369	0.2458	0.2603	0.2495	0.0197	0.0546	0.0208	0.286	0.2878	0.2662	0.1151	0.2779	0.2536	0.286	0.2707	0.2356	0.3354	0.286	0.2995	0.3129	0.1835	0.1727	0.2716	0.2635	0.321	0.2626	0.2752	0.2563
chr1	65400001	65500000	65452375	1035	1035	1035	1035	665	791	744	216.2947	238.9964	236.1111	187.4433	211.8206	216.3072	0.644	0.5196	0.3914	0.00209	0.002309	0.002281	0.2304	0.2419	0.2396	0.0234	0.0521	0.0216	0.2599	0.2831	0.2126	0.2232	0.2155	0.2657	0.2899	0.0715	0.3208	0.2589	0.2879	0.228	0.3043	0.2773	0.2493	0.3179	0.2329	0.2435	0.3005	0.1826	0.3266
chr1	65500001	65600000	65549912	872	872	872	872	588	652	658	178.6947	201.0109	193.0261	165.7393	174.598	191.304	0.3269	0.6123	0.0385	0.002049	0.002305	0.002214	0.2222	0.239	0.2434	0.0104	0.0586	0.0372	0.3131	0.2844	0.2833	0.1583	0.2213	0.2511	0.2569	0.2317	0.1881	0.2844	0.2122	0.2282	0.3601	0.2477	0.2041	0.289	0.2408	0.2844	0.2947	0.2099	0.2729
chr1	65600001	65700000	65649557	802	802	802	802	535	561	570	173.3368	162.4819	169.3464	150.8002	150.2293	165.7192	0.6248	0.3299	0.0935	0.002161	0.002026	0.002112	0.2182	0.2352	0.2233	0.0211	0.0491	0.0385	0.2219	0.2531	0.192	0.2419	0.1858	0.2307	0.2643	0.2444	0.2444	0.1621	0.1297	0.1696	0.1658	0.2182	0.2756	0.2855	0.2469	0.2319	0.2519	0.2693	0.2157
chr1	65700001	65800000	65749376	1170	1170	1170	1170	795	875	837	251.2	265.0362	267.1176	224.0863	234.3149	243.3456	0.5065	0.5312	0.4177	0.002147	0.002265	0.002283	0.2224	0.2535	0.248	0.0041	0.069	0.0436	0.2556	0.3094	0.2966	0.2906	0.2872	0.3248	0.2872	0.3103	0.2504	0.1368	0.1513	0.3274	0.2402	0.3282	0.2188	0.3812	0.2667	0.2376	0.2342	0.2	0.2308
chr1	65800001	65900000	65850244	855	855	855	855	564	640	656	200.4684	210.2609	228.732	158.9745	171.3846	190.7225	1.0915	0.918	0.8516	0.002345	0.002459	0.002675	0.2405	0.2754	0.2782	0.0007	0.0475	0.0405	0.3825	0.2749	0.2854	0.2947	0.2456	0.3778	0.3287	0.2842	0.2363	0.255	0.2819	0.1813	0.062	0.2538	0.1345	0.1579	0.262	0.3427	0.3228	0.0468	0.2936
chr1	65900001	66000000	65946789	824	824	824	824	479	584	610	141.7789	157.9239	187.4052	135.0155	156.3884	177.3487	0.2093	0.0397	0.2423	0.001721	0.001917	0.002274	0.1797	0.2275	0.2296	-0.006	0.067	0.0463	0.2051	0.335	0.199	0.1687	0.2779	0.2209	0.182	0.2002	0.165	0.1456	0.2124	0.233	0.1444	0.2694	0.1966	0.1711	0.2015	0.2803	0.21	0.0825	0.2439
chr1	66000001	66100000	66044818	974	974	974	974	701	732	678	238.7263	230.4783	228.2941	197.5906	196.0211	197.1187	0.8712	0.7118	0.6759	0.002451	0.002366	0.002344	0.2446	0.2428	0.2386	0.0079	0.0064	0.0066	0.229	0.346	0.2474	0.232	0.2423	0.2392	0.383	0.3758	0.2228	0.3429	0.3101	0.2454	0.3193	0.2515	0.1971	0.2906	0.2844	0.2433	0.3255	0.2834	0.3172
chr1	66100001	66200000	66148580	797	797	797	797	530	611	538	174.4947	171.0326	171.281	149.3909	163.6187	156.4157	0.7025	0.1834	0.4058	0.002189	0.002146	0.002149	0.2179	0.2269	0.2195	0.0025	0.0231	0.0109	0.3074	0.3112	0.1656	0.2258	0.2183	0.2497	0.2974	0.2409	0.2108	0.3338	0.335	0.2597	0.2409	0.2597	0.2811	0.3099	0.2447	0.2949	0.2585	0.2723	0.2509
chr1	66200001	66300000	66251629	869	869	869	869	615	650	660	216.7842	204.692	206.4902	173.3498	174.0625	191.8854	1.0481	0.7122	0.3253	0.002495	0.002355	0.002376	0.2453	0.262	0.2441	0.0059	0.0374	0.0157	0.1795	0.2348	0.2117	0.2382	0.2359	0.2094	0.3429	0.2129	0.359	0.3464	0.4177	0.2301	0.2785	0.2704	0.2785	0.2773	0.2255	0.2014	0.2762	0.2716	0.2152
chr1	66300001	66400000	66349622	794	794	794	794	581	602	613	197.1158	193.8877	214.1634	163.7662	161.2086	178.2209	0.8517	0.8202	0.8616	0.002483	0.002442	0.002697	0.2451	0.2784	0.273	-0.0023	0.0371	0.0306	0.3262	0.3463	0.1688	0.3098	0.2922	0.3741	0.3715	0.2557	0.3073	0.3589	0.3224	0.2406	0.2469	0.3199	0.194	0.3338	0.199	0.2607	0.3174	0.2191	0.2506
chr1	66400001	66500000	66448523	592	592	592	592	376	397	379	106.9632	114.058	90.8431	105.983	106.312	110.1888	0.0386	0.2942	-0.7485	0.001807	0.001927	0.001535	0.1874	0.1782	0.186	0.0021	0.0327	0.0357	0.2584	0.2669	0.1976	0.1605	0.2416	0.1503	0.2365	0.1706	0.25	0.2196	0.2669	0.2179	0.152	0.2905	0.2027	0.2078	0.1774	0.228	0.2568	0.2517	0.2061
chr1	66500001	66600000	66550749	646	646	646	646	437	471	466	156.0158	154.1159	155.5948	123.177	126.1283	135.4827	1.1136	0.8969	0.6335	0.002415	0.002386	0.002409	0.2419	0.263	0.2537	0.0039	0.0442	0.0285	0.3189	0.2399	0.3622	0.1873	0.2724	0.2709	0.2972	0.2307	0.2415	0.3885	0.3529	0.1811	0.1347	0.3467	0.2276	0.3297	0.3235	0.2988	0.1827	0.3498	0.3282
chr1	66600001	66700000	66646989	510	510	510	510	340	367	321	107.1053	104.5616	104.2418	95.8357	98.2783	93.3261	0.4905	0.258	0.4982	0.0021	0.00205	0.002044	0.211	0.2379	0.2279	0.0085	0.0705	0.0537	0.2824	0.3176	0.2294	0.2588	0.2667	0.2039	0.1588	0.2961	0.302	0.2784	0.2098	0.2039	0.2373	0.2686	0.2255	0.3078	0.2863	0.198	0.2725	0.2745	0.2255
chr1	66700001	66800000	66759106	581	581	581	581	360	404	367	123.0895	125.7536	102.7451	101.4731	108.1865	106.6999	0.8888	0.6557	-0.158	0.002119	0.002164	0.001768	0.2106	0.2401	0.2385	-0.0085	0.1072	0.0953	0.3632	0.2083	0.2134	0.2806	0.2238	0.2255	0.346	0.2048	0.2306	0.3167	0.1962	0.2014	0.1377	0.3098	0.2169	0.3528	0.2151	0.2651	0.2754	0.1532	0.2117
chr1	66800001	66900000	66849012	648	648	648	648	381	468	470	102.1842	107.4565	157.1765	107.3923	125.325	136.6457	-0.2024	-0.5762	0.6413	0.001577	0.001658	0.002426	0.1598	0.2411	0.2392	-0.0061	0.0958	0.0811	0.1142	0.213	0.1296	0.2469	0.267	0.3549	0.2052	0.1836	0.3241	0.0895	0.304	0.2361	0.1682	0.0926	0.2423	0.1574	0.284	0.2716	0.1034	0.0648	0.2207
chr1	66900001	67000000	66951410	835	835	835	835	551	621	594	166.0053	196.1014	193.5752	155.3102	166.2966	172.6969	0.2879	0.7253	0.5165	0.001988	0.002349	0.002318	0.222	0.2391	0.2428	0.0118	0.0537	0.02	0.3689	0.3114	0.2635	0.2096	0.2587	0.218	0.091	0.2587	0.3389	0.2263	0.3305	0.2898	0.2383	0.2467	0.2982	0.3162	0.3042	0.3353	0.1006	0.2647	0.2431
chr1	67000001	67100000	67051452	811	811	811	811	571	583	593	192.1211	198.2609	215.4052	160.9475	156.1206	172.4061	0.81	1.092	1.0654	0.002369	0.002445	0.002656	0.2495	0.2681	0.2672	0.0183	0.0333	0.0234	0.3637	0.275	0.3107	0.3637	0.2626	0.3625	0.1147	0.3366	0.2873	0.2651	0.2035	0.2145	0.2774	0.3687	0.1961	0.3428	0.3033	0.2725	0.1961	0.3637	0.3699
chr1	67100001	67200000	67154919	841	841	841	841	575	640	590	188.7789	206.3804	192.634	162.075	171.3846	171.5339	0.689	0.8264	0.5255	0.002245	0.002454	0.002291	0.2397	0.2506	0.2576	0.0101	0.051	0.041	0.3805	0.3603	0.2961	0.2021	0.2521	0.2521	0.3044	0.2747	0.3139	0.22	0.1249	0.3175	0.3662	0.2878	0.2961	0.1724	0.1712	0.3317	0.3068	0.2069	0.308
chr1	67200001	67300000	67253061	873	873	873	873	645	664	686	205.3737	221.6196	233.6144	181.8059	177.8115	199.4445	0.5423	0.9972	0.7322	0.002353	0.002539	0.002676	0.2473	0.3073	0.299	0.0056	0.1025	0.0689	0.315	0.2864	0.2383	0.2543	0.3757	0.3906	0.2405	0.3207	0.3013	0.3643	0.1615	0.2852	0.4158	0.3356	0.3242	0.3459	0.3058	0.3688	0.3929	0.2864	0.3368
chr1	67300001	67400000	67346804	770	770	770	770	598	625	618	218.9632	224.7971	233.2549	168.558	167.3678	179.6745	1.2507	1.3886	1.2741	0.002844	0.002919	0.003029	0.2952	0.3131	0.3044	0.0123	0.0328	0.0117	0.2623	0.3961	0.3377	0.3143	0.3792	0.4078	0.387	0.4078	0.3714	0.361	0.1481	0.3662	0.3961	0.3532	0.339	0.4519	0.3494	0.387	0.4403	0.2494	0.3831
chr1	67400001	67500000	67449663	938	938	938	938	701	734	732	186.2421	221.692	246.7908	197.5906	196.5567	212.8184	-0.2404	0.5178	0.6824	0.001986	0.002363	0.002631	0.2258	0.247	0.2558	0.0189	0.035	0.0122	0.3305	0.2804	0.2761	0.0906	0.2345	0.4787	0.2964	0.3433	0.2303	0.3049	0.1141	0.193	0.2953	0.2303	0.3369	0.3017	0.2399	0.3891	0.2708	0.2015	0.2271
chr1	67500001	67600000	67549213	1054	1054	1054	1054	717	816	788	217.1158	256.4094	264.3529	202.1005	218.5153	229.0996	0.3109	0.7024	0.6579	0.00206	0.002433	0.002508	0.2362	0.2488	0.2518	0.0252	0.044	0.0096	0.24	0.3292	0.2808	0.1518	0.3359	0.222	0.1044	0.3624	0.1622	0.314	0.1784	0.1822	0.2486	0.2315	0.3055	0.1784	0.1945	0.2562	0.1831	0.2011	0.3472
chr1	67600001	67700000	67646137	978	978	978	978	714	765	657	242.3579	245.1522	204.9281	201.2549	204.8581	191.0132	0.8547	0.7965	0.3113	0.002478	0.002507	0.002095	0.274	0.3002	0.2471	0.048	0.1375	0.0353	0.3773	0.2975	0.2393	0.4131	0.2546	0.2628	0.0961	0.3098	0.2229	0.3027	0.2965	0.3732	0.2638	0.3446	0.2444	0.2853	0.2485	0.2699	0.227	0.3016	0.3231
chr1	67700001	67800000	67750179	747	747	747	747	582	615	550	196.2947	215.7717	213.9281	164.0481	164.6899	159.9045	0.8221	1.2551	1.4429	0.002628	0.002889	0.002864	0.286	0.2892	0.2912	0.0183	0.0266	0.0062	0.3869	0.324	0.4056	0.3963	0.2088	0.4391	0.1821	0.3561	0.324	0.3213	0.3414	0.3869	0.3681	0.2985	0.3494	0.3655	0.3788	0.4431	0.3708	0.2343	0.2129
chr1	67800001	67900000	67849475	803	803	803	803	536	639	568	173.7105	187.4022	180.7647	151.0821	171.1168	165.1378	0.6262	0.3852	0.4042	0.002163	0.002334	0.002251	0.2276	0.2551	0.2551	0.0061	0.074	0.0534	0.208	0.279	0.2939	0.1196	0.3337	0.2055	0.3051	0.2354	0.2976	0.3014	0.269	0.2777	0.2491	0.335	0.2715	0.3375	0.259	0.2814	0.3076	0.2864	0.1756
chr1	67900001	68000000	67954201	976	976	976	976	710	752	768	267.2947	252.8659	283.2549	200.1274	201.3769	223.2849	1.4046	1.0354	1.1483	0.002739	0.002591	0.002902	0.2642	0.3207	0.309	-0.0043	0.0657	0.0595	0.2172	0.2305	0.2111	0.1434	0.3371	0.2982	0.3586	0.2428	0.2613	0.5174	0.3791	0.1527	0.1434	0.3781	0.2244	0.335	0.3381	0.3135	0.3934	0.4385	0.3689
chr1	68000001	68100000	68041718	1030	1030	1030	1030	523	603	818	163.5105	169.971	241.7712	147.4178	161.4764	237.8216	0.4563	0.2129	0.071	0.001587	0.00165	0.002347	0.1625	0.2148	0.217	0.002	0.0453	0.0423	0.0981	0.2194	0.1893	0.1951	0.2971	0.3	0.1738	0.2709	0.099	0.2544	0.2417	0.2039	0.0874	0.1913	0.1476	0.1864	0.2282	0.2417	0.2359	0.2087	0.2971
chr1	68100001	68200000	68150320	608	608	608	608	347	394	442	100.9053	115.558	131.2549	97.8088	105.5086	128.5051	0.1321	0.3846	0.0913	0.00166	0.001901	0.002159	0.1819	0.2574	0.2384	0.0109	0.1522	0.0812	0.0724	0.2582	0.2549	0.2845	0.2549	0.2911	0.1464	0.2418	0.2714	0.2138	0.2385	0.2155	0.1431	0.0905	0.2023	0.1332	0.2253	0.2105	0.2961	0.199	0.2286
chr1	68200001	68300000	68244765	743	743	743	743	421	433	508	106.8842	111.8986	136.5359	118.6671	115.9524	147.6936	-0.4147	-0.1412	-0.3225	0.001439	0.001506	0.001838	0.1474	0.1771	0.1779	0.0008	0.0401	0.0315	0.1117	0.1952	0.1602	0.1507	0.1857	0.1548	0.1615	0.144	0.2355	0.2046	0.175	0.2342	0.1884	0.1817	0.1454	0.1682	0.2611	0.1911	0.2005	0.1454	0.2328
chr1	68300001	68400000	68350761	468	468	468	468	260	314	254	67.5789	74.4819	60.6144	73.2861	84.0856	73.8468	-0.3242	-0.4605	-0.7619	0.001444	0.001591	0.001295	0.1548	0.1451	0.1508	0.0099	0.0295	0.0217	0.0897	0.1581	0.1987	0.1538	0.109	0.1816	0.0791	0.1496	0.2436	0.1603	0.1795	0.1731	0.1774	0.2372	0.1111	0.1474	0.0534	0.1667	0.1752	0.203	0.1047
chr1	68400001	68500000	68446428	561	561	561	561	342	395	365	113.1632	117.6413	107.183	96.3994	105.7764	106.1185	0.7254	0.4529	0.0428	0.002017	0.002097	0.001911	0.2047	0.2163	0.2124	-0.0026	0.0494	0.0289	0.139	0.3173	0.3119	0.287	0.2103	0.262	0.221	0.2353	0.2816	0.2745	0.2674	0.2709	0.1979	0.2709	0.3244	0.1961	0.2406	0.2424	0.2299	0.287	0.2727
chr1	68500001	68600000	68552345	756	756	756	756	472	547	546	160.0316	168.4275	175.8301	133.0425	146.4803	158.7416	0.8477	0.606	0.4597	0.002117	0.002228	0.002326	0.2188	0.2359	0.2405	0.0037	0.0309	0.0275	0.1481	0.2487	0.2619	0.2672	0.2262	0.2315	0.2844	0.2606	0.2341	0.2553	0.1746	0.2434	0.2791	0.3161	0.2183	0.3333	0.3307	0.2619	0.3624	0.2077	0.2407
chr1	68600001	68700000	68652127	837	837	837	837	535	619	619	173.5	192.8116	195.915	150.8002	165.761	179.9653	0.6293	0.6604	0.3787	0.002073	0.002304	0.002341	0.2253	0.2493	0.2475	0.0148	0.0625	0.0321	0.2425	0.2593	0.3178	0.1995	0.2676	0.3178	0.2832	0.2652	0.3226	0.2616	0.2378	0.2736	0.2808	0.2605	0.2891	0.2545	0.2963	0.2784	0.2843	0.1422	0.2748
chr1	68700001	68800000	68759195	970	970	970	970	653	745	800	208.5895	229.8514	269.2288	184.0609	199.5024	232.5884	0.5576	0.616	0.6736	0.00215	0.00237	0.002776	0.2341	0.2723	0.2668	0.0178	0.0517	0.0185	0.3	0.3041	0.2804	0.2196	0.3557	0.366	0.2536	0.2918	0.2773	0.2629	0.1732	0.1918	0.2144	0.2887	0.3155	0.3289	0.2979	0.3196	0.3072	0.1742	0.2155
chr1	68800001	68900000	68850318	569	569	569	569	311	502	431	99.3053	150.779	128.7516	87.6614	134.4298	125.307	0.5537	0.4917	0.1173	0.001745	0.00265	0.002263	0.2295	0.3274	0.3161	0.0215	0.2463	0.1246	0.283	0.2496	0.3937	0.2742	0.3937	0.2127	0.2179	0.3919	0.2056	0.2355	0.2847	0.239	0.2232	0.2478	0.5237	0.2337	0.3638	0.1828	0.2654	0.2091	0.2355
chr1	68900001	69000000	68945863	746	746	746	746	475	546	567	150.5421	152.9275	187.3399	133.8881	146.2125	164.847	0.5198	0.1858	0.5828	0.002018	0.00205	0.002511	0.2025	0.2523	0.253	-0.0023	0.0555	0.0528	0.2426	0.2239	0.2855	0.1971	0.3753	0.2641	0.2882	0.2212	0.366	0.2547	0.2721	0.1877	0.1046	0.2386	0.1743	0.2601	0.2976	0.2038	0.2574	0.13	0.2091
chr1	69000001	69100000	69053940	874	874	874	874	559	625	635	178.8316	171.8551	173.7451	157.5651	167.3678	184.617	0.5644	0.1085	-0.2516	0.002046	0.001966	0.001988	0.1977	0.2116	0.2043	-0.0074	0.0246	0.0164	0.2265	0.2986	0.1648	0.2288	0.2986	0.2471	0.1865	0.1751	0.2449	0.1751	0.2426	0.2895	0.111	0.1922	0.2128	0.2117	0.1922	0.27	0.246	0.2963	0.2059
chr1	69100001	69200000	69147470	638	638	638	638	410	466	387	136.5737	129.4348	109.7516	115.5665	124.7894	112.5146	0.759	0.1504	-0.1047	0.002141	0.002029	0.00172	0.2073	0.2064	0.192	-0.003	0.0339	0.0118	0.2273	0.2837	0.127	0.279	0.2304	0.1818	0.1865	0.2273	0.2445	0.2445	0.2022	0.2774	0.1614	0.2476	0.185	0.2508	0.21	0.2085	0.2915	0.2727	0.2931
chr1	69200001	69300000	69247684	794	794	794	794	576	649	615	206.0789	220.5906	220.3595	162.3569	173.7947	178.8023	1.1262	1.0898	0.993	0.002595	0.002778	0.002775	0.2644	0.2742	0.2807	-0.0081	0.0107	0.0053	0.3174	0.33	0.2884	0.2695	0.3262	0.3904	0.3665	0.3615	0.3111	0.2796	0.3489	0.3778	0.4005	0.3942	0.3312	0.267	0.3388	0.3312	0.3363	0.2594	0.4169
chr1	69300001	69400000	69346897	854	854	854	854	540	669	665	187.3316	194.0543	222.4379	152.2096	179.1504	193.3391	0.9647	0.3367	0.6432	0.002194	0.002272	0.002605	0.2214	0.2577	0.2563	-0.0044	0.0368	0.0253	0.2459	0.2529	0.2108	0.2693	0.3126	0.3712	0.322	0.3595	0.3349	0.3337	0.3326	0.2436	0.2377	0.2646	0.2553	0.2108	0.3197	0.3056	0.2728	0.2927	0.2482
chr1	69400001	69500000	69450484	856	856	856	856	588	662	604	212.1526	207.1993	201.9608	165.7393	177.2759	175.6042	1.1712	0.6832	0.6412	0.002478	0.002421	0.002359	0.2505	0.2647	0.2656	0.0113	0.046	0.0528	0.2126	0.2991	0.2734	0.3224	0.2652	0.2944	0.3084	0.3551	0.3178	0.3879	0.3143	0.3294	0.2407	0.3131	0.4416	0.3318	0.2687	0.3131	0.3037	0.2909	0.3657
chr1	69500001	69600000	69552507	785	785	785	785	583	620	608	184.8684	193.0471	225.1895	164.33	166.0288	176.7672	0.5227	0.6585	1.1703	0.002355	0.002459	0.002869	0.2508	0.2927	0.2909	0.0208	0.0585	0.0446	0.2726	0.3427	0.3019	0.3108	0.2879	0.3732	0.1822	0.2701	0.335	0.3159	0.3045	0.3236	0.3032	0.3643	0.1771	0.265	0.3885	0.3592	0.2586	0.3516	0.2777
chr1	69600001	69700000	69657188	1003	1003	1003	1003	720	783	745	211.5684	246.0942	252.4118	202.9461	209.6783	216.5979	0.1778	0.7034	0.7068	0.002109	0.002454	0.002517	0.2402	0.2686	0.2615	0.026	0.0767	0.0256	0.3051	0.3011	0.2991	0.1765	0.2891	0.2602	0.1635	0.2463	0.318	0.2552	0.2483	0.323	0.2612	0.3509	0.2612	0.326	0.338	0.2792	0.2393	0.1854	0.2951
chr1	69700001	69800000	69746931	654	654	654	654	410	493	437	126.0474	148.1087	137.3529	115.5665	132.0197	127.0514	0.3787	0.4927	0.3459	0.001927	0.002265	0.0021	0.2193	0.2547	0.243	0.0228	0.1197	0.0535	0.1621	0.2798	0.2661	0.2416	0.2569	0.2309	0.1193	0.2248	0.2034	0.2309	0.3272	0.2691	0.2232	0.3394	0.2339	0.2554	0.2141	0.3196	0.2875	0.1682	0.2676
chr1	69800001	69900000	69852886	783	783	783	783	549	582	615	174.5684	186.0833	199.1503	154.7464	155.8529	178.8023	0.5356	0.7847	0.4862	0.002229	0.002377	0.002543	0.2303	0.285	0.2756	0.0001	0.0908	0.0572	0.3269	0.4342	0.2682	0.3078	0.2682	0.3142	0.3895	0.2439	0.2452	0.2158	0.2963	0.249	0.2682	0.3691	0.2133	0.3729	0.2197	0.3065	0.3538	0.3538	0.341
chr1	69900001	70000000	69953210	747	747	747	747	508	577	536	167.1211	199.8333	185.6928	143.1898	154.5139	155.8342	0.6986	1.1866	0.8182	0.002237	0.002675	0.002486	0.2695	0.2984	0.2756	0.0467	0.1192	0.0329	0.3025	0.3293	0.2945	0.4029	0.2959	0.2892	0.3936	0.1981	0.2999	0.2088	0.4244	0.1914	0.2918	0.3869	0.249	0.4056	0.3548	0.2651	0.3588	0.4203	0.2798
chr1	70000001	70100000	70051436	978	978	978	978	678	773	724	232.5737	247.2428	239.5033	191.1076	207.0004	210.4925	0.9079	0.7873	0.5891	0.002378	0.002528	0.002449	0.2532	0.275	0.2587	0.016	0.0667	0.0195	0.3569	0.273	0.3027	0.2955	0.3231	0.3057	0.2986	0.2802	0.2975	0.3405	0.2536	0.3129	0.32	0.3078	0.3149	0.3384	0.316	0.318	0.2935	0.3006	0.3456
chr1	70100001	70200000	70147552	687	687	687	687	456	518	499	154.5105	168	154.3268	128.5325	138.7144	145.077	0.8444	0.8537	0.2722	0.002249	0.002445	0.002246	0.2363	0.2484	0.2434	0.0033	0.051	0.0184	0.3202	0.294	0.3755	0.3275	0.294	0.2416	0.3246	0.3275	0.2445	0.3348	0.3348	0.3217	0.3421	0.3319	0.3406	0.313	0.2911	0.3188	0.3683	0.3159	0.3624
chr1	70200001	70300000	70252831	720	720	720	720	522	586	555	192.5158	194.7428	192.1569	147.1359	156.924	161.3582	1.2893	0.975	0.8152	0.002674	0.002705	0.002669	0.2747	0.2921	0.2813	0.0108	0.0457	0.023	0.2139	0.2625	0.3556	0.1444	0.2625	0.3083	0.3333	0.2806	0.2958	0.2764	0.3861	0.4	0.3486	0.4556	0.2014	0.4306	0.3097	0.3167	0.2861	0.3361	0.4139
chr1	70300001	70400000	70350198	713	713	713	713	433	538	492	143.5316	166.779	149.183	122.0495	144.0702	143.0419	0.7352	0.6375	0.1833	0.002013	0.002339	0.002092	0.2374	0.2406	0.2379	0.0438	0.081	0.0355	0.2973	0.331	0.345	0.0898	0.2258	0.2791	0.23	0.2623	0.2426	0.216	0.3661	0.2426	0.2903	0.2525	0.2651	0.2763	0.2146	0.2216	0.2805	0.1921	0.2931
chr1	70400001	70500000	70445161	644	644	644	644	407	453	417	119.5895	129.1304	106.268	114.7209	121.3082	121.2367	0.1772	0.2606	-0.5267	0.001857	0.002005	0.00165	0.2026	0.2311	0.2036	0.0244	0.1396	0.0534	0.2112	0.2826	0.2376	0.059	0.1289	0.1817	0.2314	0.1941	0.2345	0.2252	0.2935	0.1724	0.2345	0.2919	0.177	0.2407	0.2174	0.1957	0.2795	0.2189	0.1755
chr1	70500001	70600000	70555600	774	774	774	774	526	587	543	171.7842	179.837	170.4967	148.2634	157.1918	157.8694	0.6632	0.5828	0.3416	0.002219	0.002323	0.002203	0.2313	0.2486	0.2413	0.0091	0.0598	0.032	0.2351	0.2791	0.3333	0.3204	0.2984	0.2778	0.2791	0.3307	0.3605	0.2416	0.3191	0.3191	0.1628	0.3333	0.2377	0.1899	0.2842	0.3036	0.3152	0.3114	0.2584
chr1	70600001	70700000	70650175	851	851	851	851	556	618	641	169.9526	173.9022	199.6405	156.7195	165.4932	186.3615	0.3531	0.2056	0.3045	0.001997	0.002044	0.002346	0.2065	0.2441	0.2384	0.0111	0.06	0.0418	0.3278	0.2562	0.2139	0.2832	0.2327	0.2515	0.1939	0.1645	0.2174	0.3584	0.2926	0.2421	0.1269	0.2738	0.228	0.1234	0.2409	0.2679	0.2526	0.2045	0.2585
chr1	70700001	70800000	70749342	886	886	886	886	595	658	666	169.9789	188.3732	219.8824	167.7124	176.2048	193.6298	0.0565	0.2795	0.5794	0.001918	0.002126	0.002482	0.202	0.2389	0.241	-0.0005	0.0423	0.0228	0.2698	0.316	0.2912	0.2009	0.3352	0.2935	0.1975	0.2449	0.3138	0.2935	0.1975	0.2483	0.2381	0.2619	0.193	0.2596	0.3363	0.2935	0.3115	0.2528	0.2212
chr1	70800001	70900000	70848714	779	779	779	779	468	534	554	145.7	159.2283	170.7059	131.915	142.999	161.0675	0.4366	0.459	0.2556	0.00187	0.002044	0.002191	0.1979	0.2221	0.2202	0.0055	0.0459	0.0196	0.3325	0.208	0.2157	0.3261	0.2118	0.2965	0.1938	0.1399	0.2567	0.2542	0.2221	0.2465	0.1258	0.2721	0.2375	0.2465	0.267	0.2118	0.2015	0.2003	0.2413
chr1	70900001	71000000	70948985	769	769	769	769	478	515	569	149.7842	151.1848	177.5359	134.7337	137.911	165.4285	0.4668	0.3892	0.3126	0.001948	0.001966	0.002309	0.199	0.2364	0.2325	0.0086	0.054	0.0426	0.2549	0.3225	0.1769	0.1873	0.2237	0.2757	0.2926	0.2185	0.2614	0.2523	0.2588	0.2354	0.2653	0.2406	0.156	0.2835	0.2848	0.2913	0.2315	0.2679	0.2237
chr1	71000001	71100000	71051586	745	745	745	745	440	518	513	129.9263	141.6703	156.183	124.0226	138.7144	149.1473	0.1988	0.0862	0.2014	0.001744	0.001902	0.002096	0.1874	0.2265	0.2185	0.014	0.0846	0.045	0.2255	0.1987	0.243	0.2081	0.2067	0.2497	0.1785	0.2067	0.196	0.2309	0.1933	0.2403	0.1436	0.2242	0.2389	0.2966	0.3047	0.2443	0.2497	0.1946	0.1678
chr1	71100001	71200000	71153167	606	606	606	606	323	374	385	107.8211	110.3043	101.7059	91.0439	100.1529	111.9332	0.7684	0.4091	-0.3896	0.001779	0.00182	0.001678	0.1808	0.2268	0.2267	0.0022	0.1375	0.1286	0.198	0.236	0.1815	0.1898	0.1221	0.1799	0.1634	0.2079	0.1568	0.1914	0.2607	0.1997	0.2244	0.1254	0.2393	0.1766	0.1914	0.2129	0.264	0.269	0.1848
chr1	71200001	71300000	71250046	790	790	790	790	546	585	569	185.5895	186.25	184.4902	153.9008	156.6562	165.4285	0.8609	0.7643	0.4922	0.002349	0.002358	0.002335	0.235	0.2571	0.2517	-0.0007	0.0476	0.0352	0.2987	0.2873	0.243	0.2468	0.2949	0.2671	0.2835	0.2709	0.1848	0.2949	0.3709	0.2671	0.3316	0.1013	0.2873	0.1494	0.2582	0.3127	0.3025	0.3506	0.262
chr1	71300001	71400000	71350885	815	815	815	815	503	561	579	143.9842	156.1304	173.3464	141.7804	150.2293	168.3359	0.065	0.1589	0.1271	0.001767	0.001916	0.002127	0.1934	0.2136	0.2086	0.0248	0.0476	0.0159	0.216	0.2356	0.2344	0.2479	0.1681	0.2147	0.2417	0.2356	0.2012	0.1877	0.2515	0.2344	0.1853	0.0552	0.1681	0.1521	0.2344	0.2442	0.1963	0.1521	0.2086
chr1	71400001	71500000	71448001	945	945	945	945	579	702	668	175.4	192.2391	210.3725	163.2025	187.9875	194.2113	0.3126	0.0916	0.3556	0.001856	0.002034	0.002226	0.2002	0.2261	0.2208	0.0146	0.0525	0.018	0.2497	0.2825	0.1799	0.2085	0.2254	0.2593	0.1915	0.2476	0.2116	0.255	0.2148	0.2571	0.2212	0.0709	0.254	0.2286	0.2095	0.236	0.3672	0.254	0.2561
chr1	71500001	71600000	71543063	702	702	702	702	413	460	487	119.4789	133.337	144.0588	116.4121	123.1827	141.5882	0.11	0.3331	0.0745	0.001702	0.001899	0.002052	0.1848	0.2138	0.2132	0.0132	0.0669	0.0383	0.2849	0.188	0.2621	0.0541	0.0584	0.2806	0.2236	0.2407	0.2251	0.2436	0.2208	0.2108	0.2137	0.0527	0.151	0.1282	0.2379	0.1382	0.2023	0.2137	0.208
chr1	71600001	71700000	71653353	733	733	733	733	405	481	489	119.3211	138.0543	138.549	114.1572	128.8062	142.1697	0.1889	0.2902	-0.1087	0.001628	0.001883	0.00189	0.1774	0.2312	0.2233	0.0053	0.1391	0.0844	0.2169	0.2169	0.1978	0.1487	0.1801	0.1787	0.2742	0.2183	0.2046	0.131	0.2715	0.2156	0.2033	0.045	0.1173	0.2115	0.2115	0.2142	0.2933	0.2319	0.1542
chr1	71700001	71800000	71750130	882	882	882	882	542	658	645	186.2842	196.3623	220.6667	152.7733	176.2048	187.5244	0.9171	0.463	0.7552	0.002112	0.002226	0.002502	0.2179	0.2562	0.2539	0.0022	0.0539	0.0361	0.2143	0.2868	0.3129	0.3005	0.305	0.2506	0.2687	0.3277	0.3197	0.1814	0.2347	0.2721	0.3424	0.288	0.1576	0.28	0.3265	0.2902	0.1893	0.2517	0.2234
chr1	71800001	71900000	71848044	740	740	740	740	420	491	474	121.0263	129.9457	137.6078	118.3852	131.4841	137.8086	0.0932	-0.0473	-0.0062	0.001635	0.001756	0.00186	0.1785	0.2124	0.2023	0.0258	0.0996	0.0567	0.1554	0.2649	0.1986	0.2149	0.2257	0.2378	0.2608	0.1581	0.1568	0.2095	0.2365	0.2649	0.1973	0.223	0.2324	0.2405	0.2189	0.2149	0.2014	0.2351	0.2189
chr1	71900001	72000000	71952335	736	736	736	736	468	532	550	140.1105	164.0652	180.4444	131.915	142.4634	159.9045	0.2596	0.6132	0.5486	0.001904	0.002229	0.002452	0.2186	0.2675	0.2588	0.0283	0.1053	0.0507	0.2514	0.284	0.212	0.2446	0.2649	0.2554	0.3478	0.1861	0.2609	0.231	0.2908	0.2636	0.1739	0.2106	0.1114	0.2106	0.2853	0.3207	0.2296	0.1304	0.2283
chr1	72000001	72100000	72050367	787	787	787	787	461	528	556	137.8211	152.3225	167.549	129.9419	141.3923	161.6489	0.2533	0.3126	0.1559	0.001751	0.001935	0.002129	0.1929	0.2305	0.2265	0.0229	0.0882	0.0546	0.2554	0.2325	0.2376	0.2402	0.1779	0.2351	0.141	0.216	0.1957	0.2668	0.249	0.1855	0.2287	0.1741	0.2173	0.2465	0.2147	0.2541	0.2427	0.1779	0.2198
chr1	72100001	72200000	72151386	758	758	758	758	566	584	590	194.2474	196.6522	218.8627	159.5382	156.3884	171.5339	0.9098	1.0416	1.1787	0.002563	0.002594	0.002887	0.2589	0.3073	0.3093	0.002	0.0615	0.0611	0.2493	0.2797	0.2823	0.2955	0.2797	0.3892	0.2639	0.2625	0.31	0.3338	0.3892	0.3272	0.2599	0.3034	0.2058	0.2889	0.3404	0.3549	0.3747	0.2256	0.3496
chr1	72200001	72300000	72247101	723	723	723	723	419	531	473	126.3053	164.6304	128.9804	118.1034	142.1956	137.5179	0.29	0.638	-0.265	0.001747	0.002277	0.001784	0.207	0.2245	0.2225	0.0143	0.1222	0.0451	0.2517	0.3167	0.2365	0.2116	0.1895	0.2172	0.2393	0.1978	0.1715	0.2462	0.4136	0.2559	0.3167	0.2531	0.1508	0.2545	0.1701	0.2808	0.3126	0.1494	0.242
chr1	72300001	72400000	72349944	975	975	975	975	680	763	721	224.7579	242.7935	242.3922	191.6713	204.3226	209.6203	0.7223	0.7625	0.6683	0.002305	0.00249	0.002486	0.2469	0.2757	0.2611	0.0147	0.0719	0.0242	0.1918	0.24	0.2605	0.2164	0.2523	0.2585	0.2503	0.2431	0.2779	0.3528	0.2708	0.3405	0.2605	0.4133	0.0451	0.1087	0.3231	0.3179	0.2379	0.2523	0.319
chr1	72400001	72500000	72448964	811	811	811	811	463	552	562	130.7263	152.4746	156.4902	130.5056	147.8192	163.3933	0.0071	0.1274	-0.1804	0.001612	0.00188	0.00193	0.179	0.2145	0.2119	0.0125	0.0982	0.0535	0.2577	0.2318	0.1961	0.2195	0.2836	0.1788	0.143	0.1282	0.233	0.3009	0.2293	0.1566	0.2663	0.2404	0.0444	0.1258	0.1504	0.2072	0.148	0.0641	0.1776
chr1	72500001	72600000	72548068	719	719	719	719	422	511	533	145.4	158.3551	168.6993	118.949	136.8399	154.962	0.9287	0.6357	0.3786	0.002022	0.002202	0.002346	0.2211	0.2638	0.2563	0.0232	0.0964	0.06	0.2323	0.235	0.2962	0.2378	0.267	0.3074	0.2364	0.2225	0.2837	0.21	0.2823	0.1182	0.2921	0.3672	0.1697	0.2643	0.2142	0.306	0.2003	0.2406	0.3004
chr1	72600001	72700000	72643627	717	717	717	717	440	524	476	130.7632	145.2971	142.1438	124.0226	140.3211	138.3901	0.227	0.1434	0.1158	0.001824	0.002026	0.001982	0.1988	0.2226	0.2253	0.0163	0.0801	0.0585	0.1953	0.1883	0.198	0.2483	0.2204	0.2441	0.1813	0.1967	0.2245	0.1827	0.159	0.0948	0.2078	0.2873	0.2273	0.2078	0.2176	0.1771	0.2859	0.2497	0.1116
chr1	72700001	72800000	72749775	725	725	725	725	371	501	484	118.3789	125.6848	145.4902	104.5736	134.162	140.716	0.5509	-0.2555	0.1448	0.001633	0.001734	0.002007	0.1714	0.215	0.2099	0.0093	0.0855	0.0585	0.2179	0.2	0.1931	0.1338	0.2579	0.211	0.2041	0.1959	0.2317	0.2124	0.2014	0.1931	0.1255	0.2497	0.2152	0.2124	0.1559	0.211	0.1945	0.1462	0.1807
chr1	72800001	72900000	72848729	685	685	685	685	387	414	444	109.3947	110.7065	129.2288	109.0835	110.8644	129.0866	0.0119	-0.0058	0.0047	0.001597	0.001616	0.001887	0.1665	0.2126	0.2142	0.0181	0.102	0.1016	0.1372	0.1796	0.1912	0.1679	0.2175	0.2423	0.2526	0.1606	0.2292	0.1693	0.1912	0.1474	0.1752	0.1051	0.1693	0.073	0.1314	0.2015	0.2029	0.0672	0.1124
chr1	72900001	73000000	72954578	1176	1176	1176	1176	803	801	908	246.5474	206.1486	325.2288	226.3413	214.4985	263.9878	0.3737	-0.1577	0.9922	0.002096	0.001753	0.002766	0.1959	0.2664	0.259	0.009	0.0471	0.0705	0.2951	0.1998	0.1735	0.1777	0.2577	0.3605	0.2534	0.3129	0.1964	0.3248	0.176	0.2611	0.1896	0.1114	0.2279	0.2577	0.324	0.2296	0.0638	0.193	0.1811
chr1	73000001	73100000	73051710	1353	1353	1353	1353	1002	1045	1107	366.7263	363.3696	376.1634	282.4334	279.8389	321.8442	1.2501	1.2098	0.7222	0.00271	0.002686	0.00278	0.2949	0.3215	0.2862	0.0451	0.0805	0.0233	0.3001	0.4265	0.2875	0.2483	0.2203	0.3267	0.2823	0.2816	0.1744	0.1944	0.2816	0.3962	0.2875	0.2934	0.3496	0.4095	0.2121	0.32	0.1929	0.2217	0.2151
chr1	73100001	73200000	73151413	1256	1256	1256	1256	899	969	1037	303.5368	332.0761	340.0915	253.4008	259.487	301.4927	0.8285	1.1336	0.5477	0.002417	0.002644	0.002708	0.2701	0.3336	0.3008	0.033	0.1343	0.0587	0.3575	0.2596	0.2508	0.1951	0.2882	0.1003	0.2906	0.3503	0.4021	0.1616	0.3623	0.1728	0.1576	0.3455	0.3623	0.418	0.3256	0.3185	0.3432	0.1871	0.3272
chr1	73200001	73300000	73251867	1146	1146	1146	1146	693	846	910	204.8842	251.1159	299.6601	195.3356	226.549	264.5693	0.2046	0.4393	0.5673	0.001788	0.002191	0.002615	0.2024	0.2609	0.2607	0.0087	0.0874	0.0414	0.2836	0.2391	0.1824	0.2103	0.2949	0.2749	0.1553	0.2024	0.1614	0.2627	0.3543	0.1213	0.24	0.3272	0.2059	0.2836	0.4014	0.2609	0.3342	0.1937	0.219
chr1	73300001	73400000	73352996	1000	1000	1000	1000	596	680	706	185.2842	199.0507	204.2353	167.9943	182.0961	205.2593	0.4305	0.3769	-0.0213	0.001853	0.001991	0.002042	0.1955	0.2283	0.2284	0.0087	0.0811	0.0625	0.231	0.255	0.209	0.231	0.174	0.203	0.086	0.208	0.221	0.27	0.251	0.186	0.259	0.225	0.217	0.192	0.198	0.262	0.255	0.212	0.153
chr1	73400001	73500000	73455158	1120	1120	1120	1120	755	826	903	256.8263	282.0688	307.366	212.8116	221.1932	262.5342	0.8657	1.1148	0.7304	0.002293	0.002518	0.002744	0.2446	0.2853	0.2882	0.0083	0.0638	0.0459	0.3455	0.3491	0.3562	0.2982	0.3089	0.3062	0.058	0.1911	0.1286	0.2045	0.3312	0.3054	0.0759	0.2821	0.25	0.1232	0.2804	0.3661	0.3446	0.1866	0.2795
chr1	73500001	73600000	73546679	1142	1142	1142	1142	802	873	831	270.3211	261.9601	268.1111	226.0594	233.7793	241.6012	0.8197	0.4884	0.4692	0.002367	0.002294	0.002348	0.2414	0.27	0.257	0.0179	0.0692	0.0513	0.2609	0.2093	0.3476	0.296	0.2382	0.2583	0.2058	0.2504	0.0753	0.2338	0.2828	0.275	0.1401	0.3021	0.2014	0.2618	0.2574	0.2977	0.2811	0.3074	0.3056
chr1	73600001	73700000	73650258	774	774	774	774	477	552	521	128.5211	133.7609	151.3595	134.4518	147.8192	151.4732	-0.1843	-0.3847	-0.0032	0.00166	0.001728	0.001956	0.1712	0.1955	0.1941	0.0054	0.0402	0.0265	0.2222	0.199	0.2145	0.23	0.2003	0.2687	0.0917	0.1576	0.1266	0.1912	0.2455	0.1977	0.2545	0.2054	0.168	0.2519	0.2416	0.1537	0.1873	0.1537	0.2171
chr1	73700001	73800000	73755294	700	700	700	700	416	520	464	125.1263	141.4457	147.3529	117.2578	139.25	134.9013	0.2802	0.0638	0.3939	0.001788	0.002021	0.002105	0.1986	0.2298	0.2421	0.0211	0.085	0.0804	0.1457	0.31	0.1871	0.1771	0.1557	0.29	0.2043	0.2657	0.2971	0.1171	0.2486	0.1414	0.16	0.2057	0.2014	0.25	0.3457	0.3257	0.25	0.1829	0.2229
chr1	73800001	73900000	73851255	1165	1165	1165	1165	767	893	915	257.9579	293.5725	320.3464	216.194	239.1351	266.023	0.8086	0.9223	0.8734	0.002214	0.00252	0.00275	0.2431	0.2808	0.2792	0.0134	0.0634	0.0293	0.1185	0.3193	0.2464	0.218	0.2815	0.2738	0.2764	0.2721	0.2532	0.194	0.4146	0.1185	0.2043	0.2961	0.2009	0.3605	0.2661	0.188	0.2773	0.2403	0.3099
chr1	73900001	74000000	73948856	881	881	881	881	607	663	668	195.4947	209.8696	214.8301	171.0949	177.5437	194.2113	0.5965	0.737	0.4537	0.002219	0.002382	0.002438	0.2397	0.2529	0.2616	0.0208	0.0422	0.0411	0.2463	0.2667	0.3144	0.2645	0.2917	0.1941	0.1941	0.2679	0.1896	0.2872	0.2089	0.2894	0.2656	0.2815	0.2418	0.2588	0.2917	0.3757	0.2838	0.2032	0.2066
chr1	74000001	74100000	74053707	1119	1119	1119	1119	778	864	857	263.7789	274.6522	268.6144	219.2946	231.3692	249.1603	0.8492	0.7579	0.3339	0.002357	0.002454	0.0024	0.2434	0.2525	0.2593	0.006	0.0306	0.033	0.3146	0.2815	0.2779	0.2985	0.2654	0.2699	0.2609	0.277	0.3244	0.319	0.2198	0.2332	0.2735	0.2994	0.294	0.3137	0.2851	0.2493	0.1376	0.2163	0.3003
chr1	74100001	74200000	74153189	1033	1033	1033	1033	737	785	754	273.7053	283.5036	241.6928	207.7379	210.2139	219.2146	1.3291	1.412	0.4384	0.00265	0.002744	0.00234	0.272	0.2658	0.2662	0.0043	0.0323	0.0228	0.3669	0.3136	0.2633	0.2575	0.2381	0.3301	0.3601	0.2556	0.2749	0.3369	0.3437	0.2246	0.3098	0.3688	0.3069	0.0852	0.2633	0.304	0.2836	0.3291	0.3572
chr1	74200001	74300000	74255515	1281	1281	1281	1281	932	978	1049	294.1842	348.0145	383.1438	262.7025	261.8971	304.9815	0.5019	1.3325	1.0965	0.002297	0.002717	0.002991	0.2605	0.3176	0.3101	0.0193	0.0941	0.0419	0.3302	0.3661	0.2654	0.2482	0.3224	0.2233	0.1983	0.3177	0.2631	0.3802	0.2685	0.2248	0.1983	0.3489	0.3357	0.3005	0.3724	0.3302	0.2912	0.3357	0.4153
chr1	74300001	74400000	74353601	896	896	896	896	615	597	639	186.8158	173.1304	182.2353	173.3498	159.8697	185.78	0.3249	0.3356	-0.0815	0.002085	0.001932	0.002034	0.2027	0.2373	0.2248	0.0047	0.0722	0.0631	0.2757	0.2857	0.2701	0.2801	0.2388	0.1462	0.2891	0.221	0.1373	0.2969	0.2132	0.2199	0.2656	0.2411	0.2121	0.3359	0.2355	0.2779	0.1875	0.2132	0.24
chr1	74400001	74500000	74442739	696	696	696	696	336	399	503	98.7842	110.4348	150.5359	94.7082	106.8476	146.24	0.1795	0.1356	0.1254	0.001419	0.001587	0.002163	0.1534	0.1992	0.1983	0.0105	0.0549	0.0287	0.2098	0.1796	0.1796	0.0819	0.2601	0.1882	0.1667	0.1379	0.2011	0.1739	0.2672	0.2055	0.033	0.2371	0.1782	0.1537	0.1796	0.2328	0.1264	0.1207	0.2184
chr1	74500001	74600000	74550824	877	877	877	877	547	653	637	177.0895	182.0254	207.2484	154.1827	174.8658	185.1985	0.6212	0.1657	0.5087	0.002019	0.002076	0.002363	0.2119	0.2474	0.2556	0.0174	0.0623	0.0714	0.236	0.2258	0.2634	0.187	0.1836	0.2987	0.1699	0.236	0.252	0.1995	0.2064	0.2885	0.1893	0.1938	0.1836	0.1585	0.2201	0.2942	0.2554	0.2201	0.2007
chr1	74600001	74700000	74651731	594	594	594	594	314	413	349	93.4632	106.2246	93.0915	88.5071	110.5966	101.4667	0.2334	-0.1597	-0.3517	0.001573	0.001788	0.001567	0.168	0.1796	0.1849	-0.0003	0.0686	0.0482	0.2391	0.197	0.1734	0.1582	0.1801	0.2205	0.1582	0.2071	0.1919	0.2071	0.1414	0.2205	0.2424	0.1818	0.2374	0.2222	0.138	0.1684	0.2795	0.1852	0.1717
chr1	74700001	74800000	74747520	753	753	753	753	483	542	480	156.3895	161.5616	144.9216	136.143	145.1413	139.553	0.6215	0.4576	0.1642	0.002077	0.002146	0.001925	0.215	0.2338	0.2344	0.0091	0.0794	0.0702	0.2417	0.2762	0.2842	0.1541	0.2178	0.2537	0.2377	0.2683	0.259	0.3187	0.2417	0.2311	0.1873	0.2736	0.2722	0.2377	0.2045	0.2244	0.2576	0.2417	0.0797
chr1	74800001	74900000	74855311	735	735	735	735	421	516	482	131.0263	137.8225	136.7712	118.6671	138.1788	140.1345	0.4349	-0.0104	-0.1024	0.001783	0.001875	0.001861	0.1828	0.2039	0.2039	-0.0002	0.0576	0.0439	0.2082	0.2327	0.2571	0.1197	0.166	0.234	0.2054	0.2177	0.2476	0.2639	0.1483	0.2163	0.2245	0.2503	0.2027	0.2585	0.2408	0.1878	0.2177	0.2435	0.1333
chr1	74900001	75000000	74955979	716	716	716	716	388	491	454	106.0947	116.721	128.8954	109.3654	131.4841	131.9939	-0.1248	-0.4539	-0.1002	0.001482	0.00163	0.0018	0.1578	0.2065	0.2063	0.007	0.1173	0.0931	0.2193	0.2123	0.2528	0.1034	0.2081	0.2668	0.2011	0.1774	0.1913	0.1494	0.1746	0.162	0.1718	0.2332	0.1746	0.1955	0.2542	0.1453	0.1983	0.1578	0.1145
chr1	75000001	75100000	75058729	705	705	705	705	424	458	517	120.4316	116.4855	154	119.5127	122.6471	150.3103	0.0321	-0.203	0.1048	0.001708	0.001652	0.002184	0.1738	0.2279	0.2267	0.0172	0.0809	0.0852	0.173	0.095	0.1433	0.0837	0.2979	0.2993	0.0936	0.1603	0.1972	0.1872	0.2213	0.1277	0.1745	0.2199	0.1957	0.217	0.2142	0.1887	0.2184	0.1234	0.044
chr1	75100001	75200000	75147137	803	803	803	803	499	547	573	155.8158	155.0761	185.9542	140.6529	146.4803	166.5914	0.4506	0.2373	0.4965	0.00194	0.001931	0.002316	0.2028	0.238	0.2254	0.0235	0.0573	0.0302	0.208	0.2441	0.1918	0.2702	0.2877	0.2939	0.0448	0.2229	0.2055	0.0859	0.2466	0.2989	0.2204	0.2192	0.2503	0.264	0.3001	0.1856	0.2478	0.2852	0.0672
chr1	75200001	75300000	75252505	1264	1264	1264	1264	897	996	977	263.1263	335.2355	335.0261	252.837	266.7173	284.0486	0.1704	1.0411	0.7677	0.002082	0.002652	0.002651	0.2515	0.2961	0.2987	0.0305	0.1148	0.0596	0.3085	0.2634	0.3687	0.2057	0.2421	0.3584	0.0538	0.3481	0.3188	0.1859	0.3568	0.2722	0.2366	0.2278	0.3718	0.2215	0.2334	0.3354	0.2927	0.1021	0.3426
chr1	75300001	75400000	75349163	957	957	957	957	614	731	717	216.2368	222.0688	257.2222	173.0679	195.7533	208.4573	1.0434	0.5443	0.9999	0.00226	0.00232	0.002688	0.2326	0.2672	0.2691	0.0079	0.0396	0.0364	0.2602	0.3741	0.2382	0.2142	0.3741	0.3083	0.1985	0.2717	0.2957	0.3406	0.2581	0.279	0.2121	0.2706	0.3281	0.2926	0.2341	0.3887	0.1703	0.325	0.2539
chr1	75400001	75500000	75449863	659	659	659	659	407	478	429	134.4947	134.471	133.6144	114.7209	128.0029	124.7255	0.7197	0.2042	0.304	0.002041	0.002041	0.002028	0.2082	0.2235	0.2225	0.0103	0.0481	0.0449	0.308	0.2337	0.2929	0.1608	0.2656	0.2261	0.2231	0.2504	0.2777	0.2792	0.2625	0.1806	0.1775	0.2595	0.1851	0.2716	0.258	0.2716	0.1032	0.1882	0.2215
chr1	75500001	75600000	75550314	724	724	724	724	501	546	543	171.2368	174.9855	171.4379	141.2167	146.2125	157.8694	0.8885	0.7959	0.367	0.002365	0.002417	0.002368	0.2461	0.2454	0.251	0.0145	0.0187	0.0241	0.2928	0.3191	0.2155	0.3425	0.2348	0.2652	0.2901	0.2901	0.2307	0.3343	0.2914	0.2845	0.326	0.2127	0.1644	0.2666	0.2666	0.3301	0.2914	0.2086	0.2831
chr1	75600001	75700000	75649178	767	767	767	767	520	582	566	165.6579	199.0652	200.0654	146.5722	155.8529	164.5563	0.5443	1.1217	0.9217	0.00216	0.002595	0.002608	0.2578	0.2736	0.2792	0.0407	0.0706	0.0354	0.3442	0.2243	0.339	0.2125	0.3559	0.2934	0.2999	0.2229	0.3585	0.1864	0.4016	0.2529	0.3129	0.2477	0.2425	0.2673	0.2986	0.2738	0.2529	0.2164	0.1617
chr1	75700001	75800000	75746580	751	751	751	751	481	588	525	152.2368	158.2717	177.1961	135.5793	157.4596	152.6361	0.5134	0.0209	0.6871	0.002027	0.002107	0.002359	0.2238	0.2523	0.2409	0.0401	0.0718	0.0381	0.3023	0.265	0.1984	0.2157	0.2344	0.2397	0.233	0.2557	0.233	0.1172	0.257	0.241	0.2463	0.2743	0.2104	0.273	0.245	0.3023	0.2317	0.2344	0.2463
chr1	75800001	75900000	75849774	922	922	922	922	620	688	648	199.2	208.1594	201.7647	174.7592	184.2384	188.3966	0.585	0.5256	0.3032	0.002161	0.002258	0.002188	0.2213	0.2432	0.2413	0.0008	0.0572	0.041	0.2473	0.2852	0.2364	0.2364	0.2777	0.2386	0.2668	0.2202	0.2256	0.2354	0.257	0.2158	0.3145	0.2386	0.2733	0.2874	0.2961	0.2267	0.2462	0.2115	0.2137
chr1	75900001	76000000	75945447	618	618	618	618	346	434	397	101.6579	109.5616	108.1307	97.5269	116.2202	115.422	0.1767	-0.2315	-0.2694	0.001645	0.001773	0.00175	0.1722	0.1918	0.1969	0.0039	0.0625	0.0558	0.2039	0.2039	0.1861	0.2071	0.2427	0.1909	0.2638	0.267	0.2201	0.2249	0.2702	0.2136	0.2265	0.1764	0.2006	0.199	0.2184	0.1893	0.246	0.1392	0.2314
chr1	76000001	76100000	76047644	798	798	798	798	524	601	561	161.0316	180.163	182.3922	147.6997	160.9408	163.1026	0.3773	0.4833	0.5051	0.002018	0.002258	0.002286	0.2174	0.2561	0.2486	0.0084	0.0889	0.0453	0.2544	0.2318	0.2419	0.317	0.3058	0.287	0.1103	0.2105	0.2143	0.1429	0.3133	0.2481	0.2005	0.1391	0.3083	0.2193	0.2569	0.3033	0.193	0.1967	0.2318
chr1	76100001	76200000	76145481	675	675	675	675	439	505	479	154.0737	154	168.3333	123.7408	135.2331	139.2623	1.0239	0.5611	0.891	0.002283	0.002281	0.002494	0.2267	0.2573	0.2508	-0.0034	0.0381	0.0248	0.2326	0.3141	0.32	0.3037	0.2578	0.3407	0.1719	0.3156	0.12	0.3096	0.2978	0.2593	0.2696	0.083	0.3007	0.2785	0.2844	0.2859	0.2904	0.2859	0.2874
chr1	76200001	76300000	76249294	766	766	766	766	459	565	519	144.0105	153.4565	162.3987	129.3782	151.3005	150.8917	0.4725	0.0576	0.3256	0.00188	0.002003	0.00212	0.1952	0.2184	0.2204	0.0027	0.0452	0.0336	0.2272	0.2611	0.2258	0.2467	0.2402	0.2572	0.2298	0.2794	0.1567	0.2258	0.2689	0.1749	0.2089	0.1684	0.2715	0.2559	0.1919	0.2637	0.1762	0.2128	0.1723
chr1	76300001	76400000	76344398	768	768	768	768	469	549	576	162.6316	162.3986	196.9869	132.1968	147.0158	167.4636	0.962	0.4232	0.753	0.002118	0.002115	0.002565	0.2128	0.2574	0.2485	0.0028	0.0486	0.0307	0.2044	0.1497	0.1237	0.3346	0.2448	0.2812	0.3333	0.2096	0.2174	0.3464	0.2422	0.3281	0.2891	0.2878	0.1914	0.1198	0.2773	0.2643	0.1888	0.0156	0.1328
chr1	76400001	76500000	76451466	991	991	991	991	734	778	734	249.3211	277.8623	260.6275	206.8923	208.3394	213.3999	0.8583	1.3514	0.946	0.002516	0.002804	0.00263	0.2705	0.2889	0.2817	0.0084	0.0592	0.018	0.3017	0.3582	0.3754	0.0838	0.226	0.335	0.332	0.329	0.2331	0.3552	0.4279	0.2987	0.3189	0.335	0.3047	0.3158	0.329	0.2936	0.4016	0.22	0.2755
chr1	76500001	76600000	76551148	840	840	840	840	567	622	606	198.9737	192.9239	203.0654	159.8201	166.5644	176.1857	1.0245	0.6404	0.6518	0.002369	0.002297	0.002417	0.236	0.2564	0.2573	0.0059	0.0353	0.044	0.2357	0.3321	0.1655	0.181	0.2952	0.2905	0.2274	0.2488	0.2071	0.3131	0.2262	0.2667	0.2702	0.2167	0.2821	0.3	0.2762	0.2988	0.3012	0.1833	0.2845
chr1	76600001	76700000	76653138	978	978	978	978	649	689	697	210.9474	209.529	225.3725	182.9334	184.5062	202.6426	0.6407	0.549	0.4794	0.002157	0.002142	0.002304	0.2144	0.2343	0.2325	-0.0014	0.0252	0.0225	0.1902	0.2454	0.2474	0.2618	0.2556	0.2924	0.2658	0.2853	0.273	0.273	0.2863	0.1033	0.2045	0.2658	0.2556	0.2628	0.2853	0.184	0.272	0.1585	0.2198
chr1	76700001	76800000	76751468	794	794	794	794	564	650	604	197.7789	209.337	210.3007	158.9745	174.0625	175.6042	1.0207	0.8202	0.8441	0.002491	0.002636	0.002649	0.2585	0.2867	0.2817	0.0043	0.0559	0.032	0.2594	0.2494	0.2972	0.301	0.3992	0.3136	0.3514	0.3086	0.3476	0.3338	0.3841	0.0919	0.2809	0.3438	0.0982	0.3463	0.2733	0.3186	0.3589	0.3023	0.306
chr1	76800001	76900000	76849726	937	937	937	937	731	753	737	259.5737	267.6993	239.3137	206.0467	201.6447	214.2721	1.0873	1.3265	0.4996	0.00277	0.002857	0.002554	0.2869	0.289	0.2756	0.0098	0.042	0.0093	0.4023	0.3308	0.2828	0.2625	0.3319	0.3095	0.3746	0.2807	0.2657	0.3458	0.4141	0.3511	0.3031	0.2711	0.2796	0.3938	0.3426	0.3287	0.3831	0.3746	0.2903
chr1	76900001	77000000	76952655	746	746	746	746	532	553	555	181.3	166.4565	176.4902	149.9546	148.087	161.3582	0.8739	0.5017	0.4005	0.00243	0.002231	0.002366	0.233	0.2463	0.2391	-0.0003	0.0137	0.0198	0.3016	0.2292	0.3003	0.2802	0.2976	0.2949	0.3646	0.2051	0.2761	0.366	0.2507	0.2775	0.2922	0.2413	0.1515	0.3351	0.2788	0.2225	0.3298	0.2574	0.2869
chr1	77000001	77100000	77049755	891	891	891	891	635	675	663	216.5789	229.4094	206.7255	178.9872	180.7572	192.7576	0.8786	1.0895	0.3097	0.002431	0.002575	0.00232	0.2487	0.2598	0.2604	-0.0033	0.0457	0.031	0.2492	0.1066	0.2132	0.1953	0.2615	0.2817	0.3266	0.3244	0.2323	0.3569	0.2963	0.2379	0.3187	0.3917	0.2929	0.3322	0.3311	0.2783	0.3401	0.3625	0.3468
chr1	77100001	77200000	77151469	839	839	839	839	563	628	629	174.9105	205.4275	217.1373	158.6926	168.1711	182.8726	0.4273	0.8965	0.8006	0.002085	0.002448	0.002588	0.2333	0.3031	0.2921	0.0145	0.1327	0.0745	0.3123	0.1895	0.3051	0.1979	0.2682	0.329	0.2539	0.3182	0.3147	0.3421	0.2777	0.2598	0.3194	0.2706	0.2598	0.242	0.317	0.2932	0.2825	0.2205	0.3111
chr1	77200001	77300000	77244050	747	747	747	747	480	557	525	163.8947	168.8949	167	135.2974	149.1581	152.6361	0.8833	0.5352	0.4018	0.002194	0.002261	0.002236	0.2231	0.2299	0.2351	0.0007	0.0192	0.0224	0.2289	0.2932	0.3481	0.1325	0.2945	0.2517	0.3159	0.1941	0.2731	0.2892	0.2932	0.2918	0.2959	0.2718	0.2062	0.2718	0.2236	0.2142	0.3373	0.261	0.1995
chr1	77300001	77400000	77347945	735	735	735	735	494	556	480	150.1579	173.9746	148.2222	139.2436	148.8904	139.553	0.3276	0.6815	0.2652	0.002043	0.002367	0.002017	0.2194	0.2463	0.2433	-0.0026	0.0985	0.0517	0.2966	0.2626	0.3156	0.2599	0.2177	0.2707	0.2776	0.2748	0.3048	0.2299	0.3891	0.2027	0.2	0.2844	0.3143	0.1932	0.283	0.2245	0.2789	0.2558	0.2231
chr1	77400001	77500000	77452487	943	943	943	943	570	647	674	172.5579	189.6268	205.7647	160.6657	173.2591	195.9557	0.3095	0.3823	0.2139	0.00183	0.002011	0.002182	0.1912	0.2123	0.2158	-0.0021	0.0292	0.0145	0.316	0.2344	0.2439	0.2725	0.2534	0.2789	0.2142	0.2386	0.2439	0.2344	0.2768	0.2407	0.1877	0.3001	0.1962	0.3277	0.2937	0.3107	0.2333	0.1835	0.2842
chr1	77500001	77600000	77552765	626	626	626	626	434	439	388	137.8	124.1449	112.8235	122.3314	117.5591	112.8054	0.5281	0.2263	0.0007	0.002201	0.001983	0.001802	0.2127	0.2206	0.2011	0.0085	0.0495	0.0301	0.2939	0.2204	0.2141	0.2732	0.1725	0.1981	0.3083	0.2061	0.2141	0.3466	0.2045	0.3019	0.1965	0.2396	0.2348	0.23	0.1965	0.2077	0.2204	0.2141	0.1981
chr1	77600001	77700000	77649921	726	726	726	726	483	537	494	153.9053	153.9312	147.549	136.143	143.8024	143.6233	0.5452	0.2849	0.1167	0.00212	0.00212	0.002032	0.2147	0.2264	0.2218	0.0063	0.0441	0.033	0.23	0.2204	0.1818	0.1983	0.2548	0.197	0.1419	0.2576	0.2383	0.2631	0.2672	0.1391	0.2658	0.2617	0.1887	0.3347	0.2328	0.1928	0.2259	0.0441	0.2479
chr1	77700001	77800000	77747666	664	664	664	664	398	451	470	119.0105	122.8297	123.7124	112.1841	120.7726	136.6457	0.254	0.0688	-0.404	0.001792	0.00185	0.001863	0.1878	0.2138	0.2166	0.0155	0.0801	0.0773	0.1416	0.2877	0.134	0.1717	0.1551	0.2229	0.128	0.1702	0.2229	0.2003	0.2244	0.1476	0.137	0.1702	0.2214	0.2259	0.2334	0.1747	0.1898	0.0422	0.1867
chr1	77800001	77900000	77853891	613	613	613	613	384	429	376	119.7211	114.6558	109.2941	108.2379	114.8812	109.3165	0.4428	-0.0079	-0.0009	0.001953	0.00187	0.001783	0.1917	0.2202	0.2117	0.0015	0.0838	0.0737	0.2121	0.2512	0.1974	0.1762	0.1403	0.1876	0.2251	0.1697	0.2414	0.292	0.1599	0.2365	0.2268	0.2414	0.2398	0.2545	0.23	0.2708	0.2219	0.1387	0.2023
chr1	77900001	78000000	77948139	697	697	697	697	461	508	507	146.9211	165.4928	166.4771	129.9419	136.0365	147.4029	0.5459	0.8755	0.5525	0.002108	0.002374	0.002388	0.237	0.2548	0.2481	0.0282	0.0641	0.0206	0.3286	0.1808	0.3099	0.1377	0.2683	0.2238	0.3171	0.3228	0.2697	0.3372	0.3085	0.2611	0.3171	0.1808	0.2941	0.274	0.3142	0.297	0.264	0.0646	0.2798
chr1	78000001	78100000	78052236	726	726	726	726	465	490	508	151.2842	160.6812	140.6667	131.0694	131.2163	147.6936	0.6444	0.9078	-0.2031	0.002084	0.002213	0.001938	0.225	0.2432	0.2337	0.0233	0.0968	0.059	0.3113	0.2149	0.3168	0.2713	0.1832	0.1915	0.2287	0.3017	0.2975	0.2727	0.303	0.281	0.2052	0.2534	0.0964	0.2727	0.2562	0.1887	0.2011	0.1088	0.2163
chr1	78100001	78200000	78153147	640	640	640	640	389	453	468	119.0158	126.0145	155.5229	109.6473	121.3082	136.0642	0.3567	0.1568	0.6104	0.00186	0.001969	0.00243	0.198	0.2372	0.2388	0.0171	0.0518	0.0417	0.2766	0.3203	0.2469	0.1922	0.275	0.2781	0.1938	0.2281	0.2234	0.2297	0.2	0.2609	0.275	0.1734	0.1578	0.1859	0.2484	0.3188	0.2078	0.2422	0.2297
chr1	78200001	78300000	78244899	1009	1009	1009	1009	632	740	763	227.4842	224.2754	230.0654	178.1416	198.1634	221.8312	1.1587	0.5336	0.1587	0.002255	0.002223	0.00228	0.2385	0.2585	0.2445	0.0321	0.067	0.0415	0.3082	0.2725	0.335	0.2944	0.2517	0.2834	0.1269	0.2884	0.2874	0.338	0.2934	0.2775	0.1754	0.2636	0.0951	0.3112	0.2527	0.2725	0.2448	0.328	0.3102
chr1	78300001	78400000	78348063	1006	1006	1006	1006	697	728	819	225.1158	242.7826	276.4314	196.4631	194.95	238.1124	0.6103	0.9935	0.6881	0.002238	0.002413	0.002748	0.2325	0.2993	0.2947	-0.0001	0.0936	0.067	0.2684	0.3191	0.1322	0.2545	0.3857	0.3598	0.2952	0.2028	0.3837	0.1551	0.3867	0.17	0.334	0.3429	0.2903	0.3181	0.3807	0.3211	0.2256	0.3698	0.3101
chr1	78400001	78500000	78447254	596	596	596	596	386	432	407	126.1947	130.087	116.2288	108.8017	115.6846	118.3293	0.6673	0.503	-0.0757	0.002117	0.002183	0.00195	0.2159	0.223	0.2258	0.0021	0.047	0.0442	0.2836	0.2383	0.2299	0.2299	0.2081	0.1862	0.2903	0.255	0.297	0.1577	0.3473	0.2718	0.2634	0.2399	0.1258	0.3003	0.1946	0.1779	0.2735	0.2836	0.2383
chr1	78500001	78600000	78551620	598	598	598	598	366	430	379	118.4368	128.8478	112.5882	103.1643	115.149	110.1888	0.6178	0.4806	0.0928	0.001981	0.002155	0.001883	0.2097	0.2238	0.2251	0.0071	0.075	0.0542	0.2692	0.2074	0.1505	0.3512	0.1304	0.2291	0.1304	0.2542	0.1672	0.1154	0.301	0.2993	0.1271	0.3813	0.1856	0.1104	0.214	0.2241	0.2826	0.2977	0.2341
chr1	78600001	78700000	78652553	804	804	804	804	552	606	597	150.5263	213.5616	192.5556	155.592	162.2798	173.5691	-0.1361	1.2787	0.4673	0.001872	0.002656	0.002395	0.2612	0.3038	0.3003	0.0712	0.1792	0.0861	0.3321	0.3657	0.4042	0.1119	0.2836	0.3172	0.0697	0.3669	0.0933	0.1493	0.3868	0.3557	0.3818	0.1294	0.2873	0.0896	0.3221	0.2935	0.2699	0.3371	0.24
chr1	78700001	78800000	78757877	988	988	988	988	623	706	797	200.6105	235.3297	289.1307	175.6048	189.0586	231.7162	0.5957	0.9909	1.0594	0.00203	0.002382	0.002926	0.2259	0.3086	0.2999	0.0118	0.1124	0.062	0.3209	0.1852	0.2976	0.1134	0.3593	0.3775	0.3229	0.164	0.3462	0.33	0.3522	0.335	0.3016	0.2601	0.249	0.2358	0.3998	0.4352	0.1427	0.2935	0.3087
chr1	78800001	78900000	78853908	955	955	955	955	705	717	782	204.0895	228.0833	272.732	198.7181	192.0043	227.3552	0.1131	0.7608	0.8533	0.002137	0.002388	0.002856	0.223	0.3058	0.3112	-0.0073	0.104	0.0868	0.3885	0.0796	0.3885	0.0597	0.4628	0.3497	0.223	0.0712	0.0817	0.2534	0.2419	0.3497	0.4199	0.4105	0.4168	0.2796	0.4251	0.2178	0.1675	0.3162	0.1026
chr1	78900001	79000000	78942419	802	802	802	802	561	607	625	190.0158	179.5471	244.5882	158.1289	162.5476	181.7097	0.8432	0.4232	1.4785	0.002369	0.002239	0.00305	0.2333	0.3681	0.3602	0.0063	0.156	0.1567	0.2357	0.283	0.4364	0.0474	0.4052	0.4414	0.2294	0.2332	0.2294	0.1883	0.1945	0.313	0.3516	0.2394	0.0935	0.4776	0.2594	0.3541	0.3279	0.4015	0.2182
chr1	79000001	79100000	79051969	925	925	925	925	549	590	663	159.5895	162.3913	204.2745	154.7464	157.9952	192.7576	0.1309	0.1126	0.2553	0.001725	0.001756	0.002208	0.1724	0.2815	0.2867	-0.0048	0.1819	0.1854	0.2054	0.1632	0.1276	0.2638	0.1751	0.2519	0.16	0.2065	0.187	0.1827	0.2011	0.0919	0.1568	0.2724	0.2292	0.2519	0.3124	0.3103	0.1719	0.0281	0.1838
chr1	79100001	79200000	79149357	1153	1153	1153	1153	912	782	778	240.6947	245.4022	254.915	257.0651	209.4105	226.1922	-0.2667	0.6961	0.5429	0.002088	0.002128	0.002211	0.2184	0.2469	0.2383	0.0179	0.0709	0.0471	0.1249	0.2628	0.2142	0.0703	0.0746	0.2281	0.2819	0.3417	0.2923	0.2715	0.2359	0.2116	0.2645	0.2446	0.1969	0.1778	0.2585	0.1899	0.1873	0.0382	0.2862
chr1	79200001	79300000	79247746	1082	1082	1082	1082	741	816	879	239.7158	271.2101	294.6078	208.8654	218.5153	255.5565	0.6182	0.9768	0.6535	0.002215	0.002507	0.002723	0.2493	0.3078	0.2941	0.0274	0.1126	0.0593	0.3244	0.2671	0.0786	0.3068	0.1802	0.2921	0.3013	0.3586	0.3725	0.2791	0.3771	0.3068	0.3244	0.0786	0.305	0.2736	0.2634	0.2791	0.3604	0.1784	0.2551
chr1	79300001	79400000	79343007	797	797	797	797	500	543	556	149	142.4167	158.0915	140.9348	145.4091	161.6489	0.2392	-0.0832	-0.094	0.00187	0.001787	0.001984	0.1874	0.2017	0.2084	0.0127	0.0234	0.0505	0.3149	0.1982	0.0728	0.1744	0.202	0.1844	0.2371	0.2208	0.3087	0.3124	0.2447	0.2309	0.2723	0.1104	0.1568	0.2384	0.2748	0.2045	0.2271	0.2083	0.1117
chr1	79400001	79500000	79451596	736	736	736	736	505	532	522	148.9632	151.7355	164.3268	142.3442	142.4634	151.7639	0.1944	0.2632	0.3535	0.002024	0.002062	0.002233	0.2041	0.2369	0.2456	-0.0004	0.0549	0.0676	0.3451	0.2269	0.0394	0.178	0.2812	0.3043	0.053	0.2065	0.163	0.2201	0.1916	0.2609	0.2201	0.2948	0.2663	0.2364	0.25	0.231	0.284	0.3016	0.2459
chr1	79500001	79600000	79551496	892	892	892	892	621	605	652	200.1368	191.9493	222.7712	175.041	162.012	189.5595	0.5997	0.7477	0.7487	0.002244	0.002152	0.002497	0.2267	0.264	0.2633	0.0159	0.0551	0.063	0.3016	0.2152	0.0482	0.2343	0.1973	0.3374	0.1861	0.2141	0.2444	0.2578	0.2242	0.204	0.259	0.2534	0.2668	0.3049	0.3262	0.3027	0.2791	0.1883	0.2209
chr1	79600001	79700000	79646081	780	780	780	780	500	543	524	156.3105	155.0725	164.7516	140.9348	145.4091	152.3454	0.456	0.2688	0.3477	0.002004	0.001988	0.002112	0.2077	0.2446	0.2473	0.0202	0.0881	0.0942	0.241	0.2628	0.1397	0.1179	0.2756	0.2833	0.2538	0.1859	0.1692	0.2513	0.2372	0.2641	0.2513	0.2103	0.1974	0.3167	0.2333	0.1628	0.291	0.2077	0.1974
chr1	79700001	79800000	79751004	728	728	728	728	468	540	482	136.0421	151.7246	133.6405	131.915	144.6057	140.1345	0.1307	0.1991	-0.1978	0.001869	0.002084	0.001836	0.1989	0.2065	0.2097	0.0033	0.0556	0.0336	0.3077	0.239	0.1964	0.2445	0.2637	0.1813	0.1332	0.1964	0.1703	0.1882	0.3063	0.2321	0.2788	0.2363	0.206	0.2404	0.1937	0.1223	0.2459	0.0714	0.1552
chr1	79800001	79900000	79846190	737	737	737	737	443	538	479	133.2737	144.7536	147.1895	124.8682	144.0702	139.2623	0.2812	0.0192	0.243	0.001808	0.001964	0.001997	0.1925	0.229	0.2198	0.0103	0.0947	0.0523	0.1777	0.2632	0.133	0.1737	0.2022	0.2334	0.1737	0.2646	0.27	0.2537	0.2727	0.2754	0.1465	0.2334	0.0991	0.2659	0.209	0.2619	0.2687	0.2415	0.2374
chr1	79900001	80000000	79951002	766	766	766	766	508	549	525	150.5368	162.0833	163.5686	143.1898	147.0158	152.6361	0.2145	0.4145	0.3058	0.001965	0.002116	0.002135	0.203	0.2409	0.2369	-0.0025	0.0824	0.0544	0.2781	0.2572	0.2232	0.282	0.2924	0.2428	0.2337	0.2807	0.2363	0.2598	0.299	0.2859	0.2154	0.2546	0.2363	0.3094	0.2063	0.2715	0.295	0.2023	0.2454
chr1	80000001	80100000	80049561	773	773	773	773	407	463	514	119.5158	118.0145	165.0588	114.7209	123.986	149.438	0.1745	-0.1946	0.4463	0.001546	0.001527	0.002135	0.1596	0.2207	0.221	0.0192	0.0933	0.0962	0.1928	0.1734	0.1759	0.1436	0.1992	0.2367	0.1384	0.1087	0.1785	0.2109	0.2135	0.216	0.1488	0.1695	0.11	0.1824	0.2497	0.3157	0.1423	0.0906	0.0841
chr1	80100001	80200000	80145025	858	858	858	858	598	701	669	193.3947	229.25	219.2614	168.558	187.7197	194.502	0.6163	0.8957	0.544	0.002254	0.002672	0.002555	0.2474	0.2735	0.284	0.0022	0.0659	0.0414	0.3322	0.2809	0.3275	0.2774	0.3019	0.3112	0.2751	0.324	0.3368	0.3228	0.3193	0.1935	0.3403	0.3263	0.2646	0.2972	0.3217	0.31	0.352	0.2797	0.31
chr1	80200001	80300000	80247805	710	710	710	710	430	503	470	137.8316	137.1993	140.1634	121.2039	134.6976	136.6457	0.573	0.0751	0.1099	0.001941	0.001932	0.001974	0.2034	0.224	0.2143	0.0249	0.0688	0.0465	0.2239	0.2563	0.1732	0.2211	0.2366	0.231	0.1803	0.2479	0.2042	0.2577	0.207	0.0521	0.2169	0.1817	0.1465	0.2775	0.2268	0.1634	0.2338	0.2225	0.2338
chr1	80300001	80400000	80355911	859	859	859	859	617	647	553	210.3263	191.4638	165.3791	173.9136	173.2591	160.7767	0.8758	0.4253	0.1223	0.002449	0.002229	0.001925	0.2348	0.2651	0.2589	0.0021	0.0976	0.1091	0.2608	0.305	0.2282	0.2619	0.2561	0.2852	0.2678	0.2375	0.2875	0.2934	0.241	0.3248	0.2771	0.2224	0.241	0.3749	0.2224	0.1711	0.2317	0.2794	0.2049
chr1	80400001	80500000	80453182	768	768	768	768	545	567	525	181.7	180.0978	164.732	153.6189	151.836	152.6361	0.7643	0.753	0.3384	0.002366	0.002345	0.002145	0.238	0.2699	0.2656	0.0053	0.0913	0.0836	0.1849	0.2318	0.3229	0.3307	0.2799	0.2174	0.3542	0.1419	0.3711	0.2591	0.1771	0.2435	0.401	0.1901	0.138	0.1693	0.3438	0.3255	0.3385	0.3516	0.1732
chr1	80500001	80600000	80550769	844	844	844	844	567	596	581	178.3632	161.8877	174.7386	159.8201	159.6019	168.9173	0.4852	0.0579	0.1472	0.002113	0.001918	0.00207	0.2066	0.2447	0.2405	0.0125	0.08	0.094	0.263	0.2334	0.2429	0.128	0.2749	0.2393	0.2358	0.1718	0.2701	0.2322	0.2618	0.2927	0.1351	0.1564	0.1706	0.2938	0.1682	0.2678	0.2618	0.2761	0.1102
chr1	80600001	80700000	80648202	856	856	856	856	522	610	656	161.2684	166.6703	224.5686	147.1359	163.3509	190.7225	0.4015	0.0822	0.7584	0.001884	0.001947	0.002623	0.1924	0.2515	0.2552	0.0024	0.0566	0.0565	0.1565	0.2757	0.2044	0.2523	0.3224	0.2699	0.2605	0.0935	0.1974	0.2745	0.2745	0.1133	0.3364	0.2161	0.3341	0.2617	0.2103	0.25	0.0736	0.1717	0.0572
chr1	80700001	80800000	80748035	739	739	739	739	457	501	439	125.2421	131.1703	122.0915	128.8144	134.162	127.6329	-0.1159	-0.0902	-0.1852	0.001695	0.001775	0.001652	0.1748	0.2028	0.1987	0.0038	0.0979	0.0737	0.2706	0.2463	0.2016	0.1935	0.1042	0.2016	0.1881	0.1624	0.18	0.2003	0.2084	0.1949	0.2287	0.207	0.2327	0.2152	0.249	0.1827	0.0704	0.1583	0.1976
chr1	80800001	80900000	80854030	864	864	864	864	538	553	628	166.7632	151.5906	178.3791	151.6459	148.087	182.5819	0.4168	0.0957	-0.0984	0.00193	0.001755	0.002065	0.1848	0.2743	0.2821	0.0017	0.1608	0.1951	0.2766	0.1007	0.0312	0.1458	0.2442	0.235	0.2153	0.2546	0.2546	0.2778	0.2245	0.1898	0.2477	0.2789	0.1562	0.2384	0.2662	0.1968	0.0266	0.191	0.1782
chr1	80900001	81000000	80945833	861	861	861	861	597	620	634	186.0947	180.3333	181.9608	168.2762	166.0288	184.3263	0.4429	0.3486	-0.0548	0.002161	0.002094	0.002113	0.2136	0.2432	0.2307	0.0019	0.066	0.0463	0.2997	0.2462	0.2427	0.259	0.2276	0.3055	0.1312	0.223	0.2544	0.223	0.2985	0.2381	0.2358	0.2393	0.1893	0.252	0.2067	0.2114	0.0465	0.2555	0.2625
chr1	81000001	81100000	81046111	1013	1013	1013	1013	757	823	772	269.0368	282.7428	283.9477	213.3753	220.3899	224.4478	1.0919	1.146	1.1334	0.002656	0.002791	0.002803	0.2739	0.2929	0.297	0.0029	0.0361	0.0301	0.3554	0.3574	0.3189	0.383	0.3327	0.2389	0.1214	0.2991	0.4195	0.3376	0.3919	0.2902	0.3416	0.3416	0.231	0.309	0.3485	0.3475	0.1797	0.3238	0.31
chr1	81100001	81200000	81148627	1367	1367	1367	1367	1064	1147	1124	404.0526	419.9674	405.634	299.9093	307.1533	326.7867	1.4547	1.4889	1.0324	0.002956	0.003072	0.002967	0.3004	0.3402	0.3435	-0.0017	0.0708	0.0644	0.3219	0.3029	0.4184	0.289	0.226	0.417	0.3372	0.3987	0.2919	0.3233	0.4426	0.2999	0.2451	0.2634	0.387	0.2992	0.316	0.3658	0.3197	0.3307	0.3899
chr1	81200001	81300000	81247424	989	989	989	989	653	726	713	190.1632	212.2464	218.902	184.0609	194.4144	207.2944	0.1387	0.3714	0.2393	0.001923	0.002146	0.002213	0.2098	0.2398	0.2492	0.0155	0.0758	0.0672	0.2437	0.2983	0.3033	0.2831	0.2366	0.2235	0.2012	0.2356	0.2811	0.275	0.3478	0.2892	0.1608	0.3054	0.2053	0.1517	0.1921	0.272	0.2073	0.2164	0.1891
chr1	81300001	81400000	81352164	904	904	904	904	544	680	614	170.4211	194.5688	191.0131	153.3371	182.0961	178.5116	0.4658	0.2773	0.2992	0.001885	0.002152	0.002113	0.2064	0.2183	0.2301	0.0112	0.045	0.038	0.2843	0.2876	0.2279	0.167	0.1936	0.2345	0.1338	0.2732	0.24	0.2898	0.1947	0.177	0.2223	0.2179	0.1991	0.24	0.25	0.1825	0.302	0.2091	0.2157
chr1	81400001	81500000	81449031	894	894	894	894	656	709	658	206	234.4855	207.6601	184.9065	189.862	191.304	0.4773	0.9516	0.3654	0.002304	0.002623	0.002323	0.2501	0.2958	0.2939	0.0077	0.1248	0.0857	0.3691	0.3121	0.2919	0.2338	0.2114	0.2271	0.3501	0.2852	0.3266	0.3479	0.2897	0.2181	0.2796	0.226	0.2103	0.2114	0.1957	0.2673	0.3781	0.2226	0.2349
chr1	81500001	81600000	81550753	827	827	827	827	526	582	569	154.7632	172.0906	175.915	148.2634	155.8529	165.4285	0.1833	0.4215	0.2708	0.001871	0.002081	0.002127	0.2051	0.239	0.2371	0.0188	0.0912	0.0599	0.2854	0.283	0.1004	0.1016	0.2527	0.231	0.214	0.1572	0.2237	0.2636	0.2297	0.2068	0.2201	0.2031	0.2817	0.2539	0.1536	0.3289	0.2201	0.2527	0.1886
chr1	81600001	81700000	81652136	871	871	871	871	525	626	562	154.2421	172.5543	171.2353	147.9815	167.6355	163.3933	0.1769	0.1187	0.205	0.001771	0.001981	0.001966	0.1943	0.2244	0.2193	0.0177	0.0937	0.0528	0.2285	0.2032	0.2721	0.1975	0.2411	0.2813	0.2067	0.2135	0.2549	0.116	0.2365	0.2193	0.2113	0.2423	0.2285	0.2078	0.2388	0.2445	0.2021	0.1929	0.3031
chr1	81700001	81800000	81751072	769	769	769	769	407	514	557	128.3632	143.029	162.6078	114.7209	137.6432	161.9397	0.4965	0.1582	0.0176	0.001669	0.00186	0.002115	0.1798	0.2096	0.2146	0.0094	0.0526	0.0389	0.2133	0.2458	0.2328	0.2445	0.2146	0.3069	0.1795	0.2471	0.199	0.2471	0.1951	0.1925	0.2068	0.2094	0.2107	0.104	0.1873	0.2484	0.1977	0.1664	0.2523
chr1	81800001	81900000	81845650	918	918	918	918	541	599	692	166.9	171.2935	215.183	152.4915	160.4053	201.189	0.395	0.2746	0.2973	0.001818	0.001866	0.002344	0.1889	0.2335	0.2353	0.0126	0.0591	0.0567	0.1993	0.2266	0.268	0.2102	0.2767	0.2211	0.2495	0.1928	0.1634	0.2233	0.2331	0.1841	0.207	0.1743	0.1765	0.1634	0.22	0.2375	0.22	0.2309	0.2505
chr1	81900001	82000000	81943401	709	709	709	709	440	476	515	132.1053	127.1413	163.3137	124.0226	127.4673	149.7288	0.2722	-0.0103	0.3874	0.001863	0.001793	0.002303	0.1881	0.2374	0.2383	0.0145	0.0671	0.0771	0.1283	0.299	0.1312	0.1523	0.2102	0.22	0.3117	0.1961	0.2017	0.2468	0.1368	0.1932	0.1975	0.2243	0.292	0.2877	0.2708	0.1975	0.1608	0.2214	0.1975
chr1	82000001	82100000	82052505	965	965	965	965	666	736	698	230.3368	229.7283	207.8824	187.7252	197.0923	202.9334	0.9498	0.6705	0.1042	0.002387	0.002381	0.002154	0.2383	0.2718	0.268	-0.0001	0.0913	0.0832	0.257	0.2953	0.1026	0.258	0.2622	0.228	0.1658	0.2435	0.1865	0.3482	0.2756	0.3181	0.2611	0.2933	0.2601	0.2694	0.2518	0.2912	0.2839	0.2549	0.3047
chr1	82100001	82200000	82143390	916	916	916	916	604	659	653	199.7737	201.4819	194.2418	170.2492	176.4726	189.8503	0.7254	0.5736	0.0988	0.002181	0.0022	0.002121	0.2206	0.2377	0.2377	0.0036	0.0511	0.0479	0.2478	0.1965	0.3231	0.2456	0.2303	0.214	0.2336	0.2478	0.2882	0.2707	0.2227	0.3068	0.143	0.238	0.2085	0.1867	0.2631	0.31	0.2293	0.2031	0.2849
chr1	82200001	82300000	82249169	1082	1082	1082	1082	651	724	786	193.9684	210.5145	243.5033	183.4971	193.8788	228.5181	0.2388	0.3474	0.2804	0.001793	0.001946	0.00225	0.1891	0.2647	0.2518	0.0058	0.1375	0.092	0.1904	0.207	0.2366	0.1932	0.268	0.244	0.1728	0.1913	0.2126	0.2957	0.2579	0.1719	0.2329	0.2163	0.2329	0.0989	0.2505	0.2449	0.1802	0.2403	0.2597
chr1	82300001	82400000	82353935	605	605	605	605	332	391	382	82.0368	96.2065	112.0588	93.5807	104.7053	111.061	-0.5144	-0.3277	0.0383	0.001356	0.00159	0.001852	0.1494	0.1947	0.191	0.0072	0.0993	0.0527	0.1207	0.2017	0.1752	0.0992	0.1554	0.2033	0.1306	0.1223	0.2	0.0661	0.1587	0.1537	0.1537	0.157	0.0926	0.1884	0.1802	0.1851	0.2	0.2231	0.2231
chr1	82400001	82500000	82451761	892	892	892	892	536	621	598	158.3579	166.4203	177.3464	151.0821	166.2966	173.8598	0.2013	0.003	0.0857	0.001775	0.001866	0.001988	0.183	0.2028	0.2028	0.0026	0.0383	0.0257	0.2433	0.2881	0.1726	0.2309	0.2175	0.2343	0.2489	0.2085	0.2422	0.1345	0.2679	0.1839	0.2152	0.2343	0.185	0.1939	0.1861	0.2668	0.1659	0.2063	0.213
chr1	82500001	82600000	82547890	998	998	998	998	607	694	752	191.3842	209.2355	247.9869	171.0949	185.8452	218.6331	0.496	0.5095	0.574	0.001918	0.002097	0.002485	0.203	0.2362	0.2383	0.0058	0.0363	0.0201	0.3026	0.2094	0.2305	0.2054	0.3176	0.2565	0.2725	0.2134	0.2174	0.0842	0.2655	0.1513	0.0701	0.2455	0.2365	0.2986	0.2816	0.3156	0.2094	0.2174	0.2766
chr1	82600001	82700000	82647301	669	669	669	669	438	473	445	139.1421	134.9457	136.0065	123.4589	126.6639	129.3773	0.5306	0.2643	0.2186	0.00208	0.002017	0.002033	0.2028	0.2324	0.2239	-0.0051	0.0624	0.0503	0.2541	0.2048	0.1809	0.2093	0.284	0.2152	0.3064	0.2706	0.2571	0.0762	0.3049	0.2347	0.0792	0.145	0.2033	0.2362	0.2466	0.1943	0.2885	0.29	0.2392
chr1	82700001	82800000	82752929	1036	1036	1036	1036	713	777	766	234.1421	228.7065	241.915	200.973	208.0716	222.7034	0.6907	0.4016	0.3688	0.00226	0.002208	0.002335	0.2254	0.2423	0.2381	0.0047	0.0272	0.0236	0.1226	0.3234	0.2645	0.2278	0.2963	0.305	0.1959	0.2799	0.2751	0.2857	0.3166	0.1708	0.3127	0.0724	0.2761	0.1612	0.2548	0.2597	0.3021	0.2394	0.2124
chr1	82800001	82900000	82846488	910	910	910	910	601	663	654	210.0947	215.6594	216	169.4036	177.5437	190.141	1.0047	0.869	0.5812	0.002309	0.00237	0.002374	0.2452	0.2531	0.2485	0.0239	0.0399	0.0234	0.1648	0.3396	0.3055	0.3077	0.2923	0.2538	0.2341	0.2484	0.2747	0.2802	0.3429	0.0451	0.2253	0.0516	0.2418	0.2374	0.2374	0.3363	0.233	0.3044	0.2088
chr1	82900001	83000000	82949820	562	562	562	562	290	341	323	76.1211	66.4638	76.8235	81.7422	91.3158	93.9076	-0.2865	-1.0979	-0.7749	0.001354	0.001183	0.001367	0.1298	0.1452	0.1338	0.0118	0.0332	0.0246	0.1423	0.1548	0.1637	0.1335	0.1495	0.1797	0.1441	0.1103	0.1281	0.1868	0.1851	0.0996	0.1477	0.032	0.1299	0.137	0.1637	0.1744	0.153	0.1726	0.1352
chr1	83000001	83100000	83051811	787	787	787	787	402	519	507	107.9474	112.0326	128.451	113.3116	138.9822	147.4029	-0.1977	-0.7841	-0.5489	0.001372	0.001424	0.001632	0.1457	0.1688	0.1645	0.0212	0.0599	0.0374	0.1525	0.1868	0.1893	0.1131	0.1601	0.1842	0.0419	0.1614	0.2147	0.1639	0.1855	0.1525	0.2058	0.0305	0.1334	0.202	0.2084	0.197	0.1385	0.1703	0.1639
chr1	83100001	83200000	83150945	753	753	753	753	482	536	494	141.9211	140.3116	139.3856	135.8612	143.5346	143.6233	0.1864	-0.0908	-0.126	0.001885	0.001863	0.001851	0.1866	0.195	0.1889	-0.0021	0.022	0.0085	0.2669	0.259	0.239	0.1368	0.1793	0.1992	0.1819	0.1992	0.2377	0.2072	0.2258	0.1235	0.2258	0.0465	0.1873	0.2444	0.1766	0.1899	0.1766	0.1833	0.2218
chr1	83200001	83300000	83253516	782	782	782	782	419	517	485	120.3211	126.029	133.7451	118.1034	138.4466	141.0067	0.0784	-0.3627	-0.2198	0.001539	0.001612	0.00171	0.1585	0.1705	0.1698	0.0033	0.0249	0.0112	0.1739	0.1918	0.1535	0.1483	0.1407	0.1969	0.1841	0.2033	0.2199	0.2238	0.188	0.1611	0.1841	0.0499	0.1675	0.2148	0.2225	0.1893	0.1995	0.1253	0.211
chr1	83300001	83400000	83353687	601	601	601	601	334	422	393	100.4789	115.3406	118.0654	94.1445	113.0067	114.259	0.2806	0.0834	0.1421	0.001672	0.001919	0.001964	0.1801	0.2059	0.2089	0.0014	0.0638	0.0367	0.2246	0.2945	0.178	0.1381	0.2529	0.2379	0.1631	0.2313	0.2263	0.2762	0.2629	0.1498	0.1897	0.0849	0.218	0.2146	0.193	0.2612	0.2097	0.228	0.1514
chr1	83400001	83500000	83444547	794	794	794	794	508	584	549	162.4842	176.8043	177.8889	143.1898	156.3884	159.6138	0.5632	0.5282	0.489	0.002046	0.002227	0.00224	0.2118	0.2339	0.2337	-0.0043	0.0447	0.0227	0.3275	0.262	0.2028	0.1549	0.3199	0.1902	0.2834	0.3262	0.1814	0.3136	0.306	0.2418	0.1599	0.0642	0.1914	0.2091	0.2003	0.3161	0.2267	0.233	0.2456
chr1	83500001	83600000	83550503	724	724	724	724	495	539	542	167.7789	170.4348	180.2157	139.5255	144.338	157.5786	0.8463	0.7312	0.6135	0.002317	0.002354	0.002489	0.2309	0.2585	0.2598	-0.0059	0.0373	0.0355	0.221	0.3343	0.2873	0.2721	0.2431	0.2652	0.2555	0.2597	0.2638	0.3273	0.2238	0.2099	0.2376	0.0497	0.2804	0.2831	0.3439	0.3025	0.2983	0.2541	0.3025
chr1	83600001	83700000	83653392	851	851	851	851	592	618	655	177.1053	198.2246	219.1765	166.8668	165.4932	190.4317	0.2566	0.8003	0.645	0.002081	0.002329	0.002576	0.2328	0.2827	0.2695	0.0273	0.0994	0.0476	0.2891	0.3584	0.2656	0.2209	0.3055	0.3584	0.2127	0.2421	0.2656	0.2703	0.3384	0.2891	0.2667	0.1022	0.2973	0.2327	0.282	0.3043	0.2926	0.2315	0.1716
chr1	83700001	83800000	83749701	836	836	836	836	586	635	588	195.7211	204.5652	199.8562	165.1756	170.0456	170.9525	0.7734	0.8216	0.7222	0.002341	0.002447	0.002391	0.2425	0.2577	0.2529	0.0065	0.0437	0.0223	0.2859	0.3002	0.3038	0.3098	0.262	0.2416	0.3074	0.3421	0.2141	0.2476	0.2512	0.2392	0.2548	0.0622	0.2787	0.3242	0.2297	0.2715	0.3206	0.2811	0.2512
chr1	83800001	83900000	83844918	670	670	670	670	430	472	452	139.0105	150.1812	146.0654	121.2039	126.3961	131.4124	0.6136	0.7606	0.4758	0.002075	0.002242	0.00218	0.2202	0.2366	0.2342	0.0101	0.0543	0.0289	0.3478	0.2776	0.2791	0.3	0.2716	0.2254	0.2657	0.2209	0.2597	0.1866	0.203	0.2328	0.291	0.0388	0.1881	0.1597	0.2507	0.2866	0.191	0.1955	0.3075
chr1	83900001	84000000	83953045	713	713	713	713	368	438	490	102.1158	109.8913	142.6732	103.728	117.2913	142.4604	-0.0649	-0.2549	0.0064	0.001432	0.001541	0.002001	0.1475	0.1971	0.1966	-0.0038	0.0711	0.0532	0.1893	0.2398	0.108	0.1515	0.2384	0.2595	0.2062	0.1851	0.1473	0.1585	0.244	0.1599	0.1501	0.1038	0.1879	0.1992	0.1893	0.1613	0.1907	0.1543	0.2006
chr1	84000001	84100000	84049888	1114	1114	1114	1114	709	864	842	218.6737	257.2862	275.2484	199.8456	231.3692	244.7993	0.3943	0.4538	0.5319	0.001963	0.00231	0.002471	0.2167	0.2597	0.2601	0.0073	0.0812	0.0425	0.2496	0.3645	0.3106	0.2352	0.2738	0.3097	0.1679	0.2783	0.2136	0.2406	0.2397	0.2092	0.254	0.0422	0.1679	0.2469	0.2478	0.2433	0.1939	0.228	0.2585
chr1	84100001	84200000	84149768	792	792	792	792	529	598	553	168.4211	177.6522	180.8824	149.109	160.1375	160.7767	0.5415	0.4425	0.5341	0.002127	0.002243	0.002284	0.2196	0.2395	0.2401	0.0027	0.0422	0.0296	0.2273	0.2412	0.2424	0.1604	0.2323	0.2854	0.2045	0.2727	0.2803	0.3359	0.327	0.2247	0.279	0.0518	0.2879	0.2967	0.2348	0.2828	0.3131	0.1995	0.2677
chr1	84200001	84300000	84255249	794	794	794	794	515	566	578	176.9737	178.1522	195.5425	145.1629	151.5682	168.0451	0.916	0.7095	0.6989	0.002229	0.002244	0.002463	0.2259	0.2679	0.2653	0.0051	0.068	0.0604	0.3589	0.2443	0.194	0.2783	0.2985	0.272	0.2179	0.272	0.3375	0.2645	0.2531	0.2872	0.2821	0.0353	0.194	0.204	0.2821	0.2935	0.233	0.2557	0.199
chr1	84300001	84400000	84350657	684	684	684	684	400	428	472	118.4158	119.4058	137.0588	112.7478	114.6134	137.2272	0.2099	0.1689	-0.0052	0.001731	0.001746	0.002004	0.1739	0.229	0.2267	0.0001	0.1042	0.096	0.2295	0.2602	0.152	0.2047	0.2266	0.2909	0.2325	0.1594	0.2719	0.2237	0.1711	0.1681	0.152	0.0599	0.1477	0.1827	0.2266	0.1842	0.1404	0.1842	0.1389
chr1	84400001	84500000	84444642	514	514	514	514	277	301	310	66.0947	66.6413	85.9608	78.0779	80.6043	90.128	-0.6392	-0.6982	-0.1969	0.001286	0.001297	0.001672	0.1308	0.1915	0.1824	0.0065	0.132	0.1047	0.1673	0.1634	0.1342	0.1576	0.177	0.1829	0.107	0.1109	0.1537	0.177	0.216	0.1167	0.1284	0.0778	0.1518	0.1887	0.1304	0.1615	0.1031	0.1498	0.1148
chr1	84500001	84600000	84549565	488	488	488	488	247	279	310	62.4684	56.2246	98.3529	69.6218	74.713	90.128	-0.4275	-0.9967	0.3886	0.00128	0.001152	0.002015	0.1221	0.1936	0.1923	0.0021	0.0832	0.1006	0.1557	0.2275	0.1168	0.1803	0.2357	0.2336	0.1373	0.125	0.1086	0.1639	0.2152	0.0594	0.1168	0.0656	0.1434	0.2459	0.252	0.2295	0.1352	0.123	0.1107
chr1	84600001	84700000	84655161	602	602	602	602	392	437	451	133.4105	130.0797	165.6536	110.4929	117.0235	131.1217	0.8659	0.4508	1.1238	0.002216	0.002161	0.002752	0.2216	0.2879	0.2853	0.0064	0.0757	0.0763	0.2791	0.2276	0.2857	0.2691	0.2791	0.392	0.1395	0.3189	0.2841	0.2126	0.2674	0.2625	0.1777	0.0814	0.2458	0.289	0.3272	0.3505	0.186	0.2027	0.191
chr1	84700001	84800000	84750469	523	523	523	523	338	362	370	110.5211	107.2899	117.3007	95.2719	96.9394	107.5721	0.6676	0.4309	0.3855	0.002113	0.002051	0.002243	0.2058	0.2362	0.2329	-0.006	0.0415	0.041	0.2046	0.3155	0.262	0.3212	0.2945	0.3136	0.2447	0.327	0.2486	0.26	0.2696	0.1109	0.1759	0.0612	0.1625	0.195	0.2983	0.1912	0.2352	0.2811	0.2925
chr1	84800001	84900000	84852370	532	532	532	532	344	340	322	95.1421	87.4167	99.7516	96.9631	91.0481	93.6168	-0.0783	-0.1609	0.2791	0.001788	0.001643	0.001875	0.171	0.2381	0.2392	-0.0016	0.1334	0.1542	0.235	0.2011	0.1391	0.2049	0.2763	0.1259	0.3008	0.1692	0.1598	0.2895	0.1692	0.0602	0.2556	0.032	0.1767	0.1898	0.203	0.2726	0.1523	0.1992	0.1673
chr1	84900001	85000000	84950207	607	607	607	607	370	405	389	106.6684	106.6486	104.1765	104.2918	108.4543	113.0961	0.0951	-0.0672	-0.3363	0.001757	0.001757	0.001716	0.1749	0.2229	0.2147	-0.0025	0.1266	0.1059	0.2026	0.2257	0.1796	0.229	0.1977	0.1878	0.2405	0.1796	0.2273	0.2273	0.2471	0.1499	0.2142	0.0692	0.1829	0.2339	0.2043	0.2867	0.2092	0.2389	0.056
chr1	85000001	85100000	85048498	639	639	639	639	359	406	401	102.3263	94.9819	117.6732	101.1912	108.7221	116.5849	0.0468	-0.5104	0.0398	0.001601	0.001486	0.001842	0.1546	0.1893	0.1856	0.0008	0.0488	0.0555	0.18	0.2081	0.1862	0.1643	0.241	0.2567	0.2175	0.1455	0.1784	0.2254	0.1941	0.0689	0.1424	0.0782	0.1815	0.205	0.1659	0.2175	0.1565	0.1706	0.0923
chr1	85100001	85200000	85147348	566	566	566	566	307	343	348	77.3368	80.1413	97.4575	86.534	91.8514	101.176	-0.443	-0.5143	-0.1566	0.001366	0.001416	0.001722	0.14	0.1689	0.1693	0.0031	0.046	0.0386	0.1307	0.1749	0.2385	0.1661	0.2049	0.1714	0.1873	0.1466	0.2085	0.1926	0.189	0.159	0.2244	0.0742	0.1943	0.1519	0.2067	0.1837	0.1431	0.1272	0.0919
chr1	85200001	85300000	85250013	564	564	564	564	292	359	358	84.9211	84.4058	95.0327	82.3059	96.136	104.0833	0.1324	-0.4924	-0.3706	0.001506	0.001497	0.001685	0.1544	0.17	0.1711	0.0143	0.0326	0.0368	0.1135	0.1933	0.1489	0.1684	0.1596	0.1613	0.2057	0.1241	0.2092	0.2181	0.2039	0.1436	0.2199	0.0355	0.1862	0.1489	0.2482	0.2057	0.1933	0.0443	0.1543
chr1	85300001	85400000	85349913	793	793	793	793	469	563	590	150.7263	157.6522	181.7124	132.1968	150.7649	171.5339	0.5857	0.1848	0.2535	0.001901	0.001988	0.002291	0.1959	0.2324	0.2338	0.0037	0.0531	0.0448	0.1879	0.2598	0.2774	0.2156	0.2762	0.261	0.2434	0.1929	0.2018	0.1702	0.2585	0.2358	0.2207	0.0517	0.2598	0.227	0.2661	0.2976	0.2005	0.1677	0.2358
chr1	85400001	85500000	85445461	853	853	853	853	520	584	576	147.0684	163.7899	164.8889	146.5722	156.3884	167.4636	0.0142	0.1915	-0.0657	0.001724	0.00192	0.001933	0.1865	0.2101	0.2081	0.0119	0.0712	0.0387	0.1805	0.2427	0.2016	0.1934	0.1676	0.1981	0.2052	0.1723	0.1946	0.1981	0.2263	0.2016	0.211	0.068	0.2438	0.2063	0.2274	0.2474	0.2532	0.2298	0.2954
chr1	85500001	85600000	85545097	710	710	710	710	368	413	458	87.5474	67.529	134.2484	103.728	110.5966	133.1569	-0.651	-1.5728	0.035	0.001233	0.000951	0.001891	0.1124	0.1953	0.1957	0.015	0.1148	0.1658	0.1465	0.0944	0.0676	0.1479	0.2239	0.2085	0.1183	0.1197	0.0761	0.1197	0.0986	0.0901	0.0817	0.0099	0.1155	0.138	0.2239	0.1521	0.0648	0.0746	0.1042
chr1	85600001	85700000	85647501	805	805	805	805	500	531	558	148.2368	154.3116	169.9477	140.9348	142.1956	162.2304	0.2165	0.3446	0.2032	0.001841	0.001917	0.002111	0.192	0.2208	0.2134	0.011	0.0567	0.0291	0.0795	0.2	0.1789	0.1727	0.2273	0.2981	0.1988	0.2062	0.205	0.2658	0.2683	0.1677	0.2596	0.072	0.2348	0.1913	0.2385	0.2224	0.241	0.2385	0.2037
chr1	85700001	85800000	85753596	1022	1022	1022	1022	659	791	727	210.3789	231.6775	230.3399	185.7521	211.8206	211.3647	0.5547	0.3797	0.3838	0.002059	0.002267	0.002254	0.2174	0.2303	0.2344	0.0027	0.0337	0.0182	0.274	0.2896	0.2094	0.138	0.2828	0.2143	0.2378	0.2877	0.2133	0.2241	0.2505	0.0616	0.2554	0.0773	0.2329	0.18	0.2133	0.2828	0.2387	0.2681	0.2867
chr1	85800001	85900000	85851295	926	926	926	926	657	721	689	218.8263	234.9565	217.9804	185.1883	193.0754	200.3168	0.76	0.8783	0.3769	0.002363	0.002537	0.002354	0.2566	0.2548	0.2877	0.0233	0.0394	0.0809	0.2959	0.3531	0.3175	0.2505	0.2657	0.2657	0.1825	0.3272	0.3272	0.284	0.2667	0.2894	0.1879	0.0551	0.2387	0.2948	0.3369	0.2117	0.2765	0.3056	0.1901
chr1	85900001	86000000	85954454	716	716	716	716	492	545	511	160.0421	159.6087	164.0915	138.6798	145.9447	148.5658	0.6438	0.3787	0.4462	0.002235	0.002229	0.002292	0.2233	0.2422	0.2406	0.0002	0.0347	0.0313	0.3268	0.3254	0.2975	0.2025	0.2444	0.2975	0.0852	0.3226	0.2961	0.2472	0.331	0.2989	0.2612	0.0475	0.2123	0.2374	0.2053	0.2626	0.2291	0.257	0.2165
chr1	86000001	86100000	86048222	859	859	859	859	533	631	594	179.2632	191.2101	195.1765	150.2365	168.9745	172.6969	0.8077	0.5325	0.5561	0.002087	0.002226	0.002272	0.2246	0.2315	0.2337	0.0205	0.0308	0.0192	0.2643	0.3085	0.2689	0.2491	0.2922	0.2084	0.1071	0.142	0.2759	0.1944	0.2701	0.2352	0.3166	0.0524	0.2829	0.2561	0.2352	0.2689	0.291	0.1839	0.2433
chr1	86100001	86200000	86148289	1030	1030	1030	1030	624	725	713	171.6053	203.9638	228.7778	175.8866	194.1466	207.2944	-0.1018	0.2047	0.443	0.001666	0.00198	0.002221	0.1887	0.2396	0.2372	0.0174	0.1072	0.0613	0.2854	0.2214	0.234	0.2204	0.266	0.2825	0.1932	0.1311	0.2757	0.2068	0.2117	0.1864	0.2282	0.0893	0.1913	0.167	0.2718	0.2757	0.2184	0.2728	0.2553
chr1	86200001	86300000	86249822	1157	1157	1157	1157	812	933	874	281.6632	307.3659	301.9346	228.8781	249.8466	254.1028	0.9655	0.9328	0.805	0.002434	0.002657	0.00261	0.2755	0.2799	0.2893	0.0399	0.0533	0.0472	0.35	0.3673	0.3345	0.2446	0.2731	0.3086	0.1945	0.1815	0.2498	0.3371	0.2818	0.3172	0.2619	0.0294	0.2878	0.185	0.299	0.2947	0.2783	0.2187	0.2688
chr1	86300001	86400000	86346731	710	710	710	710	418	500	466	126.1316	136.4819	149.5948	117.8215	133.8942	135.4827	0.2945	0.0781	0.4445	0.001777	0.001922	0.002107	0.1851	0.2279	0.2214	0.0003	0.0819	0.0476	0.2254	0.2803	0.2324	0.269	0.2113	0.2944	0.1775	0.1732	0.2056	0.193	0.262	0.1056	0.2563	0.0831	0.1634	0.1465	0.2254	0.2493	0.2535	0.2268	0.2127
chr1	86400001	86500000	86442794	728	728	728	728	457	535	468	148.8842	167.192	116.719	128.8144	143.2668	136.0642	0.6509	0.6754	-0.6068	0.002045	0.002297	0.001603	0.2248	0.2056	0.2143	0.0177	0.0606	0.0461	0.2953	0.2102	0.2088	0.2706	0.1813	0.1236	0.1538	0.1841	0.3681	0.0962	0.2967	0.3338	0.2734	0.0522	0.2198	0.2788	0.1319	0.1635	0.3448	0.2555	0.2157
chr1	86500001	86600000	86545361	946	946	946	946	659	738	697	212.4947	228.1812	229.6275	185.7521	197.6278	202.6426	0.6024	0.626	0.5692	0.002246	0.002412	0.002427	0.2367	0.2532	0.2502	0.0082	0.0411	0.0169	0.2061	0.2939	0.3562	0.0666	0.2896	0.314	0.2315	0.2389	0.2611	0.259	0.26	0.2706	0.2199	0.0349	0.2896	0.2051	0.371	0.2727	0.2146	0.2833	0.2738
chr1	86600001	86700000	86649880	781	781	781	781	502	512	578	151.7947	144.2645	171.6993	141.4985	137.1077	168.0451	0.3041	0.2111	0.0929	0.001944	0.001847	0.002198	0.1877	0.2321	0.2274	-0.0049	0.0584	0.0593	0.219	0.2074	0.1793	0.1946	0.274	0.2804	0.2497	0.2113	0.2574	0.1588	0.265	0.1613	0.2254	0.032	0.1613	0.2702	0.2433	0.2612	0.2292	0.1191	0.1332
chr1	86700001	86800000	86750434	997	997	997	997	704	766	740	233.4263	232.6775	233.902	198.4362	205.1259	215.1443	0.7379	0.5439	0.3727	0.002341	0.002334	0.002346	0.2346	0.2704	0.2798	0.0019	0.073	0.0895	0.342	0.333	0.2738	0.3029	0.3029	0.2026	0.3019	0.2177	0.2487	0.2929	0.322	0.2156	0.1976	0.0381	0.2939	0.342	0.2036	0.2086	0.2588	0.1856	0.2728
chr1	86800001	86900000	86851005	786	786	786	786	444	538	475	116.8105	123.7717	126.6013	125.1501	144.0702	138.0994	-0.2784	-0.5698	-0.3554	0.001486	0.001575	0.001611	0.152	0.1789	0.1791	-0.0035	0.0737	0.059	0.2214	0.1756	0.173	0.1336	0.1705	0.1578	0.1489	0.1616	0.2341	0.1768	0.2888	0.1539	0.1959	0.1819	0.159	0.2684	0.2023	0.2226	0.1679	0.1336	0.1705
chr1	86900001	87000000	86943189	698	698	698	698	463	501	525	146.2789	148.058	175.6144	130.5056	134.162	152.6361	0.505	0.4188	0.6428	0.002096	0.002121	0.002516	0.2137	0.2635	0.2669	0.0068	0.0683	0.0714	0.2249	0.2693	0.2751	0.2464	0.2822	0.3037	0.235	0.1862	0.2665	0.235	0.2593	0.2665	0.2665	0.2708	0.265	0.1777	0.2679	0.2708	0.2378	0.2335	0.2622
chr1	87000001	87100000	87039806	1244	1244	1244	1244	945	936	982	362.1211	360.0471	394.1569	266.3668	250.65	285.5023	1.5056	1.7685	1.628	0.002911	0.002894	0.003168	0.2852	0.32	0.3135	-0.0089	0.0264	0.0169	0.4534	0.4952	0.3987	0.418	0.4879	0.4413	0.4952	0.4413	0.4582	0.4156	0.4703	0.4895	0.4775	0.4638	0.4236	0.4108	0.4453	0.5458	0.5088	0.4453	0.4325
chr1	87100001	87200000	87152969	907	907	907	907	541	613	646	157.4737	162.221	212.8366	152.4915	164.1543	187.8151	0.1366	-0.0477	0.5693	0.001736	0.001789	0.002347	0.183	0.2406	0.2453	0.0192	0.0845	0.087	0.2701	0.1907	0.161	0.1808	0.2977	0.3142	0.2348	0.2073	0.2128	0.1709	0.2249	0.2348	0.1477	0.204	0.2536	0.1786	0.2106	0.2525	0.194	0.1753	0.1621
chr1	87200001	87300000	87254066	997	997	997	997	720	756	786	220.5632	239.8551	246.8627	202.9461	202.448	228.5181	0.3633	0.7482	0.3432	0.002212	0.002406	0.002476	0.2402	0.3014	0.2775	0.0199	0.128	0.0644	0.2969	0.2969	0.2828	0.2718	0.333	0.2227	0.2066	0.2899	0.2648	0.1414	0.33	0.2869	0.2949	0.3139	0.1795	0.1916	0.2588	0.2397	0.2688	0.1986	0.0361
chr1	87300001	87400000	87344936	1362	1362	1362	1362	992	1081	1086	359.2263	392	373.9281	279.6147	289.4793	315.7387	1.1926	1.4355	0.7885	0.002637	0.002878	0.002745	0.2779	0.3094	0.3104	0.0039	0.0712	0.0495	0.2885	0.3436	0.3451	0.2291	0.3561	0.4134	0.3157	0.2981	0.3084	0.1615	0.3282	0.2349	0.3003	0.3443	0.3032	0.3678	0.3098	0.2841	0.3267	0.3032	0.3032
chr1	87400001	87500000	87454149	727	727	727	727	416	531	487	119.2842	155.6268	143.0588	117.2578	142.1956	141.5882	0.0722	0.382	0.0443	0.001641	0.002141	0.001968	0.2095	0.2343	0.2517	0.0513	0.1331	0.1011	0.2792	0.2806	0.315	0.2435	0.1843	0.1912	0.1389	0.2256	0.2242	0.1953	0.2517	0.1939	0.2462	0.2118	0.1417	0.1857	0.1774	0.2091	0.2902	0.2118	0.2393
chr1	87500001	87600000	87546537	838	838	838	838	610	643	603	192.7474	207.0942	180.4575	171.9405	172.188	175.3135	0.5062	0.8205	0.1254	0.0023	0.002471	0.002153	0.2433	0.2524	0.2517	0.0099	0.064	0.042	0.2828	0.1981	0.2303	0.2029	0.2613	0.2136	0.2482	0.2029	0.3138	0.2506	0.1742	0.2506	0.2936	0.2506	0.2363	0.3305	0.2422	0.2757	0.2136	0.2816	0.2589
chr1	87600001	87700000	87655066	831	831	831	831	524	585	595	153.4632	160.3478	167.7124	147.6997	156.6562	172.9876	0.1631	0.0953	-0.1303	0.001847	0.00193	0.002018	0.1858	0.2152	0.2185	-0.0082	0.055	0.0511	0.3357	0.1805	0.1793	0.1877	0.2768	0.1901	0.1504	0.2323	0.142	0.2323	0.225	0.16	0.1913	0.2178	0.2058	0.3117	0.1757	0.2395	0.1937	0.2262	0.1817
chr1	87700001	87800000	87751635	1138	1138	1138	1138	805	898	877	291.5053	303.4493	294.6471	226.905	240.474	254.975	1.1919	1.061	0.6654	0.002562	0.002667	0.002589	0.2704	0.2903	0.2888	0.017	0.0612	0.0472	0.2566	0.3409	0.2469	0.3603	0.2742	0.2487	0.2847	0.3304	0.2917	0.3181	0.3269	0.2882	0.3269	0.3489	0.3348	0.2759	0.2241	0.2926	0.29	0.3286	0.2258
chr1	87800001	87900000	87841144	813	813	813	813	518	585	587	162.7211	173.4529	176.8562	146.0085	156.6562	170.6617	0.4785	0.4338	0.1551	0.002001	0.002133	0.002175	0.2194	0.2422	0.2358	0.03	0.0758	0.0454	0.2485	0.246	0.2337	0.2017	0.23	0.2731	0.1599	0.2005	0.2128	0.2485	0.1501	0.2694	0.23	0.2927	0.1747	0.2694	0.2669	0.1685	0.3235	0.23	0.2399
chr1	87900001	88000000	87950085	736	736	736	736	479	500	542	127.4316	158.3587	175.0784	135.0155	133.8942	157.5786	-0.2347	0.7387	0.4743	0.001731	0.002152	0.002379	0.1997	0.245	0.2544	0.0142	0.0902	0.0587	0.2663	0.1658	0.231	0.1671	0.3193	0.2215	0.1277	0.25	0.2188	0.288	0.0557	0.2147	0.0557	0.0598	0.284	0.1399	0.3098	0.3043	0.2853	0.053	0.2079
chr1	88000001	88100000	88048019	1046	1046	1046	1046	538	627	816	169.3474	170.9783	302.9346	151.6459	167.9033	237.2402	0.488	0.0741	1.1841	0.001619	0.001635	0.002896	0.1684	0.2732	0.2771	0.0174	0.0984	0.1044	0.26	0.1549	0.2046	0.2763	0.2486	0.2744	0.2323	0.1415	0.2151	0.1855	0.0621	0.1769	0.1692	0.1979	0.1625	0.1424	0.3107	0.3308	0.2094	0.1998	0.2734
chr1	88100001	88200000	88149095	813	813	813	813	446	524	535	119.5632	133.3152	158.0915	125.7138	140.3211	155.5435	-0.2044	-0.2019	0.07	0.001471	0.00164	0.001945	0.1572	0.2141	0.2165	0.0055	0.1158	0.0955	0.1956	0.1931	0.2066	0.1796	0.1931	0.2546	0.1857	0.1267	0.182	0.1759	0.0849	0.1784	0.2435	0.2165	0.1439	0.0996	0.1956	0.2263	0.1624	0.182	0.1599
chr1	88200001	88300000	88246763	731	731	731	731	405	451	462	124.8684	107.971	132.9739	114.1572	120.7726	134.3198	0.3918	-0.4283	-0.0428	0.001708	0.001477	0.001819	0.1616	0.2056	0.2069	0.0074	0.0783	0.115	0.1094	0.2107	0.1902	0.2011	0.1874	0.1601	0.1532	0.0944	0.1751	0.1655	0.0616	0.2093	0.093	0.2025	0.0903	0.1997	0.212	0.2079	0.1765	0.2025	0.2161
chr1	88300001	88400000	88353090	719	719	719	719	364	427	476	101.2263	119.6667	143.1307	102.6005	114.3457	138.3901	-0.0559	0.188	0.1462	0.001408	0.001664	0.001991	0.1594	0.1971	0.2022	0.0187	0.0763	0.0512	0.2045	0.1363	0.1057	0.0459	0.2782	0.2434	0.1127	0.2003	0.2017	0.2573	0.1168	0.1725	0.1599	0.2045	0.2128	0.1488	0.2893	0.2114	0.1627	0.1502	0.2211
chr1	88400001	88500000	88454471	793	793	793	793	512	585	571	162.0105	175.942	201.7516	144.3172	156.6562	166.01	0.5125	0.4981	0.9196	0.002043	0.002219	0.002544	0.2146	0.2802	0.2753	0.0036	0.1024	0.0732	0.1765	0.2282	0.1803	0.1917	0.2434	0.2472	0.2623	0.2295	0.2371	0.3682	0.2711	0.1021	0.1904	0.2736	0.2409	0.3165	0.1765	0.2774	0.2119	0.0618	0.2598
chr1	88500001	88600000	88549309	810	810	810	810	528	585	573	174.6105	186.5399	182.7124	148.8272	156.6562	166.5914	0.7243	0.7718	0.4133	0.002156	0.002303	0.002256	0.2235	0.2762	0.2682	0.0014	0.1146	0.0813	0.3111	0.2827	0.2605	0.2	0.2926	0.2642	0.2642	0.2444	0.2679	0.237	0.279	0.2938	0.2259	0.3025	0.2111	0.2136	0.2642	0.3037	0.2469	0.2691	0.2407
chr1	88600001	88700000	88651027	737	737	737	737	481	544	511	150.5316	177.7935	152.098	135.5793	145.6769	148.5658	0.4609	0.8917	0.1015	0.002042	0.002412	0.002064	0.2316	0.2665	0.2601	0.0196	0.1325	0.0744	0.1845	0.3026	0.2768	0.308	0.1927	0.2768	0.1845	0.2917	0.2754	0.2605	0.3284	0.3216	0.3216	0.3148	0.308	0.0896	0.2388	0.2619	0.2551	0.0434	0.2171
chr1	88700001	88800000	88751163	635	635	635	635	329	407	404	90.8632	106.2971	111.2092	92.7351	108.9899	117.4571	-0.0842	-0.0998	-0.2269	0.001431	0.001674	0.001751	0.1641	0.1785	0.1819	0.028	0.0591	0.0303	0.0677	0.2205	0.2031	0.1685	0.2236	0.1307	0.1213	0.1843	0.1953	0.2063	0.2346	0.1764	0.189	0.1669	0.1669	0.1559	0.2394	0.2346	0.1638	0.1087	0.2142
chr1	88800001	88900000	88845060	684	684	684	684	412	429	494	119.8316	124.3225	135.4706	116.1303	114.8812	143.6233	0.1331	0.332	-0.2423	0.001752	0.001818	0.001981	0.1798	0.2074	0.1989	0.0038	0.0542	0.0234	0.0892	0.2515	0.2251	0.1316	0.2208	0.3465	0.1813	0.2193	0.2339	0.2558	0.2398	0.2091	0.25	0.2032	0.1842	0.2427	0.2339	0.1901	0.2032	0.1477	0.2003
chr1	88900001	89000000	88945260	684	684	684	684	437	507	460	146.7316	142.5906	160.8627	123.177	135.7687	133.7383	0.7987	0.2032	0.8655	0.002145	0.002085	0.002352	0.2135	0.2522	0.249	0.0048	0.0587	0.0585	0.0614	0.2719	0.2442	0.1652	0.2368	0.1944	0.3567	0.3567	0.3041	0.269	0.3655	0.2763	0.1988	0.1389	0.2398	0.2997	0.1345	0.3041	0.1637	0.1681	0.1988
chr1	89000001	89100000	89050885	997	997	997	997	618	723	743	179.8737	238.7355	265.9739	174.1954	193.611	216.0165	0.1364	0.9437	0.9886	0.001804	0.002395	0.002668	0.2232	0.2692	0.2721	0.0307	0.0955	0.0366	0.32	0.3069	0.3521	0.1575	0.3631	0.2788	0.2548	0.2939	0.2086	0.1996	0.2738	0.2016	0.2608	0.2187	0.2036	0.2718	0.4072	0.3932	0.2156	0.0652	0.2477
chr1	89100001	89200000	89147128	601	601	601	601	338	415	388	100.8368	115.8478	110.0327	95.2719	111.1322	112.8054	0.2436	0.1714	-0.1048	0.001678	0.001928	0.001831	0.1841	0.1867	0.1893	0.0107	0.0319	0.0037	0.2629	0.2679	0.2479	0.2579	0.198	0.2463	0.1797	0.1897	0.2013	0.2779	0.1963	0.1997	0.208	0.208	0.1947	0.213	0.188	0.1897	0.213	0.1181	0.188
chr1	89200001	89300000	89246579	783	783	783	783	356	388	535	95.2474	79.2609	144.8824	100.3456	103.9019	155.5435	-0.212	-0.9575	-0.2927	0.001216	0.001012	0.00185	0.1128	0.2025	0.1914	0.0062	0.1423	0.1501	0.1877	0.1328	0.1009	0.1252	0.1558	0.1724	0.152	0.1405	0.1188	0.1379	0.1162	0.0856	0.1009	0.0639	0.106	0.1188	0.1839	0.1699	0.0881	0.1379	0.0728
chr1	89300001	89400000	89350094	878	878	878	878	500	599	666	157.3895	174.6341	217.7255	140.9348	160.4053	193.6298	0.488	0.3589	0.5318	0.001793	0.001989	0.00248	0.1929	0.2611	0.2521	0.01	0.1031	0.0613	0.2961	0.2301	0.2802	0.2016	0.2904	0.2722	0.2062	0.2289	0.3018	0.2175	0.2175	0.2403	0.2597	0.2005	0.2153	0.1913	0.3041	0.336	0.2312	0.2642	0.2153
chr1	89400001	89500000	89451439	676	676	676	676	375	449	449	118.0368	125.2935	138.0588	105.7011	120.237	130.5402	0.4871	0.1699	0.2458	0.001746	0.001853	0.002042	0.1828	0.2285	0.2226	0.008	0.0959	0.0672	0.2308	0.2692	0.2485	0.2544	0.2234	0.3195	0.2559	0.2071	0.2204	0.105	0.2086	0.2249	0.1538	0.2811	0.2115	0.2189	0.3033	0.2722	0.2145	0.2249	0.2278
chr1	89500001	89600000	89546246	720	720	720	720	414	489	528	130.4105	135.0072	153	116.694	130.9485	153.5083	0.4908	0.1253	-0.0141	0.001811	0.001875	0.002125	0.188	0.2414	0.2414	0.01	0.1042	0.0949	0.1806	0.2694	0.2625	0.2153	0.275	0.3042	0.1125	0.1847	0.2111	0.2042	0.3333	0.1278	0.1236	0.2458	0.2	0.2028	0.2417	0.2431	0.2597	0.2222	0.2389
chr1	89600001	89700000	89649842	650	650	650	650	375	419	427	108.1053	112.7029	115.7255	105.7011	112.2033	124.1441	0.0949	0.018	-0.2893	0.001663	0.001734	0.00178	0.1734	0.1917	0.1848	0.0104	0.0551	0.0252	0.1831	0.2492	0.1954	0.24	0.2031	0.1969	0.0585	0.1846	0.2446	0.2338	0.1185	0.0908	0.1046	0.1938	0.1846	0.1923	0.1892	0.1877	0.1923	0.18	0.2292
chr1	89700001	89800000	89749215	739	739	739	739	476	547	521	145.0421	169.2609	165.8235	134.1699	146.4803	151.4732	0.3386	0.629	0.4045	0.001963	0.00229	0.002244	0.2211	0.2437	0.2382	0.0196	0.0753	0.0247	0.3288	0.3126	0.3058	0.2842	0.226	0.2449	0.2517	0.2923	0.2558	0.3248	0.3505	0.2382	0.1529	0.3126	0.2666	0.1664	0.2869	0.3329	0.2774	0.2327	0.3018
chr1	89800001	89900000	89851642	803	803	803	803	502	579	584	172.5684	157.8551	169.6863	141.4985	155.0495	169.7895	0.9178	0.0732	-0.0026	0.002149	0.001966	0.002113	0.215	0.2385	0.2286	0.0224	0.0575	0.0575	0.2092	0.1943	0.1507	0.2827	0.2341	0.193	0.1357	0.1843	0.2914	0.2578	0.2167	0.1208	0.1818	0.2167	0.1544	0.254	0.2491	0.2329	0.2889	0.213	0.259
chr1	89900001	90000000	89951978	753	753	753	753	462	522	540	153.1684	158.6413	163.3987	130.2238	139.7856	156.9972	0.7362	0.5455	0.1741	0.002034	0.002107	0.00217	0.2074	0.2346	0.2282	0.0008	0.0562	0.0326	0.1394	0.1753	0.2191	0.0956	0.1766	0.255	0.0544	0.2483	0.2058	0.3001	0.1859	0.2563	0.2895	0.2324	0.1687	0.2417	0.2882	0.2616	0.2815	0.1846	0.2829
chr1	90000001	90100000	90048689	724	724	724	724	410	482	468	118.8947	123.029	114.2026	115.5665	129.074	136.0642	0.1203	-0.1893	-0.6857	0.001642	0.001699	0.001577	0.1664	0.1719	0.1734	-0.002	0.0335	0.0283	0.203	0.2541	0.2058	0.2058	0.1699	0.174	0.2431	0.2017	0.1754	0.1906	0.1961	0.1934	0.1575	0.1975	0.1934	0.1837	0.221	0.1823	0.2099	0.232	0.1423
chr1	90100001	90200000	90149347	925	925	925	925	671	717	696	245.7105	236.3043	236.6144	189.1345	192.0043	202.3519	1.2516	0.9342	0.7237	0.002656	0.002555	0.002558	0.261	0.274	0.2651	0.0008	0.0253	0.0183	0.3568	0.3362	0.2768	0.347	0.3319	0.32	0.3297	0.3795	0.2865	0.3827	0.3697	0.3957	0.293	0.3989	0.3038	0.2043	0.2173	0.28	0.2886	0.2951	0.2076
chr1	90200001	90300000	90252754	852	852	852	852	512	535	561	153.3263	148.0725	154.4314	144.3172	143.2668	163.1026	0.2609	0.1357	-0.2271	0.0018	0.001738	0.001813	0.1816	0.1893	0.1927	0.0134	0.024	0.0414	0.1502	0.2465	0.1502	0.23	0.2406	0.2183	0.2359	0.2019	0.1749	0.243	0.2101	0.2171	0.1655	0.1831	0.2265	0.1854	0.2136	0.1972	0.2324	0.2019	0.2465
chr1	90300001	90400000	90345138	863	863	863	863	603	674	636	204.4474	222.4384	208.4052	169.9674	180.4894	184.9078	0.8485	0.9408	0.543	0.002369	0.002578	0.002415	0.2638	0.2918	0.2695	0.0326	0.1012	0.0382	0.3963	0.2642	0.2862	0.2294	0.2028	0.1784	0.2839	0.19	0.2897	0.2827	0.365	0.2793	0.3071	0.2793	0.3256	0.2908	0.2538	0.2213	0.2491	0.3766	0.2932
chr1	90400001	90500000	90451130	587	587	587	587	309	361	380	90.6316	87.663	91.2484	87.0977	96.6716	110.4795	0.1691	-0.3761	-0.7422	0.001544	0.001493	0.001554	0.1548	0.1724	0.1669	0.0098	0.0547	0.0457	0.247	0.2164	0.1687	0.2061	0.1908	0.167	0.1397	0.1806	0.1073	0.1874	0.2112	0.1687	0.1278	0.0903	0.1925	0.2368	0.1601	0.2061	0.1925	0.1618	0.1857
chr1	90500001	90600000	90547457	716	716	716	716	435	521	521	139.4	159.3261	163.1895	122.6133	139.5178	151.4732	0.5718	0.5741	0.3303	0.001947	0.002225	0.002279	0.2119	0.2435	0.2446	0.008	0.0726	0.0414	0.2961	0.2723	0.1885	0.1327	0.2793	0.2165	0.2598	0.2123	0.2291	0.317	0.2863	0.2346	0.2374	0.2696	0.243	0.2835	0.1802	0.2933	0.3575	0.2779	0.3087
chr1	90600001	90700000	90650234	769	769	769	769	529	595	510	168.7158	174.2681	159.3137	149.109	159.3341	148.2751	0.5497	0.3792	0.3178	0.002194	0.002266	0.002072	0.2211	0.2258	0.2214	-0.0043	0.0292	0.0102	0.3017	0.2341	0.1625	0.0949	0.2887	0.1912	0.2939	0.2731	0.2887	0.2874	0.2861	0.2445	0.3108	0.2913	0.2796	0.2757	0.2393	0.2367	0.2549	0.2757	0.2458
chr1	90700001	90800000	90745521	890	890	890	890	663	699	658	227.3421	238.3261	223.3529	186.8796	187.1841	191.304	0.9059	1.1061	0.7159	0.002554	0.002678	0.00251	0.2686	0.2801	0.2684	0.0134	0.0515	0.0171	0.3989	0.2157	0.3629	0.091	0.3079	0.2719	0.3348	0.3382	0.2618	0.318	0.3135	0.2573	0.3247	0.3506	0.3539	0.391	0.2775	0.3169	0.3236	0.2876	0.2011
chr1	90800001	90900000	90849290	841	841	841	841	474	550	557	128.7053	136.7645	170.4641	133.6062	147.2836	161.9397	-0.1533	-0.2889	0.2248	0.00153	0.001626	0.002027	0.1594	0.2023	0.1981	0.0051	0.0663	0.0414	0.195	0.2069	0.2283	0.1522	0.1986	0.2675	0.1593	0.126	0.2152	0.1629	0.2057	0.1558	0.1605	0.1474	0.157	0.2152	0.3044	0.2212	0.2663	0.1831	0.2212
chr1	90900001	91000000	90951927	757	757	757	757	448	539	531	129.1947	132.3696	160.3791	126.2776	144.338	154.3805	0.0965	-0.3354	0.1659	0.001707	0.001749	0.002119	0.1727	0.2017	0.2005	-0.0002	0.0272	0.0183	0.2365	0.1995	0.1783	0.255	0.2655	0.2867	0.1585	0.2325	0.2232	0.2114	0.2325	0.2008	0.1625	0.2338	0.21	0.247	0.2087	0.3567	0.2682	0.144	0.2391
chr1	91000001	91100000	91050497	792	792	792	792	545	638	599	183.4	204.3043	210.7582	153.6189	170.849	174.1506	0.8106	0.7925	0.898	0.002316	0.00258	0.002661	0.2531	0.2744	0.2876	0.0169	0.0502	0.0468	0.327	0.3043	0.2689	0.2399	0.3497	0.2841	0.327	0.3119	0.2285	0.3245	0.2854	0.2904	0.2727	0.3624	0.3106	0.3106	0.3018	0.4268	0.1364	0.2222	0.3295
chr1	91100001	91200000	91151016	704	704	704	704	435	485	461	124.5	126.9601	128.9346	122.6133	129.8774	134.0291	0.0643	-0.0908	-0.1622	0.001768	0.001803	0.001831	0.1809	0.1973	0.1922	0.0065	0.047	0.0282	0.1918	0.2358	0.1761	0.1619	0.223	0.2173	0.1946	0.2159	0.2514	0.2131	0.2585	0.2443	0.206	0.2443	0.233	0.2401	0.2287	0.2088	0.0767	0.2003	0.1903
chr1	91200001	91300000	91250136	708	708	708	708	433	480	486	141.9789	148.0616	146.1569	122.0495	128.5384	141.2974	0.682	0.6139	0.1468	0.002005	0.002091	0.002064	0.2041	0.2149	0.2157	-0.0018	0.0279	0.0188	0.274	0.2712	0.2316	0.2627	0.2034	0.2429	0.1158	0.2782	0.2825	0.2571	0.2994	0.209	0.2387	0.2853	0.2811	0.1864	0.2514	0.2811	0.0946	0.1893	0.2613
chr1	91300001	91400000	91353179	720	720	720	720	456	504	559	154.9842	164.7572	176.8235	128.5325	134.9654	162.5211	0.8598	0.8925	0.3759	0.002153	0.002288	0.002456	0.2282	0.2686	0.2557	0.0138	0.0785	0.0377	0.2375	0.2694	0.2806	0.2681	0.35	0.2931	0.1208	0.3333	0.2639	0.1625	0.1944	0.2139	0.1875	0.3236	0.2222	0.2708	0.2278	0.2972	0.075	0.2	0.0722
chr1	91400001	91500000	91449752	940	940	940	940	674	706	709	214.0632	223.413	241.2026	189.9801	189.0586	206.1315	0.5304	0.7357	0.7272	0.002277	0.002377	0.002566	0.2412	0.2464	0.2538	0.0181	0.0088	0.0135	0.25	0.2809	0.1755	0.25	0.2819	0.4436	0.1777	0.2915	0.316	0.383	0.2936	0.266	0.35	0.2202	0.2309	0.3755	0.3468	0.2532	0.2777	0.2213	0.2851
chr1	91500001	91600000	91547069	846	846	846	846	507	642	604	180.7421	187.7572	196.4314	142.9079	171.9202	175.6042	1.1066	0.3728	0.5067	0.002136	0.002219	0.002322	0.2264	0.2533	0.2469	0.0195	0.0654	0.0422	0.3097	0.2943	0.208	0.3381	0.3357	0.2518	0.3061	0.2518	0.2423	0.2742	0.2577	0.2317	0.2482	0.2281	0.3522	0.2967	0.2872	0.2695	0.2506	0.2329	0.2352
chr1	91600001	91700000	91655447	538	538	538	538	328	391	365	100.4263	108.4457	110.3203	92.4532	104.7053	106.1185	0.3596	0.1442	0.1688	0.001867	0.002016	0.002051	0.1997	0.2175	0.2135	0.0143	0.0537	0.0246	0.2844	0.3141	0.2045	0.2045	0.223	0.2565	0.1059	0.2639	0.2026	0.2528	0.329	0.0781	0.1914	0.2565	0.21	0.2435	0.2416	0.1914	0.1264	0.1989	0.119
chr1	91700001	91800000	91744155	701	701	701	701	422	479	492	126.1158	139.0688	153.5686	118.949	128.2707	143.0419	0.2516	0.3403	0.3142	0.001799	0.001984	0.002191	0.2002	0.2265	0.2185	0.0288	0.0651	0.0231	0.2596	0.2154	0.2197	0.1541	0.2539	0.2568	0.2825	0.3096	0.2539	0.2496	0.1869	0.0642	0.1541	0.2782	0.2054	0.1755	0.204	0.291	0.2753	0.1897	0.2825
chr1	91800001	91900000	91846074	806	806	806	806	522	616	606	179.0579	189.6848	192.3007	147.1359	164.9577	176.1857	0.9069	0.6066	0.3908	0.002222	0.002353	0.002386	0.2507	0.2555	0.26	0.0464	0.053	0.0465	0.3883	0.2816	0.2903	0.1576	0.2618	0.3089	0.2084	0.2221	0.3065	0.4045	0.3573	0.1278	0.2767	0.2618	0.2481	0.2084	0.3176	0.2754	0.299	0.3424	0.268
chr1	91900001	92000000	91951885	1018	1018	1018	1018	660	753	753	216.8842	220.7717	237.5359	186.0339	201.6447	218.9238	0.6938	0.3841	0.3635	0.00213	0.002169	0.002333	0.2232	0.2702	0.2636	0.0191	0.0975	0.0794	0.3369	0.2466	0.2908	0.2957	0.3075	0.3016	0.276	0.1984	0.2191	0.2033	0.2898	0.1719	0.2456	0.1974	0.2809	0.3477	0.2358	0.3222	0.2554	0.22	0.2544
chr1	92000001	92100000	92049114	838	838	838	838	515	611	591	157.2947	180.6014	181.8693	145.1629	163.6187	171.8247	0.3493	0.42	0.2497	0.001877	0.002155	0.00217	0.2057	0.2252	0.2292	0.0101	0.0547	0.029	0.2673	0.2589	0.1945	0.0501	0.2924	0.2971	0.3126	0.2733	0.29	0.1671	0.29	0.1826	0.2458	0.2446	0.2363	0.2232	0.2661	0.2339	0.2076	0.2721	0.3055
chr1	92100001	92200000	92152641	688	688	688	688	417	478	468	109.9842	106.4855	142.3987	117.5396	128.0029	136.0642	-0.2684	-0.6795	0.1987	0.001599	0.001548	0.00207	0.1604	0.1983	0.2006	0.01	0.0402	0.053	0.2035	0.2064	0.1177	0.0538	0.2994	0.2311	0.1555	0.1439	0.1337	0.1439	0.3445	0.3067	0.1642	0.1744	0.157	0.1904	0.2209	0.2384	0.1846	0.0945	0.1744
chr1	92200001	92300000	92250412	686	686	686	686	432	490	456	146.9158	130.3406	127.0327	121.7677	131.2163	132.5754	0.8626	-0.027	-0.1784	0.002142	0.0019	0.001852	0.2109	0.2215	0.1973	0.0217	0.0528	0.0253	0.1953	0.2362	0.2259	0.0408	0.2143	0.2259	0.2988	0.2318	0.1939	0.2726	0.3382	0.242	0.1574	0.2216	0.2449	0.1793	0.2609	0.1793	0.2216	0.2187	0.1531
chr1	92300001	92400000	92348085	883	883	883	883	614	667	673	216.2053	221.9964	224.7843	173.0679	178.6149	195.665	1.0426	0.9831	0.636	0.002449	0.002514	0.002546	0.2499	0.272	0.2716	0.0036	0.0437	0.0357	0.316	0.2888	0.2593	0.2163	0.2831	0.3171	0.222	0.3216	0.2956	0.3126	0.3024	0.2435	0.3228	0.2152	0.3409	0.3171	0.248	0.2877	0.325	0.2582	0.3273
chr1	92400001	92500000	92451211	921	921	921	921	649	678	736	225.9632	217.7283	246.2092	182.9334	181.5605	213.9813	0.9841	0.8064	0.6438	0.002453	0.002364	0.002673	0.2467	0.2713	0.2733	0.0121	0.029	0.0413	0.2541	0.2899	0.2248	0.3453	0.2519	0.2649	0.2942	0.2356	0.2714	0.3181	0.3127	0.3355	0.2736	0.3236	0.3116	0.3474	0.3018	0.3659	0.2921	0.3344	0.2682
chr1	92500001	92600000	92547896	635	635	635	635	386	454	430	124.4158	130.529	129.3268	108.8017	121.5759	125.0163	0.599	0.2976	0.1471	0.001959	0.002056	0.002037	0.2068	0.2147	0.2106	0.015	0.0367	0.0146	0.2299	0.1984	0.1496	0.2236	0.2331	0.3244	0.2472	0.2882	0.3039	0.2709	0.2283	0.2063	0.1606	0.2346	0.252	0.2756	0.2457	0.2362	0.2535	0.2882	0.189
chr1	92600001	92700000	92653136	979	979	979	979	649	716	745	224.3947	217.1884	256.9412	182.9334	191.7365	216.5979	0.9482	0.5375	0.7962	0.002292	0.002218	0.002625	0.2409	0.272	0.2526	0.0335	0.0518	0.0215	0.1675	0.1971	0.2717	0.2942	0.2646	0.3126	0.2635	0.2676	0.2319	0.3146	0.2717	0.047	0.3187	0.2697	0.2053	0.2482	0.3381	0.3054	0.2033	0.288	0.1348
chr1	92700001	92800000	92747445	860	860	860	860	566	629	664	194.6789	194.2572	239.9085	159.5382	168.4389	193.0484	0.9211	0.6203	1.0373	0.002264	0.002259	0.00279	0.2303	0.2781	0.2752	0.0092	0.0493	0.044	0.3128	0.2698	0.2791	0.1523	0.3372	0.2337	0.2174	0.2837	0.2372	0.1116	0.357	0.0942	0.214	0.2035	0.2442	0.1733	0.3279	0.4442	0.2012	0.1884	0.2407
chr1	92800001	92900000	92846379	809	809	809	809	457	526	539	127.6474	133.7283	163.2549	128.8144	140.8567	156.7064	-0.0379	-0.2047	0.1785	0.001578	0.001653	0.002018	0.1626	0.1959	0.1936	0.0033	0.0443	0.0271	0.2546	0.2052	0.1978	0.1446	0.178	0.2892	0.2101	0.1743	0.1731	0.2089	0.2274	0.1471	0.1867	0.1916	0.2015	0.2349	0.2386	0.2336	0.2027	0.1829	0.2373
chr1	92900001	93000000	92952240	602	602	602	602	294	349	297	66.0947	71.7681	64.0196	82.8697	93.4582	86.3484	-0.8435	-0.9364	-1.1008	0.001098	0.001192	0.001063	0.1177	0.119	0.1179	0.014	0.0491	0.022	0.1711	0.1163	0.1512	0.1047	0.1395	0.093	0.1229	0.1528	0.1163	0.1462	0.1545	0.1096	0.1379	0.1113	0.103	0.1545	0.1113	0.103	0.1512	0.1047	0.1063
chr1	93000001	93100000	93056861	790	790	790	790	525	585	584	162.2579	171.9058	197.0523	147.9815	156.6562	169.7895	0.4033	0.3938	0.6859	0.002054	0.002176	0.002494	0.2112	0.2797	0.2806	-0.0006	0.1059	0.0926	0.2468	0.281	0.2785	0.1519	0.3443	0.3329	0.3342	0.2709	0.2089	0.2127	0.2608	0.1443	0.1899	0.2835	0.181	0.2228	0.2418	0.2987	0.3013	0.257	0.3101
chr1	93100001	93200000	93152481	862	862	862	862	565	608	592	187.3105	194.75	187.9085	159.2563	162.8154	172.1154	0.7366	0.7937	0.392	0.002173	0.002259	0.00218	0.2235	0.2427	0.2413	0.0043	0.0557	0.0418	0.3051	0.2575	0.2123	0.2413	0.2889	0.1891	0.2529	0.2703	0.2599	0.2204	0.3225	0.2529	0.2309	0.2889	0.2471	0.232	0.2053	0.268	0.3132	0.261	0.3086
chr1	93200001	93300000	93247826	636	636	636	636	389	427	410	115.7211	123.8768	128.2549	109.6473	114.3457	119.2016	0.2312	0.3367	0.3239	0.00182	0.001948	0.002017	0.1902	0.2095	0.209	0.0048	0.0452	0.0266	0.2233	0.1981	0.2311	0.1871	0.2296	0.2421	0.2233	0.2186	0.2579	0.3003	0.2563	0.1887	0.261	0.2248	0.2264	0.2437	0.2123	0.228	0.2123	0.2374	0.2343
chr1	93300001	93400000	93348762	650	650	650	650	418	448	412	121.3842	116.9638	122.9673	117.8215	119.9692	119.783	0.1263	-0.1012	0.1134	0.001867	0.001799	0.001892	0.1839	0.2105	0.2112	0.0016	0.0578	0.0677	0.2062	0.2308	0.2092	0.1738	0.2323	0.2431	0.2231	0.2015	0.2415	0.2215	0.2215	0.2477	0.1677	0.2369	0.1662	0.2585	0.1969	0.22	0.2046	0.2477	0.2031
chr1	93400001	93500000	93449471	686	686	686	686	405	445	457	131.8105	121.8297	128.3137	114.1572	119.1658	132.8661	0.6457	0.0903	-0.1462	0.001921	0.001776	0.00187	0.1853	0.2091	0.1971	0.0013	0.0499	0.0392	0.1414	0.2055	0.1385	0.2085	0.2143	0.2026	0.2303	0.223	0.1633	0.2289	0.2566	0.1429	0.1735	0.1647	0.1545	0.2624	0.223	0.2507	0.1749	0.1983	0.1735
chr1	93500001	93600000	93551449	621	621	621	621	381	405	425	118.2211	122.1304	136.098	107.3923	108.4543	123.5626	0.4209	0.5092	0.4328	0.001904	0.001967	0.002192	0.1929	0.2206	0.2216	-0.0017	0.0383	0.0322	0.2738	0.1401	0.2448	0.0515	0.2754	0.2448	0.1675	0.2738	0.1143	0.2544	0.3076	0.2061	0.2158	0.2866	0.1176	0.2335	0.2432	0.2528	0.2303	0.2802	0.2576
chr1	93600001	93700000	93651718	635	635	635	635	406	440	397	123.5263	119.5725	121.0915	114.4391	117.8269	115.422	0.3316	0.0599	0.2095	0.001945	0.001883	0.001907	0.1883	0.2003	0.1998	-0.0084	0.0199	0.0267	0.1669	0.2614	0.1984	0.2283	0.2	0.2252	0.2362	0.0772	0.1528	0.2598	0.2394	0.1874	0.2567	0.1984	0.137	0.2646	0.2787	0.2079	0.2394	0.2252	0.2189
chr1	93700001	93800000	93749178	563	563	563	563	290	380	369	89.3316	102.9239	106.8301	81.7422	101.7596	107.2814	0.3868	0.0462	-0.0179	0.001587	0.001828	0.001898	0.1748	0.1882	0.1873	0.0118	0.0398	0.0028	0.2611	0.2522	0.2558	0.1776	0.2433	0.254	0.2309	0.2558	0.2451	0.27	0.2256	0.1918	0.27	0.1616	0.1332	0.2043	0.254	0.2185	0.1758	0.0568	0.1883
chr1	93800001	93900000	93849463	669	669	669	669	382	450	403	107.4421	109.163	104.7451	107.6742	120.5048	117.1664	-0.009	-0.3803	-0.4521	0.001606	0.001632	0.001566	0.1646	0.1669	0.1634	0.0085	0.0263	0.0108	0.2182	0.2078	0.2227	0.1749	0.1839	0.2018	0.2377	0.136	0.2332	0.2048	0.2242	0.154	0.1898	0.2466	0.1614	0.1794	0.1734	0.2197	0.1824	0.0269	0.1599
chr1	93900001	94000000	93953255	628	628	628	628	351	396	389	107.1789	105.5072	99.5098	98.9362	106.0442	113.0961	0.3476	-0.0204	-0.5122	0.001707	0.00168	0.001585	0.1692	0.1811	0.1792	-0.0003	0.0488	0.0467	0.1895	0.1943	0.0812	0.1481	0.1608	0.1465	0.1608	0.1799	0.1927	0.207	0.1799	0.1815	0.1736	0.1879	0.215	0.2484	0.2102	0.1783	0.215	0.2166	0.164
chr1	94000001	94100000	94041994	783	783	783	783	528	579	561	196.3105	189.9601	189.2418	148.8272	155.0495	163.1026	1.3338	0.9109	0.6845	0.002507	0.002426	0.002417	0.2589	0.2763	0.2606	0.0246	0.0589	0.0368	0.2784	0.2554	0.0741	0.2018	0.2695	0.258	0.2618	0.2976	0.3295	0.3103	0.3397	0.378	0.3027	0.2427	0.2759	0.3665	0.2771	0.2695	0.3142	0.3972	0.378
chr1	94100001	94200000	94150253	756	756	756	756	444	494	534	140.9684	138.5906	159.6013	125.1501	132.2875	155.2528	0.528	0.1926	0.1196	0.001865	0.001833	0.002111	0.1825	0.224	0.2238	-0.0066	0.0611	0.064	0.2751	0.1958	0.0529	0.209	0.2751	0.1667	0.1918	0.1931	0.2381	0.1614	0.2275	0.2169	0.2262	0.123	0.2593	0.3122	0.2831	0.2712	0.1825	0.2474	0.1706
chr1	94200001	94300000	94244451	754	754	754	754	478	555	551	169.6895	174.0725	155.1307	134.7337	148.6226	160.1953	1.0841	0.6926	-0.135	0.002251	0.002309	0.002057	0.2323	0.2351	0.239	0.0096	0.0447	0.045	0.2613	0.2347	0.0252	0.2599	0.2228	0.3342	0.2082	0.2984	0.2042	0.2878	0.2493	0.195	0.2878	0.0305	0.2679	0.3223	0.2188	0.2414	0.2321	0.2971	0.1989
chr1	94300001	94400000	94351212	835	835	835	835	481	535	595	147.0158	148.0725	191.0588	135.5793	143.2668	172.9876	0.3525	0.1357	0.4463	0.001761	0.001773	0.002288	0.1792	0.231	0.2242	0.0071	0.0677	0.0505	0.1928	0.1832	0.0251	0.2156	0.1904	0.3042	0.1425	0.206	0.1377	0.2072	0.176	0.1341	0.2084	0.0407	0.224	0.2323	0.2323	0.2467	0.1749	0.1796	0.1749
chr1	94400001	94500000	94447861	748	748	748	748	466	494	526	146.6632	149.3514	160.2941	131.3512	132.2875	152.9269	0.4871	0.5215	0.2057	0.001961	0.001997	0.002143	0.197	0.241	0.2427	-0.0023	0.0821	0.08	0.2955	0.2139	0.0254	0.234	0.2527	0.2981	0.1658	0.2701	0.1631	0.1725	0.1912	0.2447	0.1604	0.0227	0.2447	0.2406	0.1832	0.1417	0.1658	0.2861	0.2219
chr1	94500001	94600000	94551487	675	675	675	675	406	485	435	122.6158	128.4601	124.8366	114.4391	129.8774	126.4699	0.2983	-0.0441	-0.0551	0.001817	0.001903	0.001849	0.1874	0.2011	0.2014	0.0039	0.0474	0.0354	0.1393	0.1674	0.0578	0.2356	0.2326	0.1926	0.1556	0.2059	0.2904	0.2474	0.243	0.0504	0.1674	0.0444	0.2222	0.2578	0.2267	0.1852	0.237	0.2311	0.2148
chr1	94600001	94700000	94651428	606	606	606	606	367	442	446	124.0684	147.6703	149.085	103.4461	118.3625	129.668	0.8319	1.0004	0.639	0.002047	0.002437	0.00246	0.231	0.2634	0.2637	0.0151	0.0799	0.0371	0.3779	0.3383	0.2459	0.2574	0.33	0.2756	0.2129	0.1865	0.2871	0.2954	0.3135	0.236	0.269	0.0578	0.2442	0.2145	0.2409	0.2442	0.3036	0.2888	0.2673
chr1	94700001	94800000	94749813	709	709	709	709	431	474	503	128.8053	138.6051	153.817	121.4858	126.9317	146.24	0.2516	0.3717	0.2212	0.001817	0.001955	0.002169	0.1993	0.2292	0.2251	0.028	0.0717	0.0442	0.2186	0.2722	0.2271	0.189	0.3032	0.2694	0.2313	0.1693	0.2214	0.2962	0.3004	0.1735	0.237	0.079	0.2736	0.1086	0.2228	0.2722	0.2525	0.2525	0.2059
chr1	94800001	94900000	94850116	737	737	737	737	486	498	529	153.5211	146.7355	165.8627	136.9886	133.3586	153.7991	0.5043	0.4055	0.3349	0.002083	0.001991	0.002251	0.2061	0.2521	0.2404	0.0058	0.0774	0.0633	0.2225	0.2415	0.2687	0.2564	0.2687	0.327	0.2239	0.194	0.2225	0.2632	0.2836	0.2917	0.232	0.076	0.2225	0.2972	0.2863	0.2605	0.2659	0.2592	0.289
chr1	94900001	95000000	94950941	817	817	817	817	532	586	591	160.4263	162.6957	189.0392	149.9546	156.924	171.8247	0.2919	0.1488	0.428	0.001964	0.001991	0.002314	0.1988	0.2408	0.2391	0.0026	0.0607	0.0531	0.2485	0.153	0.2424	0.257	0.2742	0.3305	0.2277	0.2717	0.2448	0.213	0.3133	0.2118	0.2081	0.0379	0.2289	0.2289	0.2803	0.246	0.1971	0.246	0.2827
chr1	95000001	95100000	95045366	702	702	702	702	448	523	493	130.6263	133.2246	158	126.2776	140.0533	143.3326	0.1439	-0.1972	0.4368	0.001861	0.001898	0.002251	0.1887	0.2304	0.2315	0.002	0.0586	0.0558	0.2279	0.1667	0.1994	0.2536	0.2336	0.2521	0.2749	0.1838	0.2664	0.1595	0.2764	0.1966	0.1595	0.0783	0.3048	0.2607	0.2593	0.3105	0.1838	0.1382	0.2251
chr1	95100001	95200000	95150670	893	893	893	893	602	677	718	219.5053	204.0942	251.8301	169.6855	181.2928	208.7481	1.228	0.5091	0.8822	0.002458	0.002285	0.00282	0.2403	0.2803	0.2743	0.0066	0.0309	0.0366	0.2464	0.3483	0.2206	0.3561	0.3247	0.3404	0.3057	0.355	0.2721	0.2385	0.3068	0.3371	0.2777	0.1534	0.2811	0.3628	0.3953	0.4311	0.3382	0.3964	0.3483
chr1	95200001	95300000	95251627	955	955	955	955	699	752	734	251.3789	245.3986	256.915	197.0269	201.3769	213.3999	1.1544	0.8852	0.8717	0.002632	0.00257	0.00269	0.2583	0.3176	0.3211	-0.0036	0.0902	0.1	0.2838	0.2366	0.3319	0.3215	0.2712	0.312	0.2733	0.2335	0.3403	0.2	0.3487	0.2377	0.2702	0.2953	0.3822	0.3445	0.3183	0.222	0.1801	0.2649	0.3424
chr1	95300001	95400000	95349453	855	855	855	855	593	648	642	208.3737	219.029	236.4771	167.1487	173.5269	186.6522	1.0315	1.0613	1.1406	0.002437	0.002562	0.002766	0.2513	0.273	0.2763	0.0027	0.0248	0.0185	0.3298	0.262	0.3029	0.2526	0.3953	0.3614	0.1801	0.2655	0.2573	0.3462	0.3357	0.1836	0.3263	0.2725	0.3146	0.3415	0.2959	0.3322	0.2678	0.3181	0.2234
chr1	95400001	95500000	95449252	872	872	872	872	552	619	648	176.9158	199.471	210.9673	155.592	165.761	188.3966	0.573	0.8229	0.5119	0.002029	0.002288	0.002419	0.23	0.2624	0.2514	0.032	0.0847	0.0333	0.2798	0.3303	0.1651	0.2683	0.3394	0.2328	0.2167	0.297	0.2638	0.2764	0.2706	0.164	0.3589	0.2546	0.2683	0.2959	0.2993	0.2523	0.2328	0.1101	0.1296
chr1	95500001	95600000	95552295	596	596	596	596	343	395	359	97.6895	103.3659	91.5425	96.6813	105.7764	104.374	0.0435	-0.092	-0.524	0.001639	0.001734	0.001536	0.1706	0.1786	0.1809	0.0058	0.06	0.0503	0.2265	0.2349	0.1997	0.2265	0.1896	0.1577	0.1745	0.2198	0.198	0.1879	0.2752	0.1107	0.1913	0.2047	0.1745	0.25	0.1628	0.2198	0.2198	0.1191	0.1493
chr1	95600001	95700000	95648499	640	640	640	640	372	448	398	109.5895	115.4891	117.4967	104.8555	119.9692	115.7127	0.1884	-0.1509	0.0657	0.001712	0.001805	0.001836	0.184	0.2099	0.2198	0.0231	0.0858	0.0945	0.2422	0.1406	0.1812	0.1609	0.2203	0.2344	0.2156	0.1641	0.2016	0.1781	0.2578	0.2391	0.1984	0.2047	0.1828	0.2109	0.1781	0.1969	0.2156	0.1703	0.2109
chr1	95700001	95800000	95751791	867	867	867	867	587	622	643	208.0632	204.6486	215.9673	165.4575	166.5644	186.9429	1.0769	0.9253	0.6634	0.0024	0.00236	0.002491	0.2396	0.2621	0.2615	0.0033	0.0355	0.0378	0.2907	0.3149	0.3633	0.2284	0.2676	0.3333	0.3068	0.3218	0.3299	0.3126	0.2191	0.2768	0.3103	0.2549	0.3391	0.3622	0.2849	0.3356	0.2422	0.2537	0.1949
chr1	95800001	95900000	95856209	893	893	893	893	536	629	655	156.1421	158.4928	199.7908	151.0821	168.4389	190.4317	0.14	-0.239	0.21	0.001749	0.001775	0.002237	0.1811	0.2432	0.231	0.0139	0.1019	0.0716	0.215	0.2329	0.1892	0.2172	0.327	0.2016	0.1579	0.1142	0.1646	0.2374	0.2374	0.1579	0.1814	0.2284	0.2396	0.1803	0.2083	0.1993	0.2396	0.2139	0.234
chr1	95900001	96000000	95950143	787	787	787	787	550	568	538	190.3737	171.2862	167.2549	155.0283	152.1038	156.4157	0.9533	0.5102	0.2959	0.002419	0.002176	0.002125	0.2459	0.2587	0.237	0.0345	0.066	0.0486	0.1665	0.2732	0.2376	0.291	0.2567	0.2478	0.2821	0.2313	0.3215	0.2046	0.3316	0.2706	0.244	0.2922	0.2236	0.3469	0.263	0.202	0.2554	0.1614	0.1817
chr1	96000001	96100000	96051215	523	523	523	523	270	312	341	75.1368	77.5	89.6471	76.1048	83.55	99.1408	-0.053	-0.2919	-0.408	0.001437	0.001482	0.001714	0.1532	0.1733	0.1716	0.0247	0.0491	0.0362	0.2314	0.2505	0.1644	0.0937	0.195	0.1855	0.1491	0.1453	0.1491	0.1816	0.1931	0.2046	0.1377	0.1721	0.1281	0.1721	0.1969	0.1989	0.1683	0.1931	0.1358
chr1	96100001	96200000	96156163	929	929	929	929	556	615	664	171.7368	176.2065	209.4706	156.7195	164.6899	193.0484	0.4007	0.283	0.3635	0.001849	0.001897	0.002255	0.1891	0.2295	0.2306	0.0049	0.0576	0.0534	0.2756	0.1787	0.2411	0.2497	0.2121	0.2745	0.1141	0.1959	0.2304	0.1712	0.197	0.1668	0.1787	0.1421	0.1044	0.1335	0.2217	0.2045	0.3057	0.2616	0.0947
chr1	96200001	96300000	96255642	1075	1075	1075	1075	679	695	839	225.1	217.4601	249.634	191.3895	186.1129	243.9271	0.737	0.6819	0.1	0.002094	0.002023	0.002322	0.2072	0.2352	0.2468	0.0034	0.0324	0.0645	0.2865	0.2577	0.2037	0.146	0.3581	0.2223	0.2112	0.1721	0.267	0.2186	0.2688	0.2688	0.3126	0.2195	0.2056	0.2381	0.2316	0.3209	0.3098	0.2363	0.253
chr1	96300001	96400000	96353998	720	720	720	720	486	545	521	156.5158	161.663	165.3922	136.9886	145.9447	151.4732	0.5957	0.4356	0.3924	0.002174	0.002245	0.002297	0.2209	0.2639	0.2532	-0.0001	0.0847	0.0546	0.3542	0.3542	0.1833	0.2611	0.2903	0.3125	0.2	0.1819	0.2889	0.1556	0.2667	0.25	0.1125	0.1597	0.2722	0.3639	0.2417	0.1847	0.2986	0.3	0.1569
chr1	96400001	96500000	96445852	938	938	938	938	594	636	675	174.1895	183.1703	196.5621	167.4305	170.3134	196.2465	0.1688	0.3055	0.0069	0.001857	0.001953	0.002096	0.1932	0.2207	0.2193	0.0073	0.0566	0.0403	0.2132	0.209	0.2068	0.2217	0.338	0.2612	0.2228	0.1738	0.1898	0.0778	0.2665	0.193	0.2143	0.1652	0.1557	0.2473	0.226	0.2527	0.242	0.2217	0.2303
chr1	96500001	96600000	96556691	538	538	538	538	295	342	333	85.9737	87.3949	90.6928	83.1515	91.5836	96.8149	0.1414	-0.1845	-0.2694	0.001598	0.001624	0.001686	0.1599	0.189	0.1887	-0.0039	0.072	0.0659	0.2045	0.2193	0.1394	0.1245	0.2007	0.1617	0.1914	0.1914	0.2305	0.2138	0.2491	0.1766	0.1264	0.1357	0.1394	0.2175	0.2026	0.1784	0.184	0.2007	0.2156
chr1	96600001	96700000	96648984	934	934	934	934	656	689	666	212.1789	214.0942	223.2026	184.9065	184.5062	193.6298	0.6171	0.6492	0.6527	0.002272	0.002292	0.00239	0.2335	0.2521	0.2454	0.0117	0.0403	0.0237	0.2548	0.2077	0.2173	0.2452	0.3019	0.152	0.182	0.2602	0.2473	0.3501	0.3009	0.197	0.2709	0.1981	0.3405	0.2623	0.2752	0.2741	0.273	0.3009	0.212
chr1	96700001	96800000	96754164	806	806	806	806	529	572	607	176.9895	185.7826	182.451	149.109	153.175	176.4764	0.7817	0.8612	0.1446	0.002196	0.002305	0.002264	0.2264	0.2528	0.2484	0.003	0.0642	0.042	0.2097	0.2196	0.3052	0.2916	0.2928	0.2506	0.2382	0.2916	0.2903	0.34	0.2469	0.1476	0.2605	0.1998	0.2444	0.134	0.2705	0.2792	0.304	0.2419	0.2419
chr1	96800001	96900000	96844731	878	878	878	878	629	624	667	199.6895	178.8768	226.4052	177.296	167.1	193.9206	0.5284	0.2852	0.7159	0.002274	0.002037	0.002579	0.2171	0.274	0.2781	0.0035	0.0622	0.0947	0.254	0.295	0.2563	0.3223	0.3519	0.3098	0.1173	0.1925	0.2289	0.2244	0.1822	0.2084	0.2984	0.1754	0.2153	0.1287	0.2904	0.2517	0.2494	0.3428	0.2802
chr1	96900001	97000000	96944171	664	664	664	664	456	474	476	126.8632	131.3152	173.3464	128.5325	126.9317	138.3901	-0.0543	0.1396	1.0781	0.001911	0.001978	0.002611	0.1933	0.26	0.2554	-0.003	0.072	0.0548	0.384	0.372	0.2078	0.2139	0.3464	0.3524	0.1898	0.2154	0.2214	0.1988	0.2364	0.3223	0.1717	0.2425	0.1973	0.1943	0.3042	0.3584	0.2274	0.1867	0.2455
chr1	97000001	97100000	97056967	761	761	761	761	416	556	549	117.4211	144.1848	173.7843	117.2578	148.8904	159.6138	0.0058	-0.1278	0.3792	0.001543	0.001895	0.002284	0.1792	0.2345	0.2392	0.0209	0.1046	0.0687	0.159	0.2221	0.2011	0.1209	0.2089	0.2654	0.1721	0.2497	0.2116	0.2286	0.2444	0.1932	0.205	0.2116	0.1564	0.1564	0.3088	0.3193	0.226	0.1656	0.0696
chr1	97100001	97200000	97149561	819	819	819	819	478	555	593	143.2789	150.4565	190.0131	134.7337	148.6226	172.4061	0.265	0.0499	0.4363	0.001749	0.001837	0.00232	0.1806	0.2237	0.2207	0.0036	0.0488	0.0306	0.2527	0.2357	0.1893	0.1343	0.2088	0.2527	0.2015	0.1783	0.3028	0.2662	0.2711	0.2259	0.1624	0.2357	0.188	0.2173	0.2967	0.2882	0.2271	0.221	0.0781
chr1	97200001	97300000	97248718	670	670	670	670	382	422	466	107.8684	107.8913	140.085	107.6742	113.0067	135.4827	0.0075	-0.1828	0.145	0.00161	0.00161	0.002091	0.1611	0.2279	0.228	0.0002	0.1067	0.1062	0.1582	0.2418	0.2134	0.1388	0.2254	0.2821	0.0463	0.1388	0.1164	0.1925	0.1955	0.2403	0.1537	0.2224	0.191	0.1627	0.2493	0.2478	0.1657	0.0985	0.0254
chr1	97300001	97400000	97353133	651	651	651	651	408	442	445	126.3737	126.413	138.7059	115.0028	118.3625	129.3773	0.4128	0.2748	0.3077	0.001941	0.001942	0.002131	0.1911	0.2266	0.2222	-0.0079	0.0549	0.0439	0.1828	0.2657	0.2166	0.2028	0.2243	0.2151	0.1137	0.2427	0.2719	0.2826	0.2181	0.2565	0.2151	0.2688	0.1997	0.2166	0.2535	0.3072	0.2028	0.1429	0.0553
chr1	97400001	97500000	97453913	644	644	644	644	320	375	431	93.4789	97.6051	117.6732	90.1983	100.4207	125.307	0.1516	-0.1132	-0.2599	0.001452	0.001516	0.001827	0.1505	0.185	0.1846	0.0073	0.0621	0.0505	0.2096	0.1988	0.1925	0.1755	0.1972	0.2516	0.1661	0.1708	0.1599	0.1848	0.2283	0.1149	0.1786	0.2096	0.1879	0.2236	0.1677	0.2376	0.1863	0.1801	0.0388
chr1	97500001	97600000	97545475	736	736	736	736	396	478	462	99.7789	114.0181	130.2745	111.6204	128.0029	134.3198	-0.4429	-0.4416	-0.1285	0.001356	0.001549	0.00177	0.1515	0.184	0.1763	0.0212	0.0839	0.0306	0.2242	0.2052	0.1236	0.1617	0.2418	0.2242	0.1141	0.1753	0.163	0.144	0.2378	0.1399	0.2011	0.2106	0.1644	0.125	0.1902	0.1698	0.1712	0.1766	0.0448
chr1	97600001	97700000	97648713	574	574	574	574	332	370	326	87.3684	85.8841	92.1438	93.5807	99.0817	94.7798	-0.2768	-0.5376	-0.1185	0.001522	0.001496	0.001605	0.1515	0.1647	0.1593	0.0018	0.0265	0.0135	0.1707	0.1829	0.1585	0.2909	0.1777	0.2178	0.1324	0.1551	0.0923	0.1794	0.2544	0.1498	0.1498	0.1446	0.1254	0.108	0.23	0.2056	0.1568	0.1115	0.0279
chr1	97700001	97800000	97750500	664	664	664	664	360	442	393	97.0316	104.7428	106.3464	101.4731	118.3625	114.259	-0.1826	-0.4649	-0.2953	0.001461	0.001577	0.001602	0.1536	0.1721	0.1677	0.0055	0.0596	0.0269	0.247	0.2515	0.1235	0.125	0.1898	0.1958	0.0979	0.1265	0.1762	0.2063	0.1913	0.134	0.2048	0.1581	0.2199	0.238	0.2003	0.1988	0.1611	0.1039	0.0301
chr1	97800001	97900000	97851315	761	761	761	761	426	537	522	106.0368	120.5145	156.6275	120.0765	143.8024	151.7639	-0.4883	-0.6549	0.1368	0.001393	0.001584	0.002058	0.1518	0.2027	0.2005	0.0098	0.0829	0.049	0.2825	0.2339	0.1301	0.1459	0.2326	0.1853	0.1537	0.0854	0.1196	0.2037	0.247	0.0644	0.1629	0.2668	0.1761	0.2654	0.1669	0.2024	0.1353	0.0683	0.0499
chr1	97900001	98000000	97947123	974	974	974	974	571	675	724	163.7316	192.5399	192.9412	160.9475	180.7572	210.4925	0.0723	0.2639	-0.3564	0.001681	0.001977	0.001981	0.1901	0.2319	0.2194	0.0194	0.1205	0.0518	0.2659	0.155	0.1109	0.1899	0.1704	0.1407	0.1725	0.1694	0.1694	0.1961	0.2721	0.2382	0.2351	0.2259	0.2351	0.2156	0.23	0.2659	0.23	0.1725	0.0175
chr1	98000001	98100000	98043773	1043	1043	1043	1043	693	758	784	238.0842	251.5181	243.817	195.3356	202.9836	227.9366	0.9158	0.9683	0.2979	0.002283	0.002411	0.002338	0.2418	0.263	0.2487	0.015	0.0662	0.0232	0.2752	0.1918	0.3624	0.3039	0.3174	0.255	0.2148	0.1793	0.2886	0.2263	0.2426	0.1285	0.1582	0.326	0.2464	0.3279	0.2723	0.255	0.21	0.2244	0.0374
chr1	98100001	98200000	98155145	978	978	978	978	649	688	687	215.0737	212.8659	212.0196	182.9334	184.2384	199.7353	0.7351	0.629	0.2629	0.002199	0.002177	0.002168	0.2162	0.2341	0.2366	-0.0061	0.0357	0.0429	0.2689	0.3006	0.2679	0.2413	0.2106	0.2249	0.2618	0.1789	0.2853	0.2495	0.1033	0.227	0.184	0.2055	0.2771	0.2515	0.2403	0.2035	0.2628	0.182	0.0562
chr1	98200001	98300000	98249992	858	858	858	858	494	554	585	133.9789	130.1196	173	139.2436	148.3548	170.0803	-0.158	-0.4972	0.0733	0.001562	0.001517	0.002016	0.1558	0.1958	0.1984	0.0064	0.0465	0.0593	0.1434	0.197	0.1702	0.0326	0.2296	0.2354	0.1876	0.1818	0.1189	0.1935	0.2191	0.0513	0.1632	0.1294	0.1841	0.1981	0.2366	0.2086	0.1573	0.2319	0.0396
chr1	98300001	98400000	98347393	846	846	846	846	504	599	633	165.9789	176.2283	185.7124	142.0623	160.4053	184.0356	0.7037	0.3991	0.0389	0.001962	0.002083	0.002195	0.2037	0.2307	0.2306	0.0036	0.0535	0.0378	0.2589	0.2813	0.2518	0.1974	0.1797	0.1915	0.3073	0.2293	0.24	0.2411	0.2447	0.0366	0.2092	0.2671	0.221	0.2411	0.2553	0.2612	0.2423	0.1761	0.0331
chr1	98400001	98500000	98448449	693	693	693	693	415	475	488	132.1316	130.2572	152.8889	116.9759	127.1995	141.8789	0.541	0.0972	0.3313	0.001907	0.00188	0.002206	0.1946	0.2279	0.2237	0.0139	0.0526	0.0461	0.2193	0.2468	0.1818	0.1833	0.215	0.2583	0.2828	0.1789	0.2035	0.2973	0.2496	0.0375	0.2063	0.189	0.215	0.3203	0.2857	0.2698	0.1775	0.2136	0.0289
chr1	98500001	98600000	98546184	540	540	540	540	260	323	361	73.7895	77.413	106.4706	73.2861	86.4957	104.9555	0.0286	-0.4234	0.0615	0.001366	0.001434	0.001972	0.1451	0.1962	0.1942	0.018	0.0831	0.0673	0.1944	0.2074	0.1593	0.1148	0.1926	0.2444	0.1889	0.1556	0.1667	0.187	0.1815	0.0648	0.1056	0.1889	0.187	0.2037	0.2222	0.2463	0.1741	0.1759	0.0296
chr1	98600001	98700000	98652660	872	872	872	872	553	623	541	165.6632	163.6594	162.3922	155.8739	166.8322	157.2879	0.2626	-0.077	0.1386	0.0019	0.001877	0.001862	0.1936	0.225	0.2153	0.0126	0.0913	0.0707	0.2362	0.1273	0.2236	0.2466	0.2179	0.2294	0.2489	0.1892	0.2431	0.0883	0.2213	0.2683	0.1927	0.1388	0.2225	0.2225	0.2156	0.2683	0.2259	0.1617	0.0424
chr1	98700001	98800000	98746583	946	946	946	946	484	645	713	152.1158	172.0471	206.634	136.4249	172.7235	207.2944	0.4806	-0.0159	-0.0136	0.001608	0.001819	0.002184	0.1794	0.256	0.2358	0.0231	0.1531	0.083	0.223	0.0973	0.1575	0.1216	0.2304	0.2167	0.167	0.204	0.2336	0.2326	0.1797	0.2347	0.0846	0.1998	0.2664	0.2844	0.2114	0.2505	0.2114	0.1924	0.0698
chr1	98800001	98900000	98845641	975	975	975	975	506	671	771	165.1316	179.3949	257.4052	142.626	179.686	224.1571	0.6595	-0.0066	0.6341	0.001694	0.00184	0.00264	0.1849	0.2626	0.2576	0.0229	0.0989	0.0717	0.1538	0.2462	0.2636	0.2144	0.2513	0.2236	0.1097	0.1969	0.2062	0.2113	0.2954	0.2277	0.2451	0.239	0.1631	0.2246	0.3979	0.2441	0.2626	0.1631	0.0821
chr1	98900001	99000000	98948757	775	775	775	775	491	523	482	141.4368	148.0688	143.7255	138.398	140.0533	140.1345	0.0918	0.2314	0.1094	0.001825	0.001911	0.001855	0.1923	0.2199	0.2125	0.0149	0.0909	0.0606	0.1768	0.2387	0.2477	0.1845	0.231	0.2361	0.1355	0.2361	0.2297	0.2981	0.2374	0.2206	0.151	0.2	0.2142	0.2568	0.1884	0.2632	0.2606	0.2735	0.0723
chr1	99000001	99100000	99044498	596	596	596	596	337	371	361	101.2632	83.8297	96.6536	94.9901	99.3495	104.9555	0.2754	-0.6305	-0.3371	0.001699	0.001407	0.001622	0.1606	0.1756	0.1703	0.0171	0.0287	0.0595	0.1762	0.1997	0.1091	0.1678	0.1242	0.2064	0.1762	0.156	0.1493	0.245	0.1779	0.1695	0.146	0.0654	0.1611	0.203	0.1393	0.2081	0.1879	0.2332	0.0336
chr1	99100001	99200000	99150071	779	779	779	779	468	497	575	150.4316	152.8913	176.0719	131.915	133.0908	167.1729	0.5865	0.6015	0.2274	0.001931	0.001963	0.00226	0.2047	0.2273	0.2311	0.0254	0.0417	0.0457	0.249	0.2208	0.2709	0.1746	0.3171	0.2632	0.3094	0.172	0.267	0.2439	0.294	0.2157	0.181	0.0321	0.1938	0.2234	0.2773	0.2375	0.2529	0.1502	0.0462
chr1	99200001	99300000	99248310	507	507	507	507	255	294	324	63.2526	72.779	86.1307	71.8768	78.7298	94.1983	-0.4994	-0.3046	-0.3648	0.001248	0.001435	0.001699	0.147	0.1751	0.1918	0.0461	0.0887	0.102	0.1519	0.2209	0.1321	0.1282	0.1913	0.2347	0.1105	0.1558	0.0966	0.211	0.1519	0.0256	0.1519	0.0375	0.1578	0.1479	0.1893	0.1795	0.1026	0.0375	0.0316
chr1	99300001	99400000	99353456	720	720	720	720	336	413	459	85.3947	97.1413	123.0654	94.7082	110.5966	133.4476	-0.4101	-0.4914	-0.332	0.001186	0.001349	0.001709	0.1316	0.166	0.1636	0.0188	0.0706	0.0343	0.1556	0.1639	0.1556	0.1931	0.2125	0.1694	0.0694	0.1556	0.1278	0.1514	0.1847	0.0444	0.1653	0.0583	0.1264	0.1958	0.2069	0.2389	0.1625	0.1528	0.0694
chr1	99400001	99500000	99447840	702	702	702	702	411	496	513	149.2316	158.6449	169.3791	115.8484	132.8231	149.1473	1.2033	0.7859	0.5792	0.002126	0.00226	0.002413	0.2395	0.2588	0.2543	0.0447	0.0672	0.0426	0.2721	0.2678	0.2279	0.3091	0.2593	0.255	0.0527	0.1852	0.3034	0.2806	0.3291	0.3148	0.2051	0.0655	0.2635	0.3348	0.2934	0.235	0.3048	0.1553	0.0242
chr1	99500001	99600000	99551046	731	731	731	731	371	432	553	100.8947	121.6377	176.2157	104.5736	115.6846	160.7767	-0.1468	0.2079	0.4101	0.00138	0.001664	0.002411	0.1655	0.2552	0.2557	0.0421	0.1526	0.1162	0.1272	0.2298	0.1436	0.1067	0.3146	0.3502	0.1341	0.2544	0.1833	0.2244	0.2271	0.1655	0.1655	0.1833	0.2093	0.0889	0.3447	0.2599	0.1628	0.078	0.0698
chr1	99600001	99700000	99647013	741	741	741	741	439	535	505	138.3632	150.0399	147.7255	123.7408	143.2668	146.8214	0.4936	0.1912	0.0263	0.001867	0.002025	0.001994	0.2054	0.2151	0.2129	0.0272	0.0554	0.0289	0.2078	0.2578	0.2146	0.2659	0.2132	0.2227	0.2659	0.224	0.2497	0.2524	0.2281	0.2105	0.0918	0.2267	0.2038	0.1201	0.2119	0.2578	0.2294	0.1768	0.054
chr1	99700001	99800000	99748484	678	678	678	678	445	500	478	155.1632	155.9638	152.4706	125.432	133.8942	138.9716	0.9901	0.6664	0.4146	0.002289	0.0023	0.002249	0.2305	0.2495	0.2471	0.0023	0.0486	0.0414	0.1844	0.2345	0.3083	0.2994	0.1814	0.1696	0.1799	0.292	0.2139	0.4115	0.3186	0.2493	0.2773	0.1962	0.2463	0.1032	0.2655	0.2611	0.1917	0.1327	0.0619
chr1	99800001	99900000	99848644	500	500	500	500	189	299	313	46.5158	61.5435	83.281	53.2734	80.0687	91.0002	-0.5264	-0.9324	-0.3612	0.00093	0.001231	0.001666	0.1142	0.1788	0.1828	0.0277	0.1639	0.1185	0.126	0.16	0.14	0.088	0.158	0.18	0.048	0.122	0.172	0.136	0.158	0.044	0.17	0.166	0.096	0.13	0.208	0.222	0.102	0.09	0.05
chr1	99900001	100000000	99948023	564	564	564	564	294	367	401	88.1316	103.7246	130.281	82.8697	98.2783	116.5849	0.2646	0.2237	0.501	0.001563	0.001839	0.00231	0.1782	0.241	0.2466	0.0234	0.1124	0.0877	0.2748	0.1773	0.2128	0.1649	0.2482	0.3085	0.2021	0.2429	0.2553	0.1613	0.2199	0.0691	0.2482	0.2057	0.273	0.2606	0.1844	0.2837	0.1933	0.172	0.0284
chr1	100000001	100100000	100046278	766	766	766	766	421	545	528	155.1737	160.0362	167.4248	118.6671	145.9447	153.5083	1.2847	0.3905	0.3871	0.002026	0.002089	0.002186	0.209	0.2398	0.2396	0.008	0.0665	0.0575	0.3225	0.2585	0.1593	0.2337	0.2337	0.248	0.2193	0.2089	0.2415	0.2402	0.2285	0.3303	0.1723	0.2859	0.2154	0.2232	0.2572	0.3316	0.2702	0.2637	0.0418
chr1	100100001	100200000	100157497	791	791	791	791	471	534	537	141.1316	153.0399	159.268	132.7606	142.999	156.125	0.2635	0.284	0.086	0.001784	0.001935	0.002014	0.2157	0.2372	0.2161	0.0747	0.1135	0.0455	0.2389	0.2212	0.263	0.1037	0.1896	0.22	0.2895	0.1239	0.2377	0.3274	0.287	0.2857	0.1909	0.2389	0.1732	0.2427	0.1985	0.1934	0.1252	0.1997	0.0379
chr1	100200001	100300000	100241051	874	874	874	874	583	623	610	176.0842	173.5942	194.8824	164.33	166.8322	177.3487	0.2991	0.164	0.4224	0.002015	0.001986	0.00223	0.2177	0.2358	0.2289	0.043	0.0539	0.0416	0.2277	0.2151	0.1968	0.2586	0.2414	0.2872	0.2517	0.2105	0.2757	0.2162	0.2975	0.3021	0.1739	0.2037	0.23	0.2208	0.278	0.2803	0.2494	0.2014	0.0183
chr1	100300001	100400000	100355078	786	786	786	786	461	518	531	148.3632	143.413	152.634	129.9419	138.7144	154.3805	0.5923	0.137	-0.0483	0.001888	0.001825	0.001942	0.1863	0.2153	0.2069	0.0019	0.06	0.0474	0.3066	0.2137	0.2048	0.2201	0.2863	0.2036	0.1883	0.1323	0.173	0.1832	0.2455	0.1883	0.2328	0.2239	0.1374	0.2926	0.2494	0.201	0.1539	0.2824	0.0369
chr1	100400001	100500000	100451882	589	589	589	589	373	375	336	114.0579	97.7464	94.6863	105.1374	100.4207	97.6871	0.3541	-0.1075	-0.1309	0.001936	0.00166	0.001608	0.1855	0.1959	0.1844	0.016	0.0509	0.0606	0.1579	0.1851	0.1935	0.1647	0.1885	0.1562	0.2615	0.202	0.1188	0.326	0.2649	0.1681	0.219	0.1664	0.1817	0.236	0.219	0.1766	0.1986	0.2716	0.0306
chr1	100500001	100600000	100554761	614	614	614	614	394	432	412	123.2842	127.6957	120.6536	111.0566	115.6846	119.783	0.4596	0.4194	0.031	0.002008	0.00208	0.001965	0.209	0.2192	0.2272	0.0114	0.0503	0.0581	0.2248	0.3143	0.1726	0.2003	0.2427	0.2166	0.298	0.2622	0.2769	0.2834	0.3436	0.2199	0.2182	0.259	0.1466	0.2427	0.2866	0.2573	0.2785	0.2557	0.0814
chr1	100600001	100700000	100648562	606	606	606	606	385	390	397	123.6684	113.5	106.3856	108.5198	104.4375	115.422	0.5827	0.3504	-0.3339	0.002041	0.001873	0.001756	0.1929	0.2119	0.2074	-0.0074	0.0561	0.0667	0.2409	0.2178	0.137	0.2525	0.2013	0.2244	0.2409	0.203	0.1716	0.2459	0.2063	0.2294	0.2756	0.2475	0.2178	0.2409	0.1469	0.1832	0.2129	0.2937	0.0297
chr1	100700001	100800000	100749425	625	625	625	625	380	414	369	119.1526	120.4674	101.4248	107.1105	110.8644	107.2814	0.4693	0.3498	-0.2327	0.001906	0.001927	0.001623	0.1879	0.1976	0.1961	-0.0102	0.0575	0.0494	0.2592	0.1808	0.208	0.1568	0.2064	0.1584	0.3008	0.2352	0.2448	0.2544	0.1904	0.2032	0.1632	0.2544	0.2416	0.2768	0.1488	0.2336	0.152	0.2432	0.0512
chr1	100800001	100900000	100847382	878	878	878	878	562	624	629	172.1474	168.7101	196.5359	158.4107	167.1	182.8726	0.3626	0.039	0.3192	0.001961	0.001922	0.002238	0.1949	0.2271	0.2228	0.002	0.0403	0.0348	0.2745	0.2847	0.1025	0.2563	0.2802	0.3508	0.2711	0.2995	0.2016	0.3098	0.2472	0.1902	0.1458	0.246	0.221	0.3257	0.2585	0.2585	0.139	0.2574	0.0695
chr1	100900001	101000000	100948527	761	761	761	761	505	535	559	174.6526	173.1377	175.4183	142.3442	143.2668	162.5211	0.9487	0.8432	0.3389	0.002295	0.002275	0.002305	0.2263	0.2359	0.237	-0.0049	0.0128	0.0172	0.247	0.3101	0.3101	0.3259	0.2602	0.3035	0.2392	0.2418	0.3167	0.3614	0.2943	0.251	0.092	0.2444	0.1104	0.3206	0.2286	0.3298	0.2339	0.2523	0.1314
chr1	101000001	101100000	101052406	818	818	818	818	565	583	587	193.9105	188.1014	201.3856	159.2563	156.1206	170.6617	0.9099	0.8287	0.769	0.002371	0.0023	0.002462	0.2345	0.285	0.2872	0.0022	0.0843	0.0942	0.2592	0.2531	0.1467	0.2518	0.2848	0.4022	0.2677	0.3117	0.2824	0.3276	0.3606	0.2433	0.0489	0.2127	0.3337	0.3521	0.2323	0.2555	0.2482	0.1125	0.0318
chr1	101100001	101200000	101150952	619	619	619	619	382	409	441	101.9	117.8623	138.5359	107.6742	109.5255	128.2144	-0.2238	0.3074	0.3435	0.001646	0.001904	0.002238	0.1859	0.2414	0.2388	0.0232	0.1115	0.072	0.1874	0.2439	0.1809	0.2084	0.2779	0.2698	0.1906	0.2536	0.1987	0.2456	0.2617	0.1163	0.2553	0.168	0.2779	0.2132	0.2391	0.3118	0.2989	0.1422	0.0501
chr1	101200001	101300000	101249050	640	640	640	640	371	443	434	113.5368	122.8442	121.8758	104.5736	118.6303	126.1792	0.3577	0.1435	-0.1455	0.001774	0.001919	0.001904	0.1841	0.2193	0.2168	-0.0017	0.0899	0.063	0.2391	0.2672	0.2422	0.2281	0.2125	0.1844	0.2453	0.2422	0.1266	0.25	0.2797	0.2359	0.125	0.2781	0.2062	0.3031	0.225	0.2688	0.2422	0.2078	0.0906
chr1	101300001	101400000	101350366	726	726	726	726	469	554	511	131.7316	158.5761	153.1503	132.1968	148.3548	148.5658	-0.0147	0.2787	0.1317	0.001814	0.002184	0.00211	0.2064	0.2204	0.2206	0.0161	0.0596	0.0136	0.2989	0.2287	0.23	0.1019	0.2631	0.2218	0.2135	0.2782	0.2107	0.3044	0.3058	0.2507	0.2713	0.2796	0.1846	0.2479	0.2562	0.2466	0.2562	0.0716	0.0923
chr1	101400001	101500000	101442931	732	732	732	732	477	588	488	171.0211	189.7899	161.0065	134.4518	157.4596	141.8789	1.1366	0.8307	0.5755	0.002336	0.002593	0.0022	0.2539	0.2524	0.2487	0.0151	0.0547	0.0185	0.2336	0.3607	0.3238	0.1598	0.2609	0.2213	0.3456	0.1981	0.2623	0.3497	0.2527	0.2486	0.25	0.2172	0.3566	0.265	0.291	0.3074	0.3224	0.1066	0.1161
chr1	101500001	101600000	101551395	495	495	495	495	275	336	290	74.9632	89.0036	86.3203	77.5141	89.9769	84.3133	-0.1371	-0.0436	0.1013	0.001514	0.001798	0.001744	0.1736	0.1888	0.1848	0.0236	0.0755	0.0212	0.2444	0.2283	0.2	0.1091	0.2182	0.1859	0.2182	0.1737	0.2182	0.1818	0.2465	0.1778	0.2081	0.2222	0.2222	0.1838	0.2202	0.1919	0.2364	0.0667	0.1111
chr1	101600001	101700000	101643603	809	809	809	809	527	568	631	177.2579	169.0616	212.1765	148.5453	152.1038	183.4541	0.8081	0.451	0.669	0.002191	0.00209	0.002623	0.2246	0.2583	0.2618	0.0245	0.0363	0.0536	0.2571	0.2435	0.2336	0.2967	0.2398	0.2423	0.2336	0.178	0.2101	0.3239	0.2707	0.3337	0.2002	0.2361	0.2621	0.3201	0.2892	0.4054	0.335	0.1669	0.0321
chr1	101700001	101800000	101751450	624	624	624	624	320	420	449	86.2789	118.3297	141.8497	90.1983	112.4711	130.5402	-0.1812	0.2104	0.3697	0.001383	0.001896	0.002273	0.1739	0.2249	0.2242	0.0295	0.1068	0.0368	0.2436	0.2179	0.2596	0.141	0.2804	0.2917	0.1362	0.1827	0.2228	0.1763	0.2484	0.1442	0.133	0.2548	0.1202	0.2019	0.2676	0.2308	0.2772	0.1987	0.0561
chr1	101800001	101900000	101846397	553	553	553	553	379	430	358	115.1737	136.8732	103.0458	106.8286	115.149	104.0833	0.326	0.7622	-0.0425	0.002083	0.002475	0.001863	0.2329	0.2352	0.246	0.0109	0.0894	0.0618	0.3996	0.3128	0.2188	0.1682	0.2821	0.2098	0.2767	0.1808	0.3038	0.3255	0.3128	0.1953	0.2188	0.2821	0.3038	0.34	0.1772	0.2297	0.4286	0.2948	0.0561
chr1	101900001	102000000	101954430	718	718	718	718	439	577	481	115.9737	183.2681	153.6405	123.7408	154.5139	139.8438	-0.2622	0.7528	0.4211	0.001615	0.002552	0.00214	0.246	0.209	0.2663	0.0823	0.055	0.0626	0.3733	0.4178	0.2799	0.1964	0.2646	0.1616	0.1616	0.0905	0.266	0.1936	0.3231	0.2437	0.2061	0.2869	0.2702	0.2075	0.2911	0.1532	0.3524	0.2075	0.0794
chr1	102000001	102100000	102050776	627	627	627	627	388	448	452	129.0158	134.9275	149.2157	109.3654	119.9692	131.4124	0.75	0.5038	0.5781	0.002058	0.002152	0.00238	0.2194	0.2484	0.2391	0.0209	0.058	0.0272	0.3126	0.2504	0.2392	0.2041	0.2807	0.2679	0.2695	0.2281	0.3014	0.1483	0.2903	0.2249	0.2727	0.2919	0.2711	0.3014	0.2568	0.3461	0.252	0.3062	0.0494
chr1	102100001	102200000	102154925	680	680	680	680	361	495	466	96.1	122.3406	140.3268	101.7549	132.5553	135.4827	-0.2319	-0.3115	0.1526	0.001413	0.001799	0.002064	0.1686	0.2177	0.211	0.0244	0.1155	0.0448	0.2618	0.1985	0.225	0.1662	0.2618	0.1882	0.1559	0.1926	0.1485	0.1676	0.2765	0.1603	0.2162	0.2544	0.1676	0.2912	0.2941	0.2574	0.2191	0.0412	0.0706
chr1	102200001	102300000	102247021	812	812	812	812	521	590	623	164.3158	185.8007	202.1373	146.8541	157.9952	181.1282	0.4971	0.712	0.4956	0.002024	0.002288	0.002489	0.2383	0.2523	0.2665	0.0506	0.0572	0.0552	0.234	0.1958	0.3017	0.1404	0.2919	0.3079	0.298	0.3374	0.234	0.3227	0.2796	0.2032	0.3067	0.1909	0.1502	0.314	0.2291	0.3645	0.3091	0.1601	0.0628
chr1	102300001	102400000	102352325	782	782	782	782	512	584	567	194.3263	184.2138	180.732	144.3172	156.3884	164.847	1.4485	0.7198	0.4116	0.002485	0.002356	0.002311	0.249	0.2837	0.2707	0.0145	0.0855	0.0742	0.367	0.2954	0.2506	0.1714	0.188	0.2609	0.2123	0.3146	0.2404	0.2749	0.2506	0.1765	0.266	0.2545	0.3235	0.1662	0.2136	0.2379	0.2839	0.4194	0.0371
chr1	102400001	102500000	102451169	709	709	709	709	495	530	492	172.7947	160.0797	172.1765	139.5255	141.9279	143.0419	0.9966	0.5172	0.8695	0.002437	0.002258	0.002428	0.2439	0.2636	0.2531	0.0195	0.041	0.0388	0.2581	0.3061	0.3526	0.3131	0.1664	0.3032	0.2736	0.1834	0.347	0.354	0.2398	0.3413	0.354	0.2652	0.237	0.2891	0.299	0.2821	0.1707	0.292	0.0522
chr1	102500001	102600000	102550972	705	705	705	705	449	478	492	140.7737	139.6703	157.0196	126.5595	128.0029	143.0419	0.4692	0.3684	0.4171	0.001997	0.001981	0.002227	0.2075	0.2339	0.229	0.0216	0.0523	0.0427	0.1745	0.234	0.1986	0.1915	0.2113	0.2511	0.2099	0.2128	0.156	0.244	0.2681	0.2482	0.2908	0.2128	0.2284	0.2383	0.1972	0.3163	0.1688	0.0397	0.0369
chr1	102600001	102700000	102646065	688	688	688	688	407	509	477	127.5632	150.7645	145.9281	114.7209	136.3043	138.6808	0.4674	0.4289	0.2231	0.001854	0.002191	0.002121	0.213	0.2251	0.2283	0.026	0.0639	0.0286	0.2674	0.311	0.282	0.1701	0.2529	0.2122	0.1919	0.2689	0.1962	0.2413	0.2267	0.2267	0.189	0.2369	0.3299	0.2471	0.2311	0.2791	0.2093	0.1948	0.0596
chr1	102700001	102800000	102751499	719	719	719	719	457	498	507	137.4789	126.779	150.7778	128.8144	133.3586	147.4029	0.281	-0.1995	0.0977	0.001912	0.001763	0.002097	0.1833	0.2259	0.2183	-0.0013	0.0612	0.0623	0.1794	0.3018	0.1739	0.1794	0.2587	0.2768	0.1419	0.1627	0.2517	0.2128	0.2253	0.1419	0.178	0.2058	0.1544	0.2712	0.2462	0.2879	0.2128	0.185	0.0223
chr1	102800001	102900000	102849101	605	605	605	605	378	392	394	102.9684	101.6232	108.6144	106.5467	104.9731	114.5498	-0.1402	-0.1288	-0.221	0.001702	0.00168	0.001795	0.1794	0.2038	0.1873	0.03	0.0783	0.0378	0.1736	0.281	0.157	0.114	0.2215	0.1421	0.1157	0.1785	0.2017	0.2529	0.276	0.1868	0.205	0.1702	0.2083	0.2033	0.195	0.1769	0.2744	0.2083	0.0645
chr1	102900001	103000000	102950387	686	686	686	686	414	481	451	129.4368	144.8587	148.9281	116.694	128.8062	131.1217	0.456	0.5038	0.5795	0.001887	0.002112	0.002171	0.211	0.2461	0.2398	0.0272	0.0986	0.0568	0.2376	0.2551	0.3047	0.2187	0.2318	0.258	0.0889	0.2536	0.2391	0.2216	0.2536	0.1662	0.2566	0.1968	0.2711	0.1764	0.2303	0.2566	0.2303	0.1997	0.0569
chr1	103000001	103100000	103045682	604	604	604	604	356	398	369	102.3263	108.3587	110.183	100.3456	106.5798	107.2814	0.0824	0.0674	0.1153	0.001694	0.001794	0.001824	0.1829	0.2025	0.195	0.0241	0.0718	0.0376	0.2533	0.1921	0.2169	0.1904	0.1821	0.2003	0.1755	0.1738	0.1854	0.1457	0.2666	0.1093	0.1921	0.2053	0.2086	0.1772	0.2434	0.2152	0.2649	0.1772	0.0646
chr1	103100001	103200000	103152484	806	806	806	806	505	590	578	165.7579	194.2428	165.2288	142.3442	157.9952	168.0451	0.6875	0.9282	-0.0716	0.002057	0.00241	0.00205	0.2268	0.2904	0.2713	0.0078	0.1751	0.097	0.2655	0.304	0.3921	0.2122	0.371	0.2258	0.2097	0.1799	0.2531	0.2506	0.2692	0.0447	0.2457	0.2109	0.1675	0.1402	0.1625	0.2109	0.196	0.17	0.0298
chr1	103200001	103300000	103249889	671	671	671	671	433	503	463	130.1579	147.2391	149.5817	122.0495	134.6976	134.6105	0.2775	0.3764	0.4746	0.00194	0.002194	0.002229	0.2094	0.2213	0.2279	0.0066	0.0307	0.015	0.1356	0.2519	0.2146	0.2206	0.3085	0.2489	0.3353	0.234	0.2832	0.2235	0.2861	0.1505	0.1639	0.3159	0.1818	0.1565	0.2414	0.2548	0.2608	0.301	0.0566
chr1	103300001	103400000	103349212	787	787	787	787	499	578	550	153.6526	165.8732	163.817	140.6529	154.7817	159.9045	0.3863	0.2899	0.1045	0.001952	0.002108	0.002082	0.2048	0.2157	0.2203	0.0044	0.0345	0.0252	0.2351	0.2757	0.2414	0.2046	0.2592	0.2745	0.277	0.2554	0.2351	0.2363	0.216	0.1512	0.1766	0.2732	0.2757	0.2262	0.2427	0.3075	0.1881	0.2922	0.0483
chr1	103400001	103500000	103451864	566	566	566	566	325	362	348	93.0263	87.5145	95.3922	91.6076	96.9394	101.176	0.0646	-0.3924	-0.2436	0.001644	0.001546	0.001685	0.167	0.1981	0.1953	0.0233	0.0889	0.0952	0.2138	0.1519	0.1625	0.1148	0.2102	0.2049	0.2155	0.2049	0.2155	0.2085	0.1784	0.1943	0.1802	0.2102	0.136	0.2456	0.1714	0.1855	0.1519	0.2173	0.0724
chr1	103500001	103600000	103555079	496	496	496	496	302	351	303	97.1158	103.663	76.0392	85.1246	93.9937	88.0929	0.5871	0.4151	-0.5826	0.001958	0.00209	0.001533	0.2071	0.2226	0.2227	0.0117	0.1228	0.1012	0.2984	0.2177	0.2903	0.0343	0.1835	0.1431	0.3024	0.2157	0.2883	0.2883	0.2419	0.2843	0.2419	0.244	0.2097	0.248	0.1915	0.0786	0.246	0.2419	0.0444
chr1	103600001	103700000	103651228	581	581	581	581	372	403	365	116.8842	120.7935	102.0131	104.8555	107.9187	106.1185	0.4787	0.4818	-0.1649	0.002012	0.002079	0.001756	0.2065	0.2027	0.2014	0.0049	0.0374	0.0244	0.2255	0.2857	0.2737	0.0327	0.2444	0.179	0.1687	0.2788	0.2169	0.2547	0.2943	0.2358	0.21	0.2392	0.2031	0.3029	0.2065	0.1893	0.2513	0.2633	0.0551
chr1	103700001	103800000	103751612	602	602	602	602	336	399	403	102.6158	109.5471	111.902	94.7082	106.8476	117.1664	0.3482	0.102	-0.1916	0.001705	0.00182	0.001859	0.1797	0.1995	0.1932	0.0099	0.058	0.0246	0.2126	0.2625	0.2243	0.1678	0.2176	0.2458	0.191	0.1844	0.201	0.1761	0.206	0.1927	0.196	0.2409	0.2326	0.2359	0.1894	0.1944	0.1744	0.2143	0.0797
chr1	103800001	103900000	103849640	725	725	725	725	371	479	469	108.3895	120.8188	119.6013	104.5736	128.2707	136.3549	0.1523	-0.2348	-0.5244	0.001495	0.001666	0.00165	0.1625	0.1702	0.1767	0.0139	0.0405	0.0319	0.291	0.2455	0.1421	0.1614	0.1807	0.1738	0.1641	0.1697	0.1903	0.1848	0.2331	0.1986	0.2276	0.1807	0.2248	0.1407	0.2028	0.1862	0.2179	0.1903	0.0414
chr1	103900001	104000000	103946127	763	763	763	763	426	513	481	119.7316	142.8551	129.1569	120.0765	137.3755	139.8438	-0.012	0.1613	-0.3262	0.001569	0.001872	0.001693	0.1804	0.1956	0.204	0.0237	0.0928	0.067	0.2045	0.1992	0.2372	0.1573	0.1861	0.228	0.2477	0.1363	0.2936	0.118	0.2556	0.0931	0.2661	0.2267	0.1782	0.1717	0.1363	0.1704	0.2018	0.0786	0.0249
chr1	104000001	104100000	104055080	852	852	852	852	467	600	617	142.9526	146.3442	181.4837	131.6331	160.673	179.3838	0.3593	-0.3608	0.05	0.001678	0.001718	0.00213	0.1711	0.2169	0.2116	0.004	0.067	0.0485	0.2195	0.2817	0.1232	0.2042	0.2124	0.2981	0.1667	0.25	0.1937	0.1972	0.2113	0.0845	0.1092	0.1103	0.2606	0.2899	0.2641	0.2617	0.1995	0.1479	0.0669
chr1	104100001	104200000	104145833	974	974	974	974	644	730	689	224.0789	230.1739	197.7451	181.524	195.4855	200.3168	0.9808	0.7185	-0.0549	0.002301	0.002363	0.00203	0.2379	0.241	0.233	0.0102	0.0545	0.0293	0.2074	0.2505	0.3162	0.2628	0.2177	0.2238	0.2269	0.27	0.2485	0.2413	0.1047	0.0554	0.1869	0.2495	0.2823	0.3563	0.2433	0.2444	0.2916	0.2731	0.0462
chr1	104200001	104300000	104251100	995	995	995	995	698	761	754	236.9474	248.4275	251.3725	196.745	203.787	219.2146	0.8551	0.8871	0.6271	0.002381	0.002497	0.002526	0.2484	0.2958	0.2932	0.0093	0.0953	0.0775	0.3397	0.2382	0.2261	0.2874	0.3106	0.2894	0.3156	0.3216	0.3899	0.3256	0.2352	0.2492	0.2121	0.2211	0.3065	0.4261	0.2834	0.3025	0.2884	0.2724	0.0402
chr1	104300001	104400000	104343867	996	996	996	996	696	775	785	230.3105	253.2717	286.817	196.1812	207.536	228.2274	0.728	0.8925	1.0976	0.002312	0.002543	0.00288	0.2464	0.286	0.2906	0.0076	0.0497	0.0351	0.3022	0.2882	0.3293	0.1596	0.4016	0.3042	0.2139	0.3022	0.3484	0.1898	0.3805	0.3353	0.2841	0.3223	0.1948	0.3243	0.3444	0.3394	0.2841	0.24	0.1988
chr1	104400001	104500000	104448243	752	752	752	752	457	531	507	145.3263	141.3297	153.8627	128.8144	142.1956	147.4029	0.5355	-0.0246	0.1871	0.001933	0.001879	0.002046	0.1959	0.222	0.2127	0.014	0.0561	0.0405	0.254	0.2952	0.2274	0.2806	0.2686	0.2061	0.2447	0.1928	0.2274	0.2593	0.2527	0.2354	0.1848	0.2261	0.2314	0.2646	0.2487	0.1968	0.1915	0.25	0.1809
chr1	104500001	104600000	104555767	1058	1058	1058	1058	741	837	767	283.7211	288.0145	277.1111	208.8654	224.1389	222.9941	1.5001	1.1544	1.0375	0.002682	0.002722	0.002619	0.2761	0.2793	0.287	0.0109	0.0267	0.036	0.3573	0.3289	0.259	0.397	0.3355	0.2921	0.3166	0.2665	0.3488	0.3998	0.3658	0.3629	0.2495	0.1427	0.3431	0.3233	0.3251	0.3989	0.2996	0.3336	0.3535
chr1	104600001	104700000	104651747	1070	1070	1070	1070	756	819	813	251.5789	250.8043	290.7059	213.0934	219.3187	236.368	0.756	0.5815	0.983	0.002351	0.002344	0.002717	0.236	0.2704	0.2614	0.0028	0.0333	0.0166	0.2393	0.2458	0.315	0.2598	0.2589	0.257	0.2495	0.2748	0.2505	0.3075	0.286	0.2607	0.1794	0.2579	0.2065	0.3804	0.2383	0.3346	0.3206	0.2636	0.3224
chr1	104700001	104800000	104750695	1282	1282	1282	1282	829	1009	1020	296.5263	330.5833	308.0392	233.6699	270.1985	296.5502	1.1262	0.9057	0.1657	0.002313	0.002579	0.002403	0.2502	0.2569	0.2572	0.0115	0.0439	0.0161	0.3183	0.3151	0.3019	0.2176	0.2652	0.2473	0.2543	0.3136	0.3323	0.273	0.2434	0.2738	0.3136	0.2816	0.3487	0.3003	0.2192	0.2699	0.3167	0.2278	0.3198
chr1	104800001	104900000	104851797	1305	1305	1305	1305	848	1059	1047	282.6105	322.663	357.8497	239.0254	283.5879	304.4001	0.7635	0.5585	0.7512	0.002166	0.002473	0.002742	0.2369	0.277	0.2824	0.0108	0.0623	0.0403	0.2858	0.2667	0.3211	0.2038	0.2398	0.3349	0.1716	0.2268	0.3172	0.1057	0.233	0.3111	0.328	0.2	0.2613	0.2314	0.2851	0.3586	0.3272	0.1816	0.2054
chr1	104900001	105000000	104951897	995	995	995	995	644	745	715	213.3474	240.2609	234.6471	181.524	199.5024	207.8759	0.7334	0.8273	0.5505	0.002144	0.002415	0.002358	0.2337	0.255	0.2519	0.0127	0.0639	0.0271	0.2894	0.2613	0.208	0.2734	0.2884	0.2955	0.1196	0.2814	0.2824	0.2472	0.3065	0.2513	0.2905	0.3025	0.3347	0.2151	0.2342	0.3025	0.3548	0.2452	0.2734
chr1	105000001	105100000	105053112	1112	1112	1112	1112	713	847	856	210.7	278.3913	281.817	200.973	226.8168	248.8696	0.2026	0.9211	0.5662	0.001895	0.002504	0.002534	0.2377	0.2622	0.2638	0.039	0.0867	0.0232	0.3067	0.2626	0.2392	0.2239	0.2995	0.2671	0.0585	0.2968	0.2365	0.2257	0.2122	0.1556	0.2707	0.1951	0.2329	0.2959	0.3031	0.2779	0.1942	0.2293	0.3435
chr1	105100001	105200000	105150364	775	775	775	775	467	543	590	145.7526	151.9022	182.268	131.6331	145.4091	171.5339	0.4482	0.1806	0.2673	0.001881	0.00196	0.002352	0.1978	0.2423	0.2396	0.0151	0.0694	0.0535	0.2387	0.2684	0.2168	0.1703	0.2968	0.2374	0.2168	0.1677	0.2361	0.231	0.2645	0.2052	0.1381	0.2503	0.1871	0.1729	0.1755	0.289	0.2155	0.1819	0.1639
chr1	105200001	105300000	105245120	972	972	972	972	592	691	715	186.5895	203.3804	231.915	166.8668	185.0418	207.8759	0.4943	0.4012	0.4943	0.00192	0.002092	0.002386	0.2027	0.2423	0.2467	0.0053	0.0608	0.0489	0.25	0.2603	0.215	0.2119	0.2665	0.2582	0.107	0.1955	0.2798	0.2387	0.2479	0.2572	0.2953	0.214	0.2274	0.2613	0.2798	0.2767	0.2099	0.2726	0.2634
chr1	105300001	105400000	105349347	817	817	817	817	486	594	590	147.8316	169.5036	186.0327	136.9886	159.0663	171.5339	0.3308	0.2655	0.3611	0.001809	0.002075	0.002277	0.2009	0.2407	0.2409	0.0171	0.0841	0.0513	0.284	0.2705	0.2424	0.2093	0.2277	0.2399	0.246	0.2289	0.2472	0.1824	0.235	0.2619	0.1787	0.1873	0.2424	0.2436	0.2313	0.2105	0.1714	0.1848	0.2399
chr1	105400001	105500000	105454408	895	895	895	895	526	653	626	163.5053	181.192	211.085	148.2634	174.8658	182.0004	0.4298	0.1464	0.6828	0.001827	0.002024	0.002358	0.2037	0.2334	0.2336	0.0283	0.0562	0.0323	0.2603	0.2268	0.2525	0.2559	0.257	0.2682	0.1922	0.2425	0.2503	0.2346	0.2458	0.1721	0.276	0.219	0.2313	0.2659	0.2737	0.2179	0.1821	0.1654	0.2022
chr1	105500001	105600000	105552285	1245	1245	1245	1245	787	843	916	254.2	254.8949	292.8497	221.8314	225.7456	266.3137	0.6108	0.5231	0.4262	0.002042	0.002047	0.002352	0.2141	0.2401	0.2367	0.0233	0.0455	0.0371	0.241	0.2225	0.2442	0.2129	0.2884	0.294	0.2104	0.2329	0.2137	0.3076	0.249	0.2771	0.2273	0.2514	0.2241	0.2506	0.2538	0.2908	0.2265	0.1703	0.2426
chr1	105600001	105700000	105650909	1352	1352	1352	1352	939	1060	1089	326.6895	349.0942	382.634	264.6756	283.8557	316.611	0.9813	0.9315	0.8922	0.002416	0.002582	0.00283	0.254	0.283	0.2858	0.0083	0.0389	0.0276	0.2855	0.2433	0.2744	0.2411	0.3217	0.301	0.2922	0.2914	0.1072	0.3173	0.3018	0.3084	0.2936	0.284	0.2678	0.318	0.2722	0.3299	0.3373	0.2049	0.3558
chr1	105700001	105800000	105745092	823	823	823	823	498	591	602	146.3211	174.9601	199.9346	140.3711	158.263	175.0228	0.1772	0.4269	0.6081	0.001778	0.002126	0.002429	0.2071	0.2428	0.2436	0.0298	0.0738	0.034	0.2637	0.2491	0.1786	0.1713	0.3402	0.277	0.1993	0.3013	0.243	0.1385	0.2406	0.2382	0.2114	0.2612	0.2394	0.2333	0.3026	0.2066	0.2369	0.1555	0.2515
chr1	105800001	105900000	105850387	1149	1149	1149	1149	753	846	890	257.5632	282.5978	305.5098	212.2478	226.549	258.7546	0.8937	1.0022	0.7728	0.002242	0.00246	0.002659	0.2488	0.2915	0.2852	0.0286	0.089	0.0545	0.3272	0.3299	0.282	0.3159	0.2898	0.3037	0.262	0.2272	0.3229	0.2411	0.2916	0.1897	0.2628	0.2724	0.2811	0.2889	0.3029	0.2507	0.248	0.2158	0.3072
chr1	105900001	106000000	105947168	1010	1010	1010	1010	598	657	782	187.5368	186.5688	231.7516	168.558	175.937	227.3552	0.4709	0.2446	0.0827	0.001857	0.001847	0.002295	0.1925	0.2342	0.2265	0.0196	0.0621	0.0457	0.2782	0.2505	0.197	0.2782	0.2564	0.2347	0.1139	0.1881	0.2376	0.2574	0.2663	0.1337	0.1703	0.2089	0.2109	0.2198	0.2624	0.2178	0.1802	0.198	0.1832
chr1	106000001	106100000	106049142	1037	1037	1037	1037	607	770	764	187.9737	233.1667	224.2222	171.0949	206.1971	222.1219	0.4126	0.5297	0.0404	0.001813	0.002248	0.002162	0.21	0.271	0.2627	0.017	0.1575	0.0872	0.3038	0.2681	0.1745	0.2806	0.2237	0.3086	0.1418	0.2681	0.216	0.2131	0.3153	0.2507	0.161	0.1475	0.2218	0.1688	0.2218	0.2353	0.3115	0.1283	0.1263
chr1	106100001	106200000	106151620	1227	1227	1227	1227	854	959	984	304.6263	313.8913	315.4118	240.7166	256.8091	286.0837	1.1117	0.9007	0.4385	0.002483	0.002558	0.002571	0.2502	0.2724	0.2717	-0.0038	0.0384	0.029	0.3048	0.2062	0.3382	0.2763	0.2567	0.335	0.2861	0.3032	0.2763	0.2836	0.3146	0.2983	0.2804	0.273	0.3089	0.3415	0.2999	0.339	0.2999	0.2298	0.0399
chr1	106200001	106300000	106250246	1127	1127	1127	1127	729	849	815	217.0526	239.2101	257.2353	205.4829	227.3524	236.9494	0.2357	0.2113	0.3661	0.001926	0.002123	0.002282	0.2039	0.2281	0.2336	0.0038	0.0415	0.0297	0.2635	0.2902	0.2653	0.2431	0.1863	0.2307	0.189	0.2236	0.2174	0.2059	0.2884	0.2263	0.213	0.2289	0.2671	0.2839	0.2369	0.3141	0.2582	0.2174	0.0417
chr1	106300001	106400000	106347795	1210	1210	1210	1210	835	927	932	291.9105	306.4203	300.0654	235.3611	248.2399	270.9655	1.006	0.9496	0.4594	0.002412	0.002532	0.00248	0.2479	0.2753	0.2666	0.0013	0.0605	0.0309	0.2983	0.3355	0.2421	0.2388	0.3347	0.2934	0.2595	0.2992	0.2959	0.2331	0.3645	0.2455	0.2826	0.2545	0.2719	0.2488	0.2636	0.3083	0.3479	0.1876	0.1818
chr1	106400001	106500000	106449021	1278	1278	1278	1278	823	895	862	249.0158	244.8877	236.6863	231.9787	239.6706	250.614	0.3075	0.0882	-0.2377	0.001948	0.001916	0.001852	0.1942	0.2009	0.1967	0.0026	0.0285	0.0215	0.2457	0.2879	0.1839	0.2606	0.223	0.2034	0.2637	0.2222	0.2254	0.144	0.2653	0.1815	0.1502	0.223	0.1886	0.2199	0.2128	0.2261	0.2183	0.1948	0.1995
chr1	106500001	106600000	106551727	1425	1425	1425	1425	1009	1105	1187	360.4421	363.8841	410.9281	284.4064	295.9062	345.103	1.1199	0.9312	0.8162	0.002529	0.002554	0.002884	0.2579	0.2933	0.3006	0.0073	0.0412	0.0507	0.3242	0.2842	0.367	0.3235	0.2912	0.3754	0.1179	0.2751	0.3081	0.3439	0.2575	0.3207	0.3404	0.2379	0.2793	0.3642	0.2905	0.3046	0.2674	0.2989	0.1537
chr1	106600001	106700000	106654527	1101	1101	1101	1101	676	768	853	204.8421	223.3116	280.0392	190.5439	205.6615	247.9974	0.314	0.3475	0.5525	0.001861	0.002028	0.002543	0.1968	0.2607	0.2581	0.006	0.0867	0.0619	0.2961	0.3115	0.1898	0.1898	0.3143	0.3088	0.2461	0.2489	0.1953	0.2834	0.2016	0.1898	0.247	0.1789	0.2361	0.2234	0.2816	0.2861	0.218	0.2116	0.1653
chr1	106700001	106800000	106747182	1364	1364	1364	1364	907	980	1128	306.0105	311.7899	396.3725	255.6557	262.4326	327.9496	0.8248	0.7622	0.8928	0.002243	0.002286	0.002906	0.2381	0.2895	0.3004	0.0254	0.0602	0.0742	0.2698	0.2845	0.2478	0.2141	0.3541	0.2544	0.2705	0.2441	0.3094	0.3028	0.2779	0.1261	0.3541	0.2449	0.2456	0.2647	0.3314	0.2683	0.2764	0.2793	0.2661
chr1	106800001	106900000	106848081	880	880	880	880	511	621	652	172.7526	185.6449	197.2222	144.0354	166.2966	189.5595	0.8334	0.4708	0.1727	0.001963	0.00211	0.002241	0.21	0.223	0.2277	0.0156	0.0304	0.023	0.217	0.2273	0.2818	0.2011	0.2659	0.2682	0.1841	0.2307	0.2364	0.2659	0.2432	0.1295	0.1693	0.2455	0.2136	0.2795	0.2477	0.25	0.2216	0.2205	0.2693
chr1	106900001	107000000	106947280	1043	1043	1043	1043	679	780	793	225.8421	260.0725	266.7516	191.3895	208.875	230.5532	0.7532	0.9927	0.6713	0.002165	0.002494	0.002558	0.2425	0.2694	0.2721	0.0203	0.0676	0.0375	0.2694	0.3595	0.2694	0.278	0.3097	0.2934	0.2589	0.2502	0.302	0.1544	0.3346	0.1707	0.2522	0.2905	0.3154	0.3442	0.2224	0.2541	0.255	0.1956	0.3337
chr1	107000001	107100000	107050442	877	877	877	877	509	596	637	161.5737	175.4493	199.4967	143.4716	159.6019	185.1985	0.5274	0.4017	0.3299	0.001842	0.002001	0.002275	0.1994	0.2474	0.2396	0.0187	0.0941	0.0576	0.244	0.2486	0.244	0.2497	0.2714	0.2782	0.1505	0.2634	0.2771	0.2178	0.2315	0.2474	0.2223	0.1813	0.2292	0.2406	0.2406	0.2748	0.2383	0.2212	0.2805
chr1	107100001	107200000	107150906	948	948	948	948	519	676	703	173.8684	194.0326	215.9869	146.2903	181.025	204.3871	0.788	0.2909	0.2426	0.001834	0.002047	0.002278	0.2021	0.2386	0.2378	0.0205	0.0763	0.048	0.2563	0.308	0.1403	0.2247	0.2985	0.2722	0.1983	0.1762	0.2068	0.1835	0.2479	0.2173	0.1878	0.2331	0.2268	0.2648	0.2627	0.2711	0.2584	0.1276	0.2384
chr1	107200001	107300000	107252030	1173	1173	1173	1173	726	881	913	244.1737	273.9783	307.3007	204.6373	235.9216	265.4415	0.8086	0.6535	0.6745	0.002082	0.002336	0.00262	0.2291	0.2896	0.2849	0.0186	0.1067	0.0705	0.3708	0.2643	0.2327	0.289	0.3095	0.2788	0.2737	0.2626	0.2464	0.2072	0.2677	0.2984	0.1901	0.2711	0.1944	0.2668	0.2779	0.2651	0.2813	0.0392	0.2771
chr1	107300001	107400000	107349541	1336	1336	1336	1336	903	1008	1056	312.0632	329.0145	338.7647	254.5283	269.9307	307.0167	0.9466	0.8871	0.4424	0.002336	0.002463	0.002536	0.2434	0.2724	0.2687	0.0073	0.0573	0.0364	0.2754	0.2814	0.2695	0.3076	0.2754	0.2575	0.2732	0.2058	0.3166	0.2852	0.244	0.3271	0.238	0.3046	0.2844	0.2762	0.2507	0.3256	0.3249	0.2642	0.2642
chr1	107400001	107500000	107452725	1323	1323	1323	1323	956	1035	1149	338.5684	357.2754	400.4641	269.4673	277.161	334.0551	1.074	1.1715	0.8507	0.002559	0.0027	0.003027	0.2721	0.3036	0.3038	0.0172	0.0429	0.0298	0.3469	0.3084	0.3091	0.3462	0.3636	0.3273	0.3114	0.2819	0.3137	0.285	0.3107	0.3167	0.3084	0.3379	0.3039	0.1527	0.3636	0.3039	0.353	0.1791	0.3553
chr1	107500001	107600000	107551259	1472	1472	1472	1472	1067	1163	1221	372.6684	396.0906	433.0588	300.7549	311.4379	354.988	1.0017	1.1019	0.9412	0.002532	0.002691	0.002942	0.2739	0.3018	0.2987	0.0241	0.0502	0.0297	0.3071	0.3458	0.3227	0.2683	0.324	0.3533	0.2982	0.2554	0.3179	0.3315	0.3716	0.2038	0.2765	0.2989	0.2731	0.3356	0.3471	0.3356	0.3247	0.2181	0.305
chr1	107600001	107700000	107648215	1467	1467	1467	1467	1005	1100	1205	316.4789	340.8333	411.6471	283.279	294.5673	350.3363	0.4909	0.6367	0.7489	0.002157	0.002323	0.002806	0.248	0.2935	0.2904	0.0512	0.0861	0.0631	0.3149	0.3122	0.2788	0.2468	0.3115	0.3483	0.289	0.2931	0.3211	0.2106	0.2754	0.2488	0.2802	0.2658	0.2502	0.2686	0.2877	0.3408	0.2297	0.244	0.2522
chr1	107700001	107800000	107749766	1616	1616	1616	1616	1141	1286	1395	396.7737	440.4928	488.4771	321.6132	344.3759	405.576	0.9792	1.1317	0.8749	0.002455	0.002726	0.003023	0.2664	0.2997	0.3056	0.0142	0.0463	0.0309	0.3156	0.3694	0.2605	0.1609	0.3212	0.3577	0.2958	0.2983	0.3205	0.255	0.2723	0.1949	0.3243	0.2778	0.3478	0.3502	0.3905	0.3973	0.2859	0.2512	0.3335
chr1	107800001	107900000	107850568	1529	1529	1529	1529	1010	1175	1330	328.4	376.4058	445.8497	284.6883	314.6514	386.6782	0.6432	0.7957	0.655	0.002148	0.002462	0.002916	0.2381	0.2846	0.2872	0.0165	0.0602	0.0335	0.3309	0.2904	0.2838	0.2812	0.325	0.3434	0.1746	0.2963	0.3139	0.293	0.3094	0.2812	0.2551	0.3002	0.3466	0.2479	0.3427	0.3512	0.2126	0.1472	0.1969
chr1	107900001	108000000	107953077	1837	1837	1837	1837	1320	1491	1597	462.5737	507.1087	566.1242	372.0679	399.2725	464.3046	1.0195	1.0954	0.9389	0.002518	0.002761	0.003082	0.2665	0.306	0.3045	0.0049	0.0456	0.0209	0.3702	0.3381	0.294	0.3185	0.3658	0.3849	0.1949	0.3076	0.3125	0.3587	0.3647	0.3076	0.2765	0.3266	0.3228	0.2722	0.3473	0.3925	0.3315	0.2461	0.2744
chr1	108000001	108100000	108047083	1939	1939	1939	1939	1386	1526	1642	484.3158	515.6884	562.4837	390.6713	408.6451	477.3877	1.0047	1.0625	0.7632	0.002498	0.00266	0.002901	0.2616	0.2913	0.2894	0.0072	0.0391	0.0202	0.3553	0.3564	0.2945	0.3125	0.3063	0.3687	0.2321	0.3306	0.2965	0.3409	0.3749	0.2888	0.2965	0.3115	0.3069	0.3352	0.3961	0.3909	0.3192	0.2661	0.3208
chr1	108100001	108200000	108154208	1857	1857	1857	1857	1321	1489	1557	451.7211	479.8841	548.5294	372.3498	398.7369	452.6752	0.8934	0.8254	0.9065	0.002433	0.002584	0.002954	0.2562	0.2889	0.2875	0.0108	0.0361	0.0191	0.3463	0.3317	0.2666	0.3258	0.3118	0.2919	0.2838	0.2811	0.3263	0.3425	0.3312	0.2423	0.3161	0.3177	0.3021	0.2757	0.385	0.3446	0.3096	0.3016	0.2946
chr1	108200001	108300000	108252594	1867	1867	1867	1867	1365	1462	1579	483.5368	491.4384	541.3791	384.752	391.5067	459.0713	1.0761	1.0352	0.7676	0.00259	0.002632	0.0029	0.2651	0.2861	0.288	0.0076	0.0213	0.0203	0.3465	0.3321	0.3037	0.2357	0.3182	0.3208	0.3305	0.2667	0.3203	0.3498	0.3198	0.316	0.2866	0.3005	0.2469	0.3465	0.3016	0.3465	0.3299	0.3064	0.3187
chr1	108300001	108400000	108346998	1835	1835	1835	1835	1296	1446	1612	465.8947	498.5036	564.8301	365.303	387.222	468.6656	1.154	1.1655	0.8785	0.002539	0.002717	0.003078	0.2677	0.3077	0.3021	0.0094	0.0468	0.0212	0.2921	0.3433	0.2877	0.3079	0.3733	0.3068	0.3155	0.3308	0.2632	0.2681	0.3395	0.2578	0.3428	0.3232	0.3281	0.2518	0.3695	0.3689	0.3444	0.2714	0.2997
chr1	108400001	108500000	108442642	2101	2101	2101	2101	1458	1609	1806	515.9842	556.9928	625.3203	410.9659	430.8716	525.0683	1.0711	1.1873	0.8176	0.002456	0.002651	0.002976	0.2634	0.3034	0.3003	0.0157	0.0568	0.0329	0.3565	0.3113	0.3103	0.3032	0.3065	0.3479	0.2956	0.2922	0.3084	0.1699	0.346	0.1456	0.3132	0.2913	0.2856	0.2461	0.3884	0.3313	0.2713	0.2485	0.3265
chr1	108500001	108600000	108548975	1771	1771	1771	1771	1265	1447	1530	461.8421	513.9384	562.7059	356.5651	387.4898	444.8253	1.2373	1.3235	1.1345	0.002608	0.002902	0.003177	0.2854	0.3226	0.3244	0.0178	0.0561	0.0328	0.3874	0.3845	0.3066	0.2117	0.319	0.3924	0.2908	0.358	0.3179	0.3546	0.3947	0.301	0.3501	0.2242	0.2654	0.2778	0.3885	0.349	0.3715	0.2993	0.3574
chr1	108600001	108700000	108650113	1567	1567	1567	1567	1156	1262	1304	395.5053	400.6739	455.1503	325.8413	337.949	379.1191	0.8958	0.7526	0.8583	0.002524	0.002557	0.002905	0.2637	0.2924	0.2853	0.0189	0.0383	0.0221	0.3038	0.2853	0.2846	0.2808	0.1921	0.3714	0.2999	0.2546	0.2731	0.2865	0.3293	0.2987	0.3153	0.298	0.2782	0.3433	0.335	0.3331	0.2846	0.3389	0.3535
chr1	108700001	108800000	108748100	1680	1680	1680	1680	1181	1338	1419	411.4158	470.9312	517.3137	332.888	358.3009	412.5537	0.9884	1.2747	1.087	0.002449	0.002803	0.003079	0.2693	0.3018	0.3038	0.0127	0.0453	0.0164	0.3363	0.4024	0.3762	0.2488	0.3345	0.3845	0.3048	0.325	0.3369	0.3143	0.3524	0.2845	0.3006	0.3012	0.3202	0.3286	0.3393	0.3863	0.306	0.2244	0.3179
chr1	108800001	108900000	108852022	1786	1786	1786	1786	1365	1490	1509	481.5947	517.7246	561.1503	384.752	399.0047	438.7199	1.0549	1.2068	1.1947	0.002696	0.002899	0.003142	0.282	0.3217	0.3196	0.0041	0.0498	0.0285	0.3763	0.3511	0.3387	0.192	0.4171	0.3964	0.2811	0.3214	0.3511	0.3421	0.327	0.2878	0.374	0.3729	0.3024	0.3046	0.4048	0.2839	0.3264	0.3175	0.3539
chr1	108900001	109000000	108949767	1395	1395	1395	1395	952	1075	1149	305.8105	351.6993	381.2549	268.3399	287.8725	334.0551	0.5848	0.8987	0.6046	0.002192	0.002521	0.002733	0.2411	0.2728	0.2749	0.0115	0.0526	0.0229	0.3075	0.324	0.2351	0.076	0.3154	0.2889	0.309	0.314	0.2789	0.2724	0.2351	0.2158	0.2839	0.3326	0.286	0.2638	0.3262	0.3097	0.2358	0.2631	0.3125
chr1	109000001	109100000	109048931	1666	1666	1666	1666	1282	1347	1389	451.6895	441.2319	497.3333	361.3568	360.711	403.8316	1.0476	0.9052	0.9911	0.002711	0.002648	0.002985	0.2713	0.3017	0.2959	0.0062	0.0295	0.0249	0.2881	0.3457	0.3151	0.2551	0.3475	0.3157	0.3511	0.3499	0.3517	0.3685	0.3739	0.2851	0.2887	0.2983	0.2833	0.3661	0.3391	0.3595	0.078	0.3385	0.3601
chr1	109100001	109200000	109150927	1710	1710	1710	1710	1245	1375	1401	420.9579	453.8007	487.4837	350.9277	368.2091	407.3204	0.8363	0.9427	0.8424	0.002462	0.002654	0.002851	0.2715	0.2924	0.2938	0.0301	0.0493	0.033	0.3082	0.3351	0.314	0.2754	0.3216	0.3719	0.2064	0.255	0.293	0.3754	0.3713	0.2865	0.3327	0.3263	0.3573	0.2912	0.3538	0.3333	0.0795	0.3415	0.338
chr1	109200001	109300000	109255394	1672	1672	1672	1672	1253	1369	1361	424.5105	441.2971	484.5752	353.1826	366.6023	395.691	0.8463	0.8263	0.9615	0.002539	0.002639	0.002898	0.2615	0.2885	0.2892	0.005	0.0305	0.0219	0.3403	0.3822	0.3008	0.2398	0.3654	0.3714	0.247	0.3379	0.3278	0.2871	0.2847	0.3158	0.2967	0.3499	0.3086	0.3056	0.32	0.3577	0.0885	0.2691	0.317
chr1	109300001	109400000	109347928	1763	1763	1763	1763	1291	1402	1490	455.2579	449.1449	539.2026	363.8937	375.4394	433.1959	1.0522	0.7962	1.0476	0.002582	0.002548	0.003058	0.2579	0.2947	0.2885	0.0028	0.0226	0.0147	0.3012	0.3307	0.2768	0.1787	0.3301	0.3783	0.3165	0.3846	0.2615	0.3466	0.3698	0.2967	0.2796	0.2206	0.2984	0.3398	0.3483	0.3823	0.0862	0.308	0.3142
chr1	109400001	109500000	109452658	1578	1578	1578	1578	1122	1275	1300	382.2579	417.6993	469.0588	316.2577	341.4302	377.9561	0.8744	0.9057	1.0317	0.002422	0.002647	0.002972	0.2571	0.2884	0.2918	0.0072	0.0344	0.0191	0.327	0.327	0.3207	0.3188	0.3897	0.3783	0.3112	0.3321	0.3371	0.2985	0.3682	0.2478	0.3086	0.3333	0.346	0.3016	0.4005	0.3663	0.1084	0.2858	0.3428
chr1	109500001	109600000	109546369	1631	1631	1631	1631	1253	1352	1426	447.3684	460.2464	513.1111	353.1826	362.0499	414.5888	1.1175	1.0999	1.0172	0.002743	0.002822	0.003146	0.2839	0.3145	0.3119	0.0103	0.0338	0.0224	0.3673	0.3881	0.3237	0.3317	0.3654	0.4034	0.3722	0.309	0.3826	0.3918	0.3844	0.206	0.3299	0.3409	0.3415	0.3642	0.3599	0.4047	0.1232	0.3127	0.3507
chr1	109600001	109700000	109647782	1696	1696	1696	1696	1210	1346	1501	411.2842	483.9565	529.8497	341.0622	360.4432	436.394	0.8628	1.3896	0.9168	0.002425	0.002854	0.003124	0.2803	0.3084	0.3141	0.0304	0.0544	0.0251	0.3479	0.3143	0.3862	0.2818	0.4039	0.3862	0.3267	0.3691	0.3137	0.2529	0.3838	0.2583	0.2983	0.3325	0.3355	0.3048	0.3408	0.3673	0.3261	0.3096	0.3408
chr1	109700001	109800000	109748757	1944	1944	1944	1944	1437	1545	1663	497.6	537.4275	603.2353	405.0466	413.7331	483.4931	0.9578	1.2126	1.0604	0.00256	0.002765	0.003103	0.2682	0.3032	0.304	0.0037	0.0352	0.018	0.3308	0.3724	0.3549	0.339	0.3791	0.3755	0.2752	0.3004	0.3421	0.3045	0.3395	0.2659	0.3488	0.3066	0.2963	0.3174	0.357	0.4131	0.3447	0.285	0.3333
chr1	109800001	109900000	109853713	1658	1658	1658	1658	1252	1371	1441	456.3211	485.2391	533.1699	352.9008	367.1379	418.9498	1.2281	1.3045	1.1671	0.002752	0.002927	0.003216	0.2891	0.3228	0.3196	0.0091	0.0403	0.0201	0.3396	0.3673	0.3468	0.2732	0.4258	0.3854	0.2992	0.275	0.3414	0.3679	0.3335	0.2678	0.3414	0.2847	0.304	0.3818	0.342	0.4222	0.3667	0.3824	0.3257
chr1	109900001	110000000	109950600	1527	1527	1527	1527	1026	1191	1307	337.0158	381.308	437.0654	289.1982	318.936	379.9913	0.6926	0.7928	0.6429	0.002207	0.002497	0.002862	0.24	0.2699	0.274	0.0101	0.0324	0.0113	0.3844	0.2724	0.2934	0.2698	0.3477	0.3163	0.2764	0.2731	0.2875	0.2587	0.3183	0.2927	0.296	0.3163	0.2927	0.2764	0.2855	0.3674	0.3045	0.2292	0.294
chr1	110000001	110100000	110046749	1790	1790	1790	1790	1304	1407	1527	429.4263	474.1667	556.4248	367.558	376.7783	443.9531	0.7054	1.0482	1.0846	0.002399	0.002649	0.003109	0.2573	0.2959	0.2957	0.0097	0.037	0.0137	0.3363	0.343	0.3251	0.2883	0.376	0.3765	0.2749	0.3531	0.3257	0.3067	0.348	0.295	0.3034	0.333	0.3034	0.2933	0.3754	0.3966	0.3246	0.2961	0.267
chr1	110100001	110200000	110151520	1672	1672	1672	1672	1331	1314	1435	451.7789	451.6486	533	375.1685	351.874	417.2054	0.8558	1.1498	1.1881	0.002702	0.002701	0.003188	0.2762	0.3082	0.3035	0.0113	0.0233	0.0154	0.369	0.3463	0.3254	0.3164	0.387	0.3983	0.2919	0.3056	0.3289	0.3307	0.3319	0.2984	0.3301	0.375	0.3391	0.4288	0.3906	0.4139	0.3278	0.3176	0.2285
chr1	110200001	110300000	110240092	1089	1089	1089	1089	800	859	880	269.2368	294.1123	297.9281	225.4957	230.0302	255.8472	0.8121	1.1285	0.7034	0.002472	0.002701	0.002736	0.2604	0.3236	0.3113	0.0034	0.1108	0.068	0.337	0.3581	0.3205	0.3287	0.2287	0.3343	0.3113	0.3517	0.36	0.3232	0.3269	0.3104	0.3333	0.3196	0.3774	0.3186	0.3737	0.3921	0.3177	0.2929	0.292
chr1	110300001	110400000	110356656	1167	1167	1167	1167	804	898	1019	297.5316	305.5399	360.0327	226.6232	240.474	296.2595	1.3099	1.0962	0.9209	0.00255	0.002618	0.003085	0.2636	0.3013	0.2979	0.0101	0.0345	0.0222	0.3128	0.3231	0.3239	0.3299	0.3333	0.3565	0.2913	0.2811	0.2871	0.2288	0.2982	0.3102	0.3325	0.3385	0.3042	0.353	0.3659	0.3659	0.2879	0.3068	0.3548
chr1	110400001	110500000	110451513	2077	2077	2077	2077	1439	1590	1879	501.9947	545.8804	663.3333	405.6104	425.7836	546.292	0.996	1.1441	0.9174	0.002417	0.002628	0.003194	0.2571	0.2982	0.2995	0.0096	0.0315	0.0145	0.3293	0.3298	0.2898	0.3163	0.3996	0.4025	0.2841	0.3385	0.3235	0.3077	0.3375	0.2937	0.3346	0.2744	0.3293	0.3139	0.4097	0.4044	0.3264	0.3303	0.3009
chr1	110500001	110600000	110551397	1887	1887	1887	1887	1393	1502	1677	490.7632	510.9203	591.0392	392.6444	402.2182	487.5634	1.0474	1.0961	0.9087	0.002601	0.002708	0.003132	0.2686	0.2999	0.2984	0.006	0.0233	0.0109	0.3275	0.3842	0.2766	0.3429	0.3879	0.4202	0.3471	0.3614	0.3551	0.3164	0.2305	0.3572	0.3879	0.3296	0.3227	0.3482	0.3927	0.4012	0.2385	0.2576	0.381
chr1	110600001	110700000	110640816	1756	1756	1756	1756	1033	1124	1539	322.0368	328.7826	469.8954	291.1713	300.9942	447.4419	0.4441	0.3742	0.2148	0.001834	0.001872	0.002676	0.1857	0.2375	0.2355	0.0012	0.0269	0.0181	0.254	0.2511	0.2124	0.2255	0.2904	0.3246	0.2375	0.2597	0.2278	0.2551	0.2392	0.2153	0.2136	0.2267	0.2312	0.2523	0.2466	0.2984	0.2232	0.2323	0.1982
chr1	110700001	110800000	110750777	1533	1533	1533	1533	837	950	1393	269.9211	288.279	410.5163	235.9249	254.399	404.9945	0.6033	0.5396	0.0584	0.001761	0.00188	0.002678	0.1893	0.2444	0.2455	0.0196	0.0499	0.0381	0.2453	0.2433	0.2309	0.1689	0.3079	0.2681	0.2348	0.2648	0.2042	0.2524	0.2192	0.2211	0.1833	0.2727	0.2329	0.272	0.272	0.2505	0.2714	0.2068	0.184
chr1	110800001	110900000	110813699	401	401	401	401	267	311	336	97.5684	100.058	124.6797	75.2592	83.2822	97.6871	1.2343	0.812	1.1773	0.002433	0.002495	0.003109	0.2514	0.2941	0.2908	0.01	0.0305	0.0189	0.2718	0.2943	0.2793	0.2269	0.384	0.4239	0.2519	0.2943	0.2968	0.3317	0.3491	0.3815	0.3067	0.404	0.2868	0.3117	0.3292	0.4065	0.2793	0.2643	0.3067
chr10	1	100000	48065	3421	3421	3421	3421	1257	1864	2152	329.9684	398.8841	502.6601	354.3101	499.1576	625.6628	-0.2879	-0.815	-0.842	0.000965	0.001166	0.001469	0.1114	0.1425	0.143	0.0223	0.0812	0.0416	0.0973	0.1146	0.0623	0.116	0.0956	0.1538	0.135	0.1447	0.0661	0.1277	0.1172	0.1029	0.1424	0.131	0.0965	0.1245	0.1307	0.1552	0.1494	0.0178	0.1263
chr10	100001	200000	149855	3797	3797	3797	3797	1563	2168	2504	445.9	507.0906	620.0523	440.5622	580.5653	728.0017	0.0508	-0.5136	-0.6351	0.001174	0.001336	0.001633	0.1329	0.1607	0.1592	0.029	0.0695	0.0357	0.1401	0.0853	0.1156	0.143	0.1293	0.1728	0.1533	0.157	0.1235	0.1235	0.1372	0.0885	0.1733	0.1477	0.1217	0.1264	0.1217	0.1688	0.1693	0.0221	0.1475
chr10	200001	300000	249267	2796	2796	2796	2796	1037	1485	1663	267.2211	310.4312	365.8824	292.2988	397.6658	483.4931	-0.3594	-0.8897	-1.0415	0.000956	0.00111	0.001309	0.1111	0.1282	0.129	0.0367	0.064	0.0329	0.0933	0.019	0.1034	0.1227	0.132	0.1345	0.1191	0.1427	0.0973	0.1016	0.1137	0.1048	0.133	0.1005	0.1141	0.1062	0.0987	0.1545	0.1259	0.0154	0.122
chr10	300001	400000	344311	2712	2712	2712	2712	1132	1581	1587	304.4789	330.337	386.9542	319.0764	423.3735	461.3972	-0.1917	-0.8914	-0.6907	0.001123	0.001218	0.001427	0.1218	0.1562	0.1507	0.0202	0.104	0.0662	0.1442	0.0933	0.1198	0.1206	0.1095	0.1276	0.1283	0.1626	0.1434	0.1139	0.0811	0.1195	0.1313	0.1416	0.1235	0.1058	0.1519	0.1401	0.1641	0.0218	0.1147
chr10	400001	500000	447207	851	851	851	851	361	456	365	75.7316	77.9674	93.1046	101.7549	122.1115	106.1185	-1.0671	-1.4609	-0.5227	0.00089	0.000916	0.001094	0.0928	0.1744	0.1783	0.0136	0.2807	0.2823	0.1222	0.1093	0.067	0.1152	0.1128	0.2033	0.1398	0.1434	0.134	0.0917	0.0846	0.1128	0.1363	0.1046	0.0893	0.1481	0.121	0.0952	0.1563	0.1152	0.0717
chr10	500001	600000	551725	841	841	841	841	265	418	277	40.3105	52.0254	55.8562	74.6954	111.9356	80.5337	-1.9166	-2.1618	-1.3038	0.000479	0.000619	0.000664	0.0605	0.0965	0.1054	0.0489	0.2621	0.2449	0.0595	0.0071	0.0499	0.0273	0.0369	0.0523	0.0749	0.0749	0.0535	0.0309	0.025	0.0559	0.0535	0.0666	0.0309	0.0654	0.0927	0.038	0.069	0.0749	0.1201
chr10	600001	700000	656222	1077	1077	1077	1077	428	571	398	95.0211	106.6775	89.8039	120.6402	152.9072	115.7127	-0.8869	-1.2231	-0.9549	0.000882	0.000991	0.000834	0.1018	0.1082	0.1195	0.0421	0.1179	0.1332	0.1123	0.0334	0.1578	0.0724	0.0938	0.0696	0.1105	0.0873	0.1226	0.0669	0.0891	0.0789	0.0613	0.0956	0.0641	0.1216	0.1086	0.0641	0.0882	0.1253	0.1096
chr10	700001	800000	755521	1797	1797	1797	1797	667	878	1053	157.7474	195.1558	222.1242	188.007	235.1182	306.1445	-0.6734	-0.6886	-1.1742	0.000878	0.001086	0.001236	0.1024	0.1288	0.1357	0.0211	0.1014	0.0786	0.1196	0.0796	0.0668	0.089	0.0451	0.1018	0.0963	0.1575	0.1174	0.1185	0.0902	0.1202	0.1235	0.0484	0.0295	0.1146	0.1302	0.1419	0.1119	0.1152	0.1397
chr10	800001	900000	850843	2509	2509	2509	2509	847	1407	1508	231.1526	300.9529	314.4118	238.7436	376.7783	438.4291	-0.1331	-0.8161	-1.2109	0.000921	0.001199	0.001253	0.1148	0.1357	0.1367	0.0399	0.1135	0.0546	0.1136	0.1028	0.0634	0.0965	0.0877	0.1104	0.12	0.11	0.1255	0.0941	0.122	0.1168	0.1411	0.1351	0.0701	0.0933	0.1415	0.1311	0.1124	0.1136	0.1224
chr10	900001	1000000	957654	3316	3316	3316	3316	1550	2018	2288	449.5947	511.6993	605.1176	436.8979	540.397	665.2028	0.1218	-0.2155	-0.3869	0.001356	0.001543	0.001825	0.1524	0.1852	0.1858	0.0253	0.0782	0.05	0.1435	0.127	0.1559	0.1481	0.1472	0.1882	0.1164	0.1641	0.152	0.1227	0.0706	0.1547	0.1722	0.1761	0.1405	0.1529	0.1496	0.1704	0.1909	0.1677	0.1728
chr10	1000001	1100000	1045589	3952	3952	3952	3952	1954	2410	2817	576.4579	635.4891	758.9869	550.7732	645.3701	819.0019	0.1955	-0.0621	-0.3139	0.001459	0.001608	0.001921	0.1563	0.1879	0.191	0.0096	0.0548	0.0404	0.1716	0.1791	0.1425	0.1313	0.1619	0.2077	0.1736	0.2126	0.1457	0.1402	0.1179	0.1718	0.2007	0.1498	0.1483	0.1549	0.1533	0.2019	0.21	0.145	0.1576
chr10	1100001	1200000	1147326	3408	3408	3408	3408	1660	1954	2307	470.0368	492.8225	597.9346	467.9036	523.2586	670.7268	0.0191	-0.236	-0.4648	0.001379	0.001446	0.001755	0.1486	0.1729	0.1739	0.0257	0.0508	0.0423	0.1458	0.169	0.1623	0.1455	0.1429	0.2031	0.1394	0.184	0.1467	0.1341	0.1602	0.1397	0.1687	0.1532	0.1482	0.1039	0.1605	0.184	0.174	0.1285	0.132
chr10	1200001	1300000	1250973	2928	2928	2928	2928	1398	1761	2004	407.7947	464.1304	536.4248	394.0537	471.5754	582.6339	0.1462	-0.064	-0.3396	0.001393	0.001585	0.001832	0.1543	0.1805	0.1814	0.0181	0.0579	0.0303	0.1636	0.1393	0.1397	0.1626	0.1612	0.18	0.1544	0.1926	0.1643	0.154	0.1656	0.1441	0.1814	0.1544	0.1557	0.1356	0.1523	0.1814	0.1971	0.1568	0.1943
chr10	1300001	1400000	1349669	3942	3942	3942	3942	1839	2393	2858	550.8368	633.1341	719.2941	518.3582	640.8177	830.922	0.2627	-0.0487	-0.5755	0.001397	0.001606	0.001825	0.159	0.1856	0.1839	0.0287	0.0727	0.0353	0.1768	0.0944	0.1362	0.1715	0.1563	0.2024	0.17	0.1908	0.1449	0.1459	0.1535	0.1682	0.1903	0.1748	0.17	0.1651	0.1953	0.1725	0.1722	0.1469	0.1636
chr10	1400001	1500000	1453048	4254	4254	4254	4254	1846	2482	3184	569.2632	671.3696	879.3203	520.3313	664.6508	925.7018	0.3943	0.041	-0.2147	0.001338	0.001578	0.002067	0.1522	0.1948	0.1968	0.0214	0.0693	0.0392	0.1716	0.1067	0.1584	0.1702	0.1587	0.2043	0.1378	0.2055	0.1594	0.1333	0.1065	0.1678	0.2353	0.1681	0.0966	0.1241	0.1671	0.2294	0.1911	0.1765	0.1622
chr10	1500001	1600000	1551059	3618	3618	3618	3618	1625	2243	2691	534.1263	625.3623	741.6993	458.0381	600.6494	782.3692	0.6964	0.167	-0.2227	0.001476	0.001728	0.00205	0.1692	0.1961	0.2006	0.0275	0.0549	0.0305	0.1769	0.1564	0.1551	0.186	0.1719	0.2034	0.1636	0.2123	0.1636	0.1949	0.1722	0.1946	0.2233	0.1678	0.1274	0.1545	0.1863	0.2078	0.2228	0.1868	0.1777
chr10	1600001	1700000	1650066	4656	4656	4656	4656	2161	2797	3389	645.1895	740.6232	927.6144	609.1202	749.0042	985.3026	0.2483	-0.0454	-0.2508	0.001386	0.001591	0.001992	0.1566	0.1908	0.1905	0.0257	0.0629	0.0312	0.177	0.116	0.1198	0.1611	0.1611	0.2079	0.1542	0.1935	0.1405	0.1692	0.1641	0.1463	0.2098	0.1907	0.1254	0.1473	0.1555	0.1918	0.2025	0.148	0.1671
chr10	1700001	1800000	1750298	4603	4603	4603	4603	2302	2934	3210	664.8632	744.2065	884.1503	648.8638	785.6912	933.2609	0.1034	-0.2143	-0.2254	0.001444	0.001617	0.001921	0.1598	0.1912	0.1918	0.0217	0.0656	0.041	0.149	0.1458	0.1375	0.1521	0.1612	0.2109	0.1601	0.2016	0.1479	0.1519	0.1312	0.1701	0.1914	0.1582	0.1327	0.1443	0.1612	0.212	0.1907	0.1621	0.1629
chr10	1800001	1900000	1847501	4447	4447	4447	4447	1938	2856	3177	601.1474	730.3696	873.2549	546.2633	764.8037	923.6667	0.4213	-0.1827	-0.2338	0.001352	0.001642	0.001964	0.1542	0.1922	0.197	0.0149	0.0763	0.0449	0.1462	0.1356	0.1486	0.1477	0.1599	0.2161	0.2058	0.195	0.1059	0.1767	0.1455	0.1833	0.2053	0.1806	0.1271	0.1405	0.1561	0.1995	0.1909	0.1601	0.1612
chr10	1900001	2000000	1950684	4175	4175	4175	4175	2014	2513	3037	604.2737	672.6159	830.5556	567.6854	672.9523	882.9637	0.2703	-0.002	-0.2543	0.001447	0.001611	0.001989	0.1624	0.1952	0.1931	0.0305	0.0656	0.0356	0.1751	0.0982	0.1473	0.1655	0.1681	0.2017	0.1787	0.1935	0.1602	0.1475	0.1372	0.1531	0.2031	0.1614	0.121	0.1684	0.1497	0.2168	0.2072	0.1535	0.1753
chr10	2000001	2100000	2055427	3098	3098	3098	3098	1440	1876	2269	416.1	490.3877	623.9281	405.8922	502.3711	659.6788	0.1054	-0.0968	-0.2321	0.001343	0.001583	0.002014	0.1567	0.1957	0.1927	0.0346	0.079	0.0352	0.1766	0.132	0.1359	0.1582	0.1533	0.1979	0.1359	0.1963	0.1378	0.1582	0.1595	0.1201	0.2134	0.1507	0.1072	0.1394	0.1346	0.203	0.1756	0.1272	0.1617
chr10	2100001	2200000	2148551	4094	4094	4094	4094	1954	2475	3013	610.0474	686.413	830.3922	550.7732	662.7763	875.986	0.4513	0.1447	-0.223	0.00149	0.001677	0.002028	0.1654	0.1999	0.1996	0.0219	0.0657	0.0378	0.1654	0.1553	0.1466	0.1656	0.1688	0.2206	0.1458	0.213	0.1649	0.1961	0.1419	0.1534	0.2	0.1688	0.1698	0.1556	0.1637	0.1939	0.2088	0.1644	0.1639
chr10	2200001	2300000	2247230	4035	4035	4035	4035	1966	2548	3014	606.2895	709.2645	866.4314	554.1557	682.3249	876.2768	0.3945	0.1602	-0.0481	0.001503	0.001758	0.002147	0.1694	0.2056	0.2098	0.0193	0.0614	0.0365	0.1777	0.1559	0.1631	0.1891	0.1576	0.2094	0.1938	0.2372	0.1537	0.1898	0.168	0.1936	0.2156	0.1849	0.1529	0.1901	0.1772	0.2022	0.2097	0.1678	0.1901
chr10	2300001	2400000	2353807	4109	4109	4109	4109	1859	2469	3037	567.1105	660.7174	822.0654	523.9956	661.1696	882.9637	0.345	-0.0028	-0.2955	0.00138	0.001608	0.002001	0.1569	0.191	0.1935	0.0247	0.0628	0.0356	0.1816	0.1399	0.156	0.1455	0.1711	0.2027	0.1244	0.1966	0.129	0.1502	0.1341	0.1579	0.1937	0.1952	0.1268	0.1521	0.1677	0.2151	0.2008	0.1677	0.1752
chr10	2400001	2500000	2449781	4031	4031	4031	4031	1891	2404	2992	586.7737	653.2935	810.634	533.0154	643.7633	869.8806	0.4229	0.0601	-0.2918	0.001456	0.001621	0.002011	0.1617	0.1953	0.1944	0.0252	0.0614	0.0347	0.1548	0.131	0.1258	0.1491	0.1613	0.223	0.1709	0.1952	0.1417	0.1568	0.1471	0.1672	0.1933	0.1657	0.1583	0.1555	0.1568	0.2007	0.2017	0.0571	0.1878
chr10	2500001	2600000	2547082	4189	4189	4189	4189	1838	2413	3051	554.0368	606.9275	779.2549	518.0763	646.1734	887.034	0.291	-0.2465	-0.5205	0.001323	0.001449	0.00186	0.1426	0.1789	0.1777	0.0143	0.0604	0.0365	0.1401	0.1239	0.1299	0.1506	0.1179	0.179	0.1559	0.1817	0.158	0.1377	0.112	0.1397	0.1805	0.137	0.1325	0.1521	0.1525	0.2	0.1795	0.0146	0.1547
[truncated: 10,241 more rows]
[truncated: 21 more columns]
