# Supplementary material for: Genomic Architecture Predicts Tree Topology, Population Structuring, and Demographic History in Amazonian Birds
Source: Genome Biol Evol. 2024 Jan 17;16(1):evae002. doi: 10.1093/gbe/evae002 (PMC10823491; doi:10.1093/gbe/evae002)
Supplement: evae002_Supplementary_Data [file evae002_supplementary_data.zip › Supplementary_Tables/Table_S5.csv]

scaffold	start	end	mid	sites	l_bel	l_xin	l_tap	S_bel	S_xin	S_tap	thetaPi_bel	thetaPi_xin	thetaPi_tap	thetaW_bel	thetaW_xin	thetaW_tap	TajD_bel	TajD_xin	TajD_tap	pi_bel	pi_xin	pi_tap	dxy_bel_xin	dxy_bel_tap	dxy_xin_tap	Fst_bel_xin	Fst_bel_tap	Fst_xin_tap	ABBA	BABA	D	fd	fdM	topo1	topo2	topo3	recombRate	cds_porp	GC
chr1	1	100000	49777	1984	1984	1984	1984	1375	1315	1148	501.1333	433.6923	374.0915	486.0429	413.5046	333.7643	0.1558	0.2214	0.517	0.002526	0.002186	0.001886	0.2321	0.2256	0.2047	-0.0076	0.0112	0.0028	45.3329	37.7552	0.0912	0.1814	0.1086	1641.85	1887.8	1510.35	1.93238410511118E-09	NA	NA
chr1	100001	200000	149274	1951	1951	1951	1951	1424	1377	1222	502.1111	433.956	379.4183	503.3637	433.0007	355.2788	-0.0125	0.01	0.2908	0.002574	0.002224	0.001945	0.2372	0.2277	0.2067	-0.0058	0.0039	-0.0043	38.3246	32.0587	0.089	0.1563	0.1107	1668.8	1765.55	1605.65	1.87070503608257E-09	NA	NA
chr1	200001	300000	248906	1760	1760	1760	1760	1289	1310	1106	459.9111	420.2308	358.2876	455.6431	411.9324	321.5535	0.047	0.0914	0.4888	0.002613	0.002388	0.002036	0.2488	0.2347	0.2201	-0.0026	0.0047	-0.0025	33.848	26.8806	0.1147	0.1868	0.1378	1715.64705882353	1780.23529411765	1544.11764705882	1.97189478405406E-09	NA	NA
chr1	300001	400000	350662	1720	1720	1720	1720	1270	1285	1090	467.4	411.967	351.9673	448.9269	404.0711	316.9017	0.2065	0.0886	0.4734	0.002717	0.002395	0.002046	0.2527	0.24	0.2203	-0.006	0.0037	-0.0041	34.0897	27.5897	0.1054	0.1654	0.1241	1661.27777777778	1771.83333333333	1606.88888888889	1.91906760043301E-09	NA	NA
chr1	400001	500000	451055	1767	1767	1767	1767	1318	1268	1026	457.4444	389.6593	328.3922	465.8942	398.7254	298.2946	-0.091	-0.1031	0.4317	0.002589	0.002205	0.001858	0.2373	0.2255	0.2025	-0.0051	0.0071	-0.0017	30.8254	24.2397	0.1196	0.1784	0.1369	1615.88235294118	1856.11764705882	1568	1.23269426173832E-09	NA	NA
chr1	500001	600000	550553	1748	1748	1748	1748	1279	1332	1118	471.5778	430.1868	379.3725	452.1083	418.8503	325.0423	0.2161	0.1227	0.7152	0.002698	0.002461	0.00217	0.256	0.2421	0.2294	-0.0038	-0.0025	-0.0048	29.9028	28.3893	0.026	0.0476	0.0323	1710	1666.72222222222	1663.27777777778	1.94547155439354E-09	NA	NA
chr1	600001	700000	652470	1626	1626	1626	1626	1196	1162	1010	412.3333	365.4615	323.3791	422.769	365.3934	293.6428	-0.1239	0.0008	0.4332	0.002536	0.002248	0.001989	0.2371	0.2294	0.2104	-0.0045	0.0068	-0.0035	27.9508	22.9659	0.0979	0.1605	0.1091	1634.3125	1787.5	1618.1875	1.99670202581096E-09	NA	NA
chr1	700001	800000	747164	1631	1631	1631	1631	1217	1161	1028	424.8889	363.8901	325.2092	430.1922	365.079	298.8761	-0.0619	-0.0148	0.3769	0.002605	0.002231	0.001994	0.2405	0.2331	0.2115	-0.0028	0.0068	0.0005	31.7512	27.3337	0.0748	0.1268	0.0881	1630.125	1861.6875	1548.1875	1.85969218616299E-09	NA	NA
chr1	800001	900000	852691	1785	1785	1785	1785	1331	1310	1127	480.4444	415.967	366.085	470.4895	411.9324	327.6589	0.1062	0.0444	0.5018	0.002692	0.00233	0.002051	0.2476	0.2397	0.2201	-0.0073	0.0054	0.0024	34.6984	27.4706	0.1163	0.1856	0.1346	1614.33333333333	1771	1654.66666666667	2.01637642403142E-09	NA	NA
chr1	900001	1000000	950960	1788	1788	1788	1788	1314	1332	1107	458.7111	418.1429	352.5882	464.4803	418.8503	321.8442	-0.0623	-0.0077	0.4087	0.002565	0.002339	0.001972	0.2441	0.232	0.2161	-0.0022	0.011	0.0013	32.348	26.7329	0.095	0.1644	0.1018	1676	1744	1620	2.00171946548132E-09	NA	NA
chr1	1000001	1100000	1049458	1827	1827	1827	1827	1342	1286	1180	473.2	404.6813	363.5163	474.3779	404.3855	343.0679	-0.0125	0.0033	0.2551	0.00259	0.002215	0.00199	0.2394	0.233	0.2107	-0.0019	0.0086	0.0011	33.6762	30.4889	0.0497	0.0879	0.0553	1647.27777777778	1734.88888888889	1657.83333333333	1.99812008315032E-09	NA	NA
chr1	1100001	1200000	1151022	1978	1978	1978	1978	1479	1436	1290	530.7778	468.5824	404.9216	522.8054	451.5533	375.0488	0.0765	0.171	0.3409	0.002683	0.002369	0.002047	0.2503	0.2369	0.2211	-0.0048	0.0008	0.0008	37.8556	29.4643	0.1246	0.2024	0.1534	1683.7	1730	1626.3	1.81250961174052E-09	NA	NA
chr1	1200001	1300000	1250179	1818	1818	1818	1818	1407	1334	1196	509.9111	439.2967	392.2157	497.3545	419.4792	347.7197	0.1267	0.2142	0.5476	0.002805	0.002416	0.002157	0.2581	0.2486	0.2274	-0.0059	0.0009	-0.0029	36.9623	32.9123	0.058	0.1075	0.0727	1678.77777777778	1723.72222222222	1637.5	1.94189520276901E-09	NA	NA
chr1	1300001	1400000	1350052	2022	2022	2022	2022	1500	1451	1340	541.8444	468.9341	428.3007	530.2286	456.2701	389.5856	0.11	0.1259	0.4253	0.00268	0.002319	0.002118	0.2484	0.2398	0.2171	-0.0031	-0.0003	-0.011	36.8329	34.9655	0.026	0.0492	0.0347	1679.90476190476	1622.7619047619	1737.33333333333	1.9805345533173E-09	NA	NA
chr1	1400001	1500000	1449017	2053	2053	2053	2053	1547	1431	1279	524.3333	453.4176	406.9216	546.8425	449.9811	371.8507	-0.2066	0.0346	0.4037	0.002554	0.002209	0.001982	0.2368	0.23	0.2074	-0.0029	0.0069	-0.0051	34.756	32.6798	0.0308	0.0581	0.0363	1734.6	1657.15	1648.25	2.00251260629635E-09	NA	NA
chr1	1500001	1600000	1550592	2131	2131	2131	2131	1558	1595	1345	567.0667	503.0659	443.634	550.7308	501.5512	391.0392	0.1489	0.0137	0.5757	0.002661	0.002361	0.002082	0.2497	0.2429	0.2209	-0.0029	0.0119	-0.0029	36.4524	32.0738	0.0639	0.1042	0.0708	1671.80952380952	1710.80952380952	1657.38095238095	1.51422403745648E-09	NA	NA
chr1	1600001	1700000	1650449	2078	2078	2078	2078	1526	1456	1238	526.5556	439.1978	374.9935	539.4193	457.8424	359.9305	-0.1197	-0.1847	0.1791	0.002534	0.002114	0.001805	0.2323	0.2208	0.1956	-0.0002	0.0088	-0.0009	34.0563	30.1127	0.0615	0.0903	0.0628	1509.42857142857	1866.2380952381	1664.33333333333	2.00396938192483E-09	NA	NA
chr1	1700001	1800000	1752157	2115	2115	2115	2115	1587	1528	1366	572.2889	487.8901	432.902	560.9819	480.4829	397.1447	0.1012	0.0699	0.3854	0.002706	0.002307	0.002047	0.2509	0.24	0.2165	0.0006	0.0048	-0.0028	39.6825	35.6175	0.054	0.0858	0.0615	1604.95238095238	1734.52380952381	1700.52380952381	1.95330416415086E-09	NA	NA
chr1	1800001	1900000	1852310	2181	2181	2181	2181	1677	1643	1388	609.7111	540.1758	456.8693	592.7956	516.6449	403.5409	0.1433	0.2066	0.5657	0.002796	0.002477	0.002095	0.262	0.2462	0.2275	-0.0032	0.0034	-0.0024	41.4623	35.4782	0.0778	0.1287	0.0926	1712.40909090909	1771.18181818182	1556.40909090909	2.0097161272999E-09	NA	NA
chr1	1900001	2000000	1946594	2099	2099	2099	2099	1647	1578	1421	607.1111	526.956	478.3987	582.1911	496.2055	413.1351	0.2149	0.2811	0.6762	0.002892	0.002511	0.002279	0.267	0.2613	0.2368	-0.006	0.0052	-0.0057	48.5722	41.0302	0.0842	0.1474	0.1054	1545.2380952381	1775.85714285714	1718.90476190476	1.87158971561134E-09	NA	NA
chr1	2000001	2100000	2050673	2095	2095	2095	2095	1523	1530	1296	533.7111	475.0879	407.6078	538.3588	481.1118	376.7932	-0.0433	-0.0568	0.35	0.002548	0.002268	0.001946	0.2395	0.227	0.2103	-0.0026	0.0052	-0.001	34.421	29.2679	0.0809	0.1334	0.0907	1610	1713.14285714286	1716.85714285714	1.91410873886387E-09	NA	NA
chr1	2100001	2200000	2151742	2136	2136	2136	2136	1608	1573	1398	571.4444	507.2418	460.5948	568.4051	494.6333	406.4482	0.0268	0.1156	0.5702	0.002675	0.002375	0.002156	0.2492	0.2433	0.2229	-0.0068	0.0035	-0.0082	38.4401	35.7115	0.0368	0.0711	0.0464	1715.71428571429	1724.14285714286	1600.14285714286	2.00738351726905E-09	NA	NA
chr1	2200001	2300000	2251439	2237	2237	2237	2237	1706	1619	1479	617.7778	536.3516	484.085	603.0467	509.0981	429.9978	0.1226	0.2428	0.5385	0.002762	0.002398	0.002164	0.255	0.2491	0.2275	-0.0059	0.0055	-0.0013	41.3258	35.0282	0.0825	0.151	0.098	1679.08695652174	1739.13043478261	1621.78260869565	2.06132151525408E-09	NA	NA
chr1	2300001	2400000	2348647	2003	2003	2003	2003	1534	1524	1315	557.0667	485.4066	422.3987	542.2472	479.2251	382.3172	0.1372	0.0585	0.4487	0.002781	0.002423	0.002109	0.2571	0.2459	0.2257	-0.0062	0.0029	-0.0021	41.425	36.5528	0.0625	0.112	0.0771	1605.05	1761.15	1673.8	1.84238694670321E-09	NA	NA
chr1	2400001	2500000	2448797	2010	2010	2010	2010	1511	1468	1329	545.9111	484.1429	439.8366	534.117	461.6158	386.3875	0.1109	0.2213	0.5921	0.002716	0.002409	0.002188	0.2522	0.2438	0.2273	-0.0082	-0.0028	-0.0056	38.6698	34.8627	0.0518	0.0994	0.0674	1543.05	1733.8	1763.15	2.02980349278954E-09	NA	NA
chr1	2500001	2600000	2550843	2169	2169	2169	2169	1602	1577	1408	580.2444	510.7033	456.0261	566.2842	495.8911	409.3556	0.1238	0.1355	0.488	0.002675	0.002355	0.002102	0.248	0.2401	0.2228	-0.0073	0.0025	-0.0001	42.4567	36.1909	0.0797	0.1424	0.0973	1535.63636363636	1844.63636363636	1659.72727272727	2.01976827967047E-09	NA	NA
chr1	2600001	2700000	2648664	2175	2175	2175	2175	1642	1607	1404	596.5111	529.8022	463.1438	580.4236	505.3247	408.1926	0.1391	0.2197	0.5762	0.002743	0.002436	0.002129	0.2566	0.2455	0.227	-0.0046	0.0039	-0.0028	38.0655	31.9337	0.0876	0.1363	0.0989	1566.38095238095	1764.61904761905	1709	2.13999958210216E-09	NA	NA
chr1	2700001	2800000	2751967	2032	2032	2032	2032	1540	1515	1337	553.6889	499.6044	439.8366	544.3681	476.3951	388.7134	0.086	0.221	0.5629	0.002725	0.002459	0.002165	0.2551	0.2484	0.231	-0.0082	0.0079	-0.0005	43.271	35.4964	0.0987	0.1771	0.1177	1636.28571428571	1798.04761904762	1605.66666666667	1.93133520663197E-09	NA	NA
chr1	2800001	2900000	2849428	2010	2010	2010	2010	1499	1446	1286	517.8222	445.0769	405.7778	529.8752	454.6979	373.8858	-0.1142	-0.096	0.3651	0.002576	0.002214	0.002019	0.2373	0.2337	0.2117	-0.0047	0.0085	0.0002	32.6111	31.3897	0.0191	0.0352	0.021	1637.6	1625.55	1776.85	1.97855716690028E-09	NA	NA
chr1	2900001	3000000	2951067	1923	1923	1923	1923	1415	1396	1240	507.6667	438.8132	411.2092	500.1824	438.9752	360.512	0.0751	-0.0017	0.6018	0.00264	0.002282	0.002138	0.2455	0.2425	0.2211	-0.0012	0.0074	0.0001	37.0996	37.8266	-0.0097	-0.0185	-0.0112	1699.36842105263	1685	1655.63157894737	8.4471310822023E-10	NA	NA
chr1	3000001	3100000	3048321	2017	2017	2017	2017	1487	1413	1246	523.1778	446.9451	397.0065	525.6333	444.3209	362.2564	-0.0235	0.0268	0.4105	0.002594	0.002216	0.001968	0.2412	0.231	0.2081	0.0016	0.0063	-0.0026	38.1738	34.7365	0.0471	0.0769	0.0549	1581.65	1786.3	1672.05	1.049239362234E-09	NA	NA
chr1	3100001	3200000	3150043	2193	2193	2193	2193	1628	1559	1448	572.4	507.6813	459.9346	575.4748	490.231	420.985	-0.0268	0.1615	0.3961	0.00261	0.002315	0.002097	0.2455	0.2377	0.218	-0.0016	0.0048	-0.0061	40.4671	34.5091	0.0795	0.138	0.0946	1733.22727272727	1777.63636363636	1529.13636363636	1.94333453847846E-09	NA	NA
chr1	3200001	3300000	3249257	1784	1784	1784	1784	1268	1281	1073	437.6222	390.6703	326.7059	448.2199	402.8132	311.9592	-0.1187	-0.1367	0.2023	0.002453	0.00219	0.001831	0.231	0.2187	0.1998	-0.0025	0.0102	-0.0033	28.7925	23.0726	0.1103	0.1653	0.1181	1683.88888888889	1784.38888888889	1571.72222222222	2.01546287267498E-09	NA	NA
chr1	3300001	3400000	3351050	1670	1670	1670	1670	1234	1160	973	440.7556	354.8022	292.2876	436.2014	364.7645	282.8856	0.0524	-0.1238	0.1422	0.002639	0.002125	0.00175	0.2347	0.2263	0.1927	-0.0075	0.0155	-0.0027	35.7675	26.8333	0.1427	0.2099	0.1548	1575.17647058824	1783.41176470588	1681.41176470588	2.03615879954957E-09	NA	NA
chr1	3400001	3500000	3448248	1637	1637	1637	1637	1174	1125	998	421.9778	339.6703	297.5163	414.9923	353.7587	290.154	0.0845	-0.1806	0.1085	0.002578	0.002075	0.001817	0.2287	0.2216	0.1916	-0.0088	0.0041	-0.008	30.4548	28.2016	0.0384	0.063	0.0448	1546.5625	1783.5625	1709.875	1.96588593922606E-09	NA	NA
chr1	3500001	3600000	3547657	1790	1790	1790	1790	1315	1274	1114	476.1111	398.978	351.8105	464.8338	400.6121	323.8793	0.1218	-0.0185	0.369	0.00266	0.002229	0.001965	0.241	0.2323	0.2099	-0.0074	0.0023	0.0005	33.181	30.5032	0.042	0.0763	0.0498	1626.94444444444	1750.05555555556	1663	1.89280032870866E-09	NA	NA
chr1	3600001	3700000	3651621	1707	1707	1707	1707	1316	1261	1034	484.1333	403.3626	353.2288	465.1873	396.5242	300.6205	0.2044	0.0782	0.7487	0.002836	0.002363	0.002069	0.2574	0.2476	0.2205	-0.0052	0.0048	-0.0027	32.569	30.0008	0.041	0.0676	0.0457	1629.82352941176	1731.47058823529	1678.70588235294	2.04448573505E-09	NA	NA
chr1	3700001	3800000	3751690	1639	1639	1639	1639	1195	1088	958	424.9333	340.6484	304.2876	422.4155	342.124	278.5246	0.0299	-0.0196	0.3957	0.002593	0.002078	0.001857	0.2319	0.2258	0.1968	-0.0037	0.0075	0.0001	27.0825	21.3111	0.1193	0.1616	0.1195	1570.4375	1834.625	1634.9375	1.87907436143403E-09	NA	NA
chr1	3800001	3900000	3852840	1626	1626	1626	1626	1193	1202	991	429.2889	398.0549	327.3399	421.7085	377.9715	288.1189	0.0902	0.2409	0.5823	0.00264	0.002448	0.002013	0.2531	0.2412	0.2212	-0.0026	0.0179	-0.0044	32.9675	21.6151	0.208	0.2754	0.2139	1738.58823529412	1777.64705882353	1523.76470588235	1.90188126951204E-09	NA	NA
chr1	3900001	4000000	3952446	2025	2025	2025	2025	1536	1485	1284	541.2222	456.3297	424.0458	542.9541	466.9615	373.3044	-0.016	-0.1033	0.5817	0.002673	0.002253	0.002094	0.245	0.2402	0.2162	-0.0026	0.0039	-0.0027	36.8103	41.4405	-0.0592	-0.1171	-0.0694	1469.3	1825.1	1745.6	1.4649009841685E-09	NA	NA
chr1	4000001	4100000	4051392	1850	1850	1850	1850	1330	1304	1149	461.6222	399.2747	360.8235	470.1361	410.0456	334.0551	-0.0909	-0.1191	0.3429	0.002495	0.002158	0.00195	0.2305	0.2256	0.2059	-0.0049	0.0073	0.0013	28.6175	25.7317	0.0531	0.0866	0.0615	1594.38888888889	1764.5	1681.11111111111	1.88598757871371E-09	NA	NA
chr1	4100001	4200000	4150372	2019	2019	2019	2019	1476	1505	1293	531.5333	481.1978	415.7843	521.745	473.2505	375.921	0.0942	0.0762	0.4539	0.002633	0.002383	0.002059	0.2462	0.237	0.2204	-0.0094	0.0051	-0.004	35.6984	29.4302	0.0962	0.1619	0.1114	1657.33333333333	1781.57142857143	1601.09523809524	1.96268800881101E-09	NA	NA
chr1	4200001	4300000	4248189	1940	1940	1940	1940	1467	1425	1312	543.8889	475.1099	431.9346	518.5636	448.0944	381.445	0.2452	0.2734	0.5665	0.002804	0.002449	0.002226	0.2578	0.2559	0.2319	-0.0095	0.0086	-0.004	37.7976	31.3698	0.0929	0.168	0.1111	1548.73684210526	1775	1716.26315789474	1.93827128772894E-09	NA	NA
chr1	4300001	4400000	4348722	1807	1807	1807	1807	1291	1225	1078	454.1333	371.8791	339.7255	456.3501	385.2039	313.4129	-0.0244	-0.1568	0.3592	0.002513	0.002058	0.00188	0.2255	0.2268	0.2017	-0.0069	0.0159	0.0122	35.7921	26.6484	0.1464	0.2398	0.1585	1586.38888888889	1800.77777777778	1652.83333333333	1.69852997788977E-09	NA	NA
chr1	4400001	4500000	4451641	1848	1848	1848	1848	1369	1300	1190	472.4222	418.7363	366.0588	483.922	408.7878	345.9752	-0.1193	0.1104	0.2484	0.002556	0.002266	0.001981	0.2427	0.2377	0.2148	0.0033	0.023	0.0059	37.9329	30.3933	0.1103	0.1618	0.1123	1572.52631578947	1863.26315789474	1604.21052631579	1.96193500484312E-09	NA	NA
chr1	4500001	4600000	4548239	1904	1904	1904	1904	1345	1399	1137	467.8444	442.6374	362.5163	475.4384	439.9186	330.5663	-0.0802	0.028	0.4136	0.002457	0.002325	0.001904	0.2369	0.2274	0.2133	-0.0048	0.0207	0.0046	36.8726	27.5409	0.1449	0.2411	0.1539	1706.52631578947	1762.89473684211	1570.57894736842	1.7446014041699E-09	NA	NA
chr1	4600001	4700000	4647824	1755	1755	1755	1755	1245	1181	1058	424.8889	331.989	309.0261	440.0898	371.368	307.5982	-0.1734	-0.4808	0.0199	0.002421	0.001892	0.001761	0.2129	0.2122	0.186	-0.0067	0.0074	0.0094	28.8734	28.5353	0.0059	0.0101	0.006	1449	1883.70588235294	1707.29411764706	1.31796370008769E-09	NA	NA
chr1	4700001	4800000	4749078	1820	1820	1820	1820	1347	1270	1123	472.1111	400.033	369.1503	476.1453	399.3543	326.496	-0.0425	0.0077	0.559	0.002594	0.002198	0.002028	0.2366	0.2301	0.2095	-0.0064	-0.0022	-0.0044	32.7548	35.7976	-0.0444	-0.0961	-0.0559	1652.94444444444	1630.61111111111	1756.44444444444	1.80249175509589E-09	NA	NA
chr1	4800001	4900000	4847902	1909	1909	1909	1909	1492	1392	1180	522.5111	456.8132	405.3268	527.4008	437.7174	343.0679	-0.0465	0.1978	0.7766	0.002737	0.002393	0.002123	0.2634	0.2468	0.2262	0.0136	0.0077	0.001	33.8087	32.1246	0.0255	0.0402	0.0275	1604.73684210526	1764.21052631579	1671.05263157895	2.01639478184092E-09	NA	NA
chr1	4900001	5000000	4952127	1994	1994	1994	1994	1464	1446	1318	522.1778	484.2637	431.9412	517.5032	454.6979	383.1894	0.0453	0.2949	0.5445	0.002619	0.002429	0.002166	0.254	0.2439	0.2253	0.0032	0.0095	-0.0101	33.3873	26.0643	0.1232	0.1765	0.1343	1710.15	1783.5	1546.35	1.75752555239229E-09	NA	NA
chr1	5000001	5100000	5049176	1966	1966	1966	1966	1482	1421	1217	538.3556	442.7802	402.9869	523.8659	446.8366	353.8251	0.1388	-0.0412	0.5946	0.002738	0.002252	0.00205	0.2541	0.2451	0.2195	0.0094	0.0117	0.0103	36.1746	34.4794	0.024	0.041	0.0264	1604	1809.9	1626.1	1.90750159633533E-09	NA	NA
chr1	5100001	5200000	5149106	2127	2127	2127	2127	1584	1510	1431	597.8	492.978	464.7059	559.9214	474.8228	416.0425	0.3396	0.1734	0.5007	0.002811	0.002318	0.002185	0.2617	0.2548	0.2254	0.0105	0.0098	0.0007	44.9948	42.6171	0.0271	0.0409	0.0289	1576.19047619048	1804.09523809524	1659.71428571429	1.99509171213938E-09	NA	NA
chr1	5200001	5300000	5251860	1643	1643	1643	1643	1135	1180	1003	393.8222	361.3407	306.5229	401.2063	371.0536	291.6077	-0.0924	-0.1187	0.2188	0.002397	0.002199	0.001866	0.2356	0.2168	0.2074	0.0128	0.0084	0.0104	32.5313	23.006	0.1715	0.2212	0.1714	1721.88235294118	1710.52941176471	1607.58823529412	1.46722545835196E-09	NA	NA
chr1	5300001	5400000	5352690	1916	1916	1916	1916	1399	1270	1154	493	408.3736	356.7712	494.5266	399.3543	335.5088	-0.0155	0.1024	0.2712	0.002573	0.002131	0.001862	0.2317	0.2215	0.1981	-0.0077	-0.0006	-0.0042	30.1667	23.1302	0.132	0.2008	0.157	1615.68421052632	1836.63157894737	1587.68421052632	1.98879648548317E-09	NA	NA
chr1	5400001	5500000	5448042	2117	2117	2117	2117	1549	1521	1297	546.6667	468.4176	425.5556	547.5494	478.2818	377.0839	-0.0081	-0.0935	0.5502	0.002582	0.002213	0.00201	0.2384	0.2311	0.2112	-0.0029	0.0031	0.0001	34.8992	42.796	-0.1016	-0.2701	-0.1249	1666.28571428571	1618.14285714286	1755.57142857143	1.85165722327822E-09	NA	NA
chr1	5500001	5600000	5548659	1884	1884	1884	1884	1384	1261	1102	464.9111	369.8462	316.6797	489.2243	396.5242	320.3905	-0.2495	-0.3051	-0.0496	0.002468	0.001963	0.001681	0.2185	0.2089	0.1833	-0.0071	0.0035	0.003	32.1655	31.0393	0.0178	0.0326	0.0197	1526.05263157895	1830.84210526316	1683.10526315789	1.07819346626798E-09	NA	NA
chr1	5600001	5700000	5651466	1765	1765	1765	1765	1350	1270	1139	474.6667	393.3846	367.549	477.2058	399.3543	331.1477	-0.0267	-0.0678	0.4704	0.002689	0.002229	0.002082	0.2429	0.2444	0.2174	-0.0062	0.0119	0.0043	38.55	33.2143	0.0744	0.1319	0.0857	1552.05555555556	1876.5	1611.44444444444	1.98797806095778E-09	NA	NA
chr1	5700001	5800000	5751352	1829	1829	1829	1829	1397	1318	1094	486.2222	401.1868	333.902	493.8196	414.448	318.0646	-0.0772	-0.1451	0.2131	0.002658	0.002193	0.001826	0.2364	0.2256	0.1988	-0.0133	0.0031	-0.0055	34.4917	29.7274	0.0742	0.1335	0.0914	1629.5	1768.27777777778	1642.22222222222	1.57364876747838E-09	NA	NA
chr1	5800001	5900000	5849331	1843	1843	1843	1843	1369	1273	1103	485.8444	375.2088	313.7451	483.922	400.2976	320.6812	0.0199	-0.2842	-0.0925	0.002636	0.002036	0.001702	0.2305	0.2232	0.1893	-0.0069	0.0144	0.0066	39.8488	29.3107	0.1524	0.2185	0.1658	1453.27777777778	1912.55555555556	1674.16666666667	1.39286698407944E-09	NA	NA
chr1	5900001	6000000	5951998	1598	1598	1598	1598	1173	1094	936	406.6667	328.3846	293.3529	414.6388	344.0107	272.1284	-0.0965	-0.2059	0.3336	0.002545	0.002055	0.001836	0.2281	0.2217	0.1933	-0.0043	0.0061	-0.0033	26.6742	24.8988	0.0344	0.0547	0.0383	1582.4375	1717.875	1739.6875	1.916546572521E-09	NA	NA
chr1	6000001	6100000	6048533	1754	1754	1754	1754	1293	1274	1096	464.4444	388.1538	339.0784	457.0571	400.6121	318.6461	0.0811	-0.141	0.2744	0.002648	0.002213	0.001933	0.2405	0.2388	0.2135	-0.0053	0.0208	0.0151	37.1496	29.3766	0.1168	0.1871	0.1156	1600.88888888889	1816.55555555556	1622.55555555556	1.96961899978807E-09	NA	NA
chr1	6100001	6200000	6149093	1843	1843	1843	1843	1368	1304	1102	494.7111	402	332.7582	483.5685	410.0456	320.3905	0.1157	-0.089	0.1652	0.002684	0.002181	0.001806	0.2414	0.2283	0.1986	-0.0039	0.0085	-0.002	39.3373	27.6722	0.1741	0.2481	0.1987	1640.88888888889	1820.05555555556	1579.05555555556	1.99754072737138E-09	NA	NA
chr1	6200001	6300000	6251710	1704	1704	1704	1704	1258	1179	1004	442.5778	351.0659	306.8366	444.6851	370.7391	291.8984	-0.0238	-0.2406	0.2189	0.002597	0.00206	0.001801	0.2295	0.2239	0.1922	-0.0077	0.0091	-0.0021	28.3833	26.6048	0.0323	0.0523	0.0363	1520.58823529412	1722.88235294118	1796.52941176471	2.040426489591E-09	NA	NA
chr1	6300001	6400000	6351068	1673	1673	1673	1673	1143	1147	987	391.5111	335.6923	287.7124	404.0342	360.6767	286.9559	-0.1555	-0.3141	0.0113	0.00234	0.002007	0.00172	0.2158	0.2066	0.184	-0.0035	0.0087	-0.0065	25.8615	22.4655	0.0703	0.1091	0.0755	1663.52941176471	1742.88235294118	1633.58823529412	1.87390213205174E-09	NA	NA
chr1	6400001	6500000	6447563	1946	1946	1946	1946	1392	1383	1220	495.5556	414.978	387.2418	492.0522	434.8874	354.6973	0.0357	-0.2076	0.3927	0.002547	0.002132	0.00199	0.2371	0.2319	0.2041	0.0068	0.011	-0.0051	32.0901	32.4028	-0.0048	-0.0079	-0.0053	1616.52631578947	1752.94736842105	1670.52631578947	2.08692907406064E-09	NA	NA
chr1	6500001	6600000	6550727	1757	1757	1757	1757	1336	1264	1110	489.9111	403.4505	347.6013	472.257	397.4676	322.7164	0.1876	0.0683	0.3299	0.002788	0.002296	0.001978	0.2519	0.2457	0.2143	-0.0048	0.0152	0.0014	34.1857	27.0119	0.1172	0.1698	0.1303	1628.16666666667	1732.94444444444	1678.88888888889	1.7936811747597E-09	NA	NA
chr1	6600001	6700000	6647123	1700	1700	1700	1700	1230	1146	1008	417.5556	341.5055	282.732	434.7875	360.3622	293.0614	-0.1989	-0.2372	-0.1508	0.002456	0.002009	0.001663	0.225	0.21	0.184	0.0041	0.0097	0.0011	32.1869	25.9194	0.1079	0.1357	0.1051	1520.11764705882	1794.52941176471	1725.35294117647	1.96532035180426E-09	NA	NA
chr1	6700001	6800000	6752063	1702	1702	1702	1702	1055	1122	935	299.4889	260.8791	219.4771	372.9275	352.8153	271.8377	-0.9882	-1.1814	-0.8239	0.00176	0.001533	0.00129	0.164	0.1572	0.1412	-0.0019	0.0152	0.0002	18.1429	16.5437	0.0461	0.062	0.0384	1506.23529411765	1817.05882352941	1716.70588235294	2.04698656937155E-09	NA	NA
chr1	6800001	6900000	6849824	1667	1667	1667	1667	1181	1125	910	370.4	318.5604	248.1307	417.4667	353.7587	264.5693	-0.5658	-0.4511	-0.2657	0.002222	0.001911	0.001488	0.2065	0.1868	0.1682	-0.0004	0.0035	-0.0054	28.4881	22.3841	0.12	0.1766	0.1379	1684.64705882353	1757.17647058824	1598.17647058824	6.8273993328173E-10	NA	NA
chr1	6900001	7000000	6948195	1824	1824	1824	1824	1374	1268	1095	480.2889	412.2198	360.1176	485.6894	398.7254	318.3554	-0.0558	0.1535	0.5613	0.002633	0.00226	0.001974	0.2441	0.2298	0.2106	-0.0011	-0.0011	-0.0028	38.7548	38.6032	0.002	0.0039	0.0025	1553.66666666667	1719.94444444444	1766.38888888889	1.98165312802802E-09	NA	NA
chr1	7000001	7100000	7044453	1723	1723	1723	1723	1251	1180	986	441.1111	351.7802	288.4248	442.2107	371.0536	286.6652	-0.0125	-0.2355	0.0263	0.00256	0.002042	0.001674	0.2262	0.2145	0.184	-0.0089	0.0067	-0.0049	37.221	27.2012	0.1555	0.2313	0.1881	1472.70588235294	1929.11764705882	1638.17647058824	1.75439345975768E-09	NA	NA
chr1	7100001	7200000	7150044	1827	1827	1827	1827	1315	1282	1096	455.0889	388.8681	340.8627	464.8338	403.1277	318.6461	-0.1052	-0.1604	0.2983	0.002491	0.002128	0.001866	0.2263	0.2205	0.2019	-0.0106	0.0061	0.0056	30.756	28.1774	0.0438	0.0813	0.0503	1577.83333333333	1749.88888888889	1712.27777777778	1.80865939497606E-09	NA	NA
chr1	7200001	7300000	7249306	1470	1470	1470	1470	1071	982	903	377.4444	304.7143	270.9935	378.5833	308.792	262.5342	-0.0151	-0.0599	0.1378	0.002568	0.002073	0.001843	0.2296	0.2203	0.1955	-0.0055	-0.0006	-0.0008	26.6516	23.6587	0.0595	0.0993	0.071	1520	1852.4	1667.6	1.97723523772704E-09	NA	NA
chr1	7300001	7400000	7351387	1705	1705	1705	1705	1252	1198	1048	438.7778	373.022	330.1111	442.5642	376.7137	304.6908	-0.0429	-0.0444	0.3569	0.002573	0.002188	0.001936	0.236	0.2239	0.208	-0.0044	-0.0035	0.0045	36.4115	29.9282	0.0977	0.1672	0.1177	1619.64705882353	1753.11764705882	1667.23529411765	6.79057648751911E-10	NA	NA
chr1	7400001	7500000	7446616	1777	1777	1777	1777	1370	1249	1094	513.5333	417.8791	362.3595	484.2755	392.7508	318.0646	0.3033	0.2901	0.5959	0.00289	0.002352	0.002039	0.2577	0.2516	0.2209	-0.0086	0.0104	0.0032	49.9222	35.4929	0.1689	0.2894	0.2287	1556.94444444444	1882.83333333333	1600.22222222222	1.1080182415704E-09	NA	NA
chr1	7500001	7600000	7549652	1716	1716	1716	1716	1220	1196	1140	441.3333	364.2088	344.5752	431.2526	376.0848	331.4385	0.1173	-0.1432	0.1696	0.002572	0.002122	0.002008	0.2297	0.2266	0.205	-0.0111	-0.0052	-0.0036	30.8202	34.7202	-0.0595	-0.1342	-0.0817	1515.17647058824	1724.35294117647	1800.47058823529	1.73925836371467E-09	NA	NA
chr1	7600001	7700000	7649999	1630	1630	1630	1630	1219	1177	970	416.6889	350.4725	302.366	430.8991	370.1102	282.0134	-0.1655	-0.2406	0.3087	0.002556	0.00215	0.001855	0.2344	0.2222	0.2001	-0.002	0.0037	-0.0003	30.6337	26.9829	0.0634	0.1083	0.0771	1710.6875	1717.375	1611.9375	6.71602166812952E-10	NA	NA
chr1	7700001	7800000	7748773	1834	1834	1834	1834	1360	1283	1032	479.0889	387.2308	317.0523	480.7406	403.4422	300.039	-0.0172	-0.1822	0.2426	0.002612	0.002111	0.001729	0.2362	0.2238	0.1918	0.0001	0.0154	-0.0006	29.0635	21.7468	0.144	0.1693	0.1375	1549.47368421053	1907.52631578947	1583	1.37476835347087E-09	NA	NA
chr1	7800001	7900000	7849332	1794	1794	1794	1794	1339	1190	1044	457.9333	350.978	306.0261	473.3174	374.1981	303.5279	-0.1631	-0.2814	0.0352	0.002553	0.001956	0.001706	0.2237	0.2167	0.1828	-0.004	0.0089	-0.0009	25.8571	21.4214	0.0938	0.12	0.088	1592.44444444444	1865.61111111111	1581.94444444444	1.29885355417562E-09	NA	NA
chr1	7900001	8000000	7949737	1946	1946	1946	1946	1416	1411	1186	496.6222	449.1209	363.6471	500.5358	443.692	344.8123	-0.0392	0.0555	0.2338	0.002552	0.002308	0.001869	0.2447	0.2281	0.206	0.0036	0.0157	-0.007	37.769	26.8421	0.1691	0.2084	0.1719	1626.68421052632	1786.94736842105	1626.36842105263	1.8908989603119E-09	NA	NA
chr1	8000001	8100000	8051119	1799	1799	1799	1799	1318	1149	944	441.2889	340.1209	278.2745	465.8942	361.3056	274.4543	-0.2651	-0.2658	0.0595	0.002453	0.001891	0.001547	0.2174	0.205	0.1704	0.0005	0.0126	-0.0044	26.5075	22.2472	0.0874	0.1081	0.0836	1526.33333333333	1837.11111111111	1676.55555555556	1.09626594742858E-09	NA	NA
chr1	8100001	8200000	8148174	1768	1768	1768	1768	1281	1250	1041	436.9778	367.9011	307.7059	452.8153	393.0652	302.6556	-0.1755	-0.2903	0.0714	0.002472	0.002081	0.00174	0.228	0.2134	0.1919	0.0009	0.0065	0.0022	32.0163	25.1575	0.12	0.172	0.1315	1552.11111111111	1776.05555555556	1711.83333333333	8.7219065504293E-10	NA	NA
chr1	8200001	8300000	8249770	1848	1848	1848	1848	1382	1309	1082	496.8444	423.5934	357.4379	488.5173	411.6179	314.5758	0.0856	0.1319	0.583	0.002689	0.002292	0.001934	0.2445	0.2336	0.2079	-0.0095	0.0054	-0.0083	30.0012	21.9345	0.1553	0.2391	0.1757	1689.38888888889	1784.77777777778	1565.83333333333	1.75363019210538E-09	NA	NA
chr1	8300001	8400000	8351521	1736	1736	1736	1736	1268	1235	1126	459.3333	404.4835	367.915	448.2199	388.3484	327.3682	0.1244	0.1884	0.53	0.002646	0.00233	0.002119	0.2464	0.2432	0.219	-0.0049	0.0101	-0.008	25.9825	23.631	0.0474	0.0763	0.0519	1717.11111111111	1689.61111111111	1633.27777777778	1.97827912953093E-09	NA	NA
chr1	8400001	8500000	8445374	1347	1347	1347	1347	949	903	702	331.3778	263.4396	195.1438	335.458	283.9503	204.0963	-0.061	-0.3274	-0.1875	0.00246	0.001956	0.001449	0.2199	0.2061	0.1705	-0.0021	0.0272	0.0008	26.2492	14.873	0.2766	0.2924	0.2473	1625.07692307692	1956.69230769231	1458.23076923077	1.58835487489119E-09	NA	NA
chr1	8500001	8600000	8549037	1572	1572	1572	1572	1150	1087	852	407.0889	328.1648	253.085	406.5086	341.8095	247.7066	0.0072	-0.181	0.0929	0.00259	0.002088	0.00161	0.2338	0.2175	0.1831	-0.0002	0.018	-0.005	30.5099	21.2496	0.1789	0.2108	0.1752	1594.875	1831.0625	1614.0625	1.73286717578152E-09	NA	NA
chr1	8600001	8700000	8650554	1503	1503	1503	1503	1099	1018	856	371.0889	293.8132	241.4444	388.4809	320.1123	248.8696	-0.2247	-0.3724	-0.1276	0.002469	0.001955	0.001606	0.2202	0.2085	0.1778	-0.0024	0.0117	-0.0008	23.8718	18.1425	0.1364	0.1674	0.1318	1566.13333333333	1921.46666666667	1552.4	2.0107702827882E-09	NA	NA
chr1	8700001	8800000	8747548	1683	1683	1683	1683	1185	1156	992	398.2222	348.8791	305.9085	418.8806	363.5067	288.4096	-0.2475	-0.1824	0.2596	0.002366	0.002073	0.001818	0.2216	0.2143	0.1928	-0.0009	0.0119	-0.0045	23.1913	18.3079	0.1177	0.1648	0.1192	1693.17647058824	1782.52941176471	1564.29411764706	1.87618642766577E-09	NA	NA
chr1	8800001	8900000	8849573	1764	1764	1764	1764	1317	1243	1018	457.5778	380.1099	313.0915	465.5407	390.8641	295.9687	-0.0859	-0.1248	0.2475	0.002594	0.002155	0.001775	0.2354	0.2234	0.1957	-0.0045	0.0112	-0.0022	33.4028	23.171	0.1809	0.2372	0.1892	1678.17647058824	1763.88235294118	1597.94117647059	1.93415696884144E-09	NA	NA
chr1	8900001	9000000	8949873	1859	1859	1859	1859	1339	1322	1149	454.2222	403.0989	355.1242	473.3174	415.7058	334.0551	-0.2025	-0.1375	0.2699	0.002443	0.002168	0.00191	0.2293	0.2206	0.2019	-0.0028	0.0065	-0.0052	30.194	24.8409	0.0973	0.1533	0.1045	1745.63157894737	1734.89473684211	1559.47368421053	1.95721930080528E-09	NA	NA
chr1	9000001	9100000	9048203	1809	1809	1809	1809	1365	1262	1121	479.6	397.7363	343.085	482.5081	396.8387	325.9145	-0.0303	0.0103	0.2254	0.002651	0.002199	0.001897	0.2398	0.2294	0.2027	-0.0057	0.0043	-0.0051	33.273	26.1349	0.1202	0.1758	0.1339	1624.72222222222	1836.44444444444	1578.83333333333	1.92673624157365E-09	NA	NA
chr1	9100001	9200000	9145610	1386	1386	1386	1386	1026	1008	797	375.9556	316.1978	257.0588	362.6764	316.9678	231.7162	0.1837	-0.011	0.4676	0.002713	0.002281	0.001855	0.2481	0.2329	0.2033	-0.0034	0.01	-0.0087	23.7921	17.9389	0.1403	0.1751	0.1423	1674.42857142857	1818.14285714286	1547.42857142857	1.95995077596984E-09	NA	NA
chr1	9200001	9300000	9254813	1173	1173	1173	1173	840	784	631	285	217.8791	173.4902	296.928	246.5305	183.4541	-0.2015	-0.5265	-0.2321	0.00243	0.001857	0.001479	0.2129	0.1988	0.1667	-0.0035	0.0088	-0.0004	20.7234	13.879	0.1978	0.2366	0.1921	1490.75	2055.66666666667	1493.58333333333	1.77271764108934E-09	NA	NA
chr1	9300001	9400000	9348643	1662	1662	1662	1662	1255	1183	1005	453.7333	381.4176	337.0719	443.6246	371.9969	292.1892	0.1144	0.1148	0.6571	0.00273	0.002295	0.002028	0.2466	0.2394	0.2139	-0.0097	0.0032	-0.0054	30.2016	25.2841	0.0886	0.1468	0.1053	1602.0625	1760.6875	1677.25	1.96990212727732E-09	NA	NA
chr1	9400001	9500000	9448529	1891	1891	1891	1891	1436	1430	1246	541.9111	474.7363	424.9085	507.6056	449.6666	362.2564	0.3393	0.2528	0.7402	0.002866	0.002511	0.002247	0.2663	0.2563	0.2351	-0.0049	0.0012	-0.0061	38.3694	34.4385	0.054	0.1005	0.0703	1725.89473684211	1642.73684210526	1671.36842105263	1.95445736836587E-09	NA	NA
chr1	9500001	9600000	9549966	1956	1956	1956	1956	1469	1444	1275	536.3778	475.1978	423.9804	519.2706	454.069	370.6878	0.1654	0.211	0.6153	0.002742	0.002429	0.002168	0.2535	0.2472	0.2268	-0.0101	0.0034	-0.0068	37.7766	30.8385	0.1011	0.1876	0.1284	1645.65	1762.15	1632.2	1.84983237356924E-09	NA	NA
chr1	9600001	9700000	9649811	1911	1911	1911	1911	1480	1405	1229	536.7778	463.1538	401.2288	523.1589	441.8053	357.3139	0.1307	0.2191	0.526	0.002809	0.002424	0.0021	0.2581	0.2476	0.2242	-0.007	0.0044	-0.0044	37.146	29.4175	0.1161	0.1837	0.1357	1631.84210526316	1816.84210526316	1591.31578947368	1.88990763859885E-09	NA	NA
chr1	9700001	9800000	9747997	1784	1784	1784	1784	1322	1340	1131	490.1778	448.1758	383.2026	467.3082	421.3659	328.8218	0.2456	0.2885	0.7077	0.002748	0.002512	0.002148	0.2609	0.2458	0.233	-0.004	0.002	-0.0001	28.571	26.0861	0.0455	0.0795	0.0504	1679.88888888889	1632.77777777778	1727.33333333333	1.94137717876273E-09	NA	NA
chr1	9800001	9900000	9849552	1537	1537	1537	1537	1090	1086	912	393.6889	321.5604	278.5882	385.2995	341.4951	265.1508	0.1093	-0.2646	0.2168	0.002561	0.002092	0.001813	0.2296	0.2247	0.1958	-0.0068	0.0136	0.0016	30.6401	22.3893	0.1556	0.2196	0.1611	1649.86666666667	1824.06666666667	1566.06666666667	1.97799558481873E-09	NA	NA
chr1	9900001	10000000	9947292	1492	1492	1492	1492	1092	967	739	371.6444	260.5934	187.4771	386.0065	304.0753	214.8535	-0.1867	-0.6481	-0.5447	0.002491	0.001747	0.001257	0.2111	0.1968	0.1499	-0.002	0.0257	-0.001	24.8286	18.4944	0.1462	0.1596	0.1298	1558.46666666667	1774.53333333333	1707	1.80024801355193E-09	NA	NA
chr1	10000001	10100000	10051045	1665	1665	1665	1665	1194	1176	1003	431.6444	345.0769	301.0719	422.062	369.7958	291.6077	0.1139	-0.3031	0.1388	0.002592	0.002073	0.001808	0.2313	0.2269	0.1979	-0.0044	0.0155	0.0102	41.1599	33.1917	0.1072	0.1678	0.115	1516.76470588235	1898.17647058824	1625.05882352941	1.29555803531415E-09	NA	NA
chr1	10100001	10200000	10149815	1714	1714	1714	1714	1237	1161	1106	429.6667	372.4396	340.3595	437.2619	365.079	321.5535	-0.0872	0.0914	0.2502	0.002507	0.002173	0.001986	0.2295	0.2292	0.2086	-0.0099	0.01	0.0017	37.3258	27.2425	0.1562	0.2709	0.1811	1626.23529411765	1796.52941176471	1617.23529411765	1.77624609552E-09	NA	NA
chr1	10200001	10300000	10250281	1939	1939	1939	1939	1441	1363	1110	503.8667	430.989	327.3725	509.373	428.5983	322.7164	-0.0543	0.0253	0.0617	0.002599	0.002223	0.001688	0.2366	0.2191	0.2027	-0.0096	0.0111	0.0186	30.9024	22.0841	0.1664	0.2275	0.1638	1515.10526315789	1874.78947368421	1650.10526315789	5.99815788540684E-10	NA	NA
chr1	10300001	10400000	10346578	1601	1601	1601	1601	1087	1072	850	345.3333	291.8571	221.4837	384.239	337.0927	247.1252	-0.5081	-0.6083	-0.4437	0.002157	0.001823	0.001383	0.196	0.1794	0.1592	-0.0078	0.0067	-0.0038	25.7643	22.0714	0.0772	0.1309	0.0867	1651.125	1762	1626.875	1.57816528928313E-09	NA	NA
chr1	10400001	10500000	10451494	1879	1879	1879	1879	1437	1434	1196	541.2222	453.4505	384.8105	507.959	450.9244	347.7197	0.3287	0.0254	0.4565	0.00288	0.002413	0.002048	0.2591	0.2514	0.2216	-0.0111	0.0099	-0.0033	42.5095	31.3262	0.1515	0.2312	0.1829	1574.78947368421	1793.52631578947	1671.68421052632	1.95105082647922E-09	NA	NA
chr1	10500001	10600000	10550465	1740	1740	1740	1740	1297	1202	984	440.9778	376.7582	314.4967	458.471	377.9715	286.0837	-0.1915	-0.0146	0.4249	0.002534	0.002165	0.001807	0.2381	0.2284	0.2018	0.0068	0.0255	0.0081	29.604	22.6127	0.1339	0.1619	0.112	1632.52941176471	1708.82352941176	1698.64705882353	1.89142616322293E-09	NA	NA
chr1	10600001	10700000	10650635	1880	1880	1880	1880	1391	1275	1037	465.1111	368.0989	302.4706	491.6987	400.9265	301.4927	-0.2714	-0.3713	0.0139	0.002474	0.001958	0.001609	0.2244	0.2096	0.1757	0.0065	0.0133	-0.0076	33.2159	27.8476	0.0879	0.1158	0.0917	1634.42105263158	1809.63157894737	1595.94736842105	1.21657205793399E-09	NA	NA
chr1	10700001	10800000	10749057	1738	1738	1738	1738	1307	1230	1010	461.8889	359.8791	306.2941	462.0059	386.7762	293.6428	-0.0013	-0.3153	0.1843	0.002658	0.002071	0.001762	0.237	0.2268	0.1945	0.0013	0.0131	0.0075	32.9329	28.448	0.0731	0.0975	0.0686	1611.66666666667	1770.05555555556	1658.27777777778	1.80546955868611E-09	NA	NA
chr1	10800001	10900000	10848562	1927	1927	1927	1927	1449	1400	1084	507.6	426.3956	343.2549	512.2009	440.2331	315.1573	-0.0451	-0.1425	0.3815	0.002634	0.002213	0.001781	0.2393	0.2238	0.1981	-0.0065	0.0069	-0.0042	36.9111	28.9206	0.1214	0.1793	0.1382	1578.57894736842	1831.68421052632	1629.73684210526	1.98554631875563E-09	NA	NA
chr1	10900001	11000000	10948852	1899	1899	1899	1899	1398	1369	1111	500.5111	432.2418	335.1046	494.1731	430.485	323.0071	0.0644	0.0185	0.1603	0.002636	0.002276	0.001765	0.2424	0.223	0.2018	-0.0067	0.0069	-0.0005	38.9306	24.1901	0.2335	0.2954	0.2405	1601.52631578947	1855	1583.47368421053	1.99975476264178E-09	NA	NA
chr1	11000001	11100000	11052071	1663	1663	1663	1663	1191	1140	909	418.4889	328.5824	255.2484	421.0015	358.4755	264.2786	-0.03	-0.3781	-0.1461	0.002516	0.001976	0.001535	0.221	0.2063	0.1729	-0.0084	0.0094	-0.0079	29.6071	20.2413	0.1879	0.2448	0.2014	1684.875	1739.875	1615.25	1.96548081574821E-09	NA	NA
chr1	11100001	11200000	11147713	1720	1720	1720	1720	1315	1159	1016	478.9333	349.3407	325.8693	464.8338	364.4501	295.3873	0.1522	-0.188	0.4415	0.002784	0.002031	0.001895	0.2405	0.2369	0.2029	-0.0006	0.0063	0.0168	32.0004	40.9583	-0.1228	-0.2809	-0.1471	1510.44444444444	1746.27777777778	1783.27777777778	1.92929198243453E-09	NA	NA
chr1	11200001	11300000	11249432	1532	1532	1532	1532	1167	1052	818	422.2667	326.967	242.3987	412.5179	330.8037	237.8216	0.1186	-0.0526	0.0823	0.002756	0.002134	0.001582	0.242	0.2273	0.1878	-0.0054	0.024	0.0056	32.6893	19.1869	0.2603	0.2823	0.234	1543.73333333333	1902.8	1593.46666666667	1.87727396098952E-09	NA	NA
chr1	11300001	11400000	11350576	1305	1305	1305	1305	936	913	742	335.7111	286.4945	220.7908	330.8627	287.0948	215.7257	0.0735	-0.0095	0.1004	0.002572	0.002195	0.001692	0.2381	0.2231	0.1938	-0.0007	0.0228	-0.0014	28.9325	17.5603	0.2446	0.2928	0.2503	1657.15384615385	1762.76923076923	1620.07692307692	1.82523357639476E-09	NA	NA
chr1	11400001	11500000	11451797	1625	1625	1625	1625	1203	1189	963	438.4889	382.7033	304.3464	425.2434	373.8836	279.9783	0.1563	0.107	0.3723	0.002698	0.002355	0.001873	0.2492	0.2341	0.2089	-0.0071	0.0121	-0.006	38.352	27.694	0.1614	0.2413	0.1933	1486.1875	1874.625	1679.1875	1.77207203030703E-09	NA	NA
chr1	11500001	11600000	11552329	1562	1562	1562	1562	1145	1115	920	405.1333	341.022	269.6275	404.7412	350.6142	267.4767	0.0049	-0.124	0.0344	0.002594	0.002183	0.001726	0.2365	0.2211	0.1937	-0.0052	0.0117	-0.0046	34.2274	24.6742	0.1622	0.2292	0.1835	1554.9375	1905.125	1579.9375	1.8162876489358E-09	NA	NA
chr1	11600001	11700000	11650906	1868	1868	1868	1868	1414	1257	1073	484.1111	403.0989	344.7778	499.8289	395.2664	311.9592	-0.1579	0.0899	0.4501	0.002592	0.002158	0.001846	0.2318	0.2231	0.1973	-0.0125	0.0027	-0.0075	29.7274	22.5631	0.137	0.2071	0.1641	1531.36842105263	1855.94736842105	1652.68421052632	1.60408113412242E-09	NA	NA
chr1	11700001	11800000	11749069	1648	1648	1648	1648	1193	1096	907	421.8	312.5934	282.4118	421.7085	344.6396	263.6971	0.0011	-0.4215	0.3035	0.002559	0.001897	0.001714	0.2259	0.2208	0.1824	0.0072	0.0165	0.0052	21.179	14.4972	0.1873	0.1802	0.1391	1673.1875	1702.625	1664.1875	1.39372312555889E-09	NA	NA
chr1	11800001	11900000	11849963	1596	1596	1596	1596	1185	1079	889	415.6	326.022	266.4967	418.8806	339.2939	258.4639	-0.0393	-0.1773	0.1329	0.002604	0.002043	0.00167	0.2269	0.2159	0.1844	-0.0123	0.0052	-0.0033	26.4123	20.7036	0.1212	0.1732	0.1297	1576.75	1748.125	1715.125	1.27855236192759E-09	NA	NA
chr1	11900001	12000000	11952025	1694	1694	1694	1694	1207	1240	926	425.7778	355.5385	257.1242	426.6573	389.9207	269.2211	-0.0103	-0.3998	-0.1922	0.002513	0.002099	0.001518	0.2297	0.2079	0.1791	-0.002	0.016	-0.0051	26.6663	17.4544	0.2088	0.2155	0.1841	1607.64705882353	1733.05882352941	1699.29411764706	1.37848639400692E-09	NA	NA
chr1	12000001	12100000	12050456	1610	1610	1610	1610	1219	1094	818	416.5778	321.5055	237.8693	430.8991	344.0107	237.8216	-0.1668	-0.2966	0.0009	0.002587	0.001997	0.001477	0.2256	0.2088	0.1722	-0.0083	0.0139	-0.0046	31.8889	20.0563	0.2278	0.2697	0.2374	1565.4375	1812.125	1662.4375	1.10809146419693E-09	NA	NA
chr1	12100001	12200000	12150798	1731	1731	1731	1731	1280	1158	954	417.8667	308.1099	265.8627	452.4618	364.1356	277.3617	-0.3838	-0.6976	-0.1773	0.002414	0.00178	0.001536	0.2107	0.2034	0.1654	0.0025	0.0151	-0.0011	22.2857	21.904	0.0086	0.0112	0.0075	1519.88235294118	1806.76470588235	1713.35294117647	1.69512243466805E-09	NA	NA
chr1	12200001	12300000	12248378	1854	1854	1854	1854	1329	1215	975	442.3111	332.8462	263.7778	469.7826	382.0594	283.4671	-0.2935	-0.5841	-0.2971	0.002386	0.001795	0.001423	0.2134	0.2019	0.1606	0.0108	0.0301	-0.001	34.1964	27.0075	0.1175	0.1246	0.1006	1439.15789473684	1937.10526315789	1663.73684210526	1.94441364389876E-09	NA	NA
chr1	12300001	12400000	12348527	1661	1661	1661	1661	1234	1133	922	435.1778	337.5714	245.9216	436.2014	356.2743	268.0581	-0.0118	-0.238	-0.3532	0.00262	0.002032	0.001481	0.2303	0.2119	0.175	-0.0052	0.017	-0.002	31.9524	17.9516	0.2806	0.2937	0.2613	1511.125	1858.3125	1670.5625	1.85166990685569E-09	NA	NA
chr1	12400001	12500000	12447837	1681	1681	1681	1681	1255	1059	862	426.8444	311.3077	238.9673	443.6246	333.0049	250.614	-0.1898	-0.2954	-0.1987	0.002539	0.001852	0.001422	0.2162	0.2019	0.1625	-0.0081	0.0099	-0.0036	33.8786	22.7294	0.197	0.2555	0.2157	1586.64705882353	1781.47058823529	1671.88235294118	1.16762926163644E-09	NA	NA
chr1	12500001	12600000	12550629	1618	1618	1618	1618	1226	1062	945	425.4444	283.1319	283.5359	433.3735	333.9482	274.745	-0.0918	-0.6898	0.1369	0.002629	0.00175	0.001752	0.2179	0.2239	0.1803	-0.0026	0.0109	0.0149	25.2869	30.9909	-0.1014	-0.1895	-0.0925	1540.4375	1731.5	1768.0625	1.55930009496102E-09	NA	NA
chr1	12600001	12700000	12649830	1771	1771	1771	1771	1289	1210	1074	465.9556	379.6593	336.9281	455.6431	380.4871	312.2499	0.1136	-0.0099	0.3382	0.002631	0.002144	0.001902	0.2341	0.2362	0.216	-0.0101	0.0206	0.0336	26.6004	15.9663	0.2498	0.2852	0.1858	1597.27777777778	1852.22222222222	1590.5	1.0799329834545E-09	NA	NA
chr1	12700001	12800000	12750844	1614	1614	1614	1614	1233	1137	874	450.5111	365.6703	278.8301	435.8479	357.5321	254.1028	0.1689	0.1032	0.4162	0.002791	0.002266	0.001728	0.2454	0.2286	0.204	-0.0155	0.0061	0.011	41.9655	23.5345	0.2814	0.4056	0.3457	1544	2043.25	1452.75	1.01003109691093E-09	NA	NA
chr1	12800001	12900000	12850068	1494	1494	1494	1494	1021	1084	899	355.2	327.8901	279.7255	360.909	340.8662	261.3712	-0.0794	-0.1726	0.3003	0.002378	0.002195	0.001872	0.2264	0.2122	0.1991	-0.0049	-0.0007	-0.0109	20.2683	15.1476	0.1446	0.2146	0.1722	1672.4	1683.66666666667	1683.93333333333	1.50396110405501E-09	NA	NA
chr1	12900001	13000000	12949676	1450	1450	1450	1450	1078	985	820	390.8889	306.1538	272.8889	381.0577	309.7354	238.4031	0.1295	-0.0524	0.6185	0.002696	0.002111	0.001882	0.2347	0.232	0.1991	-0.0123	0.0068	-0.0014	26.1345	21.0766	0.1071	0.1698	0.1199	1568.13333333333	1749.6	1722.26666666667	1.41564827466875E-09	NA	NA
chr1	13000001	13100000	13048020	1327	1327	1327	1327	938	902	745	320.1111	282.4505	239.2026	331.5696	283.6359	216.5979	-0.1734	-0.0189	0.4461	0.002412	0.002128	0.001803	0.2223	0.211	0.1903	-0.0108	0.0006	-0.0166	20.6817	18.7476	0.0491	0.0961	0.0678	1561.15384615385	1668.30769230769	1810.53846153846	1.93755933849866E-09	NA	NA
chr1	13100001	13200000	13149031	1249	1249	1249	1249	866	747	596	286	192.2088	160.4444	306.1187	234.8958	173.2784	-0.3297	-0.8232	-0.3164	0.00229	0.001539	0.001285	0.1901	0.1839	0.1414	-0.0038	0.0148	0.0009	18.7631	19.6782	-0.0238	-0.0367	-0.0237	1545.38461538462	1784.69230769231	1709.92307692308	1.83895061509841E-09	NA	NA
chr1	13200001	13300000	13248366	1137	1137	1137	1137	787	733	540	263.5556	193.989	141.6601	278.1933	230.4934	156.9972	-0.2639	-0.7174	-0.4172	0.002318	0.001706	0.001246	0.2034	0.1868	0.147	0.0057	0.0245	-0.0023	21.0806	17.148	0.1029	0.1171	0.0997	1495	1795.81818181818	1749.18181818182	1.33006875622799E-09	NA	NA
chr1	13300001	13400000	13351070	1000	1000	1000	1000	654	560	400	209.2667	130.1758	82.7712	231.1797	176.0932	116.2942	-0.4753	-1.1803	-1.2293	0.002093	0.001302	0.000828	0.172	0.1589	0.1063	0.007	0.0458	-0.0009	11.5377	5.8012	0.3308	0.2163	0.1992	1445.4	1974.2	1620.4	1.81811425098114E-09	NA	NA
chr1	13400001	13500000	13447989	1084	1084	1084	1084	716	622	419	208.8444	133.2857	72.4444	253.0958	195.5893	121.8182	-0.8768	-1.4423	-1.7289	0.001927	0.00123	0.000668	0.1563	0.138	0.0955	-0.0052	0.0339	0.0033	11.8194	4.7337	0.4281	0.2874	0.2647	1542	1917.27272727273	1580.72727272727	1.88154014902835E-09	NA	NA
chr1	13500001	13600000	13556691	1293	1293	1293	1293	933	841	739	335.0444	240.6703	230.9281	329.8022	264.4543	214.8535	0.0797	-0.4075	0.3198	0.002591	0.001861	0.001786	0.2192	0.2208	0.1798	-0.008	0.0045	-0.0073	17.6786	19.7246	-0.0547	-0.0853	-0.0533	1556.15384615385	1793.23076923077	1690.61538461538	1.87281585039682E-09	NA	NA
chr1	13600001	13700000	13652680	1005	1005	1005	1005	689	581	412	210.5556	131.989	81.2614	243.5517	182.6967	119.783	-0.6793	-1.2565	-1.3717	0.002095	0.001313	0.000809	0.1723	0.1528	0.1049	0.0058	0.0277	-0.006	9.5472	5.2036	0.2945	0.1833	0.1696	1531.8	1934.6	1573.6	1.15866672870434E-09	NA	NA
chr1	13700001	13800000	13752539	1148	1148	1148	1148	725	606	554	225	147.4945	129.6993	256.2772	190.558	161.0675	-0.612	-1.0232	-0.8318	0.00196	0.001285	0.00113	0.162	0.1611	0.1218	-0.0008	0.0216	0.0045	11.6583	8.0702	0.1819	0.1538	0.1195	1446.72727272727	1873.27272727273	1720	1.97508086533752E-09	NA	NA
chr1	13800001	13900000	13852337	1064	1064	1064	1064	616	547	414	175.6444	107.9011	69.2484	217.7472	172.0053	120.3645	-0.9693	-1.6868	-1.8114	0.001651	0.001014	0.000651	0.1355	0.1234	0.0846	0.0088	0.0377	0.0083	8.4151	3.8095	0.3767	0.2043	0.1821	1283.90909090909	1986.09090909091	1770	1.88063277257147E-09	NA	NA
chr1	13900001	14000000	13949226	1022	1022	1022	1022	613	555	438	179.2222	122.989	80.2418	216.6868	174.521	127.3421	-0.8668	-1.3365	-1.5781	0.001754	0.001203	0.000785	0.1486	0.1343	0.1002	0.0027	0.03	0.0039	9.1571	4.504	0.3406	0.2177	0.1922	1466.3	1878.3	1695.4	1.90480433345212E-09	NA	NA
chr1	14000001	14100000	14047577	1059	1059	1059	1059	611	596	448	175.8444	121.5495	72.085	215.9798	187.4135	130.2495	-0.9316	-1.5911	-1.9055	0.00166	0.001148	0.000681	0.1415	0.125	0.0917	0.0041	0.0355	0.0016	9.1694	4.2155	0.3701	0.2213	0.2012	1284.36363636364	2153.36363636364	1602.27272727273	2.04601010079528E-09	NA	NA
chr1	14100001	14200000	14148945	999	999	999	999	616	518	364	170.8667	104.9121	54.4771	217.7472	162.8862	105.8277	-1.0793	-1.6106	-2.0683	0.00171	0.00105	0.000545	0.1391	0.1187	0.0806	0.0041	0.0285	0.0057	6.3865	2.7484	0.3983	0.1885	0.1726	1421.4	1950.3	1668.3	1.59175407365405E-09	NA	NA
chr1	14200001	14300000	14249901	946	946	946	946	580	542	380	168.3333	119.011	68.7516	205.0217	170.4331	110.4795	-0.897	-1.3655	-1.6103	0.001779	0.001258	0.000727	0.1502	0.1316	0.0993	-0.0057	0.0266	0.0003	7.9865	3.3024	0.4149	0.2651	0.2398	1501.44444444444	2008.77777777778	1529.77777777778	1.52586543374E-09	NA	NA
chr1	14300001	14400000	14350333	1108	1108	1108	1108	750	662	387	223.6222	141.8022	66.1242	265.1143	208.1673	112.5146	-0.7849	-1.4438	-1.7581	0.002018	0.00128	0.000597	0.1667	0.1417	0.094	0.0057	0.0453	0.0007	12.0651	4.9127	0.4213	0.238	0.2259	1508.81818181818	1848.54545454545	1682.63636363636	1.7473619180513E-09	NA	NA
chr1	14400001	14500000	14440748	1601	1601	1601	1601	1169	1097	822	426.2	337.8791	266.4314	413.2249	344.954	238.9846	0.1576	-0.093	0.4911	0.002662	0.00211	0.001664	0.2341	0.2212	0.1837	-0.01	0.0114	-0.014	26.771	20.2988	0.1375	0.183	0.1475	1586.1875	1910.375	1543.4375	1.94316147440162E-09	NA	NA
chr1	14500001	14600000	14549300	1127	1127	1127	1127	747	627	388	213.5556	129.3626	64.5686	264.0539	197.1615	112.8054	-0.9591	-1.557	-1.8233	0.001895	0.001148	0.000573	0.1516	0.1318	0.0867	-0.0017	0.037	0.004	10.9127	4.2024	0.4439	0.2682	0.2509	1329	2042	1669	2.04873882228841E-09	NA	NA
chr1	14600001	14700000	14650159	1089	1089	1089	1089	764	637	377	227.1111	143.7143	74.281	270.0631	200.306	109.6073	-0.7977	-1.2793	-1.3741	0.002086	0.00132	0.000682	0.1699	0.1464	0.0996	-0.0011	0.0311	-0.0028	11.6635	5.627	0.3491	0.2289	0.2155	1259.63636363636	2102.63636363636	1677.72727272727	1.96325935390943E-09	NA	NA
chr1	14700001	14800000	14751524	1207	1207	1207	1207	707	748	374	196.8444	159.6813	59.3072	249.9144	235.2102	108.7351	-1.0649	-1.4547	-1.9379	0.001631	0.001323	0.000491	0.148	0.1131	0.0932	0.0009	0.0357	0.0148	10.3933	3.1115	0.5392	0.2741	0.2599	1249.5	2290.5	1500	1.99920911847666E-09	NA	NA
chr1	14800001	14900000	14849994	1205	1205	1205	1205	776	751	501	221.6222	164.3187	97.8105	274.305	236.1536	145.6585	-0.9633	-1.378	-1.4024	0.001839	0.001364	0.000812	0.1596	0.1424	0.1106	-0.0018	0.0384	0.0089	12.1746	5.7056	0.3618	0.2573	0.2014	1530.08333333333	1904.41666666667	1605.5	1.76734606258479E-09	NA	NA
chr1	14900001	15000000	14950701	1214	1214	1214	1214	834	749	554	262.1778	191.8132	139.6797	294.8071	235.5247	161.0675	-0.5552	-0.8407	-0.5671	0.00216	0.00158	0.001151	0.1839	0.1688	0.1363	-0.0086	0.0104	-0.0007	15.2627	12.2317	0.1102	0.1343	0.0979	1660.61538461538	1724.92307692308	1654.46153846154	1.97569468373156E-09	NA	NA
chr1	15000001	15100000	15048190	1188	1188	1188	1188	799	752	573	265.6	208.1209	169.4837	282.4351	236.468	166.5914	-0.299	-0.5431	0.0742	0.002236	0.001752	0.001427	0.1957	0.1841	0.1558	-0.0097	0.0027	-0.0101	13.6345	12.0091	0.0634	0.0914	0.0697	1606.90909090909	1735.72727272727	1697.36363636364	1.15237296232844E-09	NA	NA
chr1	15100001	15200000	15147035	1279	1279	1279	1279	873	763	611	281.6444	190.9121	156.3007	308.5931	239.927	177.6394	-0.4381	-0.9255	-0.5132	0.002202	0.001493	0.001222	0.183	0.1725	0.1351	-0.005	0.0039	-0.0024	12.8937	12.346	0.0217	0.0248	0.0182	1644.38461538462	1740.61538461538	1655	1.92330767031559E-09	NA	NA
chr1	15200001	15300000	15249546	1080	1080	1080	1080	709	635	424	216.9778	144.4176	89.7451	250.6214	199.6771	123.2718	-0.6732	-1.2531	-1.1602	0.002009	0.001337	0.000831	0.1672	0.1499	0.11	-0.0004	0.0291	0.0075	10.3952	5.3214	0.3228	0.217	0.19	1558.81818181818	1918.63636363636	1562.54545454545	1.82298516195385E-09	NA	NA
chr1	15300001	15400000	15350602	1026	1026	1026	1026	709	590	478	214.2222	146.6374	100.0523	250.6214	185.5268	138.9716	-0.7283	-0.949	-1.1953	0.002088	0.001429	0.000975	0.177	0.1599	0.1198	0.0033	0.023	-0.002	12.0504	6.9821	0.2663	0.2142	0.1929	1558.5	1920.4	1561.1	1.7313644221847E-09	NA	NA
chr1	15400001	15500000	15452956	1316	1316	1316	1316	947	868	674	323.6889	251.6044	186.4379	334.751	272.9445	195.9557	-0.1658	-0.3543	-0.2076	0.00246	0.001912	0.001417	0.2127	0.1976	0.1648	-0.0141	0.0098	-0.005	26.8246	20.1151	0.1429	0.2244	0.1734	1538.76923076923	1876.07692307692	1625.15384615385	1.85888561076919E-09	NA	NA
chr1	15500001	15600000	15547695	1450	1450	1450	1450	1098	1002	846	382.8222	312.5824	268.7908	388.1274	315.0811	245.9622	-0.0686	-0.0359	0.3969	0.00264	0.002156	0.001854	0.2344	0.2225	0.197	-0.0117	-0.0049	-0.009	24.4115	21.4472	0.0646	0.1122	0.0806	1728.13333333333	1640.53333333333	1671.33333333333	2.0290486530407E-09	NA	NA
chr1	15600001	15700000	15647151	1314	1314	1314	1314	972	871	720	320.8889	254.7253	216.7908	343.5882	273.8879	209.3296	-0.3315	-0.3171	0.1524	0.002442	0.001939	0.00165	0.2159	0.2072	0.1779	-0.0074	0.0063	-0.0044	16.6563	14.0302	0.0856	0.1224	0.0895	1601.53846153846	1734.46153846154	1704	1.87525869072927E-09	NA	NA
chr1	15700001	15800000	15750853	1206	1206	1206	1206	814	722	643	261.0889	203.5165	167.098	287.7374	227.0345	186.9429	-0.4646	-0.4692	-0.4536	0.002165	0.001688	0.001386	0.1916	0.1801	0.1511	-0.0028	0.0074	-0.0085	15.3627	12.3579	0.1084	0.1302	0.1061	1578.91666666667	1854.83333333333	1606.25	1.97759187989889E-09	NA	NA
chr1	15800001	15900000	15851811	1364	1364	1364	1364	966	903	656	321.1778	260.8352	196.9412	341.4672	283.9503	190.7225	-0.2981	-0.3689	0.1393	0.002355	0.001912	0.001444	0.2126	0.1987	0.168	-0.0019	0.0231	0.0006	20.3472	15.1099	0.1477	0.1823	0.1386	1547.92857142857	1876.28571428571	1615.78571428571	1.96489069561735E-09	NA	NA
chr1	15900001	16000000	15951255	1525	1525	1525	1525	1068	1038	832	366.9111	307.7473	236.6993	377.5228	326.4014	241.8919	-0.1411	-0.2591	-0.0918	0.002406	0.002018	0.001552	0.2179	0.2035	0.176	-0.0077	0.0142	-0.0073	31.9524	20.5262	0.2177	0.2938	0.2489	1474.73333333333	1978.13333333333	1587.13333333333	2.02615345959323E-09	NA	NA
chr1	16000001	16100000	16052867	1510	1510	1510	1510	1030	970	830	340.2889	270.2857	233.8431	364.0903	305.0186	241.3105	-0.328	-0.5161	-0.1323	0.002254	0.00179	0.001549	0.2001	0.1943	0.1663	-0.0054	0.011	-0.002	21.2286	19.2952	0.0477	0.0735	0.0475	1686.6	1668.53333333333	1684.86666666667	1.9791946835575E-09	NA	NA
chr1	16100001	16200000	16148932	1542	1542	1542	1542	1081	1063	860	370.1111	320.5495	250.6536	382.1181	334.2627	250.0325	-0.1577	-0.186	0.0106	0.0024	0.002079	0.001626	0.2241	0.2096	0.1898	0.0003	0.0204	0.0126	33.6329	19.6623	0.2621	0.3214	0.2683	1563.875	1883.6875	1592.4375	1.98657502364438E-09	NA	NA
chr1	16200001	16300000	16250503	1660	1660	1660	1660	1231	1166	954	433.2889	348.3516	276.902	435.141	366.6512	277.3617	-0.0214	-0.2263	-0.0071	0.00261	0.002099	0.001668	0.233	0.2171	0.1869	-0.0053	0.0075	-0.0038	36.4032	26.0508	0.1658	0.2232	0.1831	1531	1910.25	1598.75	2.0328861027831E-09	NA	NA
chr1	16300001	16400000	16347371	1605	1605	1605	1605	1161	1109	821	406.1333	329.3846	251.5229	410.397	348.7275	238.6938	-0.0521	-0.2515	0.2298	0.00253	0.002052	0.001567	0.2346	0.2139	0.1804	0.0122	0.022	-0.0017	23.231	14.1595	0.2426	0.2092	0.1845	1644.5	1692.9375	1702.5625	1.99934488282238E-09	NA	NA
chr1	16400001	16500000	16449692	1807	1807	1807	1807	1328	1212	1028	466.3333	384.3077	321.366	469.4291	381.116	298.8761	-0.0331	0.038	0.3219	0.002581	0.002127	0.001778	0.2338	0.2227	0.1929	-0.0034	0.0108	-0.0061	34.6587	26.4825	0.1337	0.2008	0.1534	1694.33333333333	1779.88888888889	1565.77777777778	1.86495453570101E-09	NA	NA
chr1	16500001	16600000	16550682	1737	1737	1737	1737	1305	1273	998	465.8	384.7033	298.6078	461.2989	400.2976	290.154	0.049	-0.1767	0.1246	0.002682	0.002215	0.001719	0.2431	0.2241	0.1967	-0.0035	0.0093	-0.0001	42.4885	28.4623	0.1977	0.2553	0.2169	1583.11111111111	1823.22222222222	1633.66666666667	1.85968133836647E-09	NA	NA
chr1	16600001	16700000	16652407	1914	1914	1914	1914	1490	1336	1167	528.7778	422.0879	371.2484	526.6938	420.1081	339.2883	0.0199	0.0214	0.4031	0.002763	0.002205	0.00194	0.2465	0.2412	0.2076	-0.004	0.0127	0.001	37.4262	30.6881	0.0989	0.159	0.1115	1565.68421052632	1826.15789473684	1648.15789473684	1.97877161949309E-09	NA	NA
chr1	16700001	16800000	16751549	2060	2060	2060	2060	1438	1414	1189	495	408.9011	352.9281	508.3125	444.6354	345.6845	-0.1315	-0.3645	0.0897	0.002403	0.001985	0.001713	0.22	0.211	0.1819	0.0014	0.0124	-0.0083	33.5103	31.5587	0.03	0.0436	0.0314	1636.55	1769.1	1634.35	1.83814111914401E-09	NA	NA
chr1	16800001	16900000	16849472	1733	1733	1733	1733	1246	1241	1032	428.8444	373.2198	299.1895	440.4433	390.2352	300.039	-0.1322	-0.1977	-0.0121	0.002475	0.002154	0.001726	0.2283	0.2146	0.1928	-0.007	0.0107	-0.0031	32.0627	23.8976	0.1459	0.2085	0.1534	1651.61111111111	1773.72222222222	1614.66666666667	2.005895616809E-09	NA	NA
chr1	16900001	17000000	16949109	1844	1844	1844	1844	1315	1290	1051	447.6222	377.8681	296.7255	464.8338	405.6433	305.563	-0.1859	-0.3105	-0.1237	0.002427	0.002049	0.001609	0.2267	0.216	0.1811	0.0066	0.0344	-0.0052	39.8067	26.0774	0.2084	0.2326	0.1933	1596.05555555556	1895.94444444444	1548	1.81919302262308E-09	NA	NA
chr1	17000001	17100000	17052066	1784	1784	1784	1784	1373	1258	1011	476.4	389.8791	316.1765	485.336	395.5808	293.9336	-0.0924	-0.0654	0.3237	0.00267	0.002185	0.001772	0.2381	0.2239	0.1971	-0.0101	0.0041	-0.0021	35.4353	28.9734	0.1003	0.1686	0.1221	1601.83333333333	1779.72222222222	1658.44444444444	1.75088094324345E-09	NA	NA
chr1	17100001	17200000	17147804	1806	1806	1806	1806	1306	1221	1056	454	369.1099	317.2353	461.6524	383.9461	307.0167	-0.0832	-0.1752	0.1424	0.002514	0.002044	0.001757	0.2289	0.2163	0.1914	0.0024	0.0065	0.0037	31.7786	25.3944	0.1117	0.1568	0.1166	1673.94444444444	1728.11111111111	1637.94444444444	2.00344701879994E-09	NA	NA
chr1	17200001	17300000	17250532	1781	1781	1781	1781	1219	1222	1043	409.2667	358.9451	309.2092	430.8991	384.2606	303.2371	-0.252	-0.2987	0.0843	0.002298	0.002015	0.001736	0.2175	0.203	0.1899	0.0044	0.0032	0.0063	24.0417	24.6345	-0.0122	-0.0174	-0.0113	1626.83333333333	1733.05555555556	1680.11111111111	1.74327788954948E-09	NA	NA
chr1	17300001	17400000	17348471	1771	1771	1771	1771	1309	1232	1055	460.0444	388.6593	330.5817	462.7129	387.4051	306.7259	-0.0289	0.0147	0.3328	0.002598	0.002195	0.001867	0.2403	0.2318	0.2041	0.0015	0.0188	0.0026	39.0389	23.473	0.249	0.2999	0.248	1672.83333333333	1865.27777777778	1501.88888888889	1.98400868532075E-09	NA	NA
chr1	17400001	17500000	17451617	1702	1702	1702	1702	1211	1173	1040	428.4222	363.8352	318.4575	428.0713	368.8524	302.3649	0.0041	-0.0617	0.2277	0.002517	0.002138	0.001871	0.2289	0.2218	0.1994	-0.0085	0.0053	-0.0027	27.8766	24.1853	0.0709	0.1205	0.0842	1656.11764705882	1713.47058823529	1670.41176470588	1.88285740530463E-09	NA	NA
chr1	17500001	17600000	17549372	1878	1878	1878	1878	1397	1303	1134	488.0667	406.9121	337	493.8196	409.7312	329.694	-0.0585	-0.0312	0.0948	0.002599	0.002167	0.001794	0.2344	0.2249	0.1954	-0.0085	0.0118	-0.0069	32.9143	23.1579	0.174	0.2364	0.185	1661.5	1741.27777777778	1637.22222222222	8.9021173955221E-10	NA	NA
chr1	17600001	17700000	17648961	1696	1696	1696	1696	1240	1207	1020	421.4889	361.033	307.1699	438.3223	379.5438	296.5502	-0.1928	-0.2211	0.1532	0.002485	0.002129	0.001811	0.226	0.2211	0.201	-0.0106	0.0144	0.0104	34.9563	22.8262	0.2099	0.3269	0.2402	1601.52941176471	1960.35294117647	1478.11764705882	1.97539002753844E-09	NA	NA
chr1	17700001	17800000	17747839	1918	1918	1918	1918	1466	1360	1131	513.2	423.5714	363.1961	518.2101	427.655	328.8218	-0.0485	-0.0433	0.4473	0.002676	0.002208	0.001894	0.2422	0.231	0.2038	-0.0042	0.0056	-0.0032	36.8615	33.0004	0.0553	0.0948	0.065	1680.9	1717.05	1642.05	1.90967966698802E-09	NA	NA
chr1	17800001	17900000	17849028	1890	1890	1890	1890	1442	1322	1091	511.4889	402.5934	342.9935	509.7265	415.7058	317.1924	0.0174	-0.143	0.348	0.002706	0.00213	0.001815	0.2445	0.2312	0.1969	0.0057	0.0113	-0.0009	36.2028	31.8861	0.0634	0.0904	0.0658	1554.5	1674.61111111111	1810.88888888889	1.85782661549476E-09	NA	NA
chr1	17900001	18000000	17950588	1960	1960	1960	1960	1439	1356	1151	489.6667	407.7692	350.4706	508.666	426.3972	334.6366	-0.1875	-0.1981	0.2025	0.002498	0.00208	0.001788	0.2266	0.2165	0.1931	-0.0054	0.005	-0.0009	30.7631	29.7734	0.0163	0.0301	0.0185	1649	1739.05	1651.95	1.95624158056018E-09	NA	NA
chr1	18000001	18100000	18049378	2029	2029	2029	2029	1464	1468	1166	499.1778	432.1978	365.451	517.5032	461.6158	338.9976	-0.1778	-0.289	0.3339	0.00246	0.00213	0.001801	0.2304	0.2221	0.1977	0.002	0.0206	0.0031	37.0317	32.9048	0.059	0.0942	0.056	1704.8	1747.2	1588	1.62968685714802E-09	NA	NA
chr1	18100001	18200000	18147436	1916	1916	1916	1916	1412	1368	1104	480.8444	416.7802	344.3922	499.1219	430.1706	320.972	-0.1838	-0.1412	0.3122	0.00251	0.002175	0.001797	0.2323	0.2194	0.1962	-0.0042	0.0093	-0.0065	35.6964	25.3758	0.169	0.2554	0.2021	1769.47368421053	1790.52631578947	1480	1.75702688753058E-09	NA	NA
chr1	18200001	18300000	18251373	2192	2192	2192	2192	1597	1544	1276	551.1778	466.5824	383.6797	564.5168	485.5142	370.9785	-0.1186	-0.1769	0.1465	0.002514	0.002129	0.00175	0.231	0.2205	0.1935	-0.0025	0.0168	-0.0012	37.6032	29.1849	0.126	0.1769	0.1309	1616.90909090909	1854.54545454545	1568.54545454545	7.8312936420356E-10	NA	NA
chr1	18300001	18400000	18348714	1958	1958	1958	1958	1434	1439	1166	503.0444	449.6813	379.2288	506.8986	452.4967	338.9976	-0.0382	-0.0282	0.5078	0.002569	0.002297	0.001937	0.2458	0.2302	0.2108	0.0053	0.0106	-0.0021	31.1802	26.4048	0.0829	0.1164	0.0855	1735.45	1678	1626.55	1.48825775036336E-09	NA	NA
chr1	18400001	18500000	18451189	1981	1981	1981	1981	1434	1461	1290	507.2222	458.8132	404.2549	506.8986	459.4146	375.0488	0.0032	-0.0059	0.3333	0.00256	0.002316	0.002041	0.2402	0.2341	0.216	-0.0077	0.0087	-0.0044	39.7556	31.1254	0.1218	0.2077	0.1468	1629.45	1773.55	1637	8.3058188187029E-10	NA	NA
chr1	18500001	18600000	18550580	2004	2004	2004	2004	1508	1380	1202	534.6444	424.7033	378.3333	533.0565	433.944	349.4641	0.015	-0.0966	0.3535	0.002668	0.002119	0.001888	0.2378	0.2325	0.1994	-0.0033	0.0103	-0.0026	41.0389	34.8492	0.0816	0.133	0.0953	1541.7	1805.2	1693.1	1.3876003788674E-09	NA	NA
chr1	18600001	18700000	18649607	1949	1949	1949	1949	1430	1358	1169	496.5333	413.2527	336.1176	505.4846	427.0261	339.8698	-0.0889	-0.1463	-0.0472	0.002548	0.00212	0.001725	0.2307	0.2163	0.1912	-0.006	0.0062	-0.0027	39.679	28.4988	0.164	0.2383	0.1918	1573.47368421053	1813.94736842105	1652.57894736842	1.42154367657848E-09	NA	NA
chr1	18700001	18800000	18746485	1627	1627	1627	1627	1247	1144	973	438.8444	360.9451	307.9281	440.7967	359.7333	282.8856	-0.0222	0.0153	0.3787	0.002697	0.002218	0.001893	0.2403	0.23	0.2046	-0.0116	0.0011	-0.0025	28.7429	23.654	0.0971	0.1531	0.1112	1576.64705882353	1791.41176470588	1671.94117647059	1.48903779037797E-09	NA	NA
chr1	18800001	18900000	18850423	1888	1888	1888	1888	1331	1328	1176	469.8	418.6923	353.4052	470.4895	417.5925	341.9049	-0.0074	0.0119	0.1439	0.002488	0.002218	0.001872	0.2353	0.224	0.2057	0.0001	0.0135	0.003	38.3048	27.7214	0.1603	0.2232	0.1692	1576.44444444444	1856.44444444444	1607.11111111111	5.99050851996617E-10	NA	NA
chr1	18900001	19000000	18948449	1913	1913	1913	1913	1346	1346	1147	451.4667	420.6264	364.2288	475.7918	423.2526	333.4736	-0.2566	-0.0281	0.3946	0.00236	0.002199	0.001904	0.2265	0.2195	0.2043	-0.0033	0.0143	-0.0021	30.2361	26.1409	0.0726	0.1308	0.0818	1740.6	1716.55	1582.85	4.14685916239162E-10	NA	NA
chr1	19000001	19100000	19050701	1965	1965	1965	1965	1440	1421	1244	512.4667	452.989	385.9869	509.0195	446.8366	361.675	0.034	0.0624	0.2877	0.002608	0.002305	0.001964	0.2431	0.2359	0.2173	-0.0054	0.0156	0.0091	43.0258	36.8813	0.0769	0.1375	0.0813	1577	1832.94736842105	1630.05263157895	3.54621166222387E-10	NA	NA
chr1	19100001	19200000	19150766	2022	2022	2022	2022	1505	1477	1246	538.2	456.0769	399.8627	531.9961	464.4459	362.2564	0.0585	-0.0817	0.4443	0.002662	0.002256	0.001978	0.2427	0.2354	0.212	-0.0066	0.0073	0.0009	39.9286	36.4167	0.046	0.0846	0.0552	1594.6	1767.8	1677.6	7.0825424276048E-10	NA	NA
chr1	19200001	19300000	19250781	2044	2044	2044	2044	1500	1498	1260	545.6667	469.4725	410.2745	530.2286	471.0494	366.3267	0.1462	-0.0152	0.5134	0.00267	0.002297	0.002007	0.2453	0.2364	0.2159	-0.0063	0.0055	0.0016	38.0103	38.0944	-0.0011	-0.0022	-0.0013	1594.14285714286	1698.52380952381	1747.33333333333	5.07143730399256E-10	NA	NA
chr1	19300001	19400000	19348056	2005	2005	2005	2005	1438	1418	1209	472.1778	425.8901	360.4706	508.3125	445.8932	351.4992	-0.3568	-0.2035	0.1092	0.002355	0.002124	0.001798	0.2208	0.2094	0.1942	-0.0073	0.0041	-0.005	29.6048	23.0508	0.1245	0.1893	0.1313	1629.05	1868.45	1542.5	7.6559622714164E-10	NA	NA
chr1	19400001	19500000	19451443	1810	1810	1810	1810	1321	1249	1043	461.9778	377.0879	312.1895	466.9547	392.7508	303.2371	-0.0535	-0.1808	0.1263	0.002552	0.002083	0.001725	0.2297	0.2174	0.1903	-0.0046	0.0082	-0.0002	35.5758	25.4385	0.1661	0.2343	0.1837	1719.22222222222	1781.22222222222	1539.55555555556	1.93707385788195E-09	NA	NA
chr1	19500001	19600000	19549349	1774	1774	1774	1774	1287	1254	1149	466.0667	392.5824	363.0719	454.9362	394.323	334.0551	0.1228	-0.02	0.3717	0.002627	0.002213	0.002047	0.2403	0.2378	0.2129	-0.0036	0.0087	-0.0002	28.0679	24.5075	0.0677	0.1048	0.0704	1556.83333333333	1852.55555555556	1630.61111111111	1.78187802114111E-09	NA	NA
chr1	19600001	19700000	19647787	1513	1513	1513	1513	1120	1086	961	390.0889	335.7692	298.6993	395.9041	341.4951	279.3968	-0.0737	-0.076	0.2955	0.002578	0.002219	0.001974	0.2387	0.2311	0.2072	-0.0024	0.0074	-0.006	26.1321	23.4393	0.0543	0.0922	0.0649	1659.73333333333	1739.4	1640.86666666667	1.97953196658478E-09	NA	NA
chr1	19700001	19800000	19753424	1636	1636	1636	1636	1201	1155	1020	433.9333	363.5714	310.6405	424.5364	363.1923	296.5502	0.1111	0.0047	0.2033	0.002652	0.002222	0.001899	0.2412	0.2301	0.2051	-0.0055	0.0056	-0.0025	34.4512	28.5774	0.0932	0.158	0.1171	1596.3125	1814.9375	1628.75	2.01369818651441E-09	NA	NA
chr1	19800001	19900000	19849978	1978	1978	1978	1978	1500	1414	1225	545.3778	460.8132	390.1569	530.2286	444.6354	356.151	0.1434	0.165	0.4086	0.002757	0.00233	0.001972	0.2524	0.2384	0.2168	-0.0039	0.0041	0.0041	43.8	32.5635	0.1471	0.2267	0.1705	1615.3	1863.8	1560.9	1.4740567330456E-09	NA	NA
chr1	19900001	20000000	19952157	1828	1828	1828	1828	1350	1310	1196	508.6444	425.6484	387.8431	477.2058	411.9324	347.7197	0.3307	0.151	0.4938	0.002783	0.002328	0.002122	0.2527	0.2484	0.2218	-0.0057	0.0065	-0.0015	38.6163	32.5655	0.085	0.1397	0.0981	1546.83333333333	1903.88888888889	1589.27777777778	1.5271817304035E-09	NA	NA
chr1	20000001	20100000	20049468	1844	1844	1844	1844	1348	1324	1198	471.2222	417.033	383.915	476.4988	416.3347	348.3011	-0.0556	0.0076	0.4376	0.002555	0.002262	0.002082	0.2451	0.239	0.2179	0.0089	0.0149	0.0018	33.7175	31.096	0.0404	0.0631	0.0428	1740.42105263158	1781.94736842105	1517.63157894737	1.92230266369001E-09	NA	NA
chr1	20100001	20200000	20153467	2003	2003	2003	2003	1491	1434	1332	532.9111	454.7912	430.2418	527.0473	450.9244	387.2597	0.0559	0.0389	0.4751	0.002661	0.002271	0.002148	0.2439	0.2401	0.2181	-0.0056	-0.0006	-0.0066	37.3512	39.756	-0.0312	-0.0732	-0.0425	1733.85	1667.2	1638.95	1.85033980011276E-09	NA	NA
chr1	20200001	20300000	20245930	1842	1842	1842	1842	1409	1332	1201	506.7556	447.1758	401.1961	498.0614	418.8503	349.1733	0.0876	0.3067	0.6376	0.002751	0.002428	0.002178	0.2555	0.2472	0.2289	-0.0069	0.0014	-0.003	35.5484	29.0024	0.1014	0.1822	0.1271	1685.77777777778	1728.5	1625.72222222222	2.01878672097429E-09	NA	NA
chr1	20300001	20400000	20354298	1682	1682	1682	1682	1249	1114	943	426.6444	326.967	272.3072	441.5037	350.2997	274.1636	-0.1689	-0.302	-0.029	0.002537	0.001944	0.001619	0.2234	0.2121	0.1745	-0.0015	0.0104	-0.0105	26.7929	21.8278	0.1021	0.1303	0.106	1525.58823529412	1748.94117647059	1765.47058823529	1.91314178297071E-09	NA	NA
chr1	20400001	20500000	20447336	1828	1828	1828	1828	1315	1232	1017	462.2	374.7912	302.1046	464.8338	387.4051	295.678	-0.0284	-0.1476	0.093	0.002528	0.00205	0.001653	0.2291	0.217	0.1835	0.0004	0.019	-0.0046	31.3496	22.1353	0.1723	0.2084	0.1677	1671.05555555556	1775.16666666667	1593.77777777778	1.68168685456188E-09	NA	NA
chr1	20500001	20600000	20551173	1811	1811	1811	1811	1347	1222	928	466	346.7033	275.4314	476.1453	384.2606	269.8025	-0.107	-0.4432	0.0892	0.002573	0.001914	0.001521	0.225	0.2106	0.1747	0.0014	0.0146	0.0087	32.6274	24.5766	0.1407	0.1649	0.1275	1625.5	1768.88888888889	1645.61111111111	1.95301569620793E-09	NA	NA
chr1	20600001	20700000	20648093	1696	1696	1696	1696	1203	1132	951	407.6667	305.0769	253.6471	425.2434	355.9599	276.4895	-0.2074	-0.6481	-0.3534	0.002404	0.001799	0.001496	0.2084	0.1988	0.1656	-0.0043	0.0098	0.0027	27.5488	22.0583	0.1107	0.1465	0.1055	1534.17647058824	1831.47058823529	1674.35294117647	5.78731343661383E-10	NA	NA
chr1	20700001	20800000	20750953	1761	1761	1761	1761	1298	1207	1002	455.1556	359.967	295.1373	458.8245	379.5438	291.317	-0.0401	-0.2339	0.0561	0.002585	0.002044	0.001676	0.2375	0.225	0.1921	0.0134	0.0278	0.0166	38.0131	34.7345	0.0451	0.0578	0.0398	1524.27777777778	1793.16666666667	1722.55555555556	1.45732133668165E-09	NA	NA
chr1	20800001	20900000	20849107	1898	1898	1898	1898	1383	1325	1132	525.7333	408.8022	335.6405	488.8708	416.6491	329.1126	0.3785	-0.0854	0.0849	0.00277	0.002154	0.001768	0.2465	0.2333	0.1967	0.0007	0.0142	0.0015	40.0444	29.2857	0.1552	0.1835	0.1502	1518	1785.73684210526	1736.26315789474	1.94452712853931E-09	NA	NA
chr1	20900001	21000000	20949557	1677	1677	1677	1677	1222	1176	988	417.7778	348.9451	293.3137	431.9596	369.7958	287.2467	-0.1648	-0.2556	0.0904	0.002491	0.002081	0.001749	0.2365	0.2169	0.1929	0.0176	0.0114	0.0039	30.2758	29.1702	0.0186	0.0241	0.018	1645.41176470588	1638.76470588235	1755.82352941176	1.94172989903891E-09	NA	NA
chr1	21000001	21100000	21049760	1568	1568	1568	1568	1142	1088	932	401.4889	323.7363	275.915	403.6807	342.124	270.9655	-0.0272	-0.2437	0.0781	0.002561	0.002065	0.00176	0.2302	0.2208	0.1889	-0.0025	0.0111	-0.0063	33.5194	26.275	0.1212	0.1773	0.1381	1764.33333333333	1719.53333333333	1556.13333333333	2.04519943661664E-09	NA	NA
chr1	21100001	21200000	21151286	1643	1643	1643	1643	1150	1153	951	389.5778	349.0769	280.2418	406.5086	362.5634	276.4895	-0.209	-0.1686	0.0581	0.002371	0.002125	0.001706	0.2221	0.2059	0.1888	-0.0062	0.0051	-0.0074	27.4254	22.0238	0.1092	0.1677	0.1284	1661.94117647059	1771	1607.05882352941	2.03420853262387E-09	NA	NA
chr1	21200001	21300000	21251539	1705	1705	1705	1705	1292	1281	1063	455.2889	401.9011	330.9542	456.7036	402.8132	309.0518	-0.0155	-0.0103	0.3032	0.00267	0.002357	0.001941	0.2504	0.2347	0.2164	-0.002	0.0089	0.0035	41.5694	36.5194	0.0647	0.1121	0.081	1497.11764705882	1846.47058823529	1696.41176470588	1.93238861111897E-09	NA	NA
chr1	21300001	21400000	21349176	1980	1980	1980	1980	1491	1484	1307	553.4444	490.1978	405.5294	527.0473	466.647	379.9913	0.2514	0.2289	0.2877	0.002795	0.002476	0.002048	0.2611	0.2462	0.2252	-0.0047	0.0082	-0.0022	39.6167	30.1548	0.1356	0.2102	0.1558	1701.75	1717.4	1620.85	2.04138752091837E-09	NA	NA
chr1	21400001	21500000	21452844	1464	1464	1464	1464	1010	937	763	343.0444	245.1758	180.719	357.0206	294.6417	221.8312	-0.1964	-0.7609	-0.7923	0.002343	0.001675	0.001234	0.2021	0.188	0.1443	0.0031	0.026	-0.0043	20.8032	13.3008	0.22	0.1884	0.1624	1498.14285714286	1934.28571428571	1607.57142857143	1.85833788048936E-09	NA	NA
chr1	21500001	21600000	21548620	1349	1349	1349	1349	929	884	723	315.4222	242.044	206.6013	328.3883	277.9757	210.2018	-0.1981	-0.5858	-0.0732	0.002338	0.001794	0.001532	0.2066	0.1943	0.1654	0	0.0022	-0.0027	19.3611	18.4389	0.0244	0.0356	0.0259	1489.92857142857	1729.57142857143	1820.5	1.88879348645133E-09	NA	NA
chr1	21600001	21700000	21651838	1465	1465	1465	1465	980	934	735	316.3333	259.5495	183.7712	346.416	293.6983	213.6906	-0.4357	-0.527	-0.5985	0.002159	0.001772	0.001254	0.1977	0.1742	0.1517	0.0031	0.0105	0.0013	22.7702	12.0853	0.3065	0.2855	0.262	1555.8	1984.46666666667	1499.73333333333	1.9050064362458E-09	NA	NA
chr1	21700001	21800000	21751295	1604	1604	1604	1604	1123	1095	868	398.0222	324	239.8497	396.9645	344.3251	252.3584	0.0134	-0.2676	-0.212	0.002481	0.00202	0.001495	0.2205	0.203	0.175	-0.0107	0.0107	-0.0023	30.4615	16.8274	0.2883	0.3303	0.2871	1603.875	1931.4375	1504.6875	1.74041306993228E-09	NA	NA
chr1	21800001	21900000	21849983	1560	1560	1560	1560	1086	977	872	365.3333	268.4286	213.0523	383.8855	307.2198	253.5214	-0.2425	-0.5723	-0.6827	0.002342	0.001721	0.001366	0.2071	0.1942	0.1548	0.0101	0.0238	0.0018	33.1579	23.5587	0.1692	0.208	0.1721	1499.2	1897.46666666667	1643.33333333333	1.02364934765221E-09	NA	NA
chr1	21900001	22000000	21951347	1576	1576	1576	1576	1135	1048	893	394.6444	309.9011	255.0392	401.2063	329.5459	259.6268	-0.0821	-0.2702	-0.0756	0.002504	0.001966	0.001618	0.2232	0.2126	0.1776	-0.0009	0.0158	-0.0046	28.0806	19.2726	0.186	0.2303	0.1902	1601.0625	1825.9375	1613	2.00965504586102E-09	NA	NA
chr1	22000001	22100000	22050276	1732	1732	1732	1732	1275	1189	1010	456.2889	365.7033	314.3595	450.6943	373.8836	293.6428	0.0623	-0.0992	0.3018	0.002634	0.002111	0.001815	0.2385	0.2233	0.1966	0.0026	0.002	0.0007	31.0071	26.554	0.0774	0.1145	0.0857	1604.47058823529	1733.05882352941	1702.47058823529	1.99198189920993E-09	NA	NA
chr1	22100001	22200000	22149083	1628	1628	1628	1628	1175	1125	944	414.5111	348.9121	274.6405	415.3458	353.7587	274.4543	-0.0101	-0.0621	0.0029	0.002546	0.002143	0.001687	0.2309	0.2145	0.1904	-0.0078	0.0067	-0.0029	29.3321	17.829	0.2439	0.2969	0.2566	1591.94117647059	1858.17647058824	1589.88235294118	1.93218233609585E-09	NA	NA
chr1	22200001	22300000	22249646	1802	1802	1802	1802	1329	1259	1075	478.5556	384.011	344.1503	469.7826	395.8953	312.5407	0.0937	-0.1361	0.4327	0.002656	0.002131	0.00191	0.2351	0.2294	0.2004	-0.0093	0.0025	-0.0041	34.2794	33.0929	0.0176	0.0331	0.0219	1521	1875.22222222222	1643.77777777778	2.0314029586646E-09	NA	NA
chr1	22300001	22400000	22351611	1806	1806	1806	1806	1260	1239	1002	411.1556	350.6264	275.7974	445.3921	389.6063	291.317	-0.3858	-0.4537	-0.2279	0.002277	0.001941	0.001527	0.2103	0.1921	0.1701	-0.0015	0.0052	-0.01	27.5984	20.7786	0.141	0.1844	0.1528	1614.16666666667	1725.61111111111	1700.22222222222	1.95238986179313E-09	NA	NA
chr1	22400001	22500000	22449973	1737	1737	1737	1737	1295	1236	983	456.5333	376.4505	311.8627	457.7641	388.6629	285.793	-0.0135	-0.1425	0.3902	0.002628	0.002167	0.001795	0.2416	0.2237	0.2006	0.0039	0.0058	0.0063	29.2274	23.1766	0.1155	0.1608	0.1189	1537	1775.17647058824	1727.82352941176	1.89370453427117E-09	NA	NA
chr1	22500001	22600000	22550328	1775	1775	1775	1775	1323	1185	1018	458.6	344.1758	298.1961	467.6617	372.6258	295.9687	-0.0973	-0.3462	0.0322	0.002584	0.001939	0.00168	0.2281	0.2185	0.1817	0.0046	0.0125	0.002	27.3274	24.5274	0.054	0.0711	0.0507	1544.16666666667	1694.22222222222	1801.61111111111	1.55951079254734E-09	NA	NA
chr1	22600001	22700000	22652388	1805	1805	1805	1805	1322	1287	1077	469.4444	410.3407	340.0523	467.3082	404.7	313.1221	0.0229	0.0632	0.368	0.002601	0.002273	0.001884	0.2452	0.2285	0.2096	0.0031	0.0094	0.0042	33.7893	23.0202	0.1896	0.247	0.1918	1618.11111111111	1760.27777777778	1661.61111111111	1.47819299785991E-09	NA	NA
chr1	22700001	22800000	22749397	1634	1634	1634	1634	1147	1162	953	386.7111	343.0989	272.6536	405.4482	365.3934	277.0709	-0.2319	-0.2766	-0.0682	0.002367	0.0021	0.001669	0.2203	0.2061	0.1861	-0.007	0.0106	-0.0062	27.0294	18.9698	0.1752	0.2495	0.1886	1698.5625	1757.3125	1584.125	1.71437276748903E-09	NA	NA
chr1	22800001	22900000	22850450	1517	1517	1517	1517	1074	1040	828	362.1778	302.3736	236.3725	379.6437	327.0303	240.729	-0.2309	-0.3418	-0.0774	0.002387	0.001993	0.001558	0.2197	0.2059	0.1812	0.0015	0.0216	0.0104	28.6964	20.5869	0.1645	0.208	0.1593	1503.06666666667	1877.66666666667	1659.26666666667	1.99516472615444E-09	NA	NA
chr1	22900001	23000000	22949436	1571	1571	1571	1571	1076	981	773	348.1333	265.3516	201.2222	380.3507	308.4776	224.7385	-0.4251	-0.6337	-0.4474	0.002216	0.001689	0.001281	0.1957	0.1827	0.1489	0.0011	0.0226	0.0015	24.646	16.9587	0.1848	0.2075	0.1622	1591.75	1696.9375	1751.3125	1.89906459742249E-09	NA	NA
chr1	23000001	23100000	23050025	1594	1594	1594	1594	1070	1046	802	348.8889	272.9451	208.5033	378.2298	328.917	233.1699	-0.3893	-0.7714	-0.4523	0.002189	0.001712	0.001308	0.1956	0.1805	0.1502	0.0013	0.0164	-0.0027	21.0159	14.1008	0.1969	0.2131	0.1757	1578.625	1859.625	1601.75	1.97523281793344E-09	NA	NA
chr1	23100001	23200000	23151304	1738	1738	1738	1738	1239	1169	812	407.2889	318.0769	222.3856	437.9689	367.5946	236.0772	-0.3516	-0.6108	-0.248	0.002343	0.00183	0.00128	0.2115	0.1864	0.1563	0.0069	0.0149	0.0028	34.5282	16.6139	0.3503	0.3287	0.3032	1643.64705882353	1924.11764705882	1472.23529411765	1.91902162246467E-09	NA	NA
chr1	23200001	23300000	23247964	1552	1552	1552	1552	1096	1021	749	360.4667	289.9341	185.5033	387.4204	321.0557	217.7609	-0.3491	-0.4394	-0.6333	0.002323	0.001868	0.001195	0.2056	0.1828	0.1574	-0.0099	0.0202	0.0143	31.2829	13.5734	0.3948	0.3994	0.3526	1533.1875	1934.0625	1572.75	1.90537125598734E-09	NA	NA
chr1	23300001	23400000	23349726	1567	1567	1567	1567	1152	1042	865	371.3778	275.4066	247.0458	407.2156	327.6592	251.4862	-0.4417	-0.7229	-0.0755	0.00237	0.001758	0.001577	0.2053	0.2031	0.1715	-0.0027	0.0147	0.0145	27.1817	27.7571	-0.0105	-0.0182	-0.0097	1511.75	1770.9375	1757.3125	1.12038274779793E-09	NA	NA
chr1	23400001	23500000	23449551	1657	1657	1657	1657	1184	1092	867	387.8	286.6154	224.4118	418.5271	343.3818	252.0677	-0.3685	-0.7495	-0.4692	0.00234	0.00173	0.001354	0.2074	0.1899	0.1521	0.0098	0.0143	-0.007	23.194	21.2147	0.0446	0.0488	0.0396	1451.125	1854.25	1734.625	1.5429038591276E-09	NA	NA
chr1	23500001	23600000	23549320	1626	1626	1626	1626	1125	1040	783	373.6222	273.8242	206.9346	397.6715	327.0303	227.6459	-0.3035	-0.7375	-0.389	0.002298	0.001684	0.001273	0.1996	0.1841	0.1486	0.0012	0.016	0.0028	22.4095	18.2714	0.1017	0.1145	0.0874	1596.1875	1728.625	1715.1875	8.1101121570408E-10	NA	NA
chr1	23600001	23700000	23650304	1746	1746	1746	1746	1270	1181	919	434.2222	349.3736	284.3203	448.9269	371.368	267.1859	-0.1644	-0.2685	0.2743	0.002487	0.002001	0.001628	0.2228	0.2131	0.182	-0.0038	0.0177	0.0015	34.227	23.1563	0.1929	0.2406	0.1961	1450.61111111111	1872.33333333333	1717.05555555556	1.92315388193873E-09	NA	NA
chr1	23700001	23800000	23747673	1645	1645	1645	1645	1219	1088	949	408.8667	322.6044	262.8889	430.8991	342.124	275.908	-0.2566	-0.2587	-0.2018	0.002486	0.001961	0.001598	0.2195	0.2088	0.1784	-0.0066	0.0114	0.0014	24.5381	18.0722	0.1517	0.183	0.139	1527.0625	1901.5625	1611.375	1.99490830093355E-09	NA	NA
chr1	23800001	23900000	23847593	1895	1895	1895	1895	1423	1288	1033	485.5111	386.2527	315.7843	503.0102	405.0144	300.3298	-0.1746	-0.2101	0.2202	0.002562	0.002038	0.001666	0.2272	0.2147	0.1831	-0.0063	0.0079	-0.0059	38.1738	31.7825	0.0914	0.1492	0.112	1604.21052631579	1768.94736842105	1666.84210526316	1.91985314779047E-09	NA	NA
chr1	23900001	24000000	23950378	1753	1753	1753	1753	1286	1228	1059	455.6889	389.0769	320.4771	454.5827	386.1473	307.8889	0.0122	0.0344	0.1749	0.002599	0.002219	0.001828	0.2412	0.2233	0.2007	0.0006	0.0043	-0.0042	33.656	25.2853	0.142	0.1929	0.1546	1617.38888888889	1900.22222222222	1522.38888888889	2.05678930586667E-09	NA	NA
chr1	24000001	24100000	24050625	1631	1631	1631	1631	1196	1053	990	424.6444	325.5385	308.1765	422.769	331.1181	287.8281	0.0223	-0.0764	0.3024	0.002604	0.001996	0.001889	0.2334	0.226	0.2038	0.0076	0.003	0.0245	22.7635	23.3841	-0.0134	-0.0234	-0.0147	1539.8125	1635.5625	1864.625	1.6860691974681E-09	NA	NA
chr1	24100001	24200000	24150703	1745	1745	1745	1745	1313	1129	1026	452.4444	348.9231	294.7974	464.1268	355.0165	298.2946	-0.1263	-0.0778	-0.0502	0.002593	0.002	0.001689	0.2263	0.2182	0.1825	-0.0074	0.0096	-0.0054	37.9611	23.9421	0.2265	0.3014	0.2594	1447.41176470588	1999.76470588235	1592.82352941176	1.82545770855985E-09	NA	NA
chr1	24200001	24300000	24251611	1658	1658	1658	1658	1234	1180	871	431.0667	353.7363	252.6601	436.2014	371.0536	253.2306	-0.0591	-0.2116	-0.0096	0.0026	0.002134	0.001524	0.2326	0.2126	0.1861	-0.0089	0.0158	0.009	36.2647	22.0115	0.2446	0.2938	0.2469	1488.88235294118	1887.82352941176	1663.29411764706	1.46883452035472E-09	NA	NA
chr1	24300001	24400000	24351109	1410	1410	1410	1410	1010	996	775	363.4667	307.4066	245.5294	357.0206	313.1944	225.32	0.0906	-0.0838	0.3835	0.002578	0.00218	0.001741	0.2335	0.2167	0.1939	-0.0096	0.0018	-0.0057	26.3052	18.044	0.1863	0.2521	0.2112	1586.71428571429	1896.28571428571	1557	1.79627154512486E-09	NA	NA
chr1	24400001	24500000	24450410	1389	1389	1389	1389	913	920	737	296.3111	252.033	199.5359	322.7325	289.296	214.2721	-0.4107	-0.5838	-0.294	0.002133	0.001814	0.001437	0.1979	0.1841	0.1601	0.0012	0.0155	-0.008	17.55	13.2905	0.1381	0.1624	0.1291	1840.07142857143	1703.14285714286	1496.78571428571	1.65726971625687E-09	NA	NA
chr1	24500001	24600000	24548296	1693	1693	1693	1693	1189	1152	960	401.0222	329.0769	260.1176	420.2946	362.2489	279.1061	-0.2301	-0.4152	-0.291	0.002369	0.001944	0.001536	0.215	0.2017	0.1738	-0.0014	0.0165	-0.0006	31.3028	23.2536	0.1475	0.1806	0.1486	1469.23529411765	1893.70588235294	1677.05882352941	1.85434756026057E-09	NA	NA
chr1	24600001	24700000	24650451	1620	1620	1620	1620	1220	1133	919	421.1556	331.7363	280.1634	431.2526	356.2743	267.1859	-0.1175	-0.3123	0.2077	0.0026	0.002048	0.001729	0.2284	0.2184	0.1896	-0.0089	0.0045	0.0021	29.8909	23.779	0.1139	0.1859	0.1306	1686.625	1735.625	1617.75	1.97729840528064E-09	NA	NA
chr1	24700001	24800000	24750166	1603	1603	1603	1603	1146	1138	949	397.4222	342.978	279.0784	405.0947	357.8466	275.908	-0.0951	-0.1884	0.0492	0.002479	0.00214	0.001741	0.2293	0.2155	0.1965	-0.0036	0.0106	0.0066	32.5214	24.8778	0.1332	0.207	0.1419	1551.625	1840.6875	1647.6875	1.70773007756573E-09	NA	NA
chr1	24800001	24900000	24850139	1630	1630	1630	1630	1177	1187	909	413.6222	353.6484	278.2941	416.0527	373.2547	264.2786	-0.0293	-0.2382	0.2268	0.002538	0.00217	0.001707	0.2319	0.2149	0.1921	-0.0077	0.0064	-0.0045	32.1813	28.3948	0.0625	0.1079	0.0751	1635	1699.88235294118	1705.11764705882	1.99397947921739E-09	NA	NA
chr1	24900001	25000000	24948319	1551	1551	1551	1551	1135	1067	908	398.5333	331.2967	278.5621	401.2063	335.5205	263.9878	-0.0334	-0.0571	0.2361	0.00257	0.002136	0.001796	0.2401	0.2298	0.1959	0.0104	0.0257	-0.0018	27.8464	24.9321	0.0552	0.0809	0.0556	1715.13333333333	1694.26666666667	1630.6	1.49157091775533E-09	NA	NA
chr1	25000001	25100000	25052589	1384	1384	1384	1384	947	883	776	319.9333	257.2088	218.4902	334.751	277.6613	225.6107	-0.2221	-0.3338	-0.1349	0.002312	0.001858	0.001579	0.2102	0.1992	0.1719	0.0041	0.012	0.0002	16.8448	15.9123	0.0285	0.034	0.0237	1555.28571428571	1735	1749.71428571429	1.9998824328624E-09	NA	NA
chr1	25100001	25200000	25149808	1644	1644	1644	1644	1196	1146	866	405.2444	338.5495	243.098	422.769	360.3622	251.7769	-0.208	-0.2744	-0.1474	0.002465	0.002059	0.001479	0.2315	0.2073	0.1801	0.0119	0.0257	0.0093	30.3317	17.9897	0.2554	0.2554	0.219	1574.25	1866.375	1599.375	1.3869503455219E-09	NA	NA
chr1	25200001	25300000	25251670	1606	1606	1606	1606	1190	1112	891	422.6	320.044	261.8366	420.6481	349.6708	259.0453	0.0233	-0.3841	0.0461	0.002631	0.001993	0.00163	0.2347	0.2142	0.1885	0.0078	0.0027	0.0203	26.6952	28.0397	-0.0246	-0.0353	-0.024	1490.1875	1678.4375	1871.375	1.60437565179803E-09	NA	NA
chr1	25300001	25400000	25353260	1620	1620	1620	1620	1174	1116	914	392.6	308.5275	268.8431	414.9923	350.9286	265.7322	-0.2708	-0.5478	0.0501	0.002423	0.001904	0.00166	0.2204	0.2145	0.181	0.0095	0.0249	0.0081	26.4147	21.0813	0.1123	0.1488	0.0995	1665.47058823529	1771.41176470588	1603.11764705882	1.53630489416874E-09	NA	NA
chr1	25400001	25500000	25450867	1630	1630	1630	1630	1177	1098	873	405.9778	319.956	252.1046	416.0527	345.2685	253.8121	-0.1215	-0.3324	-0.0288	0.002491	0.001963	0.001547	0.2205	0.2058	0.1732	-0.005	0.0098	-0.0069	25.1909	20.1226	0.1118	0.1496	0.1212	1592.5625	1819.6875	1627.75	2.02178213137272E-09	NA	NA
chr1	25500001	25600000	25551284	1495	1495	1495	1495	1111	991	769	372.1333	291.2418	230.9412	392.7227	311.6221	223.5756	-0.2631	-0.2964	0.1408	0.002489	0.001948	0.001545	0.2212	0.2074	0.1754	-0.0016	0.0142	0.0021	23.2956	17.2433	0.1493	0.1739	0.1383	1491.53333333333	1999.73333333333	1548.73333333333	1.88241231186882E-09	NA	NA
chr1	25600001	25700000	25650832	1869	1869	1869	1869	1364	1293	1109	460.4	430.6593	350.8497	482.1546	406.5867	322.4257	-0.2265	0.2685	0.3772	0.002463	0.002304	0.001877	0.2383	0.2246	0.2067	-0.0002	0.0169	-0.006	38.0687	28.0139	0.1522	0.2267	0.1816	1566.05263157895	1830.57894736842	1643.36842105263	1.13327070193E-09	NA	NA
chr1	25700001	25800000	25749727	1795	1795	1795	1795	1256	1201	928	403.8444	331.6264	256.8693	443.9781	377.6571	269.8025	-0.4537	-0.5526	-0.205	0.00225	0.001848	0.001431	0.2058	0.192	0.1646	0.0022	0.0215	0.0021	29.1171	19.9766	0.1862	0.2098	0.166	1537.29411764706	1827	1675.70588235294	1.28153133374206E-09	NA	NA
chr1	25800001	25900000	25851958	1650	1650	1650	1650	1222	1119	806	400.8667	288.4835	201.183	431.9596	351.872	234.3328	-0.3613	-0.8167	-0.6049	0.002429	0.001748	0.001219	0.2068	0.1906	0.1499	-0.0053	0.0229	0.0052	28.2579	18.3476	0.2126	0.2307	0.1875	1563.88235294118	1893.64705882353	1582.47058823529	1.16824358069801E-09	NA	NA
chr1	25900001	26000000	25951003	1908	1908	1908	1908	1414	1296	1041	488.4667	380.1868	284.8693	499.8289	407.53	302.6556	-0.1141	-0.3043	-0.2514	0.00256	0.001993	0.001493	0.2255	0.2087	0.1734	-0.0048	0.0151	-0.0028	47.669	31.9238	0.1978	0.2683	0.225	1590.15789473684	1868.21052631579	1581.63157894737	1.85778030374806E-09	NA	NA
chr1	26000001	26100000	26045890	1457	1457	1457	1457	1031	900	724	330.5556	241.4396	168.8954	364.4438	283.007	210.4925	-0.4666	-0.6656	-0.8447	0.002269	0.001657	0.001159	0.1956	0.1807	0.143	-0.0018	0.0276	0.0079	26.679	14.2837	0.3026	0.3068	0.2665	1576.33333333333	2050.53333333333	1413.13333333333	1.9398582369157E-09	NA	NA
chr1	26100001	26200000	26149561	1852	1852	1852	1852	1340	1363	1084	504.6444	421.7912	341.366	473.6709	428.5983	315.1573	0.3282	-0.072	0.3558	0.002725	0.002277	0.001843	0.2523	0.2399	0.2049	0.0044	0.0247	-0.0029	49.4849	32.531	0.2067	0.2475	0.2141	1482.44444444444	1789.55555555556	1768	1.95952253834093E-09	NA	NA
chr1	26200001	26300000	26248483	1854	1854	1854	1854	1403	1241	1086	505.7556	382.4176	336.4444	495.9405	390.2352	315.7387	0.0993	-0.0908	0.2806	0.002728	0.002063	0.001815	0.239	0.2318	0.1929	-0.0012	0.0103	-0.0026	38.9905	35.2238	0.0508	0.0868	0.061	1635.31578947368	1691.94736842105	1712.73684210526	1.93075334751538E-09	NA	NA
chr1	26300001	26400000	26346842	1574	1574	1574	1574	1113	1026	833	378.6222	284.989	243.3922	393.4297	322.6279	242.1827	-0.1889	-0.5288	0.0214	0.002405	0.001811	0.001546	0.2124	0.2027	0.1688	0.0039	0.013	0.0029	27.0734	23.4052	0.0727	0.0934	0.0699	1352.66666666667	1893.6	1793.73333333333	1.96545895326599E-09	NA	NA
chr1	26400001	26500000	26449233	1783	1783	1783	1783	1325	1232	1025	463.1556	371.6923	300.9412	468.3686	387.4051	298.0039	-0.0559	-0.1839	0.0422	0.002598	0.002085	0.001688	0.2307	0.2174	0.188	-0.0075	0.0073	-0.0017	35.9714	25.4683	0.171	0.2353	0.1877	1571.77777777778	1861.16666666667	1607.05555555556	1.84051294813153E-09	NA	NA
chr1	26500001	26600000	26551769	1519	1519	1519	1519	1040	962	747	334.9778	250.7912	189.732	367.6252	302.503	217.1794	-0.4456	-0.7748	-0.5403	0.002205	0.001651	0.001249	0.1929	0.1839	0.1459	0.0004	0.0325	0.003	23.5738	15.7722	0.1983	0.2028	0.1605	1542.26666666667	1879	1618.73333333333	1.22121866985243E-09	NA	NA
chr1	26600001	26700000	26651707	1481	1481	1481	1481	1051	959	725	349.5778	255.7582	178.7386	371.5135	301.5596	210.7832	-0.2963	-0.6884	-0.6499	0.00236	0.001727	0.001207	0.206	0.1902	0.1467	0.0043	0.0337	0.0001	34.0484	20.5222	0.2479	0.2605	0.2324	1403.86666666667	2001.53333333333	1634.6	1.80972665126477E-09	NA	NA
chr1	26700001	26800000	26750898	1685	1685	1685	1685	1222	1117	946	439.4222	342.2198	285.2941	431.9596	351.2431	275.0358	0.0867	-0.1165	0.1595	0.002608	0.002031	0.001693	0.2292	0.2203	0.1843	-0.0062	0.0123	-0.0053	26.519	19.4159	0.1546	0.1882	0.1512	1679.88235294118	1805.41176470588	1554.70588235294	1.96221554555013E-09	NA	NA
chr1	26800001	26900000	26847188	1631	1631	1631	1631	1132	1111	982	378.1111	325.4396	284.1111	400.1459	349.3564	285.5023	-0.2764	-0.3104	-0.0208	0.002318	0.001995	0.001742	0.2142	0.2098	0.1842	-0.0035	0.0163	-0.0073	28.1409	23.6964	0.0857	0.1439	0.0906	1608.125	1760.8125	1671.0625	1.93267983273333E-09	NA	NA
chr1	26900001	27000000	26948410	1444	1444	1444	1444	1042	935	828	355.6222	291.0549	236.451	368.3322	294.0128	240.729	-0.1732	-0.0456	-0.076	0.002463	0.002016	0.001637	0.222	0.2077	0.1804	-0.0045	0.0065	-0.0065	23.3214	17.4143	0.145	0.1933	0.1545	1713.13333333333	1633.6	1693.26666666667	1.91577245707219E-09	NA	NA
chr1	27000001	27100000	27049821	1557	1557	1557	1557	1131	1004	869	383.6444	280.6374	229.1634	399.7924	315.71	252.6491	-0.2027	-0.5036	-0.3975	0.002464	0.001802	0.001472	0.2217	0.2078	0.1662	0.02	0.0278	0.0076	23.4246	21.1087	0.052	0.053	0.0422	1455.2	1975.46666666667	1609.33333333333	1.85021221333673E-09	NA	NA
chr1	27100001	27200000	27151417	1542	1542	1542	1542	1127	1049	806	373.0222	294.2527	227.6732	398.3785	329.8603	234.3328	-0.3194	-0.4893	-0.1215	0.002419	0.001908	0.001476	0.2115	0.1976	0.1693	-0.0117	0.0073	0.0003	27.6802	19.0071	0.1858	0.2681	0.2058	1636.25	1773.3125	1630.4375	2.04095919984488E-09	NA	NA
chr1	27200001	27300000	27249703	1397	1397	1397	1397	967	898	662	322.3111	245.0989	159.3464	341.8207	282.3781	192.4669	-0.2864	-0.5983	-0.7354	0.002307	0.001754	0.001141	0.2013	0.1808	0.1474	-0.0047	0.025	0.0094	30.7909	15.3726	0.334	0.3437	0.3122	1382	2050.5	1607.5	9.8738863725598E-10	NA	NA
chr1	27300001	27400000	27350505	1518	1518	1518	1518	1062	1005	719	348.9333	257.6813	197.0131	375.4019	316.0244	209.0388	-0.3538	-0.8368	-0.2459	0.002299	0.001698	0.001298	0.1997	0.1863	0.1497	-0.0003	0.0184	-0.0001	24.2734	19.2806	0.1146	0.1413	0.11	1535.73333333333	1994.2	1510.06666666667	1.4066317113655E-09	NA	NA
chr1	27400001	27500000	27452473	1487	1487	1487	1487	1028	970	793	336.5778	273.989	206.7059	363.3834	305.0186	230.5532	-0.3701	-0.4611	-0.4423	0.002263	0.001843	0.00139	0.2059	0.1873	0.1602	0.0016	0.0127	-0.0045	21.8226	13.7774	0.226	0.2314	0.1995	1620.73333333333	1741.73333333333	1677.53333333333	6.1661255839958E-10	NA	NA
chr1	27500001	27600000	27553968	1469	1469	1469	1469	1052	977	824	361.7556	281.1868	238.3922	371.867	307.2198	239.566	-0.1364	-0.3841	-0.021	0.002463	0.001914	0.001623	0.2198	0.2097	0.1773	0.0023	0.0133	0.0013	21.9345	17.1361	0.1228	0.142	0.1071	1610.8	1717.66666666667	1711.53333333333	6.8937290191046E-10	NA	NA
chr1	27600001	27700000	27648732	1538	1538	1538	1538	1118	1010	897	377.5778	311.4725	273	395.1971	317.5967	260.7897	-0.2237	-0.0874	0.2002	0.002455	0.002025	0.001775	0.2226	0.2181	0.1908	-0.0033	0.0154	0.0021	23.6694	15.9028	0.1963	0.2463	0.1756	1567.33333333333	1840.6	1632.06666666667	NA	NA	NA
chr1	27700001	27800000	27749386	1614	1614	1614	1614	1130	1068	918	388.2667	308.1758	250.9608	399.4389	335.8349	266.8952	-0.1404	-0.3734	-0.2554	0.002406	0.001909	0.001555	0.2132	0.2004	0.1716	-0.0062	0.006	-0.0048	32.4	23.7683	0.1537	0.2169	0.1787	1513.5	1938.4375	1588.0625	1.93984221555469E-09	NA	NA
chr1	27800001	27900000	27850424	1728	1728	1728	1728	1261	1227	1065	463.6889	392.022	319.0392	445.7455	385.8328	309.6333	0.202	0.0727	0.13	0.002683	0.002269	0.001846	0.2435	0.2296	0.2055	-0.0086	0.0069	-0.0007	29.4079	17.4429	0.2554	0.28	0.2355	1615.82352941176	1804.17647058824	1620	2.02150142377653E-09	NA	NA
chr1	27900001	28000000	27950605	1520	1520	1520	1520	1069	1001	796	355.3111	282.4835	212.0131	377.8763	314.7666	231.4255	-0.2997	-0.4649	-0.3587	0.002338	0.001858	0.001395	0.2056	0.1919	0.1613	-0.0103	0.0143	-0.0044	24.3175	16.4889	0.1918	0.2362	0.199	1620.625	1835.5	1583.875	1.94661724859558E-09	NA	NA
chr1	28000001	28100000	28051152	1601	1601	1601	1601	1150	1100	912	401.2444	340.1758	268.1307	406.5086	345.8974	265.1508	-0.065	-0.075	0.0481	0.002506	0.002125	0.001675	0.2311	0.2134	0.1884	-0.0011	0.0103	-0.0042	27.848	20.575	0.1502	0.1773	0.1492	1692.8125	1798.9375	1548.25	1.72944052374901E-09	NA	NA
chr1	28100001	28200000	28148514	1603	1603	1603	1603	1165	1062	898	394.8889	317.5934	259.7124	411.8109	333.9482	261.0805	-0.2062	-0.222	-0.0224	0.002463	0.001981	0.00162	0.2197	0.2117	0.1804	-0.0059	0.0182	0.0009	26.9651	17.4857	0.2133	0.2572	0.1967	1598.25	1939	1502.75	1.92283470638718E-09	NA	NA
chr1	28200001	28300000	28248497	1697	1697	1697	1697	1221	1202	951	433.2667	367.6154	297.7778	431.6061	377.9715	276.4895	0.0193	-0.1242	0.3293	0.002553	0.002166	0.001755	0.2329	0.224	0.1967	-0.0067	0.0196	0.0017	27.2972	21.5901	0.1167	0.1628	0.1157	1615	1828.52941176471	1596.47058823529	1.92566064082607E-09	NA	NA
chr1	28300001	28400000	28348621	1580	1580	1580	1580	1161	1037	897	406.3556	303.9011	255.1961	410.397	326.0869	260.7897	-0.0494	-0.3084	-0.0917	0.002572	0.001923	0.001615	0.2235	0.2159	0.175	-0.0029	0.0156	-0.0056	25.2472	21.0163	0.0915	0.1123	0.087	1606.73333333333	1765.2	1668.06666666667	2.02970836595849E-09	NA	NA
chr1	28400001	28500000	28453019	1516	1516	1516	1516	1066	954	807	347.4667	261.3626	203.5359	376.8158	299.9874	234.6235	-0.3908	-0.5836	-0.5665	0.002292	0.001724	0.001343	0.1973	0.1852	0.1536	-0.0092	0.0097	0.0007	27.9119	19.531	0.1767	0.2462	0.1859	1509.625	1707.5625	1822.8125	2.02258553587215E-09	NA	NA
chr1	28500001	28600000	28551390	1708	1708	1708	1708	1186	1162	1000	421.2889	354.4945	298.8301	419.2341	365.3934	290.7355	0.0246	-0.1352	0.1191	0.002467	0.002075	0.00175	0.2223	0.2155	0.1893	-0.011	0.011	-0.0052	25.3131	19.1345	0.139	0.1887	0.1405	1562.47058823529	1900.11764705882	1577.41176470588	1.97931834843786E-09	NA	NA
chr1	28600001	28700000	28650432	1781	1781	1781	1781	1340	1215	1017	469	382.4066	327.0065	473.6709	382.0594	295.678	-0.0495	0.0041	0.4533	0.002633	0.002147	0.001836	0.2344	0.2308	0.2009	-0.0101	0.0162	0.0044	31.8492	28.469	0.056	0.0975	0.0634	1589.82352941176	1725.88235294118	1724.29411764706	1.64882003376656E-09	NA	NA
chr1	28700001	28800000	28750131	1574	1574	1574	1574	1104	1008	825	369.6	296.3297	224.8431	390.2483	316.9678	239.8568	-0.2655	-0.2951	-0.2677	0.002348	0.001883	0.001428	0.2092	0.1913	0.1659	-0.0056	0.0067	0.0011	30.2282	18.1147	0.2506	0.3062	0.2663	1605.875	1897	1537.125	1.53716846221658E-09	NA	NA
chr1	28800001	28900000	28851630	1418	1418	1418	1418	975	899	692	307.5333	227.2857	176.7451	344.6486	282.6925	201.189	-0.5403	-0.8882	-0.5193	0.002169	0.001603	0.001246	0.1858	0.1736	0.1412	-0.0077	0.0086	-0.0044	16.6266	12.7472	0.1321	0.1495	0.1193	1569.64285714286	1882.21428571429	1588.14285714286	1.87352312673014E-09	NA	NA
chr1	28900001	29000000	28948124	1529	1529	1529	1529	1084	1030	823	372.9778	301.3516	241.4902	383.1786	323.8857	239.2753	-0.1336	-0.3154	0.0396	0.002439	0.001971	0.001579	0.2197	0.2059	0.1797	-0.002	0.0124	0.0064	24.4421	17.2246	0.1732	0.2172	0.175	1634.5625	1811.875	1593.5625	1.83160899330065E-09	NA	NA
chr1	29000001	29100000	29049917	1528	1528	1528	1528	1051	992	856	348.5111	292.989	245.6078	371.5135	311.9366	248.8696	-0.3107	-0.2753	-0.056	0.002281	0.001917	0.001607	0.208	0.1954	0.1737	-0.0046	0.0026	-0.0074	20.4556	15.7357	0.1304	0.1771	0.1389	1607.06666666667	1828.2	1604.73333333333	2.02150659734103E-09	NA	NA
chr1	29100001	29200000	29148808	1513	1513	1513	1513	1050	984	885	365.0667	299.1758	271.902	371.1601	309.4209	257.3009	-0.0824	-0.1501	0.2427	0.002413	0.001977	0.001797	0.2216	0.2187	0.1909	0.0049	0.0191	0.0059	24.5234	20.7226	0.084	0.1082	0.0833	1588.66666666667	1729.93333333333	1721.4	1.97140446365121E-09	NA	NA
chr1	29200001	29300000	29251620	1601	1601	1601	1601	1153	1104	912	410.3556	336.1978	275.5817	407.5691	347.1552	265.1508	0.0343	-0.1431	0.1683	0.002563	0.0021	0.001721	0.2282	0.2204	0.1994	-0.011	0.0144	0.0221	29.0603	21.3048	0.154	0.2261	0.1387	1533.625	1826.6875	1679.6875	1.98747806098265E-09	NA	NA
chr1	29300001	29400000	29348781	1860	1860	1860	1860	1376	1257	1079	475.9111	376.4176	339.4706	486.3964	395.2664	313.7036	-0.1082	-0.2162	0.3514	0.002559	0.002024	0.001825	0.2281	0.2312	0.201	-0.0022	0.0266	0.0221	34.8754	38.4333	-0.0485	-0.1006	-0.043	1624.68421052632	1746.31578947368	1669	2.02456651040647E-09	NA	NA
chr1	29400001	29500000	29450335	1603	1603	1603	1603	1178	1075	935	405.7556	322.8791	275.5359	416.4062	338.0361	271.8377	-0.1284	-0.2033	0.0582	0.002531	0.002014	0.001719	0.2265	0.2153	0.1849	-0.0017	0.0066	-0.0048	27.5468	21.969	0.1126	0.1499	0.1203	1592	1776.8125	1671.1875	1.96828680693042E-09	NA	NA
chr1	29500001	29600000	29549604	1457	1457	1457	1457	1022	980	797	348.5333	275.8791	220.098	361.2624	308.1631	231.7162	-0.1768	-0.4748	-0.2144	0.002392	0.001893	0.001511	0.2139	0.1986	0.1713	-0.001	0.009	0.0034	25.9302	22.4278	0.0724	0.1045	0.0765	1459.21428571429	1723.57142857143	1857.21428571429	2.00752362073338E-09	NA	NA
chr1	29600001	29700000	29650237	1548	1548	1548	1548	1086	1052	822	375.2667	297.5165	238.8627	383.8855	330.8037	238.9846	-0.1127	-0.4562	-0.0022	0.002424	0.001922	0.001543	0.2175	0.2029	0.1705	0.0004	0.0114	-0.0084	24.677	21.0944	0.0783	0.1005	0.0792	1585.875	1799	1655.125	1.91803030075162E-09	NA	NA
chr1	29700001	29800000	29748347	1606	1606	1606	1606	1099	1048	932	380.8	303.3297	267.2549	388.4809	329.5459	270.9655	-0.0992	-0.3606	-0.0586	0.002371	0.001889	0.001664	0.2094	0.2025	0.1742	-0.0089	0.0018	-0.0101	25.2698	20.7484	0.0983	0.1495	0.1158	1509.375	1771.5625	1759.0625	1.85306952294096E-09	NA	NA
chr1	29800001	29900000	29850951	1492	1492	1492	1492	1026	972	685	333.4	246.2527	175.2614	362.6764	305.6475	199.1538	-0.4051	-0.8808	-0.5127	0.002235	0.00165	0.001175	0.1929	0.1762	0.1397	-0.0035	0.0174	-0.0057	21.2321	16.7202	0.1189	0.1407	0.1081	1631.8	1751.53333333333	1656.66666666667	1.74862051278177E-09	NA	NA
chr1	29900001	30000000	29949128	1511	1511	1511	1511	1081	1004	806	375.6222	292.3297	222.5229	382.1181	315.71	234.3328	-0.0853	-0.3357	-0.2155	0.002486	0.001935	0.001473	0.2184	0.2033	0.1741	-0.0061	0.0137	0.0113	25.6167	15.4508	0.2475	0.2671	0.2218	1563.66666666667	1879.26666666667	1597.06666666667	6.31517764600882E-10	NA	NA
chr1	30000001	30100000	30049793	1469	1469	1469	1469	1046	926	746	339	253.6154	205.1699	369.7461	291.1827	216.8887	-0.4173	-0.5847	-0.231	0.002308	0.001726	0.001397	0.1995	0.1892	0.1581	-0.0057	0.011	0.0063	24.5409	24.9361	-0.008	-0.0145	-0.0084	1524.35714285714	1752.21428571429	1763.42857142857	1.79213027363523E-09	NA	NA
chr1	30100001	30200000	30150064	1511	1511	1511	1511	1100	989	810	377.3111	289.4945	235.8954	388.8343	310.9932	235.4957	-0.1487	-0.3133	0.0073	0.002497	0.001916	0.001561	0.217	0.208	0.1727	-0.0086	0.0127	-0.0035	34.2607	25.2679	0.1511	0.2269	0.177	1480.125	1889.5	1670.375	1.6637264081921E-09	NA	NA
chr1	30200001	30300000	30246472	1447	1447	1447	1447	1031	962	785	346.7778	264.9011	202.8235	364.4438	302.503	228.2274	-0.2432	-0.5634	-0.4759	0.002397	0.001831	0.001402	0.2111	0.1944	0.16	-0.0007	0.0121	-0.0053	29.1758	22.4464	0.1304	0.1635	0.1375	1506	1794.21428571429	1739.78571428571	2.04707902597576E-09	NA	NA
chr1	30300001	30400000	30350588	1475	1475	1475	1475	1075	1005	791	352.2667	293.2418	230.817	379.9972	316.0244	229.9718	-0.3662	-0.3268	0.0157	0.002388	0.001988	0.001565	0.2165	0.2025	0.1745	-0.0054	0.0123	-0.0092	26.5476	18.9016	0.1682	0.2268	0.1879	1540.53333333333	1850.4	1649.06666666667	2.04600843190351E-09	NA	NA
chr1	30400001	30500000	30449372	1738	1738	1738	1738	1223	1161	966	410.4222	347.3407	286.0131	432.3131	365.079	280.8505	-0.2541	-0.2203	0.0786	0.002361	0.001999	0.001646	0.2196	0.2093	0.1847	0.0038	0.0218	0.007	33.8849	24.2706	0.1653	0.2072	0.1572	1533.70588235294	1831.70588235294	1674.58823529412	2.02293825614833E-09	NA	NA
chr1	30500001	30600000	30550412	1463	1463	1463	1463	1027	1016	777	350.4222	280.8242	225.817	363.0299	319.4834	225.9015	-0.1743	-0.5485	-0.0016	0.002395	0.00192	0.001544	0.2158	0.2052	0.1719	0.0002	0.0208	-0.0037	24.7135	20.5325	0.0924	0.1198	0.0887	1658.26666666667	1634.73333333333	1747	2.02997780853521E-09	NA	NA
chr1	30600001	30700000	30652649	1369	1369	1369	1369	922	908	764	325.1111	262.2308	225.719	325.9139	285.5226	222.1219	-0.0124	-0.3697	0.0692	0.002375	0.001915	0.001649	0.2189	0.2032	0.1817	0.0103	0.0051	0.0098	17.4468	16.9786	0.0136	0.0167	0.0116	1638.28571428571	1634.42857142857	1767.28571428571	2.01169301304938E-09	NA	NA
chr1	30700001	30800000	30748535	1327	1327	1327	1327	926	847	755	317.6	242.4725	211.8301	327.3278	266.341	219.5053	-0.1491	-0.4061	-0.1495	0.002393	0.001827	0.001596	0.213	0.2014	0.1712	0.0047	0.0049	0.0001	20.9103	18.8143	0.0528	0.0691	0.0522	1654.23076923077	1708.69230769231	1677.07692307692	2.05758052745616E-09	NA	NA
chr1	30800001	30900000	30849903	1560	1560	1560	1560	1122	1096	862	398.2222	326.3516	266.2549	396.611	344.6396	250.614	0.0204	-0.2406	0.2669	0.002553	0.002092	0.001707	0.2316	0.2194	0.1885	-0.0015	0.0149	-0.004	29.5544	23.0091	0.1245	0.1784	0.1403	1637.8	1755	1647.2	1.87501261263737E-09	NA	NA
chr1	30900001	31000000	30947885	1324	1324	1324	1324	949	885	721	319.3333	258.6923	216.268	335.458	278.2902	209.6203	-0.2412	-0.3191	0.1356	0.002412	0.001954	0.001633	0.2198	0.2087	0.1784	0.0036	0.0157	-0.0027	20.3083	15.4837	0.1348	0.1633	0.1251	1637.07142857143	1713.78571428571	1689.14285714286	2.00874858729462E-09	NA	NA
chr1	31000001	31100000	31047281	1594	1594	1594	1594	1159	1074	909	409.1556	326.7582	274.3137	409.69	337.7216	264.2786	-0.0065	-0.1472	0.1624	0.002567	0.00205	0.001721	0.2327	0.2196	0.1923	0.0041	0.0122	0.0101	35.2901	28.9829	0.0981	0.1325	0.1042	1422	1881.25	1736.75	2.04448723705259E-09	NA	NA
chr1	31100001	31200000	31150633	1812	1812	1812	1812	1303	1255	1075	455.5333	366.8791	332.8758	460.5919	394.6375	312.5407	-0.0551	-0.3189	0.2784	0.002514	0.002025	0.001837	0.2285	0.2204	0.1891	0.0036	0.0064	-0.0106	26.7901	31.3512	-0.0784	-0.1222	-0.0838	1598	1728.61111111111	1713.38888888889	2.04769951993689E-09	NA	NA
chr1	31200001	31300000	31251813	1634	1634	1634	1634	1100	1079	910	365.4667	286.5275	238.9673	388.8343	339.2939	264.5693	-0.3016	-0.705	-0.4139	0.002237	0.001754	0.001462	0.1959	0.1883	0.1617	-0.0094	0.0092	0.0029	24.1813	22.0131	0.0469	0.0716	0.0477	1462.5	1865.625	1711.875	2.00134888806317E-09	NA	NA
chr1	31300001	31400000	31349936	1779	1779	1779	1779	1286	1285	1047	454.9111	383.011	316.451	454.5827	404.0711	304.4001	0.0036	-0.2363	0.1694	0.002557	0.002153	0.001779	0.2388	0.2281	0.2011	0.0072	0.0256	0.0117	30.8683	22.654	0.1535	0.1806	0.1406	1549.27777777778	1878.05555555556	1612.66666666667	1.9109954212617E-09	NA	NA
chr1	31400001	31500000	31449723	1703	1703	1703	1703	1228	1173	974	422.4444	354.6154	290.7843	434.0805	368.8524	283.1764	-0.1345	-0.175	0.1149	0.002481	0.002082	0.001707	0.2234	0.2125	0.1868	-0.0109	0.0073	-0.0074	29.4766	20.4361	0.1811	0.2534	0.2052	1589.23529411765	1795.17647058824	1655.58823529412	1.81060423800351E-09	NA	NA
chr1	31500001	31600000	31548086	1576	1576	1576	1576	1140	1008	828	365.4	293.5055	227.8105	402.9738	316.9678	240.729	-0.4679	-0.3355	-0.2295	0.002319	0.001862	0.001445	0.2063	0.1914	0.1647	-0.0069	0.0086	-0.0021	21.9754	16.0905	0.1546	0.1882	0.1467	1654.25	1754.5625	1631.1875	1.72409306073057E-09	NA	NA
chr1	31600001	31700000	31645885	1638	1638	1638	1638	1153	1024	866	389.0444	288.8681	239.9739	407.5691	321.999	251.7769	-0.2281	-0.4664	-0.2005	0.002375	0.001764	0.001465	0.2038	0.1949	0.1586	-0.008	0.0075	-0.0091	23.8667	18.2563	0.1332	0.1804	0.1404	1705.8125	1683.375	1650.8125	9.0296465426343E-10	NA	NA
chr1	31700001	31800000	31750930	1495	1495	1495	1495	992	953	768	331.0889	262.6374	212.268	350.6579	299.6729	223.2849	-0.28	-0.5601	-0.2109	0.002215	0.001757	0.00142	0.1964	0.1848	0.1568	-0.0056	0.0085	-0.0066	22.1603	19.0135	0.0764	0.1103	0.0815	1608.26666666667	1810.13333333333	1621.6	4.22423023664783E-10	NA	NA
chr1	31800001	31900000	31850746	1418	1418	1418	1418	987	944	711	313.6444	257.6923	199.5033	348.8904	296.8429	206.7129	-0.5069	-0.5978	-0.1491	0.002212	0.001817	0.001407	0.2019	0.1878	0.1598	0.0011	0.019	-0.0047	19.0333	15.1103	0.1149	0.1411	0.1079	1698.42857142857	1708.57142857143	1633	1.93217232274521E-09	NA	NA
chr1	31900001	32000000	31949297	1712	1712	1712	1712	1248	1223	1073	443.8667	404.2308	330.1961	441.1502	384.575	311.9592	0.0309	0.2317	0.2501	0.002593	0.002361	0.001929	0.2491	0.2268	0.2163	0.003	0.0016	0.0044	33.8202	22.5234	0.2005	0.2442	0.2032	1564.05882352941	1809.76470588235	1666.17647058824	1.14284000218839E-09	NA	NA
chr1	32000001	32100000	32048484	1642	1642	1642	1642	1132	1107	965	381.0667	313.3187	269.0065	400.1459	348.0986	280.5598	-0.2393	-0.453	-0.1761	0.002321	0.001908	0.001638	0.2091	0.2004	0.1764	-0.0058	0.0061	-0.0026	22.4603	18.0873	0.1078	0.1504	0.1049	1614.76470588235	1772.88235294118	1652.35294117647	1.82307853644853E-09	NA	NA
chr1	32100001	32200000	32149938	1473	1473	1473	1473	1009	993	827	338.6444	294.4396	247.6667	356.6671	312.251	240.4383	-0.2535	-0.2586	0.1286	0.002299	0.001999	0.001681	0.2109	0.206	0.1851	-0.0096	0.0171	0.0029	24.4274	19.0726	0.1231	0.202	0.1302	1574.42857142857	1936.21428571429	1529.35714285714	1.91829331809501E-09	NA	NA
chr1	32200001	32300000	32250298	1774	1774	1774	1774	1185	1221	1072	390.8667	366.0989	312.634	418.8806	383.9461	311.6684	-0.3356	-0.2108	0.0133	0.002203	0.002064	0.001762	0.2219	0.2084	0.1882	0.0201	0.0244	-0.0083	21.9786	17.6667	0.1088	0.1165	0.0887	1617.38888888889	1682.66666666667	1739.94444444444	1.82995353610662E-09	NA	NA
chr1	32300001	32400000	32348648	1484	1484	1484	1484	1072	1019	844	369.8667	299.3297	254.6275	378.9367	320.4268	245.3808	-0.1201	-0.2985	0.1611	0.002492	0.002017	0.001716	0.2249	0.2115	0.186	-0.0013	0.0026	-0.0017	23.9825	23.9087	0.0015	0.0025	0.0017	1651.53333333333	1628.93333333333	1759.53333333333	2.09745903014576E-09	NA	NA
chr1	32400001	32500000	32449731	1619	1619	1619	1619	1178	1074	896	400.4222	325.6374	268.085	416.4062	337.7216	260.499	-0.1926	-0.1622	0.1245	0.002473	0.002011	0.001656	0.2196	0.2119	0.1834	-0.0107	0.0131	0	33.4294	21.3603	0.2203	0.3197	0.2493	1587.25	1862.625	1590.125	2.10291931024803E-09	NA	NA
chr1	32500001	32600000	32548220	1589	1589	1589	1589	1157	1093	825	393.1333	317.4176	255.5556	408.983	343.6962	239.8568	-0.1945	-0.3466	0.2799	0.002474	0.001998	0.001608	0.2191	0.2088	0.1814	-0.0105	0.0114	0.0031	20.9944	18.3341	0.0676	0.0993	0.0652	1628.125	1763.1875	1648.6875	2.06895085399347E-09	NA	NA
chr1	32600001	32700000	32653304	1421	1421	1421	1421	952	934	773	315.3556	250.011	201.1176	336.5184	293.6983	224.7385	-0.3155	-0.6742	-0.4494	0.002219	0.001759	0.001415	0.205	0.1848	0.1611	0.0155	0.0084	0.0075	21.0972	17.0496	0.1061	0.1152	0.0933	1520.78571428571	1771.07142857143	1748.14285714286	2.06570485949536E-09	NA	NA
chr1	32700001	32800000	32749311	1784	1784	1784	1784	1283	1246	1031	463.0444	398.1099	335.5033	453.5222	391.8074	299.7483	0.1054	0.0729	0.5103	0.002596	0.002232	0.001881	0.2376	0.2258	0.2034	-0.0081	0.0043	-0.0055	35.3194	31.6345	0.055	0.0987	0.0674	1574.83333333333	1887.61111111111	1577.55555555556	1.78035957996162E-09	NA	NA
chr1	32800001	32900000	32849581	1481	1481	1481	1481	1067	1009	798	368.3111	297.7363	239.3399	377.1693	317.2823	232.0069	-0.1179	-0.2792	0.1351	0.002487	0.00201	0.001616	0.2225	0.2094	0.1796	-0.0054	0.0105	-0.0049	23.6738	18.5937	0.1202	0.1692	0.1294	1713.86666666667	1754.06666666667	1572.06666666667	1.96801269145674E-09	NA	NA
chr1	32900001	33000000	32950547	1681	1681	1681	1681	1267	1149	957	448.2	331.0879	278.9085	447.8665	361.3056	278.2339	0.0037	-0.3792	0.0104	0.002666	0.00197	0.001659	0.2292	0.2235	0.1865	-0.0059	0.0167	0.014	28.3595	24.523	0.0725	0.0984	0.0665	1595.94117647059	1793.05882352941	1651	1.7845739489109E-09	NA	NA
chr1	33000001	33100000	33052354	1457	1457	1457	1457	1035	1007	879	364.8889	304.6374	255.7974	365.8578	316.6533	255.5565	-0.0133	-0.172	0.004	0.002504	0.002091	0.001756	0.2292	0.2191	0.1929	-0.0012	0.0141	0.0015	27.3845	22.1123	0.1065	0.151	0.1125	1638.14285714286	1730.78571428571	1671.07142857143	1.93697814693878E-09	NA	NA
chr1	33100001	33200000	33149449	1558	1558	1558	1558	1149	1063	917	394.4444	331.2857	279.6536	406.1551	334.2627	266.6044	-0.1447	-0.0404	0.2093	0.002532	0.002126	0.001795	0.2361	0.2211	0.1986	0.0071	0.0109	0.0065	32.894	25.8226	0.1204	0.1787	0.1284	1724.875	1686.75	1628.375	1.87722547968352E-09	NA	NA
chr1	33200001	33300000	33251378	1437	1437	1437	1437	939	963	797	305.8667	288.9231	247.8366	331.9231	302.8175	231.7162	-0.3939	-0.208	0.2975	0.002129	0.002011	0.001725	0.2111	0.2035	0.1848	0.0102	0.0269	-0.0054	20.4758	16.0837	0.1201	0.17	0.1133	1785.57142857143	1639.57142857143	1614.85714285714	1.94788794279139E-09	NA	NA
chr1	33300001	33400000	33351330	1642	1642	1642	1642	1212	1126	896	426.5111	338.8462	251.5882	428.4247	354.0732	260.499	-0.0224	-0.195	-0.1463	0.002598	0.002064	0.001532	0.2301	0.2117	0.1782	-0.0066	0.0127	-0.0047	29.1425	19.975	0.1866	0.2226	0.1803	1621.47058823529	1774.88235294118	1643.64705882353	1.76251403679039E-09	NA	NA
chr1	33400001	33500000	33451681	1483	1483	1483	1483	1052	980	886	374.2667	292.7582	266.5163	371.867	308.1631	257.5916	0.0324	-0.2266	0.1482	0.002524	0.001974	0.001797	0.226	0.2215	0.1909	0.0024	0.0124	0.0064	21.9575	20.3774	0.0373	0.0553	0.0424	1623.35714285714	1688.14285714286	1728.5	1.94800718510856E-09	NA	NA
chr1	33500001	33600000	33548189	1434	1434	1434	1434	1012	957	850	338.3556	280.2967	250.7974	357.7276	300.9307	247.1252	-0.2717	-0.3108	0.0635	0.00236	0.001955	0.001749	0.212	0.2128	0.1861	-0.0088	0.0174	0.0025	23.1762	15.8683	0.1872	0.2581	0.1754	1616.86666666667	1833.33333333333	1589.8	1.81697857012974E-09	NA	NA
chr1	33600001	33700000	33646766	1555	1555	1555	1555	1091	1032	849	367.6667	307.967	213.8758	385.653	324.5147	246.8344	-0.234	-0.2311	-0.571	0.002364	0.00198	0.001375	0.2172	0.1976	0.1748	0	0.0284	0.0211	28.8325	15.7992	0.292	0.3006	0.2651	1670.46666666667	1748.33333333333	1621.2	1.91169184979849E-09	NA	NA
chr1	33700001	33800000	33751102	1419	1419	1419	1419	967	924	751	327.0222	279.3516	217.7712	341.8207	290.5538	218.3424	-0.2172	-0.1747	-0.0112	0.002305	0.001969	0.001535	0.2076	0.1973	0.1795	-0.0148	0.0139	0.0127	19.4242	12.6306	0.2119	0.2767	0.2106	1627.93333333333	1809.06666666667	1603	1.82484013515932E-09	NA	NA
chr1	33800001	33900000	33848173	1546	1546	1546	1546	1102	1035	840	376.3333	304.022	233.8824	389.5413	325.458	244.2178	-0.1702	-0.2986	-0.181	0.002434	0.001967	0.001513	0.2192	0.2013	0.1737	-0.002	0.0102	-0.0008	24.596	17.981	0.1554	0.183	0.1473	1504.66666666667	1811.06666666667	1724.26666666667	1.73084172528146E-09	NA	NA
chr1	33900001	34000000	33950800	1475	1475	1475	1475	1051	938	760	344.2444	268.3516	231.0131	371.5135	294.9561	220.959	-0.3683	-0.4088	0.1945	0.002334	0.001819	0.001566	0.2251	0.2124	0.1715	0.0416	0.0431	0.0067	23.2397	18.6333	0.11	0.1193	0.0901	1738.46666666667	1688.2	1613.33333333333	1.85613027045229E-09	NA	NA
chr1	34000001	34100000	34050910	1424	1424	1424	1424	987	942	768	326.9778	263.4176	215.1961	348.8904	296.214	223.2849	-0.3151	-0.5018	-0.1549	0.002296	0.00185	0.001511	0.2123	0.1926	0.1697	0.0124	0.006	0.005	17.9139	19.1591	-0.0336	-0.0431	-0.0312	1465.85714285714	1701.92857142857	1872.21428571429	1.74405384077924E-09	NA	NA
chr1	34100001	34200000	34150607	1343	1343	1343	1343	877	886	743	297.6889	253.2857	202.2876	310.007	278.6046	216.0165	-0.1993	-0.4118	-0.2717	0.002217	0.001886	0.001506	0.2084	0.2033	0.1708	0.0082	0.0442	0.0037	25.7079	15.1841	0.2574	0.2597	0.2125	1480.15384615385	1958.69230769231	1601.15384615385	2.07630566003624E-09	NA	NA
chr1	34200001	34300000	34249401	1342	1342	1342	1342	863	876	655	289.9111	232.1648	154.268	305.0582	275.4601	190.4317	-0.2491	-0.7123	-0.8115	0.00216	0.00173	0.00115	0.1912	0.1761	0.1465	-0.0088	0.0324	0.0091	21.0234	9.6837	0.3693	0.3442	0.3165	1459.57142857143	2012.35714285714	1568.07142857143	2.08573214488118E-09	NA	NA
chr1	34300001	34400000	34351506	1427	1427	1427	1427	1008	934	781	364.9333	287.1099	237.7712	356.3136	293.6983	227.0644	0.1214	-0.1017	0.2016	0.002557	0.002012	0.001666	0.2229	0.2123	0.1838	-0.0127	0.0028	-0.0002	20.6155	14.9218	0.1602	0.202	0.1703	1463.42857142857	1833.71428571429	1742.85714285714	2.04087608903459E-09	NA	NA
chr1	34400001	34500000	34448346	1312	1312	1312	1312	904	865	649	296.1333	219.044	170.6993	319.5511	272.0011	188.6873	-0.3677	-0.8823	-0.4074	0.002257	0.00167	0.001301	0.2079	0.1894	0.1491	0.0298	0.0321	0.002	28.5103	27.4349	0.0192	0.0219	0.0182	1250.53846153846	1954.69230769231	1834.76923076923	1.97385456366287E-09	NA	NA
chr1	34500001	34600000	34549272	1347	1347	1347	1347	858	890	651	243.8667	221.4176	130.0458	303.2908	279.8624	189.2688	-0.9829	-0.9464	-1.3371	0.00181	0.001644	0.000965	0.1739	0.1416	0.1333	0.0036	0.0105	0.0114	17.469	9.3111	0.3046	0.2554	0.2189	1517.28571428571	1874.57142857143	1648.14285714286	1.27439035445768E-09	NA	NA
chr1	34600001	34700000	34646704	1436	1436	1436	1436	927	871	714	270.5111	202.956	149.8758	327.6813	273.8879	207.5851	-0.8753	-1.1736	-1.1883	0.001884	0.001413	0.001044	0.1631	0.1509	0.1223	-0.0056	0.0159	-0.0022	16.9163	10.3734	0.2398	0.2388	0.1947	1470.07142857143	1938	1631.92857142857	2.11333252735364E-09	NA	NA
chr1	34700001	34800000	34749967	1438	1438	1438	1438	1011	918	785	332.8	262.9011	209.4379	357.3741	288.6671	228.2274	-0.345	-0.4045	-0.352	0.002314	0.001828	0.001456	0.205	0.1903	0.1623	-0.0053	0.0049	-0.006	22.4774	17.3996	0.1273	0.1752	0.1421	1552.35714285714	1800.42857142857	1687.21428571429	2.05363293085676E-09	NA	NA
chr1	34800001	34900000	34850275	1256	1256	1256	1256	914	804	658	302.6	231.6923	179.817	323.086	252.8196	191.304	-0.3181	-0.3786	-0.2566	0.002409	0.001845	0.001432	0.2152	0.199	0.1629	0.0062	0.0183	-0.0031	20.9865	13.6778	0.2108	0.2187	0.1938	1644.61538461538	1758.92307692308	1636.46153846154	1.98549408244314E-09	NA	NA
chr1	34900001	35000000	34949612	1433	1433	1433	1433	1057	893	754	350.5333	255.022	202.1373	373.6345	280.8058	219.2146	-0.3103	-0.4161	-0.333	0.002446	0.00178	0.001411	0.2114	0.1977	0.16	0.0002	0.013	0.0015	20.0496	13.9623	0.179	0.1896	0.1613	1559.28571428571	1749.5	1731.21428571429	1.90864595542394E-09	NA	NA
chr1	35000001	35100000	35049825	1252	1252	1252	1252	857	782	613	275.4444	211.7033	169.7255	302.9373	245.9016	178.2209	-0.4553	-0.6301	-0.2037	0.0022	0.001691	0.001356	0.1917	0.1788	0.1522	-0.0077	0.003	-0.0006	18.6841	16.4802	0.0627	0.0991	0.0688	1469	1921.92307692308	1649.07692307692	8.3961250558672E-10	NA	NA
chr1	35100001	35200000	35152365	1441	1441	1441	1441	1109	928	830	364.3111	282.1648	253.5163	392.0157	291.8116	241.3105	-0.3547	-0.1498	0.2163	0.002528	0.001958	0.001759	0.2253	0.2198	0.1817	0.0024	0.0126	-0.0117	28.4996	25.5052	0.0554	0.0861	0.0672	1492	1878	1670	1.59636004805782E-09	NA	NA
chr1	35200001	35300000	35252754	1481	1481	1481	1481	964	976	725	329.9778	269.1538	201.4248	340.7603	306.9053	210.7832	-0.1588	-0.5575	-0.1898	0.002228	0.001817	0.00136	0.2	0.1822	0.1579	-0.0058	0.0079	-0.0032	20.0671	14.8972	0.1479	0.1792	0.1402	1537.86666666667	1767.46666666667	1734.66666666667	1.81767800267173E-09	NA	NA
chr1	35300001	35400000	35348891	1407	1407	1407	1407	1000	933	733	335.0222	269.2747	203.5817	353.4858	293.3839	213.1091	-0.2621	-0.3724	-0.1911	0.002381	0.001914	0.001447	0.2176	0.1962	0.1684	0.0069	0.0127	0.0012	23.6091	18.2853	0.1271	0.1439	0.117	1538.92857142857	1763.85714285714	1737.21428571429	1.65156636206789E-09	NA	NA
chr1	35400001	35500000	35446283	1471	1471	1471	1471	1065	975	781	360.2667	295.3187	195.1111	376.4623	306.5909	227.0644	-0.2159	-0.1666	-0.6017	0.002449	0.002008	0.001326	0.2232	0.2032	0.1719	0.0008	0.0381	0.0161	42.5373	17.8087	0.4098	0.3964	0.3673	1384.46666666667	2240.53333333333	1415	9.042440110506E-10	NA	NA
chr1	35500001	35600000	35550273	1190	1190	1190	1190	794	710	581	249.4222	183.956	141.2157	280.6677	223.261	168.9173	-0.5584	-0.7974	-0.7005	0.002096	0.001546	0.001187	0.1861	0.1686	0.1412	0.0114	0.0138	0.0168	20.121	11.7337	0.2633	0.2529	0.2138	1701.5	1827.16666666667	1511.33333333333	1.44363671620068E-09	NA	NA
chr1	35600001	35700000	35653453	1206	1206	1206	1206	779	756	566	243.5111	180.956	136.7059	275.3654	237.7258	164.5563	-0.5802	-1.0818	-0.7229	0.002019	0.0015	0.001134	0.1764	0.164	0.1334	0.0013	0.0206	0.0066	13.3056	11.677	0.0652	0.0692	0.05	1519.58333333333	1816.91666666667	1703.5	1.8648422192847E-09	NA	NA
chr1	35700001	35800000	35747124	1288	1288	1288	1288	915	818	653	306.1111	229.4066	184.8758	323.4395	257.2219	189.8503	-0.2688	-0.49	-0.112	0.002377	0.001781	0.001435	0.2043	0.1938	0.1594	-0.0091	0.0086	-0.0046	20.4778	15.5087	0.1381	0.1873	0.1485	1612.53846153846	1849.69230769231	1577.76923076923	1.95091781580493E-09	NA	NA
chr1	35800001	35900000	35851588	1277	1277	1277	1277	874	799	618	274.9333	212.956	168.3203	308.9466	251.2473	179.6745	-0.5523	-0.6905	-0.27	0.002153	0.001668	0.001318	0.1886	0.1769	0.1458	-0.0067	0.0098	-0.0122	15.6409	12.5504	0.1096	0.15	0.1147	1648.41666666667	1853.66666666667	1537.91666666667	1.96545252803266E-09	NA	NA
chr1	35900001	36000000	35951927	1216	1216	1216	1216	799	754	600	246.4222	185.3077	140.0261	282.4351	237.0969	174.4413	-0.6396	-0.9895	-0.8428	0.002026	0.001524	0.001152	0.1745	0.1633	0.1361	-0.0088	0.014	0.0089	16.8381	10.2286	0.2442	0.2616	0.2161	1581.84615384615	1848.46153846154	1609.69230769231	1.84143617906024E-09	NA	NA
chr1	36000001	36100000	36052013	1340	1340	1340	1340	888	858	690	275.8444	213.9011	149.4183	313.8954	269.8	200.6075	-0.6081	-0.9388	-1.0906	0.002059	0.001596	0.001115	0.1833	0.1682	0.1362	0.0015	0.0304	0.0024	17.7333	10.4968	0.2563	0.2337	0.1872	1671.15384615385	1769	1599.84615384615	1.84258504415665E-09	NA	NA
chr1	36100001	36200000	36151924	1400	1400	1400	1400	983	919	699	333.6222	258.8462	188.6797	347.4765	288.9816	203.2241	-0.2001	-0.4726	-0.3059	0.002383	0.001849	0.001348	0.2093	0.193	0.1654	-0.0057	0.0177	0.0178	25.0464	15.3861	0.2389	0.2745	0.2116	1609.35714285714	2012.28571428571	1418.35714285714	1.51739059270621E-09	NA	NA
chr1	36200001	36300000	36249421	1387	1387	1387	1387	952	866	705	297.7333	226.1429	176.1111	336.5184	272.3156	204.9685	-0.5783	-0.7683	-0.6018	0.002147	0.00163	0.00127	0.1881	0.1752	0.1446	-0.0019	0.0129	-0.0013	17.9992	14.9341	0.0931	0.117	0.0878	1681.85714285714	1708.85714285714	1649.28571428571	2.04509596532672E-09	NA	NA
chr1	36300001	36400000	36350747	1405	1405	1405	1405	902	904	709	288.7111	230.8791	160.8497	318.8442	284.2648	206.1315	-0.4741	-0.8511	-0.939	0.002055	0.001643	0.001145	0.1821	0.1651	0.1376	-0.0079	0.0162	-0.0068	24.4813	15.1925	0.2341	0.2803	0.2462	1458.5	2036.64285714286	1544.85714285714	1.58937636182303E-09	NA	NA
chr1	36400001	36500000	36454973	1489	1489	1489	1489	1063	1046	916	389.6222	346.6044	290.7451	375.7554	328.917	266.3137	0.1852	0.2438	0.3924	0.002617	0.002328	0.001953	0.2495	0.2359	0.2115	0.0047	0.0158	-0.0061	27.973	21.7119	0.126	0.161	0.1282	1471.66666666667	1924.06666666667	1644.26666666667	1.92969009656693E-09	NA	NA
chr1	36500001	36600000	36548613	1586	1586	1586	1586	1115	1016	922	375.7111	288.6484	247.6732	394.1366	319.4834	268.0581	-0.2346	-0.4375	-0.3253	0.002369	0.00182	0.001562	0.2058	0.1972	0.1665	-0.0091	0.0017	-0.0079	29.9266	24.8623	0.0924	0.1532	0.115	1675.0625	1730.75	1634.1875	2.00187959564692E-09	NA	NA
chr1	36600001	36700000	36649475	1694	1694	1694	1694	1238	1189	1021	415.4889	355.7253	324.6667	437.6154	373.8836	296.8409	-0.2538	-0.2202	0.401	0.002453	0.0021	0.001917	0.2351	0.2276	0.2025	0.0166	0.0202	0.0043	32.5861	30.8766	0.0269	0.0395	0.0258	1571.82352941176	1639.35294117647	1828.82352941176	1.92834855791536E-09	NA	NA
chr1	36700001	36800000	36752287	1901	1901	1901	1901	1455	1377	1204	512.9556	437.044	390.2092	514.3218	433.0007	350.0455	-0.0133	0.0423	0.491	0.002698	0.002299	0.002053	0.2486	0.2453	0.2182	-0.0027	0.0159	0.0015	35.2393	29.102	0.0954	0.1558	0.1051	1525.31578947368	1819.05263157895	1695.63157894737	1.93767966559548E-09	NA	NA
chr1	36800001	36900000	36851221	1429	1429	1429	1429	985	922	717	329.2444	249.6154	201.5359	348.1835	289.9249	208.4573	-0.2729	-0.6301	-0.1419	0.002304	0.001747	0.00141	0.2044	0.1878	0.1551	0.0046	0.0056	-0.0091	18.3456	18.5107	-0.0045	-0.0056	-0.0043	1468.21428571429	1725.07142857143	1846.71428571429	1.99604715267931E-09	NA	NA
chr1	36900001	37000000	36950819	1639	1639	1639	1639	1167	1121	957	406.3111	334.5714	277.2157	412.5179	352.5009	278.2339	-0.0755	-0.2306	-0.0157	0.002479	0.002041	0.001691	0.2244	0.2144	0.1861	-0.0036	0.014	-0.0014	30.9163	25.9417	0.0875	0.1278	0.099	1563	1805.5	1671.5	1.45355176911211E-09	NA	NA
chr1	37000001	37100000	37041660	1570	1570	1570	1570	1171	1135	953	426.8889	369.2198	305.3268	413.9318	356.9032	277.0709	0.1571	0.1565	0.4362	0.002719	0.002352	0.001945	0.2527	0.2377	0.2129	-0.0017	0.0095	-0.0047	33.4762	23.4825	0.1755	0.2408	0.1957	1621.0625	1794.6875	1624.25	1.87937542950984E-09	NA	NA
chr1	37100001	37200000	37150116	910	910	910	910	644	577	455	210.3333	144.3407	103.9608	227.6448	181.4389	132.2846	-0.3813	-0.9256	-0.9137	0.002311	0.001586	0.001142	0.1956	0.181	0.136	0.0018	0.0249	-0.0016	11.3286	7.0643	0.2318	0.1784	0.153	1508.55555555556	1919.77777777778	1611.66666666667	2.05274324465267E-09	NA	NA
chr1	37200001	37300000	37260057	1191	1191	1191	1191	839	831	657	298.2222	234.1648	188.5033	296.5746	261.3098	191.0132	0.0279	-0.4707	-0.0562	0.002504	0.001966	0.001583	0.2205	0.2107	0.1766	-0.007	0.0157	-0.0023	23.204	17.2579	0.147	0.205	0.1532	1513.5	1949.5	1577	1.99156801405027E-09	NA	NA
chr1	37300001	37400000	37346965	1676	1676	1676	1676	1215	1088	912	418.4667	312.3626	255.7974	429.4852	342.124	265.1508	-0.1288	-0.3944	-0.1509	0.002497	0.001864	0.001526	0.2154	0.204	0.1704	-0.0063	0.0072	0.0026	28.673	23.0143	0.1095	0.1465	0.1117	1578.52941176471	1806.94117647059	1654.52941176471	2.0217058630187E-09	NA	NA
chr1	37400001	37500000	37451180	1822	1822	1822	1822	1322	1252	991	468.1111	365.0769	289.7843	467.3082	393.6941	288.1189	0.0086	-0.3296	0.0247	0.002569	0.002004	0.00159	0.2272	0.2144	0.1822	-0.0032	0.0155	0.0071	36.9417	26.1393	0.1712	0.2111	0.1726	1485.11111111111	1880.22222222222	1674.66666666667	1.78534455968699E-09	NA	NA
chr1	37500001	37600000	37548311	1726	1726	1726	1726	1243	1204	962	440.2667	367.6374	276.8758	439.3828	378.6004	279.6875	0.0101	-0.1313	-0.043	0.002551	0.00213	0.001604	0.2286	0.2121	0.1868	-0.0122	0.0106	0.0004	35.9468	21.9865	0.241	0.3293	0.2748	1610.76470588235	1886.76470588235	1542.47058823529	1.62571831595687E-09	NA	NA
chr1	37600001	37700000	37650087	1850	1850	1850	1850	1353	1274	1058	478.6889	389.6264	320.2222	478.2662	400.6121	307.5982	0.0044	-0.1243	0.1756	0.002588	0.002106	0.001731	0.2358	0.2299	0.1921	0.0025	0.0315	0.0006	35.4206	24.9103	0.1742	0.1982	0.1637	1558.21052631579	1923.36842105263	1558.42105263158	1.89732002140778E-09	NA	NA
chr1	37700001	37800000	37752833	1670	1670	1670	1670	1174	1071	993	401.1333	311.5604	277.2876	414.9923	336.7783	288.7003	-0.1676	-0.3395	-0.1691	0.002402	0.001866	0.00166	0.2133	0.2054	0.1771	-0.0003	0.0056	0.0024	26.5647	21.9329	0.0955	0.1341	0.1003	1622.5625	1810.9375	1606.5	1.93709588725335E-09	NA	NA
chr1	37800001	37900000	37846550	1709	1709	1709	1709	1269	1199	1111	456.5556	380.7912	364.1699	448.5734	377.0282	323.0071	0.0893	0.0453	0.5453	0.002671	0.002228	0.002131	0.245	0.2452	0.2205	0	0.0104	0.0059	32.5722	31.827	0.0116	0.0223	0.0135	1717.55555555556	1770.66666666667	1551.77777777778	1.90905867235936E-09	NA	NA
chr1	37900001	38000000	37948750	1680	1680	1680	1680	1196	1129	992	421.0222	339.7253	295.3137	422.769	355.0165	288.4096	-0.0207	-0.1953	0.1024	0.002506	0.002022	0.001758	0.2278	0.2188	0.1858	0.0032	0.0131	-0.0088	33.1111	29.8421	0.0519	0.0739	0.0576	1477.9375	1841.4375	1720.625	1.80363311017931E-09	NA	NA
chr1	38000001	38100000	38047940	1868	1868	1868	1868	1367	1301	1095	466.2444	411.8571	333.7908	483.215	409.1023	318.3554	-0.1763	0.0305	0.2075	0.002496	0.002205	0.001787	0.2356	0.2207	0.1977	0.0012	0.015	-0.005	35.0647	26.5282	0.1386	0.1897	0.1503	1762.73684210526	1747.26315789474	1530	1.62187494164869E-09	NA	NA
chr1	38100001	38200000	38149981	1739	1739	1739	1739	1292	1193	1012	444.5333	378.0989	317.6601	456.7036	375.1415	294.2243	-0.1338	0.0357	0.3408	0.002556	0.002174	0.001827	0.2356	0.2214	0.1972	-0.002	0.0052	-0.0073	32.6452	28.0008	0.0766	0.1279	0.0939	1691.35294117647	1712.82352941176	1635.82352941176	1.53987540467207E-09	NA	NA
chr1	38200001	38300000	38252746	1826	1826	1826	1826	1338	1283	1015	483.9778	397.7802	319.2614	472.964	403.4422	295.0965	0.1169	-0.0636	0.3503	0.00265	0.002178	0.001748	0.2352	0.2239	0.1957	-0.0135	0.0089	-0.0017	37.5194	28.5504	0.1358	0.2231	0.1589	1655.78947368421	1724.21052631579	1660	9.9795127232813E-10	NA	NA
chr1	38300001	38400000	38349545	1690	1690	1690	1690	1237	1105	931	425.5778	319.8132	283.4444	437.2619	347.4697	270.6747	-0.1341	-0.3608	0.2018	0.002518	0.001892	0.001677	0.2192	0.2125	0.1759	-0.0031	0.0066	-0.0073	26.8063	26.5	0.0057	0.01	0.0069	1551.52941176471	1818.41176470588	1670.05882352941	1.99331033706108E-09	NA	NA
chr1	38400001	38500000	38449310	1543	1543	1543	1543	1084	1065	809	373.8222	313.8681	223.6471	383.1786	334.8916	235.205	-0.1225	-0.2846	-0.2101	0.002423	0.002034	0.001449	0.2241	0.2068	0.1748	0.0028	0.0337	0.0019	39.2885	23.6329	0.2488	0.2726	0.2479	1448.8	2011.6	1579.6	1.94394401775389E-09	NA	NA
chr1	38500001	38600000	38547058	1771	1771	1771	1771	1261	1286	996	448.3333	373.6923	310.3268	445.7455	404.3855	289.5726	0.0291	-0.3442	0.3066	0.002532	0.00211	0.001752	0.2287	0.2143	0.1917	-0.0076	0.0003	-0.0038	26.4806	27.7583	-0.0236	-0.0399	-0.0265	1526.66666666667	1718.11111111111	1795.22222222222	1.88911157722323E-09	NA	NA
chr1	38600001	38700000	38647601	1548	1548	1548	1548	1076	1029	849	366.1111	298.044	243.9281	380.3507	323.5713	246.8344	-0.1879	-0.3576	-0.0504	0.002365	0.001925	0.001576	0.2148	0.1988	0.1737	0.0008	0.0045	-0.0039	24.8718	22.5702	0.0485	0.0683	0.0524	1564.66666666667	1776.33333333333	1699	1.85693434250843E-09	NA	NA
chr1	38700001	38800000	38753265	1701	1701	1701	1701	1323	1199	948	468.3111	359.3407	320.4837	467.6617	377.0282	275.6172	0.007	-0.2127	0.6963	0.002753	0.002113	0.001884	0.2378	0.2302	0.1974	-0.0119	-0.0037	-0.0062	34.2865	44.6206	-0.131	-0.3985	-0.1895	1655.64705882353	1596.64705882353	1787.70588235294	1.90299792499723E-09	NA	NA
chr1	38800001	38900000	38849733	1668	1668	1668	1668	1183	1158	967	419.2	354.4286	298.4771	418.1737	364.1356	281.1412	0.0123	-0.1209	0.2638	0.002513	0.002125	0.001789	0.2285	0.2162	0.1917	-0.0075	0.0025	-0.0105	30.6254	24.6937	0.1072	0.1772	0.1338	1646.76470588235	1727.82352941176	1665.41176470588	1.80428748264343E-09	NA	NA
chr1	38900001	39000000	38951986	1776	1776	1776	1776	1329	1218	1001	451.5333	358.6264	303.2026	469.7826	383.0028	291.0262	-0.195	-0.2886	0.179	0.002542	0.002019	0.001707	0.2241	0.2192	0.19	-0.0092	0.0158	0.0099	35.4329	34.9488	0.0069	0.0142	0.0069	1573.77777777778	1795.11111111111	1671.11111111111	1.68653348315929E-09	NA	NA
chr1	39000001	39100000	39048134	1621	1621	1621	1621	1128	1072	837	360.8889	274.0989	212.8693	398.7319	337.0927	243.3456	-0.4763	-0.8472	-0.5356	0.002226	0.001691	0.001313	0.195	0.1831	0.1491	-0.0023	0.0174	-0.0039	24.2647	18.9615	0.1227	0.1467	0.112	1581.0625	1732.375	1726.5625	1.24853567450187E-09	NA	NA
chr1	39100001	39200000	39149885	1647	1647	1647	1647	1158	1109	822	379.1111	318.5165	234.1765	409.3365	348.7275	238.9846	-0.3706	-0.3928	-0.086	0.002302	0.001934	0.001422	0.2093	0.1897	0.1659	-0.0062	0.0095	-0.0057	22.0278	13.1254	0.2532	0.2588	0.221	1618.5	1791.4375	1630.0625	1.10152099556509E-09	NA	NA
chr1	39200001	39300000	39248395	1752	1752	1752	1752	1242	1153	912	408.9333	331.7582	257.0719	439.0293	362.5634	265.1508	-0.3441	-0.3852	-0.1303	0.002334	0.001894	0.001467	0.2128	0.195	0.166	0.0034	0.0132	-0.0063	28.3631	21.3758	0.1405	0.1685	0.1412	1628.77777777778	1799.33333333333	1611.88888888889	1.88157369375298E-09	NA	NA
chr1	39300001	39400000	39351099	1741	1741	1741	1741	1271	1157	1020	450.9778	369.1319	309.817	449.2804	363.8212	296.5502	0.019	0.0662	0.1914	0.00259	0.00212	0.00178	0.2385	0.2294	0.1955	0.0066	0.0244	0.0012	39.6409	32.8004	0.0944	0.1319	0.1041	1621.70588235294	1721.94117647059	1696.35294117647	1.7650702783188E-09	NA	NA
chr1	39400001	39500000	39448935	1732	1732	1732	1732	1227	1188	1005	422.4	351.5055	285.549	433.727	373.5692	292.1892	-0.1311	-0.2678	-0.0972	0.002439	0.002029	0.001649	0.225	0.2101	0.1852	0.0037	0.0139	0.0035	36.1544	25.952	0.1643	0.2106	0.164	1446.27777777778	1871.44444444444	1722.27777777778	1.96696078897234E-09	NA	NA
chr1	39500001	39600000	39551154	1825	1825	1825	1825	1240	1230	1068	418.4667	348.011	281.7451	438.3223	386.7762	310.5055	-0.2274	-0.4545	-0.3963	0.002293	0.001907	0.001544	0.2085	0.1946	0.1699	-0.0036	0.0073	-0.008	30.9317	24.2349	0.1214	0.1686	0.1362	1586.33333333333	1773.22222222222	1680.44444444444	1.59685817052971E-09	NA	NA
chr1	39600001	39700000	39649003	1881	1881	1881	1881	1349	1294	1096	447.6444	380.8132	334.1961	476.8523	406.9011	318.6461	-0.3074	-0.2907	0.2088	0.00238	0.002025	0.001777	0.2184	0.2155	0.1893	-0.0041	0.0181	-0.0021	22.7829	19.4496	0.0789	0.1122	0.0688	1685.94736842105	1713.15789473684	1640.89473684211	2.00739912140713E-09	NA	NA
chr1	39700001	39800000	39748272	1804	1804	1804	1804	1299	1287	1111	459.1556	408.6813	358.098	459.178	404.7	323.0071	-0.0002	0.0446	0.4648	0.002545	0.002265	0.001985	0.238	0.2323	0.2108	-0.0053	0.0124	-0.0041	33.6127	26.0278	0.1272	0.1988	0.1399	1676.55555555556	1774.94444444444	1588.5	1.91861541420716E-09	NA	NA
chr1	39800001	39900000	39851414	1623	1623	1623	1623	1215	1109	864	419.8444	339.8571	263.8627	429.4852	348.7275	251.1955	-0.1127	-0.1153	0.2157	0.002587	0.002094	0.001626	0.2326	0.2174	0.1873	-0.0031	0.0161	0.0035	30.0599	19.675	0.2088	0.2556	0.2103	1582.1875	1874.25	1583.5625	2.05619267705789E-09	NA	NA
chr1	39900001	40000000	39949680	1565	1565	1565	1565	1089	1048	769	354.5111	299.6484	227.5752	384.946	329.5459	223.5756	-0.3968	-0.4113	0.0765	0.002265	0.001915	0.001454	0.2077	0.1907	0.1666	-0.0031	0.0128	-0.0056	21.4579	15.1849	0.1712	0.2105	0.1603	1813	1638.4375	1588.5625	1.8354930885681E-09	NA	NA
chr1	40000001	40100000	40048321	1767	1767	1767	1767	1262	1292	1005	431.6	403.5275	327.3529	446.099	406.2722	292.1892	-0.1631	-0.0306	0.5148	0.002443	0.002284	0.001853	0.2382	0.2255	0.2033	0.004	0.0241	-0.0088	34.5885	23.8623	0.1835	0.2453	0.2003	1533.47058823529	1865.58823529412	1640.94117647059	1.98753413574622E-09	NA	NA
chr1	40100001	40200000	40151499	1569	1569	1569	1569	1153	1072	906	408.8444	331.6484	274.4379	407.5691	337.0927	263.4064	0.0157	-0.0732	0.1791	0.002606	0.002114	0.001749	0.2311	0.2184	0.1932	-0.0108	0.0015	0.0001	28.721	19.7044	0.1862	0.2598	0.2111	1528.6875	1835.5625	1675.75	1.7356859339858E-09	NA	NA
chr1	40200001	40300000	40251519	1439	1439	1439	1439	1013	964	781	346.2889	284.989	228.634	358.0811	303.1319	227.0644	-0.1652	-0.2713	0.0296	0.002406	0.00198	0.001589	0.219	0.2048	0.1765	-0.0007	0.0126	-0.0057	24.8	19.4889	0.1199	0.1601	0.1242	1660.21428571429	1744.28571428571	1635.5	1.62628982794447E-09	NA	NA
chr1	40300001	40400000	40355058	1555	1555	1555	1555	1130	1041	830	377.9333	283.967	245.5621	399.4389	327.3447	241.3105	-0.2702	-0.6007	0.0753	0.00243	0.001826	0.001579	0.2102	0.2042	0.1712	-0.0064	0.0092	0.0027	24.9425	24.5369	0.0082	0.0146	0.0084	1588.125	1730.6875	1721.1875	1.99615487964325E-09	NA	NA
chr1	40400001	40500000	40449424	1793	1793	1793	1793	1313	1197	1076	476.4667	379.8901	348.1438	464.1268	376.3993	312.8314	0.1335	0.0421	0.483	0.002657	0.002119	0.001942	0.2365	0.2333	0.2027	-0.005	0.0073	-0.0009	33.1056	31.3873	0.0266	0.0473	0.0319	1574.33333333333	1791.55555555556	1674.11111111111	1.99239511681287E-09	NA	NA
chr1	40500001	40600000	40548454	1885	1885	1885	1885	1417	1239	1076	512.8667	347.978	339.6013	500.8893	389.6063	312.8314	0.12	-0.4845	0.3661	0.002721	0.001846	0.001802	0.2324	0.2277	0.1862	0.0092	0.0036	0.0106	33.9254	47.0357	-0.1619	-0.3098	-0.1695	1494.47368421053	1669.31578947368	1876.21052631579	2.07675592703654E-09	NA	NA
chr1	40600001	40700000	40650626	1543	1543	1543	1543	1077	1047	809	355.2667	293.2418	240.1961	380.7042	329.2314	235.205	-0.3353	-0.4955	0.0907	0.002302	0.0019	0.001557	0.2102	0.1986	0.1703	0.0001	0.0146	-0.0076	21.3278	17.0111	0.1126	0.1508	0.11	1633.8	1833.93333333333	1572.26666666667	1.48813529542953E-09	NA	NA
chr1	40700001	40800000	40749250	1593	1593	1593	1593	1085	1052	838	365.5778	295.5385	234.9608	383.5321	330.8037	243.6363	-0.2349	-0.4833	-0.1523	0.002295	0.001855	0.001475	0.2048	0.1932	0.1661	-0.0068	0.0125	-0.0013	26.425	17.6972	0.1978	0.25	0.1909	1469.25	1912.75	1658	1.99551510998214E-09	NA	NA
chr1	40800001	40900000	40848689	1848	1848	1848	1848	1346	1274	981	452.6889	386.1538	293.7647	475.7918	400.6121	285.2115	-0.2437	-0.1637	0.1283	0.00245	0.00209	0.00159	0.227	0.2051	0.1834	0	0.0079	-0.0017	31.5377	20.9004	0.2029	0.2477	0.2064	1658.26315789474	1747.68421052632	1634.05263157895	2.01222288618725E-09	NA	NA
chr1	40900001	41000000	40950535	1758	1758	1758	1758	1285	1160	920	431.5111	330.6593	273.7712	454.2292	364.7645	267.4767	-0.251	-0.4239	0.1007	0.002455	0.001881	0.001557	0.2147	0.2034	0.1705	-0.0049	0.0071	-0.0041	28.0393	23.594	0.0861	0.1286	0.0964	1517.76470588235	1922.82352941176	1599.41176470588	1.78442566787689E-09	NA	NA
chr1	41000001	41100000	41048734	1816	1816	1816	1816	1417	1255	1023	500.4667	391.2198	333.6144	500.8893	394.6375	297.4224	-0.0042	-0.0393	0.5206	0.002756	0.002154	0.001837	0.2423	0.2356	0.2003	-0.0068	0.013	0.0019	35.5012	27.5948	0.1253	0.1888	0.1411	1539.38888888889	1836	1664.61111111111	1.95510122681182E-09	NA	NA
chr1	41100001	41200000	41152185	1903	1903	1903	1903	1437	1355	1125	502.1556	416.7473	354.4706	507.959	426.0827	327.0774	-0.0574	-0.0994	0.3584	0.002639	0.00219	0.001863	0.2361	0.2256	0.2028	-0.0115	0.0011	0.0004	31.4734	26.4155	0.0874	0.1406	0.0962	1559	1810.63157894737	1670.36842105263	1.91637208988616E-09	NA	NA
chr1	41200001	41300000	41249529	1724	1724	1724	1724	1278	1189	1002	449	362.3516	291.0131	451.7548	373.8836	291.317	-0.0306	-0.1398	-0.0045	0.002604	0.002102	0.001688	0.2318	0.2243	0.1898	-0.0078	0.0224	0.0009	40.654	25.219	0.2343	0.2994	0.2487	1545.38888888889	1996.94444444444	1497.66666666667	2.04841881229097E-09	NA	NA
chr1	41300001	41400000	41348947	1767	1767	1767	1767	1212	1207	1039	428.9111	381.7692	323.5621	428.4247	379.5438	302.0742	0.0057	0.0266	0.3043	0.002427	0.002161	0.001831	0.2259	0.2142	0.197	-0.0079	0.003	-0.0067	27.2008	22.4341	0.096	0.1612	0.1117	1605.17647058824	1767.82352941176	1667	1.84236742066947E-09	NA	NA
chr1	41400001	41500000	41450869	1716	1716	1716	1716	1223	1161	1012	420.3778	346.2088	306.2222	432.3131	365.079	294.2243	-0.1386	-0.2343	0.1745	0.00245	0.002018	0.001785	0.2258	0.2193	0.1892	0.0057	0.0176	-0.0024	30.5175	24.2357	0.1147	0.155	0.1142	1571.41176470588	1742.88235294118	1725.70588235294	2.03815646300162E-09	NA	NA
chr1	41500001	41600000	41551220	1859	1859	1859	1859	1358	1285	1057	465.5556	369.0769	304.6078	480.0337	404.0711	307.3074	-0.1514	-0.3927	-0.0376	0.002504	0.001985	0.001639	0.2218	0.2115	0.1813	-0.0062	0.0106	0.0004	31.6234	25.8377	0.1007	0.1466	0.1017	1601.21052631579	1750.73684210526	1688.05263157895	1.55816962939641E-09	NA	NA
chr1	41600001	41700000	41649042	1797	1797	1797	1797	1362	1277	1137	497.7778	404.7143	356.8497	481.4476	401.5554	330.5663	0.1703	0.0357	0.3402	0.00277	0.002252	0.001986	0.2557	0.2532	0.2078	0.0093	0.0314	-0.0099	44.4611	38.004	0.0783	0.1047	0.0878	1544.83333333333	1814.27777777778	1680.88888888889	2.0034693819497E-09	NA	NA
chr1	41700001	41800000	41751717	1736	1736	1736	1736	1261	1239	999	434	365.6593	307.6405	445.7455	389.6063	290.4448	-0.1323	-0.2787	0.2533	0.0025	0.002106	0.001772	0.228	0.2204	0.1966	-0.0052	0.0157	0.0071	35.6306	31.229	0.0658	0.1109	0.0692	1570.94117647059	1759.29411764706	1709.76470588235	1.92162793074626E-09	NA	NA
chr1	41800001	41900000	41848377	1759	1759	1759	1759	1257	1160	974	425.6444	348.033	284.1242	444.3316	364.7645	283.1764	-0.2111	-0.208	0.0143	0.00242	0.001979	0.001615	0.2194	0.2067	0.179	-0.0013	0.0123	-0.002	34.3103	26.7056	0.1246	0.1917	0.1481	1715.16666666667	1751.94444444444	1572.88888888889	1.75358771880976E-09	NA	NA
chr1	41900001	42000000	41946162	1807	1807	1807	1807	1336	1259	996	451.4222	380.989	303.3072	472.257	395.8953	289.5726	-0.2214	-0.1707	0.2029	0.002498	0.002108	0.001679	0.2323	0.2194	0.1902	0.0045	0.0249	0.0024	35.4599	28.298	0.1123	0.149	0.1144	1514.38888888889	1776.22222222222	1749.38888888889	1.38886673394461E-09	NA	NA
chr1	42000001	42100000	42050384	1701	1701	1701	1701	1228	1165	934	424.1111	344.5165	272.0719	434.0805	366.3368	271.547	-0.1153	-0.2701	0.0083	0.002493	0.002025	0.001599	0.221	0.2127	0.1836	-0.0115	0.0196	0.0067	33.3913	20.2992	0.2438	0.3267	0.2383	1583.23529411765	1804.64705882353	1652.11764705882	1.87983228863265E-09	NA	NA
chr1	42100001	42200000	42150265	1871	1871	1871	1871	1408	1263	988	484.7333	356.6703	257.7124	497.708	397.1531	287.2467	-0.1309	-0.4622	-0.4398	0.002591	0.001906	0.001377	0.2259	0.21	0.1632	0.0024	0.0296	-0.0031	42.004	24.1286	0.2703	0.2684	0.2455	1423.26315789474	2024.05263157895	1592.68421052632	1.97937726031744E-09	NA	NA
chr1	42200001	42300000	42249019	1854	1854	1854	1854	1409	1332	1099	521.2444	427.6593	351.1765	498.0614	418.8503	319.5183	0.2336	0.0954	0.4239	0.002811	0.002307	0.001894	0.255	0.2409	0.2068	-0.0018	0.0119	-0.0079	42.3683	34.3841	0.104	0.1488	0.1213	1600.44444444444	1773.88888888889	1665.66666666667	1.98288026414857E-09	NA	NA
chr1	42300001	42400000	42350685	1398	1398	1398	1398	1028	956	794	353.8	295.6044	229.9281	363.3834	300.6163	230.844	-0.1323	-0.0756	-0.017	0.002531	0.002114	0.001645	0.2324	0.2127	0.191	0.0003	0.0094	0.0083	26.825	16.0925	0.2501	0.2771	0.2339	1650.35714285714	1820	1569.64285714286	2.06428254648199E-09	NA	NA
chr1	42400001	42500000	42449991	1386	1386	1386	1386	918	905	740	280.9556	252.9341	206.1765	324.4999	284.5792	215.1443	-0.6732	-0.5039	-0.1782	0.002027	0.001825	0.001488	0.1941	0.184	0.1645	0.0038	0.023	-0.0034	14.6052	11.725	0.1094	0.1331	0.0943	1628.42857142857	1751.64285714286	1659.92857142857	1.7479892544687E-09	NA	NA
chr1	42500001	42600000	42552212	1653	1653	1653	1653	1145	1105	878	378.1556	323.8462	259.3333	404.7412	347.4697	255.2658	-0.3296	-0.3082	0.0681	0.002288	0.001959	0.001569	0.2172	0.2032	0.1744	0.0116	0.0263	-0.0059	21.1952	17.5214	0.0949	0.1011	0.0806	1656.64705882353	1783.58823529412	1599.76470588235	1.93717566028009E-09	NA	NA
chr1	42600001	42700000	42649993	1784	1784	1784	1784	1271	1205	1010	429.7556	357.1868	287.5948	449.2804	378.9149	293.6428	-0.2181	-0.26	-0.0881	0.002409	0.002002	0.001612	0.2186	0.2099	0.1798	-0.0046	0.0217	-0.0025	30.2496	20.229	0.1985	0.2472	0.196	1600.58823529412	1830.11764705882	1609.29411764706	1.03203341140413E-09	NA	NA
chr1	42700001	42800000	42750207	1567	1567	1567	1567	1055	975	822	333.3556	269.011	217.5359	372.9275	306.5909	238.9846	-0.5325	-0.5556	-0.3838	0.002127	0.001717	0.001388	0.1917	0.1829	0.1557	-0.0014	0.0202	0.0016	24.1706	17.6746	0.1552	0.2035	0.1415	1527.625	1828.3125	1684.0625	1.94129431828621E-09	NA	NA
chr1	42800001	42900000	42852259	1599	1599	1599	1599	1191	1072	939	408.2444	332.0879	296.1503	421.0015	337.0927	273.0006	-0.1521	-0.0673	0.3627	0.002553	0.002077	0.001852	0.2274	0.2248	0.1935	-0.0092	0.0101	-0.0077	27.2036	23.1679	0.0801	0.1311	0.0962	1640.3125	1792.4375	1607.25	1.73454099078506E-09	NA	NA
chr1	42900001	43000000	42951809	1847	1847	1847	1847	1361	1239	1023	459.4889	374.6484	306.915	481.0941	389.6063	297.4224	-0.2254	-0.1741	0.1365	0.002488	0.002028	0.001662	0.2239	0.2107	0.1862	-0.0044	0.0079	0.0046	33.5556	23.2802	0.1808	0.242	0.1835	1663.36842105263	1788.94736842105	1587.68421052632	2.00263602084294E-09	NA	NA
chr1	43000001	43100000	43052892	1611	1611	1611	1611	1184	1098	942	426.8667	326.8132	292.1242	418.5271	345.2685	273.8728	0.1	-0.2423	0.2851	0.00265	0.002029	0.001813	0.2427	0.2267	0.1928	0.019	0.0079	0.0018	24.6401	23.5575	0.0225	0.0261	0.0205	1488.5	1816.1875	1735.3125	1.83211141316886E-09	NA	NA
chr1	43100001	43200000	43151864	1835	1835	1835	1835	1373	1225	1004	479.3556	364.7033	295.8824	485.336	385.2039	291.8984	-0.0619	-0.2413	0.0584	0.002612	0.001987	0.001612	0.2312	0.2146	0.1794	0.0028	0.0081	-0.0018	32.9357	31.1492	0.0279	0.0391	0.0294	1543.16666666667	1730.5	1766.33333333333	1.15308733145179E-09	NA	NA
chr1	43200001	43300000	43250518	1693	1693	1693	1693	1243	1158	1008	425.8667	337.6154	300.2026	439.3828	364.1356	293.0614	-0.1544	-0.3302	0.1042	0.002515	0.001994	0.001773	0.2232	0.2165	0.1871	-0.0053	0.0048	-0.0034	30.0627	26.0294	0.0719	0.1186	0.0818	1631.11764705882	1710.17647058824	1698.70588235294	1.81633120701107E-09	NA	NA
chr1	43300001	43400000	43350376	1538	1538	1538	1538	1091	989	896	364.4444	298.033	263.7516	385.653	310.9932	260.499	-0.276	-0.1889	0.0534	0.00237	0.001938	0.001715	0.2145	0.2066	0.1813	-0.0021	0.0057	-0.0038	22.8091	20.5488	0.0521	0.0806	0.0562	1669.13333333333	1686.6	1684.26666666667	1.95489294911858E-09	NA	NA
chr1	43400001	43500000	43449023	1539	1539	1539	1539	1066	1047	823	367.3333	298.8352	213.8366	376.8158	329.2314	239.2753	-0.1263	-0.4185	-0.4546	0.002387	0.001942	0.001389	0.2174	0.1988	0.1651	0.0023	0.0265	-0.0044	29.7512	16.8409	0.2771	0.2763	0.25	1524.5625	1953.0625	1562.375	1.74361725869148E-09	NA	NA
chr1	43500001	43600000	43547675	1301	1301	1301	1301	909	890	625	299.2222	230.6484	160.0131	321.3186	279.8624	181.7097	-0.345	-0.7969	-0.5102	0.0023	0.001773	0.00123	0.2024	0.1826	0.1496	-0.0032	0.0178	-0.0017	20.344	13.6679	0.1963	0.2049	0.1728	1609.07692307692	1825.07692307692	1605.84615384615	1.59292855623916E-09	NA	NA
chr1	43600001	43700000	43657676	952	952	952	952	741	685	559	279.2667	211.7473	174.3333	261.9329	215.3997	162.5211	0.3319	-0.0768	0.3104	0.002933	0.002224	0.001831	0.2541	0.2448	0.2017	-0.0077	0.0139	-0.0026	18.1214	12.773	0.1731	0.2159	0.167	1540.33333333333	1871.66666666667	1628	1.91868183609972E-09	NA	NA
chr1	43700001	43800000	43748094	1801	1801	1801	1801	1343	1233	1006	488.6444	362.4615	309.7647	474.7314	387.7195	292.4799	0.1471	-0.2954	0.2528	0.002713	0.002013	0.00172	0.2457	0.2338	0.1891	0.0204	0.0271	0.0067	37.544	31.6671	0.0849	0.1063	0.081	1537.27777777778	1751.05555555556	1751.66666666667	1.66555301023744E-09	NA	NA
chr1	43800001	43900000	43846932	1667	1667	1667	1667	1244	1161	1021	435.6889	358.1099	285.0719	439.7363	365.079	296.8409	-0.0462	-0.0865	-0.1696	0.002614	0.002148	0.00171	0.2431	0.2206	0.1938	0.0107	0.0101	0.0025	37.779	34.4687	0.0458	0.065	0.0495	1507.35294117647	1783.05882352941	1749.58823529412	1.22380436732063E-09	NA	NA
chr1	43900001	44000000	43950978	1845	1845	1845	1845	1341	1270	1068	469.4444	374.2418	296.366	474.0244	399.3543	310.5055	-0.0485	-0.2851	-0.1948	0.002544	0.002028	0.001606	0.2263	0.2169	0.1799	-0.0054	0.0225	-0.0053	39.1187	25.4528	0.2116	0.2728	0.2318	1621.88888888889	1926.83333333333	1491.27777777778	1.93023457250781E-09	NA	NA
chr1	44000001	44100000	44050949	1749	1749	1749	1749	1345	1265	934	462.4222	364.4286	265.1046	475.4384	397.782	271.547	-0.1374	-0.3802	-0.1015	0.002644	0.002084	0.001516	0.2352	0.2137	0.1804	-0.0027	0.0139	0.0011	32.9187	19.2488	0.262	0.2816	0.2411	1560.83333333333	1865.27777777778	1613.88888888889	1.57367788963982E-09	NA	NA
chr1	44100001	44200000	44148301	1958	1958	1958	1958	1425	1389	1039	494.6222	396.044	290.6471	503.7172	436.7741	302.0742	-0.0906	-0.4229	-0.1618	0.002526	0.002023	0.001484	0.2276	0.21	0.1746	0.0003	0.0236	-0.0021	35.6611	22.7159	0.2218	0.2279	0.1943	1509.10526315789	1886.26315789474	1644.63157894737	1.75261291912527E-09	NA	NA
chr1	44200001	44300000	44252674	1756	1756	1756	1756	1278	1176	905	418.7111	327.6813	255.3072	451.7548	369.7958	263.1156	-0.3671	-0.5164	-0.1269	0.002384	0.001866	0.001454	0.2131	0.1972	0.1694	0.0015	0.0139	0.0106	27.9742	19.3123	0.1832	0.1969	0.1518	1498.61111111111	1819.11111111111	1722.27777777778	1.9765736890283E-09	NA	NA
chr1	44300001	44400000	44350191	1839	1839	1839	1839	1394	1295	1057	498.5333	399.8132	353.634	492.7592	407.2156	307.3074	0.0588	-0.0824	0.645	0.002711	0.002174	0.001923	0.2447	0.2363	0.205	0.001	0.0098	0.0005	36.5837	30.9448	0.0835	0.116	0.0899	1419.83333333333	1915.94444444444	1704.22222222222	1.33366029476766E-09	NA	NA
chr1	44400001	44500000	44450017	1651	1651	1651	1651	1196	1129	876	414.2444	310.7582	256.8497	422.769	355.0165	254.6843	-0.1012	-0.5652	0.0364	0.002509	0.001882	0.001556	0.224	0.213	0.1726	0.0104	0.0239	0.002	30.3627	29.2111	0.0193	0.0264	0.0185	1581.58823529412	1737.64705882353	1720.76470588235	1.75045737851151E-09	NA	NA
chr1	44500001	44600000	44552341	1677	1677	1677	1677	1229	1141	913	432.2444	332.7143	264.9085	434.434	358.7899	265.4415	-0.0253	-0.3295	-0.0086	0.002577	0.001984	0.00158	0.227	0.2128	0.1771	-0.0024	0.012	-0.0031	30.0607	22.5369	0.143	0.1745	0.1407	1527.82352941176	1880.76470588235	1631.41176470588	1.69344536532555E-09	NA	NA
chr1	44600001	44700000	44652297	1674	1674	1674	1674	1249	1128	949	416.2222	322.6264	268.9542	441.5037	354.7021	275.908	-0.2874	-0.41	-0.1078	0.002486	0.001927	0.001607	0.2194	0.215	0.1782	-0.003	0.025	0.0045	27.4349	22.5079	0.0987	0.1321	0.0909	1607.1875	1818.1875	1614.625	1.66889513290166E-09	NA	NA
chr1	44700001	44800000	44750144	1672	1672	1672	1672	1226	1138	890	413.2444	324.1538	259.5817	433.3735	357.8466	258.7546	-0.2331	-0.4269	0.0137	0.002472	0.001939	0.001553	0.2213	0.2076	0.1768	0.0018	0.0161	0.0065	22.369	16.3349	0.1559	0.1739	0.1368	1583.58823529412	1756.76470588235	1699.64705882353	1.52360045554824E-09	NA	NA
chr1	44800001	44900000	44848477	1653	1653	1653	1653	1186	1184	980	419.3556	351.7692	282.2941	419.2341	372.3114	284.9208	0.0015	-0.2502	-0.0394	0.002537	0.002128	0.001708	0.234	0.2182	0.1899	0.0016	0.014	-0.005	34.8286	25.2913	0.1586	0.2045	0.1713	1558.47058823529	1825.64705882353	1655.88235294118	9.1178656741781E-10	NA	NA
chr1	44900001	45000000	44947284	1754	1754	1754	1754	1298	1244	958	445.5111	357.1648	267.1699	458.8245	391.1785	278.5246	-0.1456	-0.3943	-0.1744	0.00254	0.002036	0.001523	0.2248	0.2082	0.1766	-0.0092	0.0125	-0.004	35.2139	23.2996	0.2036	0.2718	0.2233	1558.58823529412	1919.76470588235	1561.64705882353	1.04005556554455E-09	NA	NA
chr1	45000001	45100000	45052951	1419	1419	1419	1419	1004	974	682	339.0667	258.8791	186.5621	354.8997	306.2764	198.2816	-0.2239	-0.7014	-0.2526	0.002389	0.001824	0.001315	0.209	0.191	0.1569	-0.0042	0.0161	-0.0001	20.0004	13.3234	0.2004	0.2037	0.1692	1548.92857142857	1831.21428571429	1659.85714285714	1.99934805371675E-09	NA	NA
chr1	45100001	45200000	45150189	1617	1617	1617	1617	1140	1079	822	391.4889	305.033	215.1961	402.9738	339.2939	238.9846	-0.143	-0.4578	-0.4256	0.002421	0.001886	0.001331	0.2156	0.1964	0.1602	0.0007	0.0237	-0.0022	27.9786	17.8095	0.2221	0.2258	0.1978	1521.52941176471	1820.94117647059	1697.52941176471	1.69122473793266E-09	NA	NA
chr1	45200001	45300000	45250635	1623	1623	1623	1623	1196	1104	846	416.4	328.6703	239.5098	422.769	347.1552	245.9622	-0.0756	-0.2414	-0.1122	0.002566	0.002025	0.001476	0.23	0.2124	0.1751	0.0011	0.0258	0.0002	31.9885	19.2504	0.2486	0.2619	0.2254	1568.9375	1945	1526.0625	1.86614061708394E-09	NA	NA
chr1	45300001	45400000	45355632	2536	2536	2536	2536	2135	2054	1891	924.0667	827.9451	770.0719	754.6921	645.8848	549.7808	1.127	1.2789	1.7158	0.003644	0.003265	0.003037	0.3302	0.3254	0.3039	-0.0231	-0.0127	-0.0184	50.8881	43.7865	0.075	0.1634	0.1199	1683.04	1679.92	1677.04	1.95276002198834E-09	NA	NA
chr1	45400001	45500000	45451024	2093	2093	2093	2093	1647	1534	1345	618.1333	521.6154	470.6667	582.1911	482.3696	391.0392	0.3099	0.369	0.8716	0.002953	0.002492	0.002249	0.2639	0.2581	0.2319	-0.0161	-0.0039	-0.0112	37.644	34.5528	0.0428	0.0901	0.0574	1667.80952380952	1708.47619047619	1663.71428571429	1.35944600777096E-09	NA	NA
chr1	45500001	45600000	45551103	1712	1712	1712	1712	1237	1128	954	424.1556	327.5824	265.6013	437.2619	354.7021	277.3617	-0.1504	-0.3466	-0.1814	0.002478	0.001913	0.001551	0.2155	0.2031	0.175	-0.0096	0.0041	0.0052	31.2968	21.3786	0.1883	0.2597	0.2141	1512.29411764706	1901.17647058824	1626.52941176471	1.22846337076048E-09	NA	NA
chr1	45600001	45700000	45646263	1639	1639	1639	1639	1194	1034	826	405.4667	296.4615	241.7255	422.062	325.1436	240.1475	-0.1973	-0.3999	0.0281	0.002474	0.001809	0.001475	0.2125	0.2016	0.163	-0.0041	0.0108	-0.0036	26.6659	19.1373	0.1644	0.2002	0.1618	1602.17647058824	1889.17647058824	1548.64705882353	1.69615497800788E-09	NA	NA
chr1	45700001	45800000	45753241	1777	1777	1777	1777	1293	1237	1029	442.6	349.3626	274.1895	457.0571	388.9773	299.1668	-0.1588	-0.4618	-0.3572	0.002491	0.001966	0.001543	0.2252	0.2119	0.1747	0.0055	0.0252	-0.0021	35.0028	24.7631	0.1713	0.1931	0.1567	1573.23529411765	1763.29411764706	1703.47058823529	1.40224473728462E-09	NA	NA
chr1	45800001	45900000	45848382	1816	1816	1816	1816	1380	1283	1072	480.9333	391.1758	315.8366	487.8104	403.4422	311.6684	-0.0708	-0.1379	0.0572	0.002648	0.002154	0.001739	0.2377	0.2202	0.1939	-0.0053	0.0019	-0.002	31.2079	27.154	0.0695	0.1048	0.0775	1625.94736842105	1774.36842105263	1639.68421052632	1.35385146532556E-09	NA	NA
chr1	45900001	46000000	45949778	1703	1703	1703	1703	1282	1134	932	422.1778	312.4066	267.3595	453.1687	356.5888	270.9655	-0.3432	-0.5617	-0.0569	0.002479	0.001834	0.00157	0.2123	0.2056	0.1685	-0.0082	0.0079	-0.0051	23.7528	24.179	-0.0089	-0.015	-0.0091	1606.64705882353	1713.29411764706	1720.05882352941	1.86691231263969E-09	NA	NA
chr1	46000001	46100000	46048866	1613	1613	1613	1613	1198	1066	894	413.0444	305.2637	259.0915	423.4759	335.206	259.9175	-0.1236	-0.4049	-0.0136	0.002561	0.001893	0.001606	0.2276	0.215	0.1846	0.0115	0.016	0.0275	28.7591	30.671	-0.0322	-0.0502	-0.0302	1558.9375	1745.875	1735.1875	2.02921036865349E-09	NA	NA
chr1	46100001	46200000	46150361	1431	1431	1431	1431	1064	940	735	346.7778	270.1648	195.4837	376.1089	295.5851	213.6906	-0.3913	-0.3898	-0.3642	0.002423	0.001888	0.001366	0.2138	0.1954	0.1646	-0.0044	0.0159	0.0062	27.3393	17.2575	0.2261	0.2678	0.2133	1630.21428571429	1837.28571428571	1572.5	1.93189028003561E-09	NA	NA
chr1	46200001	46300000	46253227	1453	1453	1453	1453	1015	1009	811	351.0222	305.8242	242.4967	358.788	317.2823	235.7865	-0.1086	-0.1637	0.1217	0.002416	0.002105	0.001669	0.2221	0.2112	0.1856	-0.009	0.0168	-0.0086	22.7845	16.0552	0.1733	0.2352	0.1847	1624.93333333333	1809.53333333333	1605.53333333333	1.94337492565937E-09	NA	NA
chr1	46300001	46400000	46349081	1259	1259	1259	1259	833	762	588	255.3556	188.1319	136.817	294.4536	239.6126	170.9525	-0.6661	-0.9733	-0.853	0.002028	0.001494	0.001087	0.1775	0.1603	0.1287	0.0042	0.0149	-0.0013	14.7611	12.3556	0.0887	0.093	0.0737	1791.83333333333	1680.41666666667	1567.75	1.98538802437098E-09	NA	NA
chr1	46400001	46500000	46447636	1306	1306	1306	1306	927	834	641	304.3333	227.7363	176.4575	327.6813	262.2531	186.3615	-0.3575	-0.5964	-0.2271	0.00233	0.001744	0.001351	0.2044	0.1876	0.154	0.0017	0.0098	-0.0024	20.729	16.0956	0.1258	0.158	0.1277	1533.46153846154	1742.69230769231	1763.84615384615	2.00982685826903E-09	NA	NA
chr1	46500001	46600000	46546469	1313	1313	1313	1313	964	856	683	309.9556	255.1209	198.1438	340.7603	269.1711	198.5723	-0.4536	-0.2365	-0.0092	0.002361	0.001943	0.001509	0.2164	0.1988	0.1703	0.0029	0.0138	-0.007	23.0909	15.9528	0.1828	0.2272	0.1913	1703.38461538462	1780.38461538462	1556.23076923077	1.86681802025453E-09	NA	NA
chr1	46600001	46700000	46650781	1310	1310	1310	1310	903	826	710	294.5333	216.5055	176.1438	319.1976	259.7375	206.4222	-0.3877	-0.7542	-0.627	0.002248	0.001653	0.001345	0.195	0.1828	0.1486	-0.0002	0.009	-0.0043	21.7052	16.994	0.1217	0.1513	0.1245	1568.15384615385	1765.46153846154	1706.38461538462	2.08017431805478E-09	NA	NA
chr1	46700001	46800000	46751454	1541	1541	1541	1541	1113	1054	794	382.2	294.3956	231.2418	393.4297	331.4326	230.844	-0.1432	-0.5066	0.0074	0.00248	0.00191	0.001501	0.2189	0.2054	0.1681	-0.0015	0.0162	-0.0074	25.6544	21.0567	0.0984	0.1275	0.1	1611.25	1811.25	1617.5	1.52445117312943E-09	NA	NA
chr1	46800001	46900000	46851258	1579	1579	1579	1579	1128	1051	849	385.9111	320.7582	242.817	398.7319	330.4892	246.8344	-0.1614	-0.1335	-0.0696	0.002444	0.002031	0.001538	0.2233	0.2071	0.1761	-0.0011	0.0201	-0.007	28.2603	16.8421	0.2532	0.2776	0.2437	1441.375	1974.625	1624	1.97782151940683E-09	NA	NA
chr1	46900001	47000000	46949450	1592	1592	1592	1592	1079	1017	740	336.0889	269	177.7908	381.4111	319.7979	215.1443	-0.5963	-0.72	-0.7422	0.002111	0.00169	0.001117	0.1896	0.1654	0.1403	-0.0012	0.0127	0	25.2317	14.0548	0.2845	0.2866	0.2606	1530.375	1961.375	1548.25	1.86261157854116E-09	NA	NA
chr1	47000001	47100000	47048578	1689	1689	1689	1689	1272	1150	985	459.6444	368.8242	306.7255	449.6339	361.62	286.3745	0.1117	0.0903	0.304	0.002721	0.002184	0.001816	0.2423	0.2321	0.2003	-0.0063	0.0115	0.0009	30.7484	22.6587	0.1515	0.2058	0.16	1625.8125	1746	1668.1875	1.19278463421715E-09	NA	NA
chr1	47100001	47200000	47145729	1409	1409	1409	1409	1015	911	712	338.6889	259.9451	209.4902	358.788	286.4659	207.0037	-0.2811	-0.4196	0.0513	0.002404	0.001845	0.001487	0.2105	0.1982	0.1655	-0.0047	0.0096	-0.0032	19.9504	16.9536	0.0812	0.1114	0.0798	1635.14285714286	1741.07142857143	1663.78571428571	1.9408088376695E-09	NA	NA
chr1	47200001	47300000	47249964	1324	1324	1324	1324	876	778	657	271.0889	200.4615	151.3464	309.6535	244.6438	191.0132	-0.6248	-0.8182	-0.8874	0.002047	0.001514	0.001143	0.1778	0.1608	0.1332	-0.001	0.004	0.0014	14.0226	10.5925	0.1394	0.1438	0.1142	1534.14285714286	1775.71428571429	1730.14285714286	2.01643208157204E-09	NA	NA
chr1	47300001	47400000	47350846	1428	1428	1428	1428	972	896	755	310.3333	239.6374	209.6144	343.5882	281.7492	219.5053	-0.4856	-0.6774	-0.1926	0.002173	0.001678	0.001468	0.1894	0.1856	0.1569	-0.0086	0.0098	-0.0014	17.5099	16.729	0.0228	0.0372	0.0235	1677.64285714286	1698.71428571429	1663.64285714286	1.92887225615366E-09	NA	NA
chr1	47400001	47500000	47451308	1564	1564	1564	1564	1059	1010	864	354.6222	281.2967	239.4837	374.3414	317.5967	251.1955	-0.2643	-0.5181	-0.1994	0.002267	0.001799	0.001531	0.2054	0.1947	0.1647	0.0052	0.0125	-0.0054	22.4111	19.5286	0.0687	0.0835	0.064	1543.875	1812	1684.125	2.06124524690006E-09	NA	NA
chr1	47500001	47600000	47549766	1574	1574	1574	1574	1086	1059	819	361.0889	298.9231	218.5098	383.8855	333.0049	238.1124	-0.298	-0.464	-0.352	0.002294	0.001899	0.001388	0.2094	0.1904	0.1623	-0.0006	0.0171	-0.0067	27.2032	18.2278	0.1976	0.2316	0.1984	1552.8	1884.53333333333	1602.66666666667	1.65854132834316E-09	NA	NA
chr1	47600001	47700000	47644724	1360	1360	1360	1360	979	906	716	345.2444	261.6484	216.268	346.0626	284.8937	208.1666	-0.0119	-0.3698	0.1664	0.002539	0.001924	0.00159	0.2205	0.2084	0.1723	-0.0061	0.0048	-0.0101	20.8278	16.2714	0.1228	0.1568	0.1278	1551.14285714286	1805.21428571429	1683.64285714286	2.01315596357743E-09	NA	NA
chr1	47700001	47800000	47751795	1676	1676	1676	1676	1176	1171	898	391.4	317.9451	261.7712	415.6993	368.2235	261.0805	-0.2934	-0.6191	0.0113	0.002335	0.001897	0.001562	0.2054	0.1992	0.176	-0.0155	0.0112	0.0091	23.8389	24.4214	-0.0121	-0.0254	-0.0122	1570.11764705882	1779.88235294118	1690	1.7759588792459E-09	NA	NA
chr1	47800001	47900000	47850078	1823	1823	1823	1823	1331	1219	1070	472.4	372.2418	314.7255	470.4895	383.3172	311.087	0.0204	-0.131	0.05	0.002591	0.002042	0.001726	0.2283	0.2204	0.1907	-0.0077	0.0105	0.0061	34.6671	25.4194	0.1539	0.2319	0.1769	1531	1927.05555555556	1581.94444444444	1.57297078019568E-09	NA	NA
chr1	47900001	48000000	47948998	1840	1840	1840	1840	1285	1343	1049	447.5778	412.2857	342.902	454.2292	422.3093	304.9815	-0.0735	-0.1076	0.532	0.002432	0.002241	0.001864	0.2358	0.2253	0.2015	0.0046	0.0236	-0.0093	31.8155	22.9052	0.1628	0.2125	0.1667	1515.55555555556	1822.5	1701.94444444444	1.98678196622421E-09	NA	NA
chr1	48000001	48100000	48052759	1674	1674	1674	1674	1147	1062	961	370.1778	298	268.1699	405.4482	333.9482	279.3968	-0.4366	-0.488	-0.1719	0.002211	0.00178	0.001602	0.1957	0.1972	0.171	-0.0101	0.0167	0.0057	21.9266	18.9694	0.0723	0.1206	0.0678	1587	1786.35294117647	1666.64705882353	1.89531785194794E-09	NA	NA
chr1	48100001	48200000	48148889	1513	1513	1513	1513	1041	1003	881	359.0222	297.6374	263.2418	367.9787	315.3955	256.138	-0.1221	-0.2552	0.1186	0.002373	0.001967	0.00174	0.214	0.2067	0.183	-0.0072	0.0026	-0.0066	19.306	17.3282	0.054	0.091	0.0602	1732.6	1697.66666666667	1609.73333333333	2.01813076306299E-09	NA	NA
chr1	48200001	48300000	48247446	1544	1544	1544	1544	1116	1066	886	388.1778	317.1429	262.8105	394.4901	335.206	257.5916	-0.0803	-0.2443	0.0866	0.002514	0.002054	0.001702	0.2279	0.2164	0.1877	-0.0012	0.0132	-0.0004	26.2611	19.8794	0.1383	0.1885	0.1481	1634.4375	1732.375	1673.1875	1.85635123172301E-09	NA	NA
chr1	48300001	48400000	48351696	1516	1516	1516	1516	1119	1005	847	383.4	291	239.2484	395.5506	316.0244	246.253	-0.1542	-0.3589	-0.1216	0.002529	0.00192	0.001578	0.2209	0.2089	0.1721	-0.0036	0.0086	-0.0082	24.706	19.4052	0.1202	0.154	0.1224	1526.73333333333	1794.26666666667	1719	1.99302879501901E-09	NA	NA
chr1	48400001	48500000	48450502	1689	1689	1689	1689	1135	1125	873	376.5111	285.978	249.9346	401.2063	353.7587	253.8121	-0.3089	-0.8687	-0.0653	0.002229	0.001693	0.00148	0.1959	0.1952	0.1611	-0.0005	0.0259	0.008	22.4175	22.169	0.0056	0.0082	0.0045	1558.52941176471	1794.35294117647	1687.11764705882	2.00228113100746E-09	NA	NA
chr1	48500001	48600000	48547997	1591	1591	1591	1591	1112	1045	881	374	286.6703	252.3072	393.0762	328.6025	256.138	-0.2435	-0.5785	-0.064	0.002351	0.001802	0.001586	0.205	0.1998	0.1681	-0.0065	0.0076	-0.0039	21.2075	17.8726	0.0853	0.113	0.0812	1497.75	1862.8125	1679.4375	1.98475893561722E-09	NA	NA
chr1	48600001	48700000	48650197	1698	1698	1698	1698	1245	1235	1056	416.3778	370.8242	334.6275	440.0898	388.3484	307.0167	-0.2704	-0.2046	0.3848	0.002452	0.002184	0.001971	0.2283	0.227	0.2064	-0.0079	0.0128	-0.0032	26.6956	26.2091	0.0092	0.0184	0.0104	1565.52941176471	1796	1678.47058823529	2.03377770821272E-09	NA	NA
chr1	48700001	48800000	48750725	1503	1503	1503	1503	1067	987	825	350.9333	271.1429	235.7255	377.1693	310.3643	239.8568	-0.3491	-0.5728	-0.0737	0.002335	0.001804	0.001568	0.2042	0.1967	0.1697	-0.0069	0.004	0.0032	20.1683	17.6119	0.0677	0.0965	0.0676	1528.46666666667	1876.86666666667	1634.66666666667	2.01766956482158E-09	NA	NA
chr1	48800001	48900000	48851752	1540	1540	1540	1540	990	1051	768	321.7333	308.2198	212.4248	349.9509	330.4892	223.2849	-0.4046	-0.3055	-0.2079	0.002089	0.002001	0.001379	0.2059	0.1869	0.1746	0.0033	0.0377	0.0167	25.1357	13.2675	0.309	0.3079	0.2329	1491.4	2066.6	1482	2.02630382674196E-09	NA	NA
chr1	48900001	49000000	48953073	1787	1787	1787	1787	1240	1297	1011	413.2667	383.6374	304.4771	438.3223	407.8445	293.9336	-0.2869	-0.2691	0.1535	0.002313	0.002147	0.001704	0.2283	0.2112	0.1899	0.012	0.025	-0.0071	31.8143	23.869	0.1427	0.1711	0.135	1626.22222222222	1859.44444444444	1554.33333333333	2.00678830701828E-09	NA	NA
chr1	49000001	49100000	49049389	1480	1480	1480	1480	1023	943	733	354.8889	259.0549	192.0392	361.6159	296.5284	213.1091	-0.0933	-0.5728	-0.4226	0.002398	0.00175	0.001298	0.2053	0.1912	0.1523	-0.0053	0.0179	-0.0004	22.1556	14.7984	0.1991	0.2046	0.1688	1520.33333333333	1824.93333333333	1694.73333333333	1.95275509875761E-09	NA	NA
chr1	49100001	49200000	49150698	1591	1591	1591	1591	1136	978	823	383.5111	252.6264	216.2418	401.5598	307.5342	239.2753	-0.2256	-0.8093	-0.4116	0.002411	0.001588	0.001359	0.1992	0.1953	0.1471	-0.0018	0.0183	-0.0007	26.8143	20.7706	0.127	0.1457	0.1132	1455.75	1932.1875	1652.0625	1.49147403858792E-09	NA	NA
chr1	49200001	49300000	49248005	1600	1600	1600	1600	1117	1038	869	377.7333	292.978	239.6078	394.8436	326.4014	252.6491	-0.2175	-0.4642	-0.2208	0.002361	0.001831	0.001498	0.2073	0.1964	0.1642	-0.0058	0.0091	-0.0068	21.4425	16.1599	0.1405	0.1682	0.1352	1617.3125	1724.8125	1697.875	1.88334472170229E-09	NA	NA
chr1	49300001	49400000	49351141	1494	1494	1494	1494	1074	1000	828	363.4	298.2308	241.9346	379.6437	314.4522	240.729	-0.2147	-0.2338	0.0214	0.002432	0.001996	0.001619	0.2208	0.2082	0.1829	-0.0016	0.0137	0.006	27.2841	24.4214	0.0554	0.0897	0.0565	1524.4	1894.46666666667	1621.13333333333	1.58841186754523E-09	NA	NA
chr1	49400001	49500000	49448246	1282	1282	1282	1282	919	777	629	295.9333	210.1319	169.5882	324.8534	244.3293	182.8726	-0.4466	-0.6341	-0.3104	0.002308	0.001639	0.001323	0.1946	0.1828	0.1456	-0.0073	0.0034	-0.0086	15.3206	13.1452	0.0764	0.0954	0.0752	1627.58333333333	1735.91666666667	1676.5	1.80750794309741E-09	NA	NA
chr1	49500001	49600000	49551144	1429	1429	1429	1429	1013	955	737	339.4222	257.5714	199.1307	358.0811	300.3018	214.2721	-0.2615	-0.6449	-0.3021	0.002375	0.001802	0.001393	0.206	0.1933	0.1587	-0.0073	0.0132	-0.0035	22.4468	16.7905	0.1442	0.1796	0.1418	1603.66666666667	1760.4	1675.93333333333	1.79378998650329E-09	NA	NA
chr1	49600001	49700000	49649203	1478	1478	1478	1478	1063	962	836	356.6	283.4396	235.1569	375.7554	302.503	243.0549	-0.2558	-0.2856	-0.139	0.002413	0.001918	0.001591	0.2145	0.2071	0.1768	-0.0049	0.0171	0.004	30.8036	18.2425	0.2561	0.3067	0.2506	1502.5	1922.92857142857	1614.57142857143	1.56489384468282E-09	NA	NA
chr1	49700001	49800000	49749153	1517	1517	1517	1517	1051	1000	830	337.7778	290.022	228.6601	371.5135	314.4522	241.3105	-0.4557	-0.3522	-0.2242	0.002227	0.001912	0.001507	0.2156	0.196	0.1684	0.0211	0.0245	-0.0079	24.0187	17.425	0.1591	0.1754	0.1505	1698.375	1687.6875	1653.9375	1.82580433738106E-09	NA	NA
chr1	49800001	49900000	49851161	1551	1551	1551	1551	1102	994	820	371.6667	287.1648	216.7582	389.5413	312.5655	238.4031	-0.2303	-0.3684	-0.3882	0.002396	0.001851	0.001398	0.2101	0.1957	0.1643	-0.0056	0.0162	0.006	26.0238	17.3405	0.2002	0.2405	0.1936	1539.8	1797.33333333333	1702.86666666667	1.91557352517287E-09	NA	NA
chr1	49900001	50000000	49948261	1500	1500	1500	1500	1029	1038	782	353.1111	305.2198	226.7582	363.7368	326.4014	227.3552	-0.1466	-0.2942	-0.0112	0.002354	0.002035	0.001512	0.2181	0.1995	0.1813	-0.0032	0.016	0.0115	31.952	16.3671	0.3225	0.3626	0.318	1521	1955	1564	1.97968750729801E-09	NA	NA
chr1	50000001	50100000	50050595	1479	1479	1479	1479	1076	1020	792	367.7111	276.044	221.6471	380.3507	320.7412	230.2625	-0.1668	-0.6317	-0.16	0.002486	0.001866	0.001499	0.2153	0.204	0.167	-0.0055	0.0122	-0.0038	26.4937	19.8944	0.1423	0.1804	0.1453	1483.93333333333	1869.33333333333	1686.73333333333	2.02224015871976E-09	NA	NA
chr1	50100001	50200000	50150991	1473	1473	1473	1473	971	898	685	290.1111	215.1758	134.0784	343.2347	282.3781	199.1538	-0.7766	-1.0785	-1.3965	0.00197	0.001461	0.00091	0.1727	0.1494	0.119	0.0035	0.0198	0.0022	20.2706	10.8175	0.3041	0.2588	0.2354	1447.6	2016.6	1575.8	1.432022230797E-09	NA	NA
chr1	50200001	50300000	50245296	1357	1357	1357	1357	956	821	681	314.8222	213.6484	182.268	337.9324	258.1652	197.9909	-0.3431	-0.7813	-0.3394	0.00232	0.001574	0.001343	0.2009	0.1897	0.1498	0.0162	0.018	0.0136	20.8806	17.2734	0.0945	0.1019	0.0791	1578.61538461538	1771.23076923077	1690.15384615385	2.03161090257949E-09	NA	NA
chr1	50300001	50400000	50350614	1686	1686	1686	1686	1179	1138	1003	404.9556	332.8352	284.902	416.7597	357.8466	291.6077	-0.1421	-0.3169	-0.0984	0.002402	0.001974	0.00169	0.2173	0.2052	0.1813	-0.0036	0.0015	-0.0053	26.9992	24.5317	0.0479	0.0758	0.0538	1643.76470588235	1723.94117647059	1672.29411764706	1.94803213504056E-09	NA	NA
chr1	50400001	50500000	50448153	1831	1831	1831	1831	1305	1254	1082	443.4667	355.3187	307.366	461.2989	394.323	314.5758	-0.194	-0.4485	-0.0981	0.002422	0.001941	0.001679	0.2266	0.2112	0.181	0.0196	0.015	0.0002	34.7139	33.2917	0.0209	0.0272	0.0205	1603.77777777778	1714.11111111111	1722.11111111111	2.01824433114813E-09	NA	NA
chr1	50500001	50600000	50545991	1601	1601	1601	1601	1203	1076	868	416.7111	310.7582	253.2222	425.2434	338.3505	252.3584	-0.1007	-0.3697	0.0146	0.002603	0.001941	0.001582	0.2263	0.2119	0.1766	-0.0021	0.0066	0.0013	30.5877	23.5615	0.1298	0.17	0.1328	1562.4375	1794.25	1683.3125	1.99208779039291E-09	NA	NA
chr1	50600001	50700000	50651623	1701	1701	1701	1701	1207	1139	881	417.8444	317.5824	241.4052	426.6573	358.161	256.138	-0.1037	-0.5137	-0.246	0.002456	0.001867	0.001419	0.2152	0.201	0.1627	-0.0023	0.0188	-0.005	28.5389	20.4714	0.1646	0.1868	0.1514	1493.41176470588	1867.76470588235	1678.82352941176	2.00342357087053E-09	NA	NA
chr1	50700001	50800000	50748589	1989	1989	1989	1989	1543	1475	1118	550.6444	464.1758	340.1111	545.4285	463.817	325.0423	0.048	0.0035	0.1984	0.002768	0.002334	0.00171	0.2506	0.2311	0.2025	-0.0091	0.0162	0.0008	47.3746	32.5254	0.1858	0.2657	0.2054	1607.4	1841.1	1591.5	2.00223990938067E-09	NA	NA
chr1	50800001	50900000	50854234	1658	1658	1658	1658	1281	1206	988	453.1111	358.3516	309.902	452.8153	379.2293	287.2467	0.0033	-0.2496	0.3374	0.002733	0.002161	0.001869	0.2466	0.237	0.1977	0.0039	0.0149	-0.0097	26.1817	22.8317	0.0683	0.0905	0.0685	1682.88235294118	1681.23529411765	1675.88235294118	1.94930132723378E-09	NA	NA
chr1	50900001	51000000	50949697	1736	1736	1736	1736	1238	1152	946	413.8889	323.6484	272.9412	437.6154	362.2489	275.0358	-0.2721	-0.4831	-0.0326	0.002384	0.001864	0.001572	0.213	0.203	0.1731	0.0013	0.0131	0.0037	23.496	24.1016	-0.0127	-0.0182	-0.0117	1511.88235294118	1659.41176470588	1868.70588235294	1.92280182921925E-09	NA	NA
chr1	51000001	51100000	51054538	1568	1568	1568	1568	1179	1128	882	405.7556	350.5604	252.6013	416.7597	354.7021	256.4287	-0.1325	-0.0529	-0.0638	0.002588	0.002236	0.001611	0.241	0.2212	0.1942	-0.0004	0.0266	0.0049	37.0821	19.879	0.302	0.3276	0.2887	1452.5625	2073.8125	1513.625	1.99352270353917E-09	NA	NA
chr1	51100001	51200000	51147047	1807	1807	1807	1807	1300	1197	1004	451.5111	359.1209	301.1046	459.5315	376.3993	291.8984	-0.0876	-0.2081	0.1349	0.002499	0.001987	0.001666	0.2221	0.2124	0.18	-0.0051	0.0099	-0.0077	32.7639	25.8687	0.1176	0.1739	0.1335	1637.33333333333	1711.05555555556	1691.61111111111	1.83904490748358E-09	NA	NA
chr1	51200001	51300000	51249571	1676	1676	1676	1676	1247	1184	936	431.3556	347.9451	269.5556	440.7967	372.3114	272.1284	-0.1075	-0.2967	-0.0404	0.002574	0.002076	0.001608	0.2328	0.2213	0.1836	0.0008	0.0288	-0.0017	35.2742	22.4821	0.2215	0.2521	0.2048	1506.88235294118	1954.58823529412	1578.52941176471	1.93853372096022E-09	NA	NA
chr1	51300001	51400000	51349085	1744	1744	1744	1744	1281	1251	1018	450.6222	381.967	316.183	452.8153	393.3797	295.9687	-0.0243	-0.1316	0.2922	0.002584	0.00219	0.001813	0.2335	0.222	0.1994	-0.0113	0.0049	-0.0019	32.3857	25.3476	0.1219	0.1941	0.1363	1726.58823529412	1785.70588235294	1527.70588235294	1.35421144528096E-09	NA	NA
chr1	51400001	51500000	51454678	1465	1465	1465	1465	1071	967	846	359.5111	289.4835	241.8105	378.5833	304.0753	245.9622	-0.2528	-0.2175	-0.0722	0.002454	0.001976	0.001651	0.2187	0.2092	0.179	-0.0065	0.0096	-0.0066	23.3234	18.4234	0.1174	0.1658	0.1299	1610.06666666667	1778.6	1651.33333333333	1.91594318470054E-09	NA	NA
chr1	51500001	51600000	51548242	1809	1809	1809	1809	1294	1255	973	444.3556	366.9121	277.6797	457.4106	394.6375	282.8856	-0.1433	-0.3186	-0.0787	0.002456	0.002028	0.001535	0.2224	0.2041	0.1761	-0.0043	0.0114	-0.0059	29.9738	21.2516	0.1703	0.2098	0.1699	1545.88888888889	1853.38888888889	1640.72222222222	1.85527279385942E-09	NA	NA
chr1	51600001	51700000	51648726	1997	1997	1997	1997	1504	1436	1138	537.6444	442.3516	370.1373	531.6426	451.5533	330.857	0.0567	-0.0924	0.508	0.002692	0.002215	0.001853	0.2439	0.2359	0.208	-0.003	0.0187	0.0114	39.0937	28.8389	0.151	0.2042	0.1519	1590.35	1840.45	1609.2	1.88699675756872E-09	NA	NA
chr1	51700001	51800000	51750275	1919	1919	1919	1919	1421	1349	1186	505.0444	431.2637	372.549	502.3033	424.196	344.8123	0.0274	0.0756	0.3442	0.002632	0.002247	0.001941	0.2452	0.2349	0.2103	0.0027	0.0134	0.0021	39.2472	28.4409	0.1596	0.2123	0.1661	1493.89473684211	1885.73684210526	1660.36842105263	1.90358203711771E-09	NA	NA
chr1	51800001	51900000	51849032	1695	1695	1695	1695	1270	1155	974	441	336.8352	301.5098	448.9269	363.1923	283.1764	-0.0886	-0.329	0.2769	0.002602	0.001987	0.001779	0.2295	0.2276	0.1925	0.0001	0.0193	0.0114	32.9143	27.7579	0.085	0.1201	0.082	1429.82352941176	1920.58823529412	1689.58823529412	2.04592515420404E-09	NA	NA
chr1	51900001	52000000	51951167	1857	1857	1857	1857	1423	1336	1045	521.7556	427.7582	335.3268	503.0102	420.1081	303.8186	0.1871	0.0826	0.4437	0.00281	0.002303	0.001806	0.2519	0.2349	0.2015	-0.0077	0.009	-0.0101	33.298	24.0377	0.1615	0.216	0.1809	1564.36842105263	1787.15789473684	1688.47368421053	1.75972139674236E-09	NA	NA
chr1	52000001	52100000	52046327	1831	1831	1831	1831	1446	1249	1044	496.2	398.1319	325.8235	511.1404	392.7508	303.5279	-0.1467	0.0621	0.3143	0.00271	0.002174	0.001779	0.2476	0.2334	0.194	0.0072	0.0197	-0.0096	27.1476	19.473	0.1646	0.1887	0.1585	1675.27777777778	1706.22222222222	1658.5	2.01207260248311E-09	NA	NA
chr1	52100001	52200000	52147133	1628	1628	1628	1628	1233	1149	956	443.5333	362.1429	290.0654	435.8479	361.3056	277.9431	0.0885	0.0105	0.1866	0.002724	0.002224	0.001782	0.2438	0.2306	0.1965	-0.0076	0.0118	-0.0099	34.7825	24.1373	0.1807	0.2481	0.207	1595	1788.5625	1656.4375	1.91716097502716E-09	NA	NA
chr1	52200001	52300000	52252096	1540	1540	1540	1540	1120	1072	887	378.5778	331.3626	267.4052	395.9041	337.0927	257.8824	-0.2196	-0.0771	0.1579	0.002458	0.002152	0.001736	0.2304	0.2174	0.1942	-0.0003	0.018	-0.0005	24.2639	18.5345	0.1339	0.1718	0.1272	1745.8125	1737	1557.1875	1.82827821910048E-09	NA	NA
chr1	52300001	52400000	52349875	1196	1196	1196	1196	804	757	654	269.0667	210.8352	181.1307	284.2026	238.0403	190.141	-0.2671	-0.5177	-0.2025	0.00225	0.001763	0.001514	0.1992	0.1926	0.1634	-0.0037	0.0117	-0.0015	15.9286	15.0651	0.0279	0.0438	0.0279	1706.83333333333	1681.91666666667	1651.25	2.07535923151188E-09	NA	NA
chr1	52400001	52500000	52450177	1312	1312	1312	1312	950	894	739	333.3333	265.7253	214.3856	335.8115	281.1203	214.8535	-0.037	-0.2482	-0.0093	0.002541	0.002025	0.001634	0.225	0.2129	0.184	-0.0076	0.0101	0.0028	24.773	18.2429	0.1518	0.2145	0.1656	1540.53846153846	1812.46153846154	1687	2.03668166334199E-09	NA	NA
chr1	52500001	52600000	52550851	1382	1382	1382	1382	1002	895	750	331.0667	262.2088	218.5752	354.1927	281.4347	218.0516	-0.3276	-0.3096	0.0103	0.002396	0.001897	0.001582	0.2162	0.2087	0.1747	0.0037	0.0244	0.0022	24.2667	18.2579	0.1413	0.1835	0.133	1744.5	1681.57142857143	1613.92857142857	2.06847789006506E-09	NA	NA
chr1	52600001	52700000	52649418	1453	1453	1453	1453	1003	1010	885	346.5556	304.011	260.4444	354.5462	317.5967	257.3009	-0.1131	-0.1939	0.0523	0.002385	0.002092	0.001792	0.2215	0.2116	0.1912	-0.0054	0.0065	-0.0081	28.2087	24.5444	0.0695	0.1176	0.0855	1519.85714285714	1865.92857142857	1654.21428571429	1.97794284783871E-09	NA	NA
chr1	52700001	52800000	52750145	1509	1509	1509	1509	1049	1026	888	364.8	296	254.6863	370.8066	322.6279	258.1731	-0.0813	-0.3741	-0.0578	0.002417	0.001962	0.001688	0.2222	0.2127	0.1826	0.0076	0.0179	0.0004	24.6615	21.6171	0.0658	0.0795	0.0611	1579.73333333333	1721.13333333333	1739.13333333333	1.98957143537787E-09	NA	NA
chr1	52800001	52900000	52851054	1401	1401	1401	1401	1030	942	746	343	257.2418	214.4771	364.0903	296.214	216.8887	-0.2907	-0.5963	-0.0475	0.002448	0.001836	0.001531	0.2143	0.2046	0.1693	0.0003	0.0142	0.0029	20.8278	19.2389	0.0397	0.0551	0.0375	1572.42857142857	1684.21428571429	1783.35714285714	2.01005749911203E-09	NA	NA
chr1	52900001	53000000	52949246	1317	1317	1317	1317	909	864	684	295.6222	252.0549	192.9477	321.3186	271.6867	198.8631	-0.4012	-0.3274	-0.1271	0.002245	0.001914	0.001465	0.2075	0.1899	0.169	-0.001	0.0118	0.0003	19.6611	13.0889	0.2007	0.2531	0.1982	1678	1781	1581	1.85426962301478E-09	NA	NA
chr1	53000001	53100000	53050037	1538	1538	1538	1538	1118	1065	794	394.4667	301.0879	217.4967	395.1971	334.8916	230.844	-0.0093	-0.4576	-0.2472	0.002565	0.001958	0.001414	0.2281	0.2121	0.1714	0.0044	0.0331	0.0086	37.7877	23.0052	0.2432	0.2671	0.225	1524.4375	1920.5	1595.0625	2.02344192768536E-09	NA	NA
chr1	53100001	53200000	53151543	1626	1626	1626	1626	1180	1045	857	384.9111	288.0549	238.9673	417.1132	328.6025	249.1603	-0.3875	-0.5594	-0.1749	0.002367	0.001772	0.00147	0.2092	0.2016	0.1629	0.0056	0.0252	0.0026	25.4944	20.7746	0.102	0.1222	0.0867	1582.8125	1862.0625	1595.125	2.05270978337263E-09	NA	NA
chr1	53200001	53300000	53252346	1822	1822	1822	1822	1346	1298	1102	469.7111	408.2527	353.2026	475.7918	408.1589	320.3905	-0.0641	0.001	0.4382	0.002578	0.002241	0.001939	0.2442	0.2334	0.2056	0.0068	0.0164	-0.0082	32.5206	30.1627	0.0376	0.056	0.0401	1585.05555555556	1670.61111111111	1784.33333333333	2.00466647801833E-09	NA	NA
chr1	53300001	53400000	53350255	1769	1769	1769	1769	1272	1255	1049	450.6	382.3846	301.0196	449.6339	394.6375	304.9815	0.0108	-0.1408	-0.0556	0.002547	0.002162	0.001702	0.2322	0.2193	0.1931	-0.0071	0.0161	-0.0001	38.0444	25.3079	0.201	0.2716	0.2289	1474.27777777778	2056.61111111111	1509.11111111111	1.92658220286302E-09	NA	NA
chr1	53400001	53500000	53449553	1799	1799	1799	1799	1278	1251	1029	444.0444	362.6923	289.3464	451.7548	393.3797	299.1668	-0.0857	-0.3537	-0.1404	0.002468	0.002016	0.001608	0.2229	0.206	0.1817	-0.0031	0.0053	0.0013	29.9337	23.929	0.1115	0.1483	0.11	1647.66666666667	1748	1644.33333333333	1.85133671261325E-09	NA	NA
chr1	53500001	53600000	53549371	1705	1705	1705	1705	1258	1220	972	449.8889	372.0659	304.1242	444.6851	383.6317	282.5949	0.0587	-0.1367	0.3259	0.002639	0.002182	0.001784	0.2378	0.2241	0.1966	-0.0071	0.0068	-0.0043	32.6476	24.954	0.1336	0.1972	0.1518	1631.17647058824	1813.64705882353	1595.17647058824	1.98281876548674E-09	NA	NA
chr1	53600001	53700000	53647430	1618	1618	1618	1618	1195	1088	856	404.6	319.9231	248.4379	422.4155	342.124	248.8696	-0.2117	-0.2942	-0.0074	0.002501	0.001977	0.001535	0.2254	0.2066	0.1736	0.0034	0.0119	-0.0059	29.8405	22.4095	0.1422	0.1764	0.1495	1645.4375	1856.0625	1538.5	1.80573541314551E-09	NA	NA
chr1	53700001	53800000	53751591	1753	1753	1753	1753	1345	1260	912	468.7778	368.2418	280.7712	475.4384	396.2097	265.1508	-0.0703	-0.3201	0.252	0.002674	0.002101	0.001602	0.2369	0.2222	0.1851	-0.004	0.0198	-0.0002	32.9341	24.1016	0.1549	0.1913	0.1471	1605.83333333333	1759.11111111111	1675.05555555556	1.92089044747186E-09	NA	NA
chr1	53800001	53900000	53849432	1730	1730	1730	1730	1226	1190	961	414.2444	338.978	299.4118	433.3735	374.1981	279.3968	-0.2215	-0.4268	0.3064	0.002394	0.001959	0.001731	0.2164	0.2091	0.1838	-0.0031	0.0069	-0.0021	26.5048	23.6103	0.0578	0.0905	0.0602	1635.41176470588	1681.05882352941	1723.52941176471	1.97565730055585E-09	NA	NA
chr1	53900001	54000000	53955179	1487	1487	1487	1487	1101	1020	763	363.5556	274.7033	230.1111	389.1878	320.7412	221.8312	-0.3305	-0.6506	0.1596	0.002445	0.001847	0.001547	0.2122	0.2037	0.1698	-0.0058	0.0103	0	21.5214	17.9937	0.0893	0.1243	0.0828	1584.86666666667	1836.46666666667	1618.66666666667	1.96860573214821E-09	NA	NA
chr1	54000001	54100000	54049585	1801	1801	1801	1801	1341	1272	1024	468.6667	376.6154	298.7712	474.0244	399.9832	297.7131	-0.0567	-0.2649	0.0152	0.002602	0.002091	0.001659	0.2329	0.2212	0.1886	-0.0038	0.0191	0.0031	32.7889	24.9778	0.1352	0.1699	0.1231	1537.16666666667	1806.72222222222	1696.11111111111	2.02709087610202E-09	NA	NA
chr1	54100001	54200000	54148816	1864	1864	1864	1864	1403	1361	1186	512.7333	436.7582	374.0196	495.9405	427.9694	344.8123	0.17	0.0931	0.3625	0.002751	0.002343	0.002007	0.2535	0.2415	0.2153	-0.0023	0.0076	-0.0052	41.9933	38.1147	0.0484	0.088	0.0586	1555.33333333333	1734.72222222222	1749.94444444444	2.01746604346988E-09	NA	NA
chr1	54200001	54300000	54250002	2016	2016	2016	2016	1489	1390	1212	520.1778	445.967	377.1373	526.3403	437.0885	352.3714	-0.0588	0.0921	0.3008	0.00258	0.002212	0.001871	0.2381	0.2233	0.2022	-0.0033	0.0017	-0.005	42.3885	35.5321	0.088	0.1476	0.1094	1615.47619047619	1797.09523809524	1627.42857142857	1.9136149137883E-09	NA	NA
chr1	54300001	54400000	54343983	1663	1663	1663	1663	1256	1174	859	425.5778	320.3626	235.7712	443.9781	369.1669	249.7418	-0.208	-0.5994	-0.2392	0.002559	0.001926	0.001418	0.226	0.2099	0.1677	0.0039	0.028	0.0016	32.8516	20.581	0.2296	0.2336	0.1993	1529	1847.5625	1663.4375	1.72856902846525E-09	NA	NA
chr1	54400001	54500000	54448723	1884	1884	1884	1884	1480	1332	1133	525.3556	424.1099	375.9085	523.1589	418.8503	329.4033	0.0211	0.0569	0.6041	0.002789	0.002251	0.001995	0.2492	0.2438	0.2104	-0.0058	0.0095	-0.0047	36.829	30.2687	0.0978	0.1605	0.1123	1642	1801.52631578947	1596.47368421053	1.95108420431467E-09	NA	NA
chr1	54500001	54600000	54552080	1722	1722	1722	1722	1248	1235	949	430.4	357.2967	275.1503	441.1502	388.3484	275.908	-0.1223	-0.3626	-0.0117	0.002499	0.002075	0.001598	0.2275	0.2085	0.184	-0.0028	0.0089	0.0009	31.5829	22.2409	0.1736	0.2287	0.1831	1617.17647058824	1827.05882352941	1595.76470588235	1.8830000955512E-09	NA	NA
chr1	54600001	54700000	54650529	1748	1748	1748	1748	1225	1209	1041	427.9556	367.1648	324.4379	433.0201	380.1727	302.6556	-0.0587	-0.1551	0.3079	0.002448	0.0021	0.001856	0.2265	0.2212	0.1982	-0.0022	0.0135	0.0009	32.3437	26.6563	0.0964	0.1507	0.1009	1677.83333333333	1838	1524.16666666667	1.79596254981313E-09	NA	NA
chr1	54700001	54800000	54748992	1989	1989	1989	1989	1547	1494	1251	572.3556	482.5714	428.6536	546.8425	469.7916	363.7101	0.2342	0.1234	0.7642	0.002878	0.002426	0.002155	0.2684	0.2558	0.2345	0.0061	0.0082	0.0119	52.2615	50.8242	0.0139	0.0248	0.0158	1494.15	1830.5	1715.35	2.02747505498812E-09	NA	NA
chr1	54800001	54900000	54850953	1777	1777	1777	1777	1339	1283	1070	476.3778	405.8681	339.5882	473.3174	403.4422	311.087	0.0325	0.0273	0.392	0.002681	0.002284	0.001911	0.2469	0.2373	0.2081	-0.0028	0.0164	-0.0041	31.8873	26.1952	0.098	0.1379	0.1028	1669.52941176471	1827.47058823529	1543	1.9573807660843E-09	NA	NA
chr1	54900001	55000000	54954531	1761	1761	1761	1761	1317	1249	1029	471.0222	394.3187	316.4052	465.5407	392.7508	299.1668	0.0591	0.0181	0.2465	0.002675	0.002239	0.001797	0.242	0.229	0.2014	-0.0078	0.0121	-0.0011	38.2115	27.025	0.1715	0.2387	0.1989	1575.61111111111	1867.61111111111	1596.77777777778	1.89887192386732E-09	NA	NA
chr1	55000001	55100000	55050025	1756	1756	1756	1756	1380	1223	982	491.6667	373.8242	309.4575	487.8104	384.575	285.5023	0.0397	-0.1268	0.3589	0.0028	0.002129	0.001762	0.2466	0.2323	0.1938	0.0003	0.0092	-0.0021	33.6881	28.0214	0.0918	0.126	0.0977	1532.11111111111	1752.94444444444	1754.94444444444	2.03699424677104E-09	NA	NA
chr1	55100001	55200000	55149283	1746	1746	1746	1746	1298	1202	991	458.6667	326.7363	293.9739	458.8245	377.9715	288.1189	-0.0017	-0.6146	0.0869	0.002627	0.001871	0.001684	0.2294	0.2156	0.1805	0.0103	0.0001	0.0078	31.306	39.3044	-0.1133	-0.1947	-0.124	1446.58823529412	1672.70588235294	1920.70588235294	1.93539662165028E-09	NA	NA
chr1	55200001	55300000	55249844	1865	1865	1865	1865	1418	1304	1073	490.1111	418.0879	354.268	501.2428	410.0456	311.9592	-0.1115	0.0889	0.5803	0.002628	0.002242	0.0019	0.2418	0.2319	0.2034	-0.0035	0.0121	-0.0091	37.3107	28.8956	0.1271	0.212	0.1562	1730.57894736842	1737.84210526316	1571.57894736842	1.98141990040277E-09	NA	NA
chr1	55300001	55400000	55350540	1654	1654	1654	1654	1204	1146	931	417.6889	348.6264	292.098	425.5969	360.3622	270.6747	-0.0933	-0.1477	0.3385	0.002525	0.002108	0.001766	0.2319	0.2212	0.1917	0.0005	0.0152	-0.0054	30.3754	24.4151	0.1088	0.1527	0.1135	1516.6875	1796.4375	1726.875	9.8859964770977E-10	NA	NA
chr1	55400001	55500000	55453009	1662	1662	1662	1662	1186	1195	932	407.8444	353.2747	266.4118	419.2341	375.7704	270.9655	-0.1363	-0.2714	-0.0719	0.002454	0.002126	0.001603	0.2254	0.2041	0.1836	-0.0082	0.0032	-0.008	29.0052	20.6433	0.1684	0.2238	0.1877	1630.88235294118	1702	1707.11764705882	1.96456284182858E-09	NA	NA
chr1	55500001	55600000	55551823	1694	1694	1694	1694	1157	1190	1018	381.6444	358.1758	276.6667	408.983	374.1981	295.9687	-0.3355	-0.1941	-0.279	0.002253	0.002114	0.001633	0.2213	0.1984	0.1864	0.0069	0.0104	-0.0027	30.0897	20.7563	0.1836	0.2264	0.1849	1618.82352941176	1888.52941176471	1532.64705882353	5.42203057761107E-10	NA	NA
chr1	55600001	55700000	55648468	1805	1805	1805	1805	1329	1312	1041	465.6889	400.033	312.0131	469.7826	412.5613	302.6556	-0.0437	-0.1377	0.1323	0.00258	0.002216	0.001729	0.2368	0.221	0.1963	-0.0065	0.0128	-0.0024	36.5639	25.4694	0.1788	0.2475	0.2031	1588.38888888889	1855.22222222222	1596.38888888889	1.94974917434102E-09	NA	NA
chr1	55700001	55800000	55747218	1633	1633	1633	1633	1162	1140	935	404.1333	321.4505	261.4444	410.7505	358.4755	271.8377	-0.0808	-0.4683	-0.1635	0.002475	0.001968	0.001601	0.2235	0.2085	0.1774	0.0032	0.0117	-0.003	27.15	21.369	0.1191	0.1435	0.1161	1555	1770.25	1714.75	1.89600677047176E-09	NA	NA
chr1	55800001	55900000	55849244	1749	1749	1749	1749	1316	1197	1018	459.9333	365.7253	294.3922	465.1873	376.3993	295.9687	-0.0567	-0.1286	-0.0228	0.00263	0.002091	0.001683	0.2362	0.2233	0.1889	0.0003	0.0177	0.0006	34.8849	24.6849	0.1712	0.2106	0.1702	1573.27777777778	1825.11111111111	1641.61111111111	1.66066107122839E-09	NA	NA
chr1	55900001	56000000	55951006	1665	1665	1665	1665	1233	1163	1027	432.8889	373.7033	322.9542	435.8479	365.7079	298.5854	-0.0341	0.0991	0.3492	0.0026	0.002244	0.00194	0.2474	0.2347	0.2092	0.0108	0.0166	-0.0001	29.7464	23.9694	0.1075	0.1529	0.1144	1656.8125	1730.875	1652.3125	1.76540647656643E-09	NA	NA
chr1	56000001	56100000	56049813	1512	1512	1512	1512	1109	1004	823	375.1333	281.4725	227.6144	392.0157	315.71	239.2753	-0.2161	-0.4916	-0.2084	0.002481	0.001862	0.001505	0.2171	0.2076	0.1678	-0.0002	0.0209	-0.0018	22.0357	17.2484	0.1219	0.1415	0.1104	1632.4	1806.8	1600.8	1.21498619352688E-09	NA	NA
chr1	56100001	56200000	56151498	1877	1877	1877	1877	1354	1340	1126	470.9111	417.3516	344.4248	478.6197	421.3659	327.3682	-0.0808	-0.0432	0.2229	0.002509	0.002224	0.001835	0.2352	0.2256	0.2036	-0.003	0.0189	0.0017	42.7056	27.2524	0.2209	0.3076	0.2455	1594.31578947368	1798.84210526316	1646.84210526316	1.76041849283587E-09	NA	NA
chr1	56200001	56300000	56247071	1827	1827	1827	1827	1339	1204	986	442.0889	340.0989	289.6405	473.3174	378.6004	286.6652	-0.3312	-0.4611	0.0444	0.00242	0.001862	0.001585	0.2165	0.2062	0.1776	0.0058	0.0148	0.0155	27.9532	24.7357	0.0611	0.0783	0.0519	1554.77777777778	1748.88888888889	1736.33333333333	1.9554819010252E-09	NA	NA
chr1	56300001	56400000	56349384	1582	1582	1582	1582	1156	1101	866	401.4667	322.8901	256.4902	408.6295	346.2119	251.7769	-0.088	-0.3054	0.0801	0.002538	0.002041	0.001621	0.2246	0.2132	0.1834	-0.0098	0.0127	0.0007	30.9377	19.0718	0.2373	0.3037	0.2421	1576.5625	1915.5625	1547.875	1.54296214517276E-09	NA	NA
chr1	56400001	56500000	56452563	1412	1412	1412	1412	1003	956	767	348.0222	292.4176	225.9281	354.5462	300.6163	222.9941	-0.0923	-0.1236	0.0563	0.002465	0.002071	0.0016	0.2257	0.2092	0.1855	-0.0025	0.0145	0.0054	20.5635	13.3929	0.2112	0.2196	0.1783	1601	1856.57142857143	1582.42857142857	1.97694868900965E-09	NA	NA
chr1	56500001	56600000	56548655	1561	1561	1561	1561	1125	1067	812	395.9111	309.0989	224.6405	397.6715	335.5205	236.0772	-0.0222	-0.357	-0.2071	0.002536	0.00198	0.001439	0.2254	0.2087	0.1715	-0.0009	0.0252	0.0017	31.9448	17.9028	0.2817	0.2966	0.2628	1425.5	1977.125	1637.375	1.97084722068827E-09	NA	NA
chr1	56600001	56700000	56649590	1645	1645	1645	1645	1178	1152	889	408.6444	342.1319	267.0261	416.4062	362.2489	258.4639	-0.0935	-0.2518	0.1417	0.002484	0.00208	0.001623	0.2256	0.2123	0.1832	-0.0058	0.0168	-0.0053	33.027	22.8833	0.1814	0.2416	0.2024	1535.875	1930.625	1573.5	1.90003897988404E-09	NA	NA
chr1	56700001	56800000	56750712	1771	1771	1771	1771	1224	1220	991	413.6444	355.8022	280.098	432.6666	383.6317	288.1189	-0.2207	-0.3289	-0.1191	0.002336	0.002009	0.001582	0.2159	0.2036	0.1786	-0.0032	0.0196	-0.0028	32.3849	21.3214	0.206	0.2717	0.2123	1631.44444444444	1890.55555555556	1518	1.7019528749158E-09	NA	NA
chr1	56800001	56900000	56850700	1623	1623	1623	1623	1190	1115	901	413.4667	326.956	257.0196	420.6481	350.6142	261.9527	-0.0857	-0.3059	-0.0805	0.002548	0.002015	0.001584	0.2267	0.2135	0.1762	-0.0032	0.017	-0.0107	29.4762	21.4849	0.1568	0.1944	0.1633	1541.3125	1901.625	1597.0625	1.89589896006324E-09	NA	NA
chr1	56900001	57000000	56953242	1648	1648	1648	1648	1234	1223	918	437.3333	383.7253	306.5882	436.2014	384.575	266.8952	0.013	-0.01	0.6361	0.002654	0.002328	0.00186	0.2512	0.2329	0.2081	0.0042	0.0158	-0.0034	26.5567	19.7258	0.1476	0.1901	0.152	1611.64705882353	1742.64705882353	1685.70588235294	1.9629253252211E-09	NA	NA
chr1	57000001	57100000	57050727	1808	1808	1808	1808	1319	1303	1081	464.0222	406.4615	321.4248	466.2477	409.7312	314.2851	-0.024	-0.0362	0.0972	0.002566	0.002248	0.001778	0.2382	0.2263	0.2011	-0.0054	0.0205	-0.0005	37.3258	24.1504	0.2143	0.2808	0.2255	1660.38888888889	1754.94444444444	1624.66666666667	1.93672205549624E-09	NA	NA
chr1	57100001	57200000	57152829	1834	1834	1834	1834	1347	1338	1106	479.3556	413.044	349.2418	476.1453	420.737	321.5535	0.0338	-0.0829	0.3684	0.002614	0.002252	0.001904	0.2431	0.2346	0.2097	-0.0005	0.0189	0.0047	38.0421	26.5802	0.1774	0.2318	0.1761	1573.11111111111	1809	1657.88888888889	1.63594228073545E-09	NA	NA
chr1	57200001	57300000	57251527	1603	1603	1603	1603	1197	1103	931	417.4222	345.8901	282.2157	423.1225	346.8408	270.6747	-0.0676	-0.0124	0.1824	0.002604	0.002158	0.001761	0.2368	0.2236	0.1948	-0.0027	0.0123	-0.003	30.2163	20.5599	0.1902	0.2439	0.1908	1741.25	1709.9375	1588.8125	1.92090096149002E-09	NA	NA
chr1	57300001	57400000	57350705	1687	1687	1687	1687	1231	1137	887	405.0667	325.1758	242.4706	435.141	357.5321	257.8824	-0.3469	-0.4103	-0.2556	0.002401	0.001928	0.001437	0.215	0.1993	0.1668	-0.0034	0.0194	-0.0043	29.2079	18.469	0.2252	0.2538	0.2109	1688.82352941176	1728.11764705882	1623.05882352941	1.86640997621607E-09	NA	NA
chr1	57400001	57500000	57448986	1894	1894	1894	1894	1434	1292	1104	508.2889	404.0549	351.1242	506.8986	406.2722	320.972	0.0138	-0.0247	0.402	0.002684	0.002133	0.001854	0.2434	0.237	0.199	0.0055	0.022	-0.0008	33.925	25.3512	0.1446	0.1705	0.1324	1649.21052631579	1730.73684210526	1660.05263157895	1.99431626157714E-09	NA	NA
chr1	57500001	57600000	57547378	1636	1636	1636	1636	1238	1134	934	424.5556	345.967	290.7974	437.6154	356.5888	271.547	-0.1498	-0.135	0.3032	0.002595	0.002115	0.001777	0.2316	0.222	0.1927	-0.0086	0.0078	-0.005	29.1159	24.3214	0.0897	0.1422	0.1001	1607.11764705882	1738.58823529412	1694.29411764706	2.02194226153832E-09	NA	NA
chr1	57600001	57700000	57651556	1673	1673	1673	1673	1247	1169	1010	427.7333	375.3187	317.5098	440.7967	367.5946	293.6428	-0.1487	0.0953	0.3477	0.002557	0.002243	0.001898	0.2425	0.2336	0.2031	0.0053	0.0237	-0.0099	29.7147	23.6702	0.1132	0.1566	0.1203	1624.25	1747.375	1668.375	1.97570703353068E-09	NA	NA
chr1	57700001	57800000	57749777	1679	1679	1679	1679	1235	1177	982	423.9111	358.5934	280.6601	436.5549	370.1102	285.5023	-0.1454	-0.1411	-0.0726	0.002525	0.002136	0.001672	0.2366	0.2221	0.194	0.0079	0.0288	0.0098	38.2353	26.0012	0.1905	0.2258	0.1784	1518.94117647059	1977.23529411765	1543.82352941176	2.01758970835025E-09	NA	NA
chr1	57800001	57900000	57850662	1692	1692	1692	1692	1231	1228	986	445.3556	378.6154	296.5556	435.141	386.1473	286.6652	0.1178	-0.0884	0.1476	0.002632	0.002238	0.001753	0.238	0.2246	0.2002	-0.0116	0.0123	0.0017	39.406	24.5155	0.2329	0.3317	0.2603	1568.17647058824	1848.35294117647	1623.47058823529	2.00114194548334E-09	NA	NA
chr1	57900001	58000000	57950483	1600	1600	1600	1600	1118	1117	899	384.8	342.2637	256.281	395.1971	351.2431	261.3712	-0.132	-0.1159	-0.0833	0.002405	0.002139	0.001602	0.2307	0.2179	0.1853	0.0077	0.0424	-0.0049	34.1615	18.7123	0.2922	0.2808	0.2527	1435.5	2054.6875	1549.8125	1.30485455521228E-09	NA	NA
chr1	58000001	58100000	58049781	1760	1760	1760	1760	1261	1195	1023	426.3333	337.978	301.4052	445.7455	375.7704	297.4224	-0.2186	-0.456	0.0573	0.002422	0.00192	0.001713	0.2148	0.212	0.1817	-0.0056	0.0125	0	29.3794	25.5563	0.0696	0.1175	0.0712	1607.94444444444	1787.83333333333	1644.22222222222	1.52291996492787E-09	NA	NA
chr1	58100001	58200000	58147914	1722	1722	1722	1722	1220	1216	961	425.2444	364.8791	299.4314	431.2526	382.3739	279.3968	-0.0699	-0.2075	0.3067	0.002469	0.002119	0.001739	0.2277	0.2134	0.1888	-0.004	0.0071	-0.011	35.4167	28.4698	0.1087	0.1698	0.1371	1559.64705882353	1824	1656.35294117647	1.84877997041731E-09	NA	NA
chr1	58200001	58300000	58250484	1453	1453	1453	1453	962	983	866	318.9333	282.1429	261.8954	340.0533	309.1065	251.7769	-0.3116	-0.3954	0.1719	0.002195	0.001942	0.001802	0.206	0.2106	0.1907	-0.0022	0.0256	0.0094	18.0294	19.7278	-0.045	-0.0996	-0.0396	1741.78571428571	1746.21428571429	1552	1.93267198894199E-09	NA	NA
chr1	58300001	58400000	58347260	1458	1458	1458	1458	974	990	812	326.8	274.022	224.3203	344.2951	311.3077	236.0772	-0.255	-0.5429	-0.2129	0.002241	0.001879	0.001539	0.2024	0.1941	0.1693	-0.0092	0.0133	-0.0049	23.2687	16.9504	0.1571	0.2223	0.161	1606.33333333333	1840.6	1593.06666666667	1.82622907033724E-09	NA	NA
chr1	58400001	58500000	58451894	1486	1486	1486	1486	1068	1016	873	366.5333	301.3407	259.6144	377.5228	319.4834	253.8121	-0.1461	-0.2574	0.0978	0.002467	0.002028	0.001747	0.2217	0.2176	0.1904	-0.0069	0.0161	0.0044	29.7746	23.296	0.1221	0.1869	0.1319	1604.26666666667	1849.93333333333	1585.8	1.90875460027835E-09	NA	NA
chr1	58500001	58600000	58549113	1461	1461	1461	1461	1042	968	844	343.8889	279.7912	230.2484	368.3322	304.3897	245.3808	-0.333	-0.3663	-0.2637	0.002354	0.001915	0.001576	0.2112	0.1992	0.1732	-0.0053	0.0069	-0.0041	22.2675	16.45	0.1503	0.1973	0.1527	1632	1831.78571428571	1576.21428571429	1.91413310468376E-09	NA	NA
chr1	58600001	58700000	58649943	1560	1560	1560	1560	1144	1023	912	396.6889	308.6813	268.1895	404.3877	321.6846	265.1508	-0.0955	-0.1832	0.049	0.002543	0.001979	0.001719	0.2246	0.2159	0.1837	-0.0033	0.0066	-0.0034	29.5028	23.0821	0.1221	0.1718	0.1347	1538.8125	1826.25	1674.9375	1.89379498820526E-09	NA	NA
chr1	58700001	58800000	58752029	1764	1764	1764	1764	1297	1240	943	455.9111	377.022	288.4314	458.471	389.9207	274.1636	-0.028	-0.15	0.2226	0.002585	0.002137	0.001635	0.2323	0.2117	0.1877	-0.0082	0.0018	-0.0026	38.375	25.1155	0.2088	0.2932	0.2473	1582.83333333333	1836.5	1620.66666666667	1.95232552601529E-09	NA	NA
chr1	58800001	58900000	58847261	1568	1568	1568	1568	1117	1071	886	388.5111	306.5604	269.3333	394.8436	336.7783	257.5916	-0.0805	-0.4068	0.1949	0.002478	0.001955	0.001718	0.222	0.2143	0.1824	0.0008	0.0108	-0.0036	25.725	21.4456	0.0907	0.1346	0.0996	1524.4	1834.86666666667	1680.73333333333	1.94350526610682E-09	NA	NA
chr1	58900001	59000000	58948064	1467	1467	1467	1467	993	958	802	329.9111	272.4286	210.2484	351.0114	301.2452	233.1699	-0.3016	-0.4336	-0.4203	0.002249	0.001857	0.001433	0.2073	0.189	0.167	0.005	0.0134	0.0077	27.4853	15.0425	0.2926	0.3182	0.2753	1703.86666666667	1728	1608.13333333333	1.42712057049338E-09	NA	NA
chr1	59000001	59100000	59053923	1521	1521	1521	1521	1081	987	814	370.1778	270	198.8954	382.1181	310.3643	236.6587	-0.1568	-0.5895	-0.6823	0.002434	0.001775	0.001308	0.2102	0.1959	0.1546	-0.0005	0.024	0.0014	33.1778	18.9095	0.2739	0.2877	0.2576	1542.53333333333	1970.53333333333	1526.93333333333	1.08146862464982E-09	NA	NA
chr1	59100001	59200000	59150021	1421	1421	1421	1421	1009	956	793	354.7111	299.2747	240.3137	356.6671	300.6163	230.5532	-0.0275	-0.0202	0.181	0.002496	0.002106	0.001691	0.229	0.2105	0.1898	-0.0026	0.0028	-0.0002	24.7508	17.7913	0.1636	0.2337	0.1875	1568.85714285714	1803.78571428571	1667.35714285714	1.3372799541337E-09	NA	NA
chr1	59200001	59300000	59251759	1405	1405	1405	1405	975	903	770	328.9111	258.6813	219.6471	344.6486	283.9503	223.8663	-0.2291	-0.4033	-0.0806	0.002341	0.001841	0.001563	0.2084	0.1971	0.1684	-0.0016	0.0047	-0.0056	21.1448	18.0829	0.0781	0.1071	0.0814	1658.57142857143	1668.85714285714	1712.57142857143	1.90837267439614E-09	NA	NA
chr1	59300001	59400000	59347516	1481	1481	1481	1481	1035	970	811	347.2	282.6923	229.3529	365.8578	305.0186	235.7865	-0.2559	-0.3318	-0.1167	0.002344	0.001909	0.001549	0.2116	0.1982	0.1707	-0.0025	0.0092	-0.0065	22.6972	17.006	0.1433	0.1788	0.1421	1625	1791.06666666667	1623.93333333333	7.1280172250761E-10	NA	NA
chr1	59400001	59500000	59450037	1778	1778	1778	1778	1280	1289	1064	467.2667	411.4396	330.0784	452.4618	405.3289	309.3426	0.1642	0.0684	0.2868	0.002628	0.002314	0.001856	0.241	0.2277	0.2097	-0.0128	0.0078	0.003	43.8917	29.9909	0.1881	0.3111	0.23	1551	1938.22222222222	1550.77777777778	1.98739011038622E-09	NA	NA
chr1	59500001	59600000	59548915	1515	1515	1515	1515	1049	995	852	346.0444	274	228.2157	370.8066	312.8799	247.7066	-0.3351	-0.5633	-0.3365	0.002284	0.001809	0.001506	0.2016	0.1946	0.1663	-0.0077	0.0134	0.0018	23.9845	19.2964	0.1083	0.1571	0.1077	1496.86666666667	1751.26666666667	1791.86666666667	1.93172739619858E-09	NA	NA
chr1	59600001	59700000	59650659	1484	1484	1484	1484	1065	1028	817	361.9111	311.1648	253.6405	376.4623	323.2568	237.5309	-0.194	-0.1696	0.29	0.002439	0.002097	0.001709	0.2213	0.2075	0.1856	-0.0126	0.0003	-0.0129	24.5448	20.356	0.0933	0.159	0.1211	1659.06666666667	1815.46666666667	1565.46666666667	1.98520519727726E-09	NA	NA
chr1	59700001	59800000	59749474	1540	1540	1540	1540	1061	1024	794	363.6	300.6813	234.268	375.0484	321.999	230.844	-0.1532	-0.3001	0.0634	0.002361	0.001952	0.001521	0.214	0.1984	0.174	-0.0041	0.0112	0.001	20.85	15.4278	0.1495	0.1802	0.1403	1684.8	1748.8	1606.4	1.98409730347389E-09	NA	NA
chr1	59800001	59900000	59849033	1586	1586	1586	1586	1173	1095	903	392.0889	322.3516	261.7386	414.6388	344.3251	262.5342	-0.2729	-0.2893	-0.013	0.002472	0.002032	0.00165	0.2243	0.208	0.1848	-0.0022	0.0047	0.0018	30.1067	23.8083	0.1168	0.1777	0.1309	1616.375	1771.375	1652.25	2.03597905990564E-09	NA	NA
chr1	59900001	60000000	59952771	1547	1547	1547	1547	1029	1020	795	329.8667	291.9451	200.8497	363.7368	320.7412	231.1347	-0.4672	-0.407	-0.5602	0.002132	0.001887	0.001298	0.2109	0.1777	0.1724	0.0248	0.0181	0.0411	27.8282	16.5591	0.2539	0.2106	0.1745	1601.375	2024.875	1413.75	1.92843617473343E-09	NA	NA
chr1	60000001	60100000	60047485	1647	1647	1647	1647	1186	1095	901	416.6444	330.8681	274.8497	419.2341	344.3251	261.9527	-0.031	-0.1772	0.2106	0.00253	0.002009	0.001669	0.2338	0.2082	0.1885	0.0154	-0.0041	0.0127	21.6706	20.1825	0.0356	0.0429	0.0327	1588.375	1721.75	1729.875	2.05008703650707E-09	NA	NA
chr1	60100001	60200000	60150173	1655	1655	1655	1655	1143	1062	941	392.7111	321.8242	278.8954	404.0342	333.9482	273.5821	-0.1406	-0.1646	0.0831	0.002373	0.001945	0.001685	0.2163	0.213	0.1802	0.001	0.0244	-0.0036	22.5421	19.0413	0.0842	0.1105	0.08	1685.35294117647	1787.11764705882	1567.52941176471	1.97040930348708E-09	NA	NA
chr1	60200001	60300000	60251929	1500	1500	1500	1500	1061	969	860	349.7111	286.967	249.0458	375.0484	304.7042	250.0325	-0.339	-0.2638	-0.0169	0.002331	0.001913	0.00166	0.2083	0.2017	0.1769	-0.0096	0.0052	-0.0052	21.0425	17.4496	0.0933	0.1504	0.1001	1691.06666666667	1634.26666666667	1714.66666666667	2.02146904727614E-09	NA	NA
chr1	60300001	60400000	60350789	1750	1750	1750	1750	1223	1130	976	401.7778	327.044	276.8954	432.3131	355.331	283.7578	-0.3545	-0.3609	-0.1035	0.002296	0.001869	0.001582	0.2055	0.1955	0.1702	-0.0068	0.0042	-0.0071	24.7599	22.8956	0.0391	0.0608	0.0428	1597.47058823529	1727.58823529412	1714.94117647059	1.98228964335017E-09	NA	NA
chr1	60400001	60500000	60449942	1676	1676	1676	1676	1223	1096	874	403.1333	313.967	255.2941	432.3131	344.6396	254.1028	-0.3388	-0.4035	0.0201	0.002405	0.001873	0.001523	0.2111	0.2018	0.1676	-0.007	0.0138	-0.0067	25.5655	19.8996	0.1246	0.1747	0.1309	1665.88235294118	1773	1601.11764705882	1.96853764136388E-09	NA	NA
chr1	60500001	60600000	60548940	1518	1518	1518	1518	1128	1008	844	391.4889	334.8681	275.0588	398.7319	316.9678	245.3808	-0.0912	0.256	0.5172	0.002579	0.002206	0.001812	0.2422	0.2235	0.197	0.0064	0.0089	-0.0101	29.4857	24.7119	0.0881	0.1273	0.1055	1633.73333333333	1802.93333333333	1603.33333333333	1.85798340787681E-09	NA	NA
chr1	60600001	60700000	60649355	1626	1626	1626	1626	1092	1117	788	359.5333	302.4725	218.732	386.0065	351.2431	229.0996	-0.3442	-0.6295	-0.1935	0.002211	0.00186	0.001345	0.2113	0.1846	0.1613	0.0191	0.0193	0.0034	25.169	19.7817	0.1198	0.121	0.0986	1489.4375	1852.625	1697.9375	2.06703897157854E-09	NA	NA
chr1	60700001	60800000	60745925	1571	1571	1571	1571	1075	1037	753	336.4444	276.7912	190.9412	379.9972	326.0869	218.9238	-0.5751	-0.6853	-0.5464	0.002142	0.001762	0.001215	0.2029	0.1798	0.1531	0.0199	0.0355	0.0145	29.1762	15.977	0.2923	0.2465	0.2222	1547.1875	1996.3125	1496.5	1.93358804363609E-09	NA	NA
chr1	60800001	60900000	60852219	1630	1630	1630	1630	1135	1033	838	372.2444	291.3297	230.4837	401.2063	324.8291	243.6363	-0.3623	-0.4675	-0.2309	0.002284	0.001787	0.001414	0.2044	0.1912	0.1591	0.0022	0.0171	-0.0031	27.3968	22.8627	0.0902	0.124	0.0916	1638.1875	1679	1722.8125	1.96815705059509E-09	NA	NA
chr1	60900001	61000000	60949684	1546	1546	1546	1546	1144	1001	823	396.2444	311.2527	237.1961	404.3877	314.7666	239.2753	-0.1011	-0.0506	-0.0372	0.002563	0.002013	0.001534	0.2271	0.2154	0.1831	-0.004	0.0258	0.0163	34.9361	16.8306	0.3498	0.3843	0.3406	1459.25	2029.9375	1550.8125	1.13068241767955E-09	NA	NA
chr1	61000001	61100000	61051678	1701	1701	1701	1701	1203	1070	919	390.4222	309.8901	254.9935	425.2434	336.4638	267.1859	-0.411	-0.358	-0.1952	0.002295	0.001822	0.001499	0.2059	0.1954	0.166	0.0001	0.015	-0.0002	25.494	19.8075	0.1255	0.1674	0.1215	1639.58823529412	1769.47058823529	1630.94117647059	1.93749525305459E-09	NA	NA
chr1	61100001	61200000	61151659	1586	1586	1586	1586	1155	1158	901	394.4889	357.2088	291.7124	408.2761	364.1356	261.9527	-0.1695	-0.0862	0.4859	0.002487	0.002252	0.001839	0.2398	0.2226	0.2051	0.006	0.0143	0.0014	27.6111	23.0706	0.0896	0.131	0.0891	1666.0625	1730.375	1643.5625	1.49070088275187E-09	NA	NA
chr1	61200001	61300000	61250900	1746	1746	1746	1746	1204	1215	989	410.9111	374.3956	286.8562	425.5969	382.0594	287.5374	-0.1732	-0.091	-0.0101	0.002353	0.002144	0.001643	0.224	0.2061	0.1917	-0.002	0.0154	0.0064	29.4726	18.4837	0.2291	0.2704	0.2244	1551.64705882353	1919.64705882353	1568.70588235294	1.90346471402608E-09	NA	NA
chr1	61300001	61400000	61349788	1918	1918	1918	1918	1399	1290	1140	479.0444	397.9341	339.0261	494.5266	405.6433	331.4385	-0.1572	-0.0862	0.098	0.002498	0.002075	0.001768	0.2246	0.2175	0.1903	-0.0092	0.0099	-0.0049	34.7806	29.6925	0.0789	0.1406	0.0908	1735.57894736842	1692.31578947368	1612.10526315789	1.9282784644609E-09	NA	NA
chr1	61400001	61500000	61447427	1706	1706	1706	1706	1239	1158	902	435.3556	348.0659	264.2092	437.9689	364.1356	262.2434	-0.0299	-0.2001	0.0321	0.002552	0.00204	0.001549	0.2303	0.2134	0.1779	0.0015	0.0206	-0.0045	29.4397	20.0127	0.1906	0.2042	0.1723	1523.58823529412	1811.05882352941	1705.35294117647	1.89460965772415E-09	NA	NA
chr1	61500001	61600000	61553128	1526	1526	1526	1526	975	1033	825	300.1333	284.6593	226.7778	344.6486	324.8291	239.8568	-0.6481	-0.5606	-0.2332	0.001967	0.001865	0.001486	0.1919	0.1871	0.1692	0.0008	0.04	0.0051	18.9433	16.9036	0.0569	0.1003	0.0449	1923.125	1569.8125	1547.0625	2.05081133553647E-09	NA	NA
chr1	61600001	61700000	61650765	1750	1750	1750	1750	1260	1188	973	429	341.6484	274.8366	445.3921	373.5692	282.8856	-0.1847	-0.3874	-0.1217	0.002451	0.001952	0.00157	0.2168	0.2044	0.1755	-0.0081	0.0083	-0.0019	23.2806	16.4655	0.1715	0.192	0.1555	1585.70588235294	1805.35294117647	1648.94117647059	1.99556818074051E-09	NA	NA
chr1	61700001	61800000	61747176	1636	1636	1636	1636	1155	1077	841	385.3333	306.4286	241.915	408.2761	338.665	244.5086	-0.282	-0.4315	-0.0454	0.002355	0.001873	0.001479	0.2102	0.198	0.1683	-0.003	0.0165	0.0021	29.2774	28.4242	0.0148	0.0237	0.0154	1423.70588235294	1851.82352941176	1764.47058823529	1.9510091041849E-09	NA	NA
chr1	61800001	61900000	61850308	1520	1520	1520	1520	1060	1078	769	349.6667	302.2308	222.0719	374.6949	338.9795	223.5756	-0.3352	-0.4915	-0.0288	0.0023	0.001988	0.001461	0.2164	0.1962	0.1746	0.0046	0.0214	0.0063	24.1	19.4675	0.1063	0.1229	0.0902	1728	1768.26666666667	1543.73333333333	1.40167047162559E-09	NA	NA
chr1	61900001	62000000	61952104	1592	1592	1592	1592	1155	1120	905	404.9556	350.3407	280.268	408.2761	352.1864	263.1156	-0.0408	-0.0238	0.2788	0.002544	0.002201	0.00176	0.2342	0.22	0.1979	-0.0066	0.0111	-0.0005	35.75	25.9206	0.1594	0.2588	0.2058	1698	1758.75	1583.25	1.81229248892088E-09	NA	NA
chr1	62000001	62100000	62051858	1656	1656	1656	1656	1237	1149	939	439.6444	341.7363	271.0131	437.2619	361.3056	273.0006	0.0273	-0.2456	-0.0311	0.002655	0.002064	0.001637	0.2339	0.2226	0.1879	-0.0045	0.0187	0.0079	30.8829	18.4663	0.2516	0.2864	0.2416	1602.1875	1842.875	1594.9375	2.04054431335016E-09	NA	NA
chr1	62100001	62200000	62150422	1540	1540	1540	1540	1104	1037	882	374.7778	309.1429	239.6536	390.2483	326.0869	256.4287	-0.1989	-0.2355	-0.2798	0.002434	0.002007	0.001556	0.219	0.2028	0.1768	-0.0072	0.0084	-0.0041	29.0782	19.5655	0.1956	0.2528	0.2108	1596.9375	1847.3125	1595.75	1.91633003381348E-09	NA	NA
chr1	62200001	62300000	62248227	1271	1271	1271	1271	870	804	550	279.8	208.4176	136.2876	307.5326	252.8196	159.9045	-0.4524	-0.7957	-0.6308	0.002201	0.00164	0.001072	0.1912	0.169	0.1359	-0.0022	0.0168	0.0012	17.3198	9.4817	0.2924	0.2568	0.2278	1569.83333333333	1784.83333333333	1685.33333333333	1.97396279129433E-09	NA	NA
chr1	62300001	62400000	62349964	1421	1421	1421	1421	1022	902	805	343.0667	273.011	216.268	361.2624	283.6359	234.0421	-0.2527	-0.1698	-0.3247	0.002414	0.001921	0.001522	0.2169	0.2051	0.1715	0.0004	0.0211	-0.0021	23.0274	16.2345	0.173	0.2039	0.1601	1480.6	1861.4	1698	1.92865029354788E-09	NA	NA
chr1	62400001	62500000	62450536	1486	1486	1486	1486	995	939	750	326.9778	256.9451	198.3399	351.7183	295.2706	218.0516	-0.3529	-0.5883	-0.3865	0.0022	0.001729	0.001335	0.1986	0.1837	0.1631	0.0055	0.0198	0.0322	23.898	13.0385	0.294	0.2978	0.2422	1546.14285714286	1921.85714285714	1572	1.90780733730811E-09	NA	NA
chr1	62500001	62600000	62552715	1441	1441	1441	1441	1016	947	743	349.1333	266.6593	202.4314	359.1415	297.7862	216.0165	-0.1398	-0.4738	-0.2688	0.002423	0.001851	0.001405	0.2104	0.1931	0.1616	-0.008	0.0045	-0.0036	25.3444	16.5643	0.2095	0.2547	0.2178	1528.4	1958.26666666667	1553.33333333333	1.72230918231462E-09	NA	NA
chr1	62600001	62700000	62647315	1408	1408	1408	1408	939	897	719	314.7556	245.3077	202.4379	331.9231	282.0636	209.0388	-0.2595	-0.5905	-0.135	0.002235	0.001742	0.001438	0.1979	0.1871	0.1578	-0.0026	0.0095	-0.0038	22.177	18.7619	0.0834	0.1098	0.0849	1584.5	1817.57142857143	1637.92857142857	1.69905534501985E-09	NA	NA
chr1	62700001	62800000	62751024	1508	1508	1508	1508	1103	971	870	367.9556	285.7473	243.0523	389.8948	305.3331	252.9399	-0.2824	-0.2907	-0.1672	0.00244	0.001895	0.001612	0.2131	0.2204	0.1832	-0.0088	0.0425	0.0225	27.9357	17.1484	0.2393	0.2904	0.2359	1385	2179.86666666667	1475.13333333333	1.98046888242603E-09	NA	NA
chr1	62800001	62900000	62855546	1264	1264	1264	1264	888	822	626	276.9111	202.9121	158.6405	313.8954	258.4797	182.0004	-0.5911	-0.9741	-0.5484	0.002191	0.001605	0.001255	0.1905	0.1815	0.1444	0.0019	0.0267	0.0048	16.8746	12.1341	0.1634	0.1633	0.1198	1559.76923076923	1883.30769230769	1596.92307692308	1.70874885254844E-09	NA	NA
chr1	62900001	63000000	62953912	1534	1534	1534	1534	1085	952	769	351.8	258.5055	198.5163	383.5321	299.3585	223.5756	-0.4152	-0.6185	-0.4792	0.002293	0.001685	0.001294	0.1954	0.1819	0.1492	-0.0092	0.0072	0.001	22.7615	19.1774	0.0855	0.1225	0.0861	1524.33333333333	1787.66666666667	1728	1.91912025396844E-09	NA	NA
chr1	63000001	63100000	63051710	1645	1645	1645	1645	1247	1164	985	431.0889	370.1538	302.3399	440.7967	366.0223	286.3745	-0.1105	0.0512	0.2385	0.002621	0.00225	0.001838	0.2387	0.2241	0.2009	-0.0102	0.0026	-0.0089	31.9575	21.4369	0.197	0.2962	0.246	1609	1845.4375	1585.5625	1.88344285253853E-09	NA	NA
chr1	63100001	63200000	63150075	1887	1887	1887	1887	1449	1371	1130	521.4444	430.5495	376.6797	512.2009	431.1139	328.5311	0.0906	-0.0059	0.6271	0.002763	0.002282	0.001996	0.248	0.2412	0.2084	-0.0087	0.0067	-0.0134	35.4813	33.1226	0.0344	0.06	0.0421	1566.52631578947	1743.57894736842	1729.89473684211	1.96482535850444E-09	NA	NA
chr1	63200001	63300000	63249310	1650	1650	1650	1650	1230	1139	990	431.2	358.4066	297.6863	434.7875	358.161	287.8281	-0.0414	0.0031	0.1465	0.002613	0.002172	0.001804	0.2454	0.2367	0.2006	0.0131	0.0348	0.0046	36.3099	26.006	0.1654	0.1741	0.1441	1426.23529411765	1974.58823529412	1639.17647058824	1.75760090285584E-09	NA	NA
chr1	63300001	63400000	63344718	1556	1556	1556	1556	1156	1054	894	387.6667	331.967	268.8954	408.6295	331.4326	259.9175	-0.2575	0.0073	0.1477	0.002491	0.002133	0.001728	0.2288	0.211	0.1918	-0.0056	0	-0.0033	27.9425	22.1242	0.1162	0.1777	0.1308	1711.46666666667	1803.4	1525.13333333333	1.94088627424775E-09	NA	NA
chr1	63400001	63500000	63449155	1423	1423	1423	1423	1005	948	769	327.5333	263.1868	203.6144	355.2532	298.1007	223.5756	-0.3915	-0.5308	-0.3817	0.002302	0.00185	0.001431	0.209	0.1913	0.1653	0.0037	0.0125	0.004	21.1504	13.8179	0.2097	0.2158	0.1779	1576.2	1902.93333333333	1560.86666666667	1.85660799072225E-09	NA	NA
chr1	63500001	63600000	63549270	1624	1624	1624	1624	1149	1075	925	378.9778	300.8242	240.2157	406.1551	338.0361	268.9303	-0.3358	-0.499	-0.4567	0.002334	0.001852	0.001479	0.2099	0.1969	0.1652	0.0014	0.0164	-0.0044	27.6619	19.5071	0.1729	0.2005	0.1618	1722.625	1726.8125	1590.5625	1.99638393503906E-09	NA	NA
chr1	63600001	63700000	63647888	1554	1554	1554	1554	1100	1045	826	374.5778	305.3736	223.5621	388.8343	328.6025	240.1475	-0.184	-0.3204	-0.2953	0.00241	0.001965	0.001439	0.2152	0.1975	0.1688	-0.0084	0.0133	-0.0043	25.1056	14.3675	0.272	0.2907	0.2525	1658.53333333333	1778.53333333333	1602.93333333333	1.58715702782126E-09	NA	NA
chr1	63700001	63800000	63750014	1511	1511	1511	1511	996	1000	782	333.6444	273.1209	221.9477	352.0718	314.4522	227.3552	-0.2626	-0.5958	-0.1017	0.002208	0.001808	0.001469	0.1997	0.1884	0.1631	-0.0029	0.0122	-0.0022	22.0996	17.0131	0.13	0.1628	0.1265	1519.75	1867.25	1653	1.91926828466869E-09	NA	NA
chr1	63800001	63900000	63851272	1660	1660	1660	1660	1203	1107	963	420.0222	343.4286	294.7778	425.2434	348.0986	279.9783	-0.0616	-0.0608	0.2261	0.00253	0.002069	0.001776	0.2247	0.2144	0.191	-0.0119	-0.0021	-0.0032	32.6036	27.5091	0.0847	0.1631	0.1097	1653.5	1755.4375	1631.0625	1.99130499670688E-09	NA	NA
chr1	63900001	64000000	63953306	1795	1795	1795	1795	1350	1160	1048	487.7333	355.967	324.5098	477.2058	364.7645	304.6908	0.1107	-0.1093	0.2783	0.002717	0.001983	0.001808	0.2356	0.2337	0.2043	0.0014	0.0163	0.0384	26.929	28.4512	-0.0275	-0.0455	-0.0252	1448.77777777778	1886.88888888889	1704.33333333333	1.96977403983376E-09	NA	NA
chr1	64000001	64100000	64050473	1431	1431	1431	1431	997	950	794	339.2	266.4945	226.8889	352.4253	298.7296	230.844	-0.1883	-0.4891	-0.0733	0.00237	0.001862	0.001586	0.2084	0.2018	0.1725	-0.0081	0.0101	0.0004	24.6845	21.9202	0.0593	0.0965	0.0643	1552.07142857143	1815.57142857143	1672.35714285714	1.96653522157027E-09	NA	NA
chr1	64100001	64200000	64149658	1800	1800	1800	1800	1386	1225	1047	477.1333	374.5714	320.0261	489.9313	385.2039	304.4001	-0.1311	-0.1252	0.2196	0.002651	0.002081	0.001778	0.2319	0.2207	0.1924	-0.0103	-0.0017	-0.0015	41.4948	35.8282	0.0733	0.1458	0.1038	1530.61111111111	1677.83333333333	1831.55555555556	2.03512225086948E-09	NA	NA
chr1	64200001	64300000	64247929	1575	1575	1575	1575	1102	1019	865	364	282.8352	237.549	389.5413	320.4268	251.4862	-0.329	-0.5318	-0.237	0.002311	0.001796	0.001508	0.2056	0.1936	0.1668	0.0006	0.007	0.005	22.5611	18.904	0.0882	0.1137	0.0841	1485.5	1964.3125	1590.1875	2.02051844652235E-09	NA	NA
chr1	64300001	64400000	64348458	1636	1636	1636	1636	1165	1107	902	398.9778	317.7912	243.2353	411.8109	348.0986	262.2434	-0.1564	-0.3947	-0.31	0.002439	0.001942	0.001487	0.2156	0.1976	0.1692	-0.0083	0.0034	-0.0067	33.2163	22.2282	0.1982	0.2786	0.2352	1598.625	1799.6875	1641.6875	1.87427387769413E-09	NA	NA
chr1	64400001	64500000	64450350	1468	1468	1468	1468	1087	925	720	353.3778	257.0659	182.3856	384.239	290.8683	209.3296	-0.4031	-0.5267	-0.5502	0.002407	0.001751	0.001242	0.2063	0.1872	0.1492	-0.004	0.0135	-0.0016	23.8746	14.5937	0.2413	0.251	0.2266	1529.8	1879.13333333333	1631.06666666667	2.00501828040404E-09	NA	NA
chr1	64500001	64600000	64549200	1756	1756	1756	1756	1252	1209	982	438.4889	342.9011	256.6667	442.5642	380.1727	285.5023	-0.0462	-0.4445	-0.4321	0.002497	0.001953	0.001462	0.2206	0.2046	0.1684	-0.0045	0.0169	-0.0072	33.7464	20.9147	0.2348	0.2676	0.237	1580.11111111111	1898.77777777778	1561.11111111111	2.04312792470364E-09	NA	NA
chr1	64600001	64700000	64650033	1575	1575	1575	1575	1176	1075	876	427.7333	329.6703	261.2222	415.6993	338.0361	254.6843	0.1453	-0.1122	0.1098	0.002716	0.002093	0.001659	0.2378	0.2237	0.1844	-0.0057	0.0115	-0.0087	27.8901	19.0766	0.1877	0.2094	0.1812	1542.4	1836.46666666667	1661.13333333333	1.89636140997348E-09	NA	NA
chr1	64700001	64800000	64750200	1597	1597	1597	1597	1118	1052	784	372.6444	290.7582	219.2876	395.1971	330.8037	227.9366	-0.2864	-0.5488	-0.1622	0.002333	0.001821	0.001373	0.2035	0.1865	0.1567	-0.0106	0.0032	-0.0098	19.8004	13.9694	0.1727	0.2016	0.1675	1540.4375	1861.5625	1638	1.92639562076282E-09	NA	NA
chr1	64800001	64900000	64848523	1627	1627	1627	1627	1155	1056	809	389.3333	297.1758	226.9869	408.2761	332.0615	235.205	-0.2328	-0.4762	-0.1494	0.002393	0.001827	0.001395	0.2091	0.1965	0.1613	-0.0046	0.019	0.0009	21.9472	17.6448	0.1087	0.1268	0.0928	1599.58823529412	1787.94117647059	1652.47058823529	1.74185248908632E-09	NA	NA
chr1	64900001	65000000	64949204	1554	1554	1554	1554	1150	1097	859	408.4889	308.2527	258.3987	406.5086	344.954	249.7418	0.0244	-0.4823	0.1482	0.002629	0.001984	0.001663	0.2274	0.2153	0.1805	-0.0074	0.0018	-0.0051	27.7671	25.298	0.0465	0.0724	0.0511	1585.46666666667	1773.46666666667	1681.06666666667	2.047188922499E-09	NA	NA
chr1	65000001	65100000	65044970	1653	1653	1653	1653	1286	1183	1032	500.8222	386.5604	349.4444	454.5827	371.9969	300.039	0.5105	0.1775	0.7045	0.00303	0.002339	0.002114	0.2654	0.2565	0.2163	-0.0058	-0.0013	-0.0148	28.7563	25.2016	0.0659	0.0998	0.0784	1606.11764705882	1803.70588235294	1630.17647058824	1.86045244981009E-09	NA	NA
chr1	65100001	65200000	65156779	1385	1385	1385	1385	1034	934	765	361.9556	267.4945	217.7647	365.5043	293.6983	222.4127	-0.0487	-0.4044	-0.0893	0.002613	0.001931	0.001572	0.225	0.2192	0.1774	-0.0051	0.0237	0.0066	30.1151	21.0929	0.1762	0.2394	0.1731	1570.07142857143	1910.07142857143	1559.85714285714	1.89628722773418E-09	NA	NA
chr1	65200001	65300000	65251507	1962	1962	1962	1962	1489	1386	1187	544.8444	436.2637	375.9412	526.3403	435.8307	345.103	0.1765	0.0045	0.3824	0.002777	0.002224	0.001916	0.2478	0.2359	0.2044	-0.0047	0.0026	-0.0066	45.2861	43.0988	0.0247	0.0444	0.0315	1499.68421052632	1801.63157894737	1738.68421052632	2.00562108411238E-09	NA	NA
chr1	65300001	65400000	65346075	1656	1656	1656	1656	1149	1133	959	374.4889	322.9341	294.8562	406.1551	356.2743	278.8153	-0.3913	-0.4243	0.2461	0.002261	0.00195	0.001781	0.2107	0.2098	0.1893	0.0004	0.0183	0.0075	25.4036	29.1361	-0.0684	-0.1527	-0.0654	1728	1606.11764705882	1705.88235294118	2.02108069616061E-09	NA	NA
chr1	65400001	65500000	65452566	1653	1653	1653	1653	1199	1146	1023	440.9778	367.2527	328.8693	423.8294	360.3622	297.4224	0.2031	0.0867	0.4523	0.002668	0.002222	0.00199	0.2411	0.2332	0.2129	-0.0071	0.0007	0.0056	29.1996	26.4083	0.0502	0.0924	0.0593	1647.625	1756.8125	1635.5625	1.83080033179214E-09	NA	NA
chr1	65500001	65600000	65547064	1698	1698	1698	1698	1295	1190	1061	468.3111	379.7582	335.6993	457.7641	374.1981	308.4704	0.1156	0.0674	0.3777	0.002758	0.002237	0.001977	0.2457	0.2374	0.2095	-0.0084	0.0014	-0.0028	42.4111	35.4778	0.089	0.1679	0.1187	1564.58823529412	1736.82352941176	1738.58823529412	1.96673023157393E-09	NA	NA
chr1	65600001	65700000	65647472	1488	1488	1488	1488	1056	1010	821	358.2667	290.9341	254.0654	373.281	317.5967	238.6938	-0.2018	-0.3805	0.2754	0.002408	0.001955	0.001707	0.2151	0.2084	0.1838	-0.0073	0.0064	0.0017	20.7325	19.0365	0.0426	0.0642	0.0431	1679.46666666667	1666	1694.53333333333	1.95419485169001E-09	NA	NA
chr1	65700001	65800000	65753090	1512	1512	1512	1512	1112	1063	845	372.7778	311.7473	244.634	393.0762	334.2627	245.6715	-0.2591	-0.3054	-0.0181	0.002465	0.002062	0.001618	0.2248	0.2093	0.1844	-0.0035	0.0125	0.0013	25.8401	20.1226	0.1244	0.1759	0.1212	1546.26666666667	1889.6	1604.13333333333	1.88184622377948E-09	NA	NA
chr1	65800001	65900000	65846398	1506	1506	1506	1506	1068	990	876	376.9556	302.5495	262.0458	377.5228	311.3077	254.6843	-0.0075	-0.1275	0.1236	0.002503	0.002009	0.00174	0.2224	0.2133	0.1866	-0.0074	0.0027	-0.0025	25.3667	20.0119	0.118	0.1821	0.1361	1527.93333333333	1824.66666666667	1687.4	1.9235389787153E-09	NA	NA
chr1	65900001	66000000	65944512	1263	1263	1263	1263	921	896	711	328	293.1648	254.8693	325.5604	281.7492	206.7129	0.0376	0.1836	0.9958	0.002597	0.002321	0.002018	0.2427	0.2336	0.2124	-0.0066	0.0062	-0.011	16.0687	13.5155	0.0863	0.1371	0.0942	1725.23076923077	1715.23076923077	1599.53846153846	1.97332585874924E-09	NA	NA
chr1	66000001	66100000	66053217	1462	1462	1462	1462	1076	990	842	369.8889	283.5165	247.4118	380.3507	311.3077	244.7993	-0.138	-0.4046	0.0456	0.00253	0.001939	0.001692	0.226	0.2146	0.1834	0.0058	0.0082	0.0051	24.3341	23.069	0.0267	0.0393	0.0281	1438.06666666667	2005.4	1596.53333333333	1.9871405276216E-09	NA	NA
chr1	66100001	66200000	66148720	1702	1702	1702	1702	1230	1150	984	447.3333	358.1868	296.6471	434.7875	361.62	286.0837	0.1448	-0.043	0.158	0.002628	0.002105	0.001743	0.2325	0.2241	0.1945	-0.009	0.0125	0.0058	33.2365	22.9984	0.1821	0.2579	0.2024	1519.64705882353	1944.11764705882	1576.23529411765	2.02722280199666E-09	NA	NA
chr1	66200001	66300000	66249864	1755	1755	1755	1755	1288	1234	960	459.9778	382.9451	297.2614	455.2897	388.034	279.1061	0.0517	-0.0595	0.2783	0.002621	0.002182	0.001694	0.2374	0.2189	0.1934	-0.0058	0.0073	-0.001	34.5762	26.3468	0.1351	0.1946	0.1514	1559	1793.88235294118	1687.11764705882	1.98106209000668E-09	NA	NA
chr1	66300001	66400000	66350853	1911	1911	1911	1911	1465	1349	1102	518.7556	394.5824	312.6863	517.8566	424.196	320.3905	0.0087	-0.3166	-0.1029	0.002715	0.002065	0.001636	0.2364	0.2205	0.1838	-0.0056	0.007	-0.0036	39.0516	30.5063	0.1229	0.1647	0.1355	1607.57894736842	1764.42105263158	1668	2.00662225228689E-09	NA	NA
chr1	66400001	66500000	66450605	1884	1884	1884	1884	1405	1319	1138	514.8889	422.2747	339.1634	496.6475	414.7624	330.857	0.1844	0.0821	0.1074	0.002733	0.002241	0.0018	0.2426	0.2278	0.2044	-0.0128	0.0024	0.006	51.773	33.4873	0.2145	0.3317	0.2697	1595.47368421053	1811.73684210526	1632.78947368421	1.96258236796179E-09	NA	NA
chr1	66500001	66600000	66548718	1911	1911	1911	1911	1408	1324	1112	486.1333	387.4835	336.7255	497.708	416.3347	323.2979	-0.1167	-0.3143	0.1777	0.002544	0.002028	0.001762	0.2339	0.2243	0.1915	0.0119	0.0205	0.0053	36.1698	32.0889	0.0598	0.0768	0.0563	1584.63157894737	1780.94736842105	1674.42105263158	1.9827617728327E-09	NA	NA
chr1	66600001	66700000	66649732	1644	1644	1644	1644	1158	1059	885	377.6444	300.6044	253.9673	409.3365	333.0049	257.3009	-0.3886	-0.4411	-0.0554	0.002297	0.001828	0.001545	0.2048	0.1999	0.1689	-0.0037	0.02	0.0008	26.6492	22.8095	0.0776	0.116	0.0757	1597.76470588235	1782.35294117647	1659.88235294118	1.91755783749074E-09	NA	NA
chr1	66700001	66800000	66748168	1555	1555	1555	1555	1057	1084	866	373.0667	322.5165	272.281	373.6345	340.8662	251.7769	-0.0076	-0.244	0.3483	0.002399	0.002074	0.001751	0.221	0.21	0.1903	-0.0061	0.0059	-0.0027	21.2702	17.6306	0.0936	0.1338	0.0961	1508.8	1868.4	1662.8	1.95865137683553E-09	NA	NA
chr1	66800001	66900000	66851233	1493	1493	1493	1493	1034	973	750	338.7778	270.3846	207.3922	365.5043	305.962	218.0516	-0.3669	-0.527	-0.209	0.002269	0.001811	0.001389	0.2047	0.1891	0.1626	0.0017	0.0169	0.0084	18.0179	11.0155	0.2412	0.2423	0.1986	1508.13333333333	1936.13333333333	1595.73333333333	1.93226010645246E-09	NA	NA
chr1	66900001	67000000	66952876	1605	1605	1605	1605	1153	1077	868	388.3556	314.7253	262.3137	407.5691	338.665	252.3584	-0.2366	-0.3205	0.1687	0.00242	0.001961	0.001634	0.2186	0.2105	0.1819	-0.0011	0.0189	0.0061	29.7369	23.9163	0.1085	0.1654	0.1132	1597.1875	1792.9375	1649.875	1.9807732882854E-09	NA	NA
chr1	67000001	67100000	67050582	1648	1648	1648	1648	1179	1116	880	404.2222	324.6374	254.7974	416.7597	350.9286	255.8472	-0.151	-0.3397	-0.0175	0.002453	0.00197	0.001546	0.2173	0.2034	0.1757	-0.0091	0.0088	-0.0003	25.2778	19.604	0.1264	0.1685	0.1234	1659.11764705882	1806.76470588235	1574.11764705882	1.91693350507853E-09	NA	NA
chr1	67100001	67200000	67154835	1635	1635	1635	1635	1188	1065	951	404.2889	304.0879	265.3529	419.9411	334.8916	276.4895	-0.1871	-0.417	-0.1723	0.002473	0.00186	0.001623	0.2179	0.2085	0.1742	0.003	0.0091	0.0001	20.4897	20.1825	0.0076	0.0099	0.007	1572.4375	1774.25	1693.3125	2.04108520117372E-09	NA	NA
chr1	67200001	67300000	67248066	1736	1736	1736	1736	1265	1221	979	439.1333	360.4176	272.1111	447.1595	383.9461	284.63	-0.0901	-0.2779	-0.1882	0.00253	0.002076	0.001567	0.23	0.2088	0.1842	-0.0007	0.0097	0.0056	33.9528	22.2456	0.2083	0.249	0.205	1577.23529411765	1811.35294117647	1651.41176470588	2.06312366803495E-09	NA	NA
chr1	67300001	67400000	67354090	1645	1645	1645	1645	1200	1189	1016	434.6444	376.7033	313.8301	424.1829	373.8836	295.3873	0.1238	0.0342	0.2671	0.002642	0.00229	0.001908	0.2427	0.2286	0.2096	-0.0082	0.0025	-0.0007	42.7103	30.1389	0.1726	0.2832	0.2242	1573.29411764706	1881.29411764706	1585.41176470588	2.0653013214647E-09	NA	NA
chr1	67400001	67500000	67450437	1776	1776	1776	1776	1237	1179	1023	406.4222	339.1758	299.1765	437.2619	370.7391	297.4224	-0.354	-0.386	0.0252	0.002288	0.00191	0.001685	0.2078	0.2029	0.1795	-0.0052	0.0105	-0.0006	22.4536	20.4385	0.047	0.0746	0.045	1579.05555555556	1767.66666666667	1693.27777777778	2.03550501119757E-09	NA	NA
chr1	67500001	67600000	67552079	1826	1826	1826	1826	1389	1300	1048	495.6444	403.5385	331.2614	490.9917	408.7878	304.6908	0.0476	-0.0582	0.3731	0.002714	0.00221	0.001814	0.2442	0.2357	0.2069	-0.0043	0.0203	0.0144	44.3187	32.0321	0.1609	0.2425	0.1763	1445.88888888889	2071.88888888889	1522.22222222222	2.00225626452004E-09	NA	NA
chr1	67600001	67700000	67648309	1942	1942	1942	1942	1420	1363	1169	511.6444	416.2747	355.0588	501.9498	428.5983	339.8698	0.097	-0.1304	0.1912	0.002635	0.002144	0.001828	0.237	0.2269	0.2072	-0.0041	0.0083	0.0219	42.5091	27.2845	0.2181	0.2911	0.2326	1523.63157894737	1957.15789473684	1559.21052631579	2.06239928556096E-09	NA	NA
chr1	67700001	67800000	67749661	1731	1731	1731	1731	1290	1226	1019	461.9333	376.0879	321.915	455.9966	385.5184	296.2595	0.0653	-0.1109	0.3705	0.002669	0.002173	0.00186	0.2385	0.2391	0.2038	-0.0077	0.0273	0.0056	32.8675	25.0294	0.1354	0.1926	0.1358	1579.16666666667	1850.77777777778	1610.05555555556	1.91676653245666E-09	NA	NA
chr1	67800001	67900000	67846516	1609	1609	1609	1609	1138	1089	863	387.9778	297.4286	245.2157	402.2668	342.4384	250.9047	-0.1783	-0.5959	-0.097	0.002411	0.001849	0.001524	0.2114	0.2032	0.1677	-0.0039	0.0164	-0.0027	27.4024	22.6571	0.0948	0.1301	0.0951	1564.625	1897.75	1577.625	2.07010639465697E-09	NA	NA
chr1	67900001	68000000	67948166	1416	1416	1416	1416	957	935	752	318.1556	250.6264	202.5098	338.2859	294.0128	218.6331	-0.2986	-0.6688	-0.3153	0.002247	0.00177	0.00143	0.2008	0.1903	0.1598	-0.0002	0.0174	-0.0008	20.3056	19.0167	0.0328	0.0447	0.0298	1572.5	1774.5	1693	1.98221471010957E-09	NA	NA
chr1	68000001	68100000	68051725	1911	1911	1911	1911	1388	1346	1152	500.5111	427.6484	372.1046	490.6382	423.2526	334.9273	0.101	0.0471	0.475	0.002619	0.002238	0.001947	0.2404	0.2282	0.2081	-0.0052	-0.0002	-0.0028	33.875	30.5417	0.0517	0.0869	0.0634	1521.68421052632	1810.63157894737	1707.68421052632	1.99943617120235E-09	NA	NA
chr1	68100001	68200000	68151003	1650	1650	1650	1650	1202	1109	870	393.6	329.4835	254.6601	424.8899	348.7275	252.9399	-0.3696	-0.2502	0.0291	0.002385	0.001997	0.001543	0.2233	0.2074	0.1755	0.0098	0.0275	-0.0046	37.052	25.6901	0.1811	0.2128	0.1771	1573	1817.625	1649.375	1.96956935025783E-09	NA	NA
chr1	68200001	68300000	68253668	1578	1578	1578	1578	1127	1104	970	396.3778	344.5055	304.5621	398.3785	347.1552	282.0134	-0.0252	-0.0346	0.342	0.002512	0.002183	0.00193	0.2344	0.2247	0.2079	-0.0009	0.0057	0.0056	29.6004	24.7734	0.0888	0.1431	0.0931	1630.375	1753.6875	1655.9375	2.04475008750681E-09	NA	NA
chr1	68300001	68400000	68346961	1758	1758	1758	1758	1264	1094	1049	423.5556	353.4176	331.0131	446.806	344.0107	304.9815	-0.2612	0.124	0.3652	0.002409	0.00201	0.001883	0.2435	0.231	0.197	0.0499	0.0364	0.0061	20.3659	21.1563	-0.019	-0.0198	-0.0142	1854.72222222222	1558.94444444444	1626.33333333333	2.03565896646361E-09	NA	NA
chr1	68400001	68500000	68451715	1595	1595	1595	1595	1136	1057	876	371.3556	313.1319	254.9673	401.5598	332.376	254.6843	-0.3775	-0.2625	0.0048	0.002328	0.001963	0.001599	0.2178	0.2003	0.1774	0.0076	0.01	-0.002	27.4389	19.7365	0.1633	0.2141	0.1783	1746.3125	1680.4375	1613.25	2.10219100587838E-09	NA	NA
chr1	68500001	68600000	68548028	1505	1505	1505	1505	1071	1054	900	371.1778	329.9011	275.7908	378.5833	331.4326	261.6619	-0.0982	-0.0209	0.2309	0.002466	0.002192	0.001832	0.2333	0.2148	0.1996	0.0009	-0.0003	-0.0041	26.0048	21.0056	0.1063	0.1578	0.1223	1624.66666666667	1772.53333333333	1642.8	1.86558838079632E-09	NA	NA
chr1	68600001	68700000	68649775	1694	1694	1694	1694	1189	1148	886	387.2667	326.989	227.1242	420.2946	360.9911	257.5916	-0.3944	-0.427	-0.5059	0.002286	0.00193	0.001341	0.2094	0.189	0.1697	-0.0034	0.0213	0.0192	34.196	14.6254	0.4009	0.3952	0.3521	1366.05882352941	2277.88235294118	1396.05882352941	1.95139144729005E-09	NA	NA
chr1	68700001	68800000	68749191	1412	1412	1412	1412	948	857	772	297.9556	217.8022	195.1765	335.1045	269.4855	224.4478	-0.5562	-0.8691	-0.5576	0.00211	0.001543	0.001382	0.1855	0.1788	0.1472	0.0081	0.0121	0.0035	16.7992	13.8722	0.0954	0.1027	0.0775	1618.57142857143	1770.28571428571	1651.14285714286	2.02089511539547E-09	NA	NA
chr1	68800001	68900000	68852010	1734	1734	1734	1734	1264	1168	1000	441.6667	357.2088	297.4118	446.806	367.2801	290.7355	-0.0577	-0.1243	0.0982	0.002547	0.00206	0.001715	0.2302	0.2164	0.1909	-0.0004	0.0078	0.0057	37.6401	26.3726	0.176	0.2315	0.1875	1620.70588235294	1777.35294117647	1641.94117647059	2.00613084710438E-09	NA	NA
chr1	68900001	69000000	68949050	1619	1619	1619	1619	1121	1097	870	382.4667	299.8791	240.4967	396.2575	344.954	252.9399	-0.1747	-0.5924	-0.2104	0.002362	0.001852	0.001485	0.2091	0.2002	0.1681	-0.0041	0.0203	0.0036	31.7631	22.2869	0.1753	0.2285	0.1779	1455.6875	1986.25	1598.0625	1.96726686372347E-09	NA	NA
chr1	69000001	69100000	69048728	1541	1541	1541	1541	1048	1061	890	361.4	301.2747	264.9346	370.4531	333.6338	258.7546	-0.1226	-0.4397	0.1021	0.002345	0.001955	0.001719	0.2124	0.2061	0.1824	-0.0063	0.007	-0.0038	24.4302	24.3357	0.0019	0.0038	0.0022	1590	1688.8125	1761.1875	2.01277478869652E-09	NA	NA
chr1	69100001	69200000	69151724	1739	1739	1739	1739	1308	1220	1030	457.4222	383	319.8954	462.3594	383.6317	299.4576	-0.0536	-0.0075	0.292	0.00263	0.002202	0.00184	0.2393	0.2293	0.2014	-0.005	0.0129	-0.0018	29.3722	25.2921	0.0746	0.1144	0.0807	1572.76470588235	1743.47058823529	1723.76470588235	1.32711757146154E-09	NA	NA
chr1	69200001	69300000	69248680	1695	1695	1695	1695	1291	1216	971	459.8222	379.3846	300.8627	456.3501	382.3739	282.3042	0.0382	-0.0354	0.2812	0.002713	0.002238	0.001775	0.2422	0.2282	0.2	-0.0113	0.0085	-0.0018	34.1139	25.0655	0.1529	0.2393	0.1794	1581.29411764706	1824.70588235294	1634	1.82922665029497E-09	NA	NA
chr1	69300001	69400000	69349079	1640	1640	1640	1640	1178	1090	925	398.8	317.6044	258.4641	416.4062	342.7529	268.9303	-0.2122	-0.3326	-0.1665	0.002432	0.001937	0.001576	0.216	0.2058	0.175	-0.0058	0.0135	-0.002	34.9548	23.9714	0.1864	0.2469	0.2009	1434.05882352941	1896.11764705882	1709.82352941176	1.33331858917717E-09	NA	NA
chr1	69400001	69500000	69449089	1651	1651	1651	1651	1218	1117	901	408.5333	326.3297	255.5294	430.5457	351.2431	261.9527	-0.2566	-0.3216	-0.1049	0.002474	0.001977	0.001548	0.2227	0.2083	0.1752	0.0004	0.0179	-0.003	30.5956	21.8044	0.1678	0.2019	0.1612	1541	1913	1586	1.97968325162399E-09	NA	NA
chr1	69500001	69600000	69551944	1792	1792	1792	1792	1297	1259	1013	454.5333	370.1209	300.1176	458.471	395.8953	294.5151	-0.0431	-0.2952	0.0814	0.002536	0.002065	0.001675	0.2268	0.2147	0.1853	-0.0075	0.0098	-0.0048	37.0933	27.6988	0.145	0.2183	0.1702	1537.11111111111	1827.66666666667	1675.22222222222	1.96660306202084E-09	NA	NA
chr1	69600001	69700000	69653162	1751	1751	1751	1751	1225	1132	918	414.4667	328.8022	275.3791	433.0201	355.9599	266.8952	-0.215	-0.3459	0.136	0.002367	0.001878	0.001573	0.2125	0.2028	0.1703	0.0005	0.0147	-0.0066	22.3651	17.4571	0.1232	0.1471	0.114	1567.61111111111	1783.66666666667	1688.72222222222	1.99908194892357E-09	NA	NA
chr1	69700001	69800000	69748296	1839	1839	1839	1839	1403	1269	1063	492.0889	404.0659	338.4118	495.9405	399.0398	309.0518	-0.039	0.0571	0.4065	0.002676	0.002197	0.00184	0.2402	0.2303	0.2003	-0.0073	0.0099	-0.0041	35.856	28.8583	0.1081	0.1753	0.1255	1624.22222222222	1812.38888888889	1603.38888888889	1.94240496576101E-09	NA	NA
chr1	69800001	69900000	69850296	1768	1768	1768	1768	1257	1229	960	418.1778	318.2418	287.1176	444.3316	386.4617	279.1061	-0.2954	-0.8004	0.1228	0.002365	0.0018	0.001624	0.2065	0.2019	0.1729	-0.0044	0.0061	0.0049	23.8206	25.0881	-0.0259	-0.0476	-0.0266	1489.22222222222	1856.38888888889	1694.38888888889	1.94587784609563E-09	NA	NA
chr1	69900001	70000000	69953772	1856	1856	1856	1856	1415	1357	1172	506.7333	423	360.8497	500.1824	426.7116	340.742	0.0657	-0.0394	0.2525	0.00273	0.002279	0.001944	0.2491	0.2368	0.2102	-0.0028	0.0066	-0.0023	36.6242	30.0512	0.0986	0.15	0.1101	1633.33333333333	1753.11111111111	1653.55555555556	1.98234396577737E-09	NA	NA
chr1	70000001	70100000	70050009	1973	1973	1973	1973	1523	1472	1272	564.2444	477.8022	412.4118	538.3588	462.8736	369.8155	0.2414	0.1463	0.493	0.00286	0.002422	0.00209	0.2629	0.2519	0.224	-0.0023	0.0087	-0.0037	41.5528	32.6885	0.1194	0.1759	0.133	1641.75	1794.75	1603.5	1.59205201255779E-09	NA	NA
chr1	70100001	70200000	70151013	2021	2021	2021	2021	1565	1499	1376	581.6	511.7253	457.8693	553.2052	471.3638	400.052	0.2577	0.3884	0.6186	0.002878	0.002532	0.002266	0.2681	0.2632	0.2378	-0.0045	0.0113	-0.0045	43.125	35.4353	0.0979	0.1658	0.1144	1639.2	1802.95	1597.85	1.65796264012094E-09	NA	NA
chr1	70200001	70300000	70247861	1874	1874	1874	1874	1424	1322	1229	529.2889	434.9451	375.0065	503.3637	415.7058	357.3139	0.2585	0.2099	0.2119	0.002824	0.002321	0.002001	0.255	0.2456	0.2147	-0.0045	0.0089	-0.0033	46.7817	34.5071	0.151	0.2292	0.1808	1617	1797.21052631579	1625.78947368421	1.92789144845879E-09	NA	NA
chr1	70300001	70400000	70349110	1706	1706	1706	1706	1250	1262	1151	460.9778	410.3297	366.7712	441.8572	396.8387	334.6366	0.2172	0.1542	0.4109	0.002702	0.002405	0.00215	0.2528	0.2437	0.2241	-0.0052	0.0023	-0.0083	32.4702	27.3329	0.0859	0.1445	0.107	1605.94117647059	1741.64705882353	1692.41176470588	1.98508954307741E-09	NA	NA
chr1	70400001	70500000	70451966	1855	1855	1855	1855	1438	1399	1223	531.6222	479.3187	420.7582	508.3125	439.9186	355.5695	0.2302	0.4062	0.7846	0.002866	0.002584	0.002268	0.269	0.2565	0.2408	-0.0066	-0.0003	-0.0039	38.7476	32.2238	0.0919	0.1671	0.1212	1602.22222222222	1778.22222222222	1659.55555555556	1.50628595373912E-09	NA	NA
chr1	70500001	70600000	70546708	1964	1964	1964	1964	1487	1452	1244	549.1556	474.044	408.2418	525.6333	456.5846	361.675	0.2246	0.1734	0.551	0.002796	0.002414	0.002079	0.2561	0.247	0.2225	-0.0088	0.0065	-0.0049	37.7651	29.1008	0.1296	0.2023	0.1501	1665.1	1789.55	1585.35	2.04755682969032E-09	NA	NA
chr1	70600001	70700000	70652503	1791	1791	1791	1791	1335	1305	1126	477.2222	416.4945	368.3725	471.9035	410.3601	327.3682	0.0566	0.0678	0.536	0.002665	0.002325	0.002057	0.2466	0.2393	0.216	-0.0061	0.0067	-0.0073	32.7071	29.5357	0.051	0.0906	0.0625	1594.66666666667	1780.44444444444	1664.88888888889	2.05923857143244E-09	NA	NA
chr1	70700001	70800000	70747929	1895	1895	1895	1895	1484	1413	1244	557.8667	475.0989	420.5948	524.5729	444.3209	361.675	0.3186	0.3141	0.6972	0.002944	0.002507	0.002219	0.2708	0.2608	0.2331	-0.0034	0.005	-0.0071	45.3171	37.629	0.0927	0.1531	0.12	1642.36842105263	1740.10526315789	1657.52631578947	1.88855758859924E-09	NA	NA
chr1	70800001	70900000	70850212	1953	1953	1953	1953	1517	1404	1331	580.4444	463.8022	438.9542	536.2379	441.4909	386.9689	0.4138	0.2292	0.575	0.002972	0.002375	0.002248	0.2651	0.2621	0.229	-0.0044	0.0021	-0.0047	36.056	34.5298	0.0216	0.0372	0.0255	1631.10526315789	1752.89473684211	1656	1.99224224632649E-09	NA	NA
chr1	70900001	71000000	70950749	1751	1751	1751	1751	1349	1243	1117	495	413.033	367.8954	476.8523	390.8641	324.7515	0.191	0.2572	0.5685	0.002827	0.002359	0.002101	0.2564	0.2491	0.2251	-0.0059	0.0054	0.0048	38.998	33.602	0.0743	0.1413	0.088	1662.44444444444	1683	1694.55555555556	1.98720920251805E-09	NA	NA
chr1	71000001	71100000	71049076	1768	1768	1768	1768	1333	1320	1119	492.2222	437.2308	355.3725	471.1965	415.0769	325.333	0.224	0.242	0.3951	0.002784	0.002473	0.00201	0.2585	0.2421	0.2265	-0.0085	0.0049	0.0054	43.1897	27.6952	0.2186	0.3225	0.2598	1552.44444444444	1820.44444444444	1667.11111111111	1.98425159251828E-09	NA	NA
chr1	71100001	71200000	71149036	1820	1820	1820	1820	1367	1378	1179	524.0222	463.5604	403.0719	483.215	433.3151	342.7771	0.4239	0.3165	0.7527	0.002879	0.002547	0.002215	0.2723	0.2626	0.2347	0.0018	0.0151	-0.0074	45.8492	35.3024	0.13	0.2004	0.1603	1580.61111111111	1928.55555555556	1530.83333333333	1.79100443924529E-09	NA	NA
chr1	71200001	71300000	71250054	1798	1798	1798	1798	1389	1366	1162	517.6222	456.7582	407.5686	490.9917	429.5417	337.8346	0.2723	0.2873	0.8833	0.002879	0.00254	0.002267	0.2671	0.2597	0.2375	-0.0074	0.0047	-0.0062	34.3627	32.8262	0.0229	0.0464	0.0287	1635.44444444444	1741.44444444444	1663.11111111111	1.51818185601799E-09	NA	NA
chr1	71300001	71400000	71349011	1935	1935	1935	1935	1502	1452	1276	555.2444	479.2967	415.6732	530.9356	456.5846	370.9785	0.2298	0.2256	0.5156	0.002869	0.002477	0.002148	0.262	0.2535	0.2295	-0.0104	0.0052	-0.0039	39.5234	31.6583	0.1105	0.1869	0.1324	1635.26315789474	1794.78947368421	1609.94736842105	2.01579039268539E-09	NA	NA
chr1	71400001	71500000	71450120	1766	1766	1766	1766	1353	1302	1192	493.9333	444.9231	392	478.2662	409.4167	346.5567	0.1644	0.3933	0.5611	0.002797	0.002519	0.00222	0.263	0.2519	0.2345	-0.0054	0.0021	-0.0053	35.331	28.069	0.1145	0.1837	0.1374	1644.44444444444	1787.88888888889	1607.66666666667	1.5710306100652E-09	NA	NA
chr1	71500001	71600000	71546688	1641	1641	1641	1641	1241	1189	1042	441.6444	367.4396	310.085	438.6758	373.8836	302.9464	0.034	-0.0781	0.1008	0.002691	0.002239	0.00189	0.2433	0.2336	0.204	-0.0067	0.0098	-0.0061	31.8683	23.3413	0.1544	0.2161	0.1719	1674.125	1711.375	1654.5	2.11152820501347E-09	NA	NA
chr1	71600001	71700000	71652698	1485	1485	1485	1485	1093	998	815	376.0444	300.9011	244.8889	386.3599	313.8233	236.9494	-0.134	-0.1866	0.1433	0.002532	0.002026	0.001649	0.2267	0.2149	0.1835	-0.0029	0.014	-0.0006	25.1496	18.7512	0.1457	0.1872	0.1466	1639.06666666667	1755.26666666667	1645.66666666667	1.89888218755172E-09	NA	NA
chr1	71700001	71800000	71754082	1864	1864	1864	1864	1300	1290	1177	439.3778	394.0659	361.3922	459.5315	405.6433	342.1957	-0.2201	-0.1294	0.2401	0.002357	0.002114	0.001939	0.2197	0.2223	0.2032	-0.009	0.0169	0.0013	32.3444	23.65	0.1553	0.2553	0.1668	1659.26315789474	1742.68421052632	1638.05263157895	2.07070669502764E-09	NA	NA
chr1	71800001	71900000	71847451	1862	1862	1862	1862	1349	1317	1137	478.3778	399.2418	358.1046	476.8523	414.1335	330.5663	0.0161	-0.1631	0.3565	0.002569	0.002144	0.001923	0.237	0.2255	0.2023	0.0028	0.0019	-0.0028	41.4369	35.9456	0.071	0.1236	0.0911	1718.88888888889	1705.61111111111	1615.5	1.96833737435114E-09	NA	NA
chr1	71900001	72000000	71952229	1651	1651	1651	1651	1183	1179	1001	424.1111	368.3626	310.9412	418.1737	370.7391	291.0262	0.0713	-0.0291	0.2927	0.002569	0.002231	0.001883	0.2371	0.2254	0.2068	-0.0062	0.0061	0.0026	32.3266	25.2385	0.1231	0.2024	0.1432	1585.23529411765	1750.11764705882	1704.64705882353	1.84376870564651E-09	NA	NA
chr1	72000001	72100000	72049457	1460	1460	1460	1460	1025	988	836	353.2889	285.2308	235.9542	362.3229	310.6788	243.0549	-0.1251	-0.3713	-0.1249	0.00242	0.001954	0.001616	0.2212	0.2054	0.1835	0.0059	0.0089	0.0143	27.5397	18.5111	0.1961	0.2529	0.1984	1626.64285714286	1747.92857142857	1665.42857142857	2.01803855679254E-09	NA	NA
chr1	72100001	72200000	72152109	1833	1833	1833	1833	1381	1285	1115	509.8444	403.2857	366.1699	488.1638	404.0711	324.1701	0.2229	-0.0088	0.5544	0.002781	0.0022	0.001998	0.246	0.2404	0.2107	-0.0064	0.003	0.002	31.8575	30.3663	0.024	0.0406	0.0264	1500.63157894737	1843.84210526316	1695.52631578947	1.94696496219644E-09	NA	NA
chr1	72200001	72300000	72251237	1587	1587	1587	1587	1216	1085	928	431.9111	331.2637	289.3529	429.8387	341.1806	269.8025	0.0242	-0.1318	0.3099	0.002722	0.002087	0.001823	0.2382	0.2314	0.1944	-0.0049	0.0091	-0.003	29.6964	23.3361	0.1199	0.1802	0.1339	1641.1875	1802.0625	1596.75	1.23140166333798E-09	NA	NA
chr1	72300001	72400000	72348057	2043	2043	2043	2043	1525	1415	1239	536.1556	439.2308	387.5163	539.0658	444.9498	360.2213	-0.0271	-0.0583	0.3243	0.002624	0.00215	0.001897	0.2347	0.2294	0.1992	-0.0088	0.0073	-0.0081	44.6575	33.9321	0.1365	0.2267	0.1703	1564.9	1854.75	1620.35	2.04712742383717E-09	NA	NA
chr1	72400001	72500000	72445082	1723	1723	1723	1723	1251	1171	918	417.8667	330.8571	266.6601	442.2107	368.2235	266.8952	-0.2763	-0.4601	-0.0038	0.002425	0.00192	0.001548	0.2159	0.2036	0.1711	-0.0032	0.0125	-0.0068	28.7298	23.1972	0.1065	0.1478	0.1119	1542.35294117647	1841.88235294118	1655.76470588235	1.94935623377311E-09	NA	NA
chr1	72500001	72600000	72551419	1802	1802	1802	1802	1327	1217	1008	443.5333	358.022	298.1569	469.0756	382.6883	293.0614	-0.2733	-0.2923	0.0744	0.002461	0.001987	0.001655	0.2212	0.2118	0.1792	-0.0028	0.0146	-0.0083	28.5944	22.4794	0.1197	0.1536	0.118	1571	1881.44444444444	1587.55555555556	1.93471095746542E-09	NA	NA
chr1	72600001	72700000	72648063	1759	1759	1759	1759	1258	1170	918	425.9556	345.2967	264.6993	444.6851	367.9091	266.8952	-0.2114	-0.2787	-0.0352	0.002422	0.001963	0.001505	0.216	0.1987	0.1729	-0.0076	0.0061	-0.0015	24.6004	16.9837	0.1832	0.2115	0.1684	1545.05555555556	1849.83333333333	1645.11111111111	2.06618249632074E-09	NA	NA
chr1	72700001	72800000	72748948	1494	1494	1494	1494	1111	959	789	365.7556	289.0659	207.0065	392.7227	301.5596	229.3903	-0.3446	-0.1878	-0.4172	0.002448	0.001935	0.001386	0.2145	0.198	0.167	-0.0112	0.0167	0.003	32.3504	18.5139	0.272	0.3316	0.2876	1486.06666666667	1918.2	1635.73333333333	1.8503115958418E-09	NA	NA
chr1	72800001	72900000	72849334	1417	1417	1417	1417	1002	837	753	324.9111	221.9121	191.3725	354.1927	263.1965	218.9238	-0.4148	-0.7108	-0.538	0.002293	0.001566	0.001351	0.1912	0.1854	0.1442	-0.0049	0.0091	-0.0056	21.4857	17.6627	0.0977	0.133	0.1001	1411.71428571429	1949	1679.28571428571	1.9026065698765E-09	NA	NA
chr1	72900001	73000000	72950805	1615	1615	1615	1615	1219	1105	895	422.0222	328.4725	261.915	430.8991	347.4697	260.2083	-0.1034	-0.2479	0.0281	0.002613	0.002034	0.001622	0.2347	0.2237	0.1836	0.0051	0.028	0.0023	32.7163	20.6361	0.2264	0.2551	0.2085	1626.875	1856.625	1556.5	2.03069376310575E-09	NA	NA
chr1	73000001	73100000	73049374	1594	1594	1594	1594	1131	1076	935	387.8	311.5714	275.6471	399.7924	338.3505	271.8377	-0.1505	-0.3588	0.0599	0.002433	0.001955	0.001729	0.2192	0.209	0.1857	-0.0005	0.002	0.0041	21.9833	20.1302	0.044	0.0685	0.0474	1603.25	1712.1875	1724.5625	2.0426390228588E-09	NA	NA
chr1	73100001	73200000	73149406	1668	1668	1668	1668	1225	1164	1008	444.2667	357.3846	310.3987	433.0201	366.0223	293.0614	0.1304	-0.107	0.2531	0.002663	0.002143	0.001861	0.2376	0.2294	0.2	-0.0058	0.0071	-0.0005	30.3738	26.3524	0.0709	0.1096	0.0785	1613.82352941176	1782.47058823529	1643.70588235294	1.90713869581933E-09	NA	NA
chr1	73200001	73300000	73251794	1591	1591	1591	1591	1101	1061	901	353.9556	295.2747	252.9412	389.1878	333.6338	261.9527	-0.4543	-0.5212	-0.1471	0.002225	0.001856	0.00159	0.2043	0.1976	0.1726	0.0006	0.0177	0.0008	24.4829	19.3607	0.1168	0.1711	0.116	1625.6875	1746.5	1667.8125	1.93141598099378E-09	NA	NA
chr1	73300001	73400000	73353834	1580	1580	1580	1580	1109	991	855	367.6667	271.3956	226.8105	392.0157	311.6221	248.5788	-0.3117	-0.5851	-0.3745	0.002327	0.001718	0.001436	0.2022	0.1938	0.157	0	0.0152	-0.0022	25.4484	20.7484	0.1017	0.1322	0.1014	1595.4375	1832.125	1612.4375	2.0524580310487E-09	NA	NA
chr1	73400001	73500000	73450183	1690	1690	1690	1690	1131	1093	946	383.3333	309.7802	252.5948	399.7924	343.6962	275.0358	-0.2066	-0.4474	-0.349	0.002268	0.001833	0.001495	0.2071	0.1915	0.1674	0.005	0.0089	0.0032	23.1639	18.1718	0.1208	0.1327	0.1052	1624.0625	1752.6875	1663.25	1.28148552266289E-09	NA	NA
chr1	73500001	73600000	73549744	1600	1600	1600	1600	1164	1155	892	406.8222	349.8681	274.4444	411.4574	363.1923	259.3361	-0.0565	-0.1663	0.2492	0.002543	0.002187	0.001715	0.2385	0.2242	0.1965	0.0043	0.026	0.0037	42.4905	27.1889	0.2196	0.2711	0.2303	1521.0625	1910.4375	1608.5	4.76577476912747E-10	NA	NA
chr1	73600001	73700000	73647447	1555	1555	1555	1555	1155	1067	874	411.1778	310.5385	267.8627	408.2761	335.5205	254.1028	0.0357	-0.3375	0.2316	0.002644	0.001997	0.001723	0.2281	0.2188	0.1844	-0.0089	0.0011	-0.0043	29.9925	28.4758	0.0259	0.0451	0.0315	1567.625	1739	1733.375	1.00009095325476E-09	NA	NA
chr1	73700001	73800000	73749978	1740	1740	1740	1740	1248	1173	973	420.3778	329.0659	255.4379	441.1502	368.8524	282.8856	-0.2363	-0.4891	-0.4151	0.002416	0.001891	0.001468	0.212	0.1991	0.1677	-0.0081	0.0127	-0.0007	26.9238	18.7111	0.18	0.2089	0.1663	1649.76470588235	1813.76470588235	1576.47058823529	1.061107498326E-09	NA	NA
chr1	73800001	73900000	73853900	1501	1501	1501	1501	1057	1022	844	358.7111	282.4615	247.6797	373.6345	321.3701	245.3808	-0.2004	-0.5488	0.0401	0.00239	0.001882	0.00165	0.2125	0.2051	0.1761	-0.0025	0.0078	-0.0015	22.1516	20.281	0.0441	0.0696	0.0465	1582.4	1746.86666666667	1710.73333333333	1.11234768060742E-09	NA	NA
chr1	73900001	74000000	73948590	1903	1903	1903	1903	1356	1282	1189	472.2222	374.6154	344.9804	479.3267	403.1277	345.6845	-0.0744	-0.3207	-0.0087	0.002481	0.001969	0.001813	0.2212	0.2199	0.1912	-0.0031	0.0119	0.0057	31.4337	31.6734	-0.0038	-0.0067	-0.0039	1547.42105263158	1704.36842105263	1788.21052631579	1.76055951419067E-09	NA	NA
chr1	74000001	74100000	74049553	1564	1564	1564	1564	1072	1074	836	342.8889	295.6703	234.7255	378.9367	337.7216	243.0549	-0.4774	-0.5645	-0.1465	0.002192	0.00189	0.001501	0.2022	0.1921	0.169	-0.005	0.0199	-0.0017	23.1429	16.9675	0.154	0.2075	0.1506	1669.6875	1787.625	1582.6875	1.84064504091534E-09	NA	NA
chr1	74100001	74200000	74149643	1661	1661	1661	1661	1193	1177	1001	412.5333	348.6264	288.902	421.7085	370.1102	291.0262	-0.1092	-0.2632	-0.0312	0.002484	0.002099	0.001739	0.2261	0.213	0.1932	-0.0069	0.0043	0.0033	31.0921	23.9373	0.13	0.1996	0.1441	1535.47058823529	1845.52941176471	1659	1.86634130131962E-09	NA	NA
chr1	74200001	74300000	74249703	1520	1520	1520	1520	1160	1088	940	423.9111	354.3077	299.3399	410.0435	342.124	273.2914	0.1697	0.1614	0.4077	0.002789	0.002331	0.001969	0.2547	0.2456	0.2143	-0.0025	0.016	-0.0016	28.9325	20.7302	0.1652	0.2194	0.1662	1581.93333333333	1791.66666666667	1666.4	9.2363722708377E-10	NA	NA
chr1	74300001	74400000	74348578	1614	1614	1614	1614	1244	1181	1050	460.2222	385.5055	349.4379	439.7363	371.368	305.2723	0.2338	0.1726	0.619	0.002851	0.002389	0.002165	0.2588	0.2549	0.2252	-0.0063	0.008	-0.0056	28.4357	25.2325	0.0597	0.0969	0.0671	1595.375	1782.625	1662	1.64415631570744E-09	NA	NA
chr1	74400001	74500000	74449263	1671	1671	1671	1671	1200	1157	810	406.2667	332.6154	237.9673	424.1829	363.8212	235.4957	-0.212	-0.3889	0.0449	0.002431	0.001991	0.001424	0.2224	0.199	0.1745	0.0029	0.0165	0.0112	25.2901	16.344	0.2149	0.211	0.1792	1516.88235294118	1812.23529411765	1710.88235294118	2.06146720950585E-09	NA	NA
chr1	74500001	74600000	74549666	1712	1712	1712	1712	1230	1247	940	414.2222	332.5165	273.732	434.7875	392.1219	273.2914	-0.2374	-0.6893	0.0069	0.00242	0.001942	0.001599	0.2168	0.2089	0.1764	-0.003	0.0197	-0.0018	28.4683	23.8738	0.0878	0.118	0.0811	1644.76470588235	1725.11764705882	1670.11764705882	1.94428080011365E-09	NA	NA
chr1	74600001	74700000	74646038	1823	1823	1823	1823	1377	1271	1096	493.9778	409.4396	344.3072	486.7499	399.6687	318.6461	0.0745	0.1109	0.3446	0.00271	0.002246	0.001889	0.2433	0.2338	0.2042	-0.0095	0.0083	-0.0064	33.379	27.5242	0.0961	0.1592	0.1137	1623.33333333333	1828.16666666667	1588.5	9.4901797828311E-10	NA	NA
chr1	74700001	74800000	74752035	1794	1794	1794	1794	1345	1308	1010	467.6667	405.6154	290.3464	475.4384	411.3035	293.6428	-0.082	-0.0627	-0.048	0.002607	0.002261	0.001618	0.2433	0.2161	0.1959	-0.0001	0.0117	0.0052	38.7571	23.7262	0.2406	0.2876	0.2437	1648.55555555556	1833.55555555556	1557.88888888889	1.06936819968419E-09	NA	NA
chr1	74800001	74900000	74849845	1985	1985	1985	1985	1462	1428	1199	507.9333	448.033	368.5163	516.7962	449.0377	348.5919	-0.0861	-0.0101	0.2446	0.002559	0.002257	0.001857	0.2408	0.2274	0.2025	-0.0001	0.0147	-0.0079	39.7226	32.0544	0.1068	0.1556	0.1194	1558.75	1738.05	1743.2	1.96303638996858E-09	NA	NA
chr1	74900001	75000000	74948640	1899	1899	1899	1899	1396	1313	1078	493.9333	389.956	319.8039	493.4661	412.8757	313.4129	0.0048	-0.2517	0.0872	0.002601	0.002053	0.001684	0.2292	0.2204	0.1887	-0.008	0.0145	0.005	30.0726	23.7544	0.1174	0.1572	0.109	1602.94736842105	1800.26315789474	1636.78947368421	2.00433553677978E-09	NA	NA
chr1	75000001	75100000	75045528	1571	1571	1571	1571	1145	1039	774	374.1333	295.7473	221.0327	404.7412	326.7158	225.0293	-0.3795	-0.4297	-0.0759	0.002381	0.001883	0.001407	0.2159	0.2007	0.162	0.0064	0.0297	-0.0079	24.752	16.8599	0.1897	0.1911	0.1656	1608.5	1857.1875	1574.3125	1.89433570913965E-09	NA	NA
chr1	75100001	75200000	75149367	1795	1795	1795	1795	1358	1264	1019	495.4667	395.8901	313.0719	480.0337	397.4676	296.2595	0.1614	-0.018	0.2428	0.00276	0.002206	0.001744	0.2458	0.2297	0.1965	-0.0053	0.01	-0.0025	36.0829	26.8448	0.1468	0.1893	0.1531	1477.16666666667	1892.61111111111	1670.22222222222	1.9355117751826E-09	NA	NA
chr1	75200001	75300000	75249895	1867	1867	1867	1867	1381	1331	1074	481.4	386.8242	332.6405	488.1638	418.5359	312.2499	-0.0695	-0.3436	0.2794	0.002578	0.002072	0.001782	0.2285	0.2253	0.193	-0.0089	0.0164	0.0008	36.3198	33.1349	0.0459	0.0787	0.047	1518.22222222222	1770.16666666667	1751.61111111111	2.02642081605524E-09	NA	NA
chr1	75300001	75400000	75351086	1963	1963	1963	1963	1421	1321	1144	484.1333	381.5385	340.7843	502.3033	415.3913	332.6014	-0.1816	-0.3696	0.1053	0.002466	0.001944	0.001736	0.2219	0.215	0.1888	0.0033	0.0116	0.0132	33.7063	28.4222	0.0851	0.1153	0.0808	1665.4	1741.45	1633.15	1.81487760227696E-09	NA	NA
chr1	75400001	75500000	75448130	1714	1714	1714	1714	1293	1177	971	464.4667	363.1209	293.3529	457.0571	370.1102	282.3042	0.0814	-0.0856	0.1674	0.00271	0.002119	0.001712	0.2388	0.2256	0.1929	-0.0056	0.0104	0.0037	31.477	22.2794	0.1711	0.2187	0.1655	1531.35294117647	1964.88235294118	1543.76470588235	1.19468658672604E-09	NA	NA
chr1	75500001	75600000	75550846	1874	1874	1874	1874	1481	1316	1101	536.7333	416.978	340.5882	523.5124	413.8191	320.0998	0.1268	0.0346	0.2739	0.002864	0.002225	0.001817	0.2549	0.2444	0.2005	0.0008	0.0219	-0.0042	35.3075	23.1274	0.2084	0.2262	0.1911	1587.57894736842	1870.57894736842	1581.84210526316	5.7208656762336E-10	NA	NA
chr1	75600001	75700000	75650883	1597	1597	1597	1597	1205	1103	905	422.9333	324.1868	293.1242	425.9503	346.8408	263.1156	-0.0355	-0.2961	0.4878	0.002648	0.00203	0.001835	0.233	0.2281	0.195	-0.0021	0.0087	0.0045	23.8329	23.4575	0.0079	0.0126	0.0078	1593.8125	1759.4375	1686.75	1.70167467065727E-09	NA	NA
chr1	75700001	75800000	75750853	1932	1932	1932	1932	1502	1386	1184	541.3778	415.3297	385.2876	530.9356	435.8307	344.2308	0.0987	-0.2133	0.5104	0.002802	0.00215	0.001994	0.2521	0.2442	0.2115	0.0094	0.0091	0.0105	29.4667	31.696	-0.0364	-0.0545	-0.0332	1585.36842105263	1632.63157894737	1822	1.99248623830367E-09	NA	NA
chr1	75800001	75900000	75851003	1784	1784	1784	1784	1325	1309	998	454.6667	403.2857	303.7843	468.3686	411.6179	290.154	-0.1468	-0.0918	0.201	0.002549	0.002261	0.001703	0.2463	0.2216	0.198	0.0123	0.021	-0.0005	35.0976	25.7952	0.1528	0.1828	0.1489	1617.66666666667	1600.33333333333	1822	1.96175609964507E-09	NA	NA
chr1	75900001	76000000	75950160	1811	1811	1811	1811	1369	1334	1118	492.8667	393.6813	378.9804	483.922	419.4792	325.0423	0.0928	-0.2789	0.71	0.002722	0.002174	0.002093	0.247	0.2423	0.2165	0.0048	0.0033	0.0075	31.8687	41.3274	-0.1292	-0.2704	-0.1391	1565.22222222222	1598.27777777778	1876.5	2.08231583997765E-09	NA	NA
chr1	76000001	76100000	76049563	1928	1928	1928	1928	1478	1452	1220	560.7556	476.011	428.3072	522.452	456.5846	354.6973	0.368	0.193	0.8881	0.002908	0.002469	0.002222	0.2679	0.2615	0.234	-0.0018	0.0096	-0.0011	34.8948	33.4996	0.0204	0.0339	0.0222	1562.15789473684	1761.36842105263	1716.47368421053	1.97097005112274E-09	NA	NA
chr1	76100001	76200000	76149210	1604	1604	1604	1604	1180	1098	885	410.2889	320.5165	239.732	417.1132	345.2685	257.3009	-0.0821	-0.325	-0.292	0.002558	0.001998	0.001495	0.2285	0.2078	0.1754	0.0016	0.013	0.0022	32.0702	24.0853	0.1422	0.1772	0.1432	1548.25	1838.5	1653.25	1.95573206790194E-09	NA	NA
chr1	76200001	76300000	76248232	1814	1814	1814	1814	1394	1299	1078	502.7333	425.5055	336.451	492.7592	408.4734	313.4129	0.1016	0.1891	0.3145	0.002771	0.002346	0.001855	0.2534	0.2363	0.2078	-0.0051	0.0107	-0.0055	43.7968	30.1024	0.1853	0.2559	0.2131	1681.27777777778	1824.5	1534.22222222222	1.981116996546E-09	NA	NA
chr1	76300001	76400000	76349432	1844	1844	1844	1844	1387	1329	1098	510.5333	424.5934	352	490.2848	417.907	319.2276	0.2073	0.0726	0.4393	0.002769	0.002303	0.001909	0.2539	0.2373	0.2094	0.0008	0.0073	-0.0029	40.9317	28.2873	0.1827	0.2372	0.1962	1650.21052631579	1886.42105263158	1503.36842105263	2.03983244756446E-09	NA	NA
chr1	76400001	76500000	76449375	1645	1645	1645	1645	1189	1106	911	405.0222	309.5275	244.4052	420.2946	347.7841	264.86	-0.1824	-0.4987	-0.3303	0.002462	0.001882	0.001486	0.2157	0.2048	0.1669	-0.0035	0.0188	-0.0044	31.5425	21.6933	0.185	0.2193	0.1818	1518.0625	1938.9375	1583	1.53596410646873E-09	NA	NA
chr1	76500001	76600000	76550743	1874	1874	1874	1874	1444	1341	1140	506.2889	426.4176	334.268	510.4334	421.6804	331.4385	-0.0408	0.0509	0.0365	0.002702	0.002275	0.001784	0.2494	0.2371	0.2031	0.0012	0.0281	0.0005	52.9143	31.3532	0.2559	0.3187	0.2695	1541.78947368421	1979.42105263158	1518.78947368421	1.14240087504067E-09	NA	NA
chr1	76600001	76700000	76646840	1624	1624	1624	1624	1189	1130	956	411.9556	340.4945	290.4967	420.2946	355.331	277.9431	-0.0996	-0.1893	0.1932	0.002537	0.002097	0.001789	0.2336	0.2234	0.1919	0.0044	0.0162	-0.0062	31.5865	24.9563	0.1173	0.1614	0.1255	1677.0625	1721	1641.9375	1.21065541937644E-09	NA	NA
chr1	76700001	76800000	76748947	1504	1504	1504	1504	1117	1079	852	391.0889	328.4286	261.4771	394.8436	339.2939	247.7066	-0.0477	-0.1452	0.2377	0.0026	0.002184	0.001739	0.2392	0.2282	0.194	0.0001	0.0255	-0.0056	26.9952	18.231	0.1938	0.222	0.1877	1578.86666666667	1844.53333333333	1616.6	1.56282934211527E-09	NA	NA
chr1	76800001	76900000	76851052	1596	1596	1596	1596	1142	1069	868	392.9556	306.5604	246.6471	403.6807	336.1494	252.3584	-0.1333	-0.399	-0.0968	0.002462	0.001921	0.001545	0.2164	0.203	0.1726	-0.0065	0.0066	-0.002	25.4619	20.1254	0.1171	0.1529	0.1204	1508.4375	1856.5	1675.0625	1.37693499221492E-09	NA	NA
chr1	76900001	77000000	76949825	1638	1638	1638	1638	1162	1122	977	398.9778	344.2967	278.9412	410.7505	352.8153	284.0486	-0.1438	-0.1095	-0.0769	0.002436	0.002102	0.001703	0.2266	0.2128	0.1913	-0.0006	0.0141	0.0028	30.7341	19.5754	0.2218	0.2613	0.2141	1493.23529411765	1962.35294117647	1584.41176470588	1.96470962086E-09	NA	NA
chr1	77000001	77100000	77048430	1625	1625	1625	1625	1171	1170	957	418.8444	359.5934	270.1569	413.9318	367.9091	278.2339	0.0596	-0.1025	-0.1242	0.002578	0.002213	0.001663	0.2366	0.2232	0.1978	-0.0063	0.026	0.0108	42.5048	23.9619	0.279	0.3554	0.2897	1644.0625	1808	1587.9375	1.95419293246447E-09	NA	NA
chr1	77100001	77200000	77150212	1564	1564	1564	1564	1149	1026	864	384.9556	286.8791	225.451	406.1551	322.6279	251.1955	-0.2619	-0.5023	-0.4383	0.002461	0.001834	0.001442	0.2153	0.2038	0.1611	0.0012	0.0223	-0.0086	28.819	19.7865	0.1858	0.2223	0.1885	1592	1799.625	1648.375	2.08071604032424E-09	NA	NA
chr1	77200001	77300000	77249240	1690	1690	1690	1690	1264	1182	991	457.6	356.956	304.6275	446.806	371.6825	288.1189	0.1213	-0.1796	0.2451	0.002708	0.002112	0.001803	0.2387	0.2262	0.1931	-0.0049	0.0016	-0.0069	34.5429	30.5825	0.0608	0.101	0.0774	1515.5	1808.4375	1716.0625	1.69970337569523E-09	NA	NA
chr1	77300001	77400000	77349041	1748	1748	1748	1748	1176	1171	1024	390.5778	316.8242	276.4118	415.6993	368.2235	297.7131	-0.3033	-0.6329	-0.3061	0.002234	0.001812	0.001581	0.2001	0.195	0.1717	-0.0059	0.0109	0.0061	22.9194	23.2028	-0.0061	-0.0102	-0.0059	1677.83333333333	1660.94444444444	1701.22222222222	1.23149278482878E-09	NA	NA
chr1	77400001	77500000	77449524	1762	1762	1762	1762	1277	1197	974	439.2667	357.0659	258.4641	451.4013	376.3993	283.1764	-0.1349	-0.2329	-0.3733	0.002493	0.002026	0.001467	0.2278	0.201	0.1826	0.0041	0.0078	0.0229	44.9071	20.4286	0.3747	0.3693	0.3353	1544.44444444444	1936.72222222222	1558.83333333333	1.33326117930019E-09	NA	NA
chr1	77500001	77600000	77549127	1638	1638	1638	1638	1114	1108	922	384.1556	314.3187	255.0588	393.7831	348.413	268.0581	-0.1227	-0.4436	-0.2074	0.002345	0.001919	0.001557	0.2101	0.1972	0.1714	-0.0076	0.0055	-0.0072	27.7448	21.756	0.121	0.1721	0.1355	1569.125	1795.8125	1675.0625	1.62999393323422E-09	NA	NA
chr1	77600001	77700000	77648142	1574	1574	1574	1574	1131	1104	931	396.4889	343.0989	284.817	399.7924	347.1552	270.6747	-0.0415	-0.053	0.2235	0.002519	0.00218	0.00181	0.2326	0.2209	0.1968	-0.0052	0.0102	-0.0069	34.8139	23.2655	0.1988	0.2936	0.2402	1704.6875	1870.75	1464.5625	1.79998574720984E-09	NA	NA
chr1	77700001	77800000	77751484	1655	1655	1655	1655	1197	1154	935	413.1556	345.9451	276.1634	423.1225	362.8778	271.8377	-0.1182	-0.2116	0.0681	0.002496	0.00209	0.001669	0.2273	0.2176	0.1899	-0.0046	0.0222	0.0054	29.7583	22.3417	0.1424	0.1963	0.1389	1652.6875	1775.6875	1611.625	1.9565741906905E-09	NA	NA
chr1	77800001	77900000	77849906	1535	1535	1535	1535	1105	1017	848	373.4444	293.044	242.3203	390.6018	319.7979	246.5437	-0.2204	-0.3792	-0.0733	0.002433	0.001909	0.001579	0.2135	0.2067	0.1756	-0.0086	0.0153	0.0036	28.9131	22.2599	0.13	0.1919	0.1377	1621	1886.0625	1532.9375	1.31724357328772E-09	NA	NA
chr1	77900001	78000000	77950589	1659	1659	1659	1659	1232	1064	919	422.3556	338.4835	287.1699	435.4945	334.5771	267.1859	-0.1514	0.0529	0.3199	0.002546	0.00204	0.001731	0.2265	0.2232	0.1885	-0.0064	0.0216	-0.0001	35.8528	23.844	0.2012	0.2816	0.2173	1569.625	1916.8125	1553.5625	1.73966765942195E-09	NA	NA
chr1	78000001	78100000	78043388	1497	1497	1497	1497	1026	976	766	345.2667	276.1868	210.5948	362.6764	306.9053	222.7034	-0.2409	-0.4537	-0.2325	0.002306	0.001845	0.001407	0.2062	0.1937	0.1647	-0.0035	0.0217	0.0066	26.3639	18.7726	0.1682	0.2154	0.1704	1541.2	1842	1656.8	2.00430499606034E-09	NA	NA
chr1	78100001	78200000	78148746	1550	1550	1550	1550	1081	1028	863	377.0222	297.1319	248.6863	382.1181	323.2568	250.9047	-0.0669	-0.3663	-0.0378	0.002432	0.001917	0.001604	0.2143	0.2066	0.1785	-0.0077	0.0117	0.0071	26.6393	18.6591	0.1762	0.2416	0.1849	1532.8125	1839.6875	1667.5	1.915369836932E-09	NA	NA
chr1	78200001	78300000	78249105	1503	1503	1503	1503	1051	1017	859	370.3556	298.6154	239.8497	371.5135	319.7979	249.7418	-0.0156	-0.3002	-0.1694	0.002464	0.001987	0.001596	0.219	0.2086	0.1787	-0.0083	0.0139	-0.0013	25.9873	18.9437	0.1568	0.2082	0.1676	1575.66666666667	1846.86666666667	1617.46666666667	1.65797457269712E-09	NA	NA
chr1	78300001	78400000	78350672	1655	1655	1655	1655	1190	1114	935	396.7111	307.3736	260.6928	420.6481	350.2997	271.8377	-0.2856	-0.5556	-0.1754	0.002397	0.001857	0.001575	0.2136	0.2077	0.1742	0.0021	0.0226	0.0077	29.729	27.4377	0.0401	0.0563	0.0385	1500.375	1748.1875	1791.4375	1.92648473958349E-09	NA	NA
chr1	78400001	78500000	78449236	1782	1782	1782	1782	1282	1234	1075	451.5111	367.033	324.8627	453.1687	388.034	312.5407	-0.0184	-0.2454	0.1687	0.002534	0.00206	0.001823	0.2258	0.219	0.1933	-0.0088	0.0027	-0.0022	27.8456	23.229	0.0904	0.1415	0.0966	1522.33333333333	1863.33333333333	1654.33333333333	1.96406284185345E-09	NA	NA
chr1	78500001	78600000	78550434	1451	1451	1451	1451	1053	1008	789	362.8222	318.033	247.1961	372.2205	316.9678	229.3903	-0.1267	0.0152	0.3319	0.0025	0.002192	0.001704	0.2365	0.2162	0.193	0.0042	0.0142	-0.0047	22.6583	14.9298	0.2056	0.2416	0.2052	1622.86666666667	1868.53333333333	1548.6	1.8723024992875E-09	NA	NA
chr1	78600001	78700000	78648642	1711	1711	1711	1711	1252	1144	1056	442.2222	338.1429	278.6471	442.5642	359.7333	307.0167	-0.0039	-0.2721	-0.3953	0.002585	0.001976	0.001629	0.2341	0.2235	0.1841	0.0136	0.0301	0.0108	46.9607	33.6861	0.1646	0.1908	0.1549	1467.11764705882	1814.70588235294	1758.17647058824	1.90546079203095E-09	NA	NA
chr1	78700001	78800000	78747668	1794	1794	1794	1794	1328	1325	1104	472.0444	428.8571	364.9673	469.4291	416.6491	320.972	0.028	0.1329	0.5865	0.002631	0.002391	0.002034	0.2443	0.2351	0.2175	-0.0141	0.0038	-0.0087	41.6976	27.4651	0.2058	0.3697	0.2926	1709.83333333333	1860.27777777778	1469.88888888889	1.69455442735317E-09	NA	NA
chr1	78800001	78900000	78848260	1581	1581	1581	1581	1100	1016	897	360.6667	287.1319	258.1438	388.8343	319.4834	260.7897	-0.3635	-0.459	-0.0434	0.002281	0.001816	0.001633	0.2033	0.201	0.1715	-0.0039	0.0134	-0.0029	21.6563	19.55	0.0511	0.0732	0.0474	1551.73333333333	1715.73333333333	1772.53333333333	1.92547581106223E-09	NA	NA
chr1	78900001	79000000	78945859	1494	1494	1494	1494	1105	949	786	379.8667	259.989	217.1111	390.6018	298.4151	228.5181	-0.1379	-0.5836	-0.2134	0.002543	0.00174	0.001453	0.2125	0.2052	0.1627	-0.004	0.0139	0.0098	31.6706	26.6262	0.0865	0.1246	0.0903	1418.86666666667	1865.73333333333	1755.4	1.45165686767097E-09	NA	NA
chr1	79000001	79100000	79049261	1609	1609	1609	1609	1153	1159	871	409.3111	339.8791	254.817	407.5691	364.4501	253.2306	0.0215	-0.3057	0.0268	0.002544	0.002112	0.001584	0.2281	0.2099	0.1825	-0.0105	0.0086	-0.0064	27.1659	17.3317	0.221	0.2675	0.2258	1634.375	1816	1589.625	1.78380834481012E-09	NA	NA
chr1	79100001	79200000	79148209	1151	1151	1151	1151	819	716	563	262.6222	199.5275	152.3464	289.5048	225.1478	163.6841	-0.4658	-0.5154	-0.2958	0.002282	0.001734	0.001324	0.2004	0.1859	0.1514	-0.0009	0.0159	-0.0049	19.4754	14.8889	0.1335	0.176	0.1383	1653.41666666667	1875	1511.58333333333	1.99994167852033E-09	NA	NA
chr1	79200001	79300000	79253930	1514	1514	1514	1514	1099	1079	814	377.1333	302.1648	238.1373	388.4809	339.2939	236.6587	-0.1466	-0.4961	0.0267	0.002491	0.001996	0.001573	0.2227	0.21	0.1758	-0.0038	0.0169	-0.0075	29.7929	22.4944	0.1396	0.1824	0.1476	1506.26666666667	1937.26666666667	1596.46666666667	1.82961241462825E-09	NA	NA
chr1	79300001	79400000	79350731	1782	1782	1782	1782	1323	1260	1005	476.2667	387.6154	320.6013	467.6617	396.2097	292.1892	0.0924	-0.0984	0.416	0.002673	0.002175	0.001799	0.2408	0.2254	0.2015	-0.0035	0.004	0.0073	35.3139	29.356	0.0921	0.1411	0.1018	1561.5	1782.55555555556	1695.94444444444	1.63570271132146E-09	NA	NA
chr1	79400001	79500000	79451193	1677	1677	1677	1677	1223	1148	937	392.6667	325.7582	256.3464	432.3131	360.9911	272.4192	-0.4603	-0.4425	-0.2524	0.002341	0.001943	0.001529	0.2133	0.1998	0.1776	-0.0023	0.0163	0.0118	31.2341	22.5016	0.1625	0.2053	0.1478	1573.47058823529	1830.23529411765	1636.29411764706	1.58105985689619E-09	NA	NA
chr1	79500001	79600000	79548924	1709	1709	1709	1709	1180	1189	957	400.3333	365.011	305.7255	417.1132	373.8836	278.2339	-0.2019	-0.1076	0.4227	0.002343	0.002136	0.001789	0.2284	0.214	0.1945	0.0101	0.0176	-0.0046	29.2258	28.748	0.0082	0.0139	0.0087	1644.70588235294	1724.47058823529	1670.82352941176	1.85052721665885E-09	NA	NA
chr1	79600001	79700000	79650996	1649	1649	1649	1649	1164	1089	967	400.3778	327.7802	292.6405	411.4574	342.4384	281.1412	-0.1351	-0.1941	0.175	0.002428	0.001988	0.001775	0.2199	0.2109	0.1851	-0.0021	0.0017	-0.0084	26.9857	25.2627	0.033	0.0577	0.0398	1686.9375	1758.5	1594.5625	1.86831768640157E-09	NA	NA
chr1	79700001	79800000	79747922	1594	1594	1594	1594	1148	1157	955	405.8889	366.0549	308.1503	405.8017	363.8212	277.6524	0.0011	0.0278	0.4699	0.002546	0.002296	0.001933	0.2409	0.2309	0.2069	-0.0026	0.015	-0.0112	25.5845	19.2813	0.1405	0.1985	0.1513	1694.75	1727.1875	1618.0625	1.83101161349058E-09	NA	NA
chr1	79800001	79900000	79850690	1615	1615	1615	1615	1198	1116	938	430.0667	347.9341	296.6209	423.4759	350.9286	272.7099	0.0781	-0.0387	0.375	0.002663	0.002154	0.001837	0.2411	0.2361	0.1993	0.0006	0.0242	-0.0007	33.3873	25.7214	0.1297	0.1758	0.134	1516.1875	1922.4375	1601.375	1.95710289560413E-09	NA	NA
chr1	79900001	80000000	79947209	1704	1704	1704	1704	1212	1176	966	418.2444	328.3297	277.2026	428.4247	369.7958	280.8505	-0.1193	-0.5084	-0.0556	0.002454	0.001927	0.001627	0.2199	0.2091	0.1781	0.0021	0.0122	0.0013	31.598	27.9528	0.0612	0.0823	0.0621	1557.82352941176	1815.23529411765	1666.94117647059	2.03109871969442E-09	NA	NA
chr1	80000001	80100000	80050679	1611	1611	1611	1611	1130	1083	922	382.2	315.7143	275.1895	399.4389	340.5517	268.0581	-0.2166	-0.3306	0.1138	0.002372	0.00196	0.001708	0.2161	0.2122	0.182	-0.0011	0.0197	-0.004	25.3052	22.848	0.051	0.0731	0.0489	1527.625	1701.5	1810.875	2.03238243124606E-09	NA	NA
chr1	80100001	80200000	80151968	1360	1360	1360	1360	964	926	791	334.6444	266.8352	229.0458	340.7603	291.1827	229.9718	-0.09	-0.379	-0.0172	0.002461	0.001962	0.001684	0.2188	0.2081	0.1851	-0.0055	0.002	0.0078	31.075	22.8885	0.1517	0.2256	0.1713	1458.78571428571	1871.78571428571	1709.42857142857	1.96895870275816E-09	NA	NA
chr1	80200001	80300000	80247734	1237	1237	1237	1237	867	860	656	292.6889	256.3187	185.7647	306.4722	270.4289	190.7225	-0.2256	-0.2364	-0.1111	0.002366	0.002072	0.001502	0.2157	0.196	0.181	-0.0145	0.0069	0.0066	23.0385	12.6028	0.2928	0.3793	0.3135	1602.33333333333	1914.41666666667	1523.25	2.00125067378234E-09	NA	NA
chr1	80300001	80400000	80356283	1328	1328	1328	1328	927	848	675	318.1111	250.5275	196.5556	327.6813	266.6555	196.2465	-0.1465	-0.2741	0.0067	0.002395	0.001887	0.00148	0.2123	0.1983	0.168	-0.0045	0.0119	-0.0011	24.7929	17.9849	0.1591	0.2107	0.1701	1625.42857142857	1829.42857142857	1585.14285714286	1.92224825781821E-09	NA	NA
chr1	80400001	80500000	80450398	1584	1584	1584	1584	1113	1050	863	383.2444	297.8352	231.6405	393.4297	330.1748	250.9047	-0.1299	-0.444	-0.3283	0.002419	0.00188	0.001462	0.2163	0.2023	0.17	0.0032	0.0212	0.0088	22.3111	18.5976	0.0908	0.1081	0.0727	1604.3125	1783	1652.6875	1.80919394101089E-09	NA	NA
chr1	80500001	80600000	80549644	1558	1558	1558	1558	1142	1074	915	404.2	328.5934	266.1242	403.6807	337.7216	266.023	0.0065	-0.1225	0.0016	0.002594	0.002109	0.001708	0.2361	0.2213	0.1883	0.002	0.0143	-0.0069	28.7123	20.9123	0.1572	0.1954	0.1623	1610.2	1769.33333333333	1660.46666666667	1.43872379087759E-09	NA	NA
chr1	80600001	80700000	80651771	1574	1574	1574	1574	1159	1151	895	411.9111	350.7692	273.8627	409.69	361.9345	260.2083	0.0272	-0.1399	0.2244	0.002617	0.002229	0.00174	0.2409	0.2223	0.1959	-0.0028	0.0101	-0.0065	29.1758	22.8242	0.1221	0.1645	0.1313	1652.5	1762.8125	1624.6875	1.96752545850367E-09	NA	NA
chr1	80700001	80800000	80753021	1525	1525	1525	1525	1149	1087	908	407.6444	344.7363	289.085	406.1551	341.8095	263.9878	0.0184	0.0388	0.4066	0.002673	0.002261	0.001896	0.2439	0.2306	0.2049	-0.0058	0.0048	-0.0072	32.8714	29.2262	0.0587	0.114	0.079	1583.86666666667	1800.06666666667	1656.06666666667	1.94037692847869E-09	NA	NA
chr1	80800001	80900000	80849591	1565	1565	1565	1565	1115	1125	879	380.3556	323.011	254.9412	394.1366	353.7587	255.5565	-0.1755	-0.3941	-0.0103	0.00243	0.002064	0.001629	0.2233	0.2085	0.183	-0.0032	0.0136	-0.0045	28.5913	21.9794	0.1307	0.1849	0.1422	1553.25	1923.125	1563.625	1.91657252378807E-09	NA	NA
chr1	80900001	81000000	80950514	1622	1622	1622	1622	1172	1123	932	406.3111	310.7143	247.9608	414.2853	353.1298	270.9655	-0.0966	-0.5446	-0.3631	0.002505	0.001916	0.001529	0.2292	0.2112	0.173	0.0188	0.0235	0.0023	26.4964	24.575	0.0376	0.0397	0.0315	1595.125	1693.375	1751.5	1.81402755225248E-09	NA	NA
chr1	81000001	81100000	81049284	1597	1597	1597	1597	1117	1183	934	381.0222	382.8242	297.1242	394.8436	371.9969	271.547	-0.1757	0.132	0.4029	0.002386	0.002397	0.001861	0.243	0.2199	0.2094	0.0081	0.0173	-0.0084	28.0302	18.0349	0.217	0.2638	0.2192	1836.8125	1740.375	1462.8125	1.78160173610812E-09	NA	NA
chr1	81100001	81200000	81150960	1638	1638	1638	1638	1182	1119	879	402.1111	326.9451	241.5948	417.8202	351.872	255.5565	-0.1887	-0.3212	-0.2336	0.002455	0.001996	0.001475	0.2266	0.203	0.1776	0.0093	0.0168	0.012	29.329	19.0321	0.2129	0.2216	0.1883	1510.5	1802.1875	1727.3125	1.89066506512994E-09	NA	NA
chr1	81200001	81300000	81252321	1684	1684	1684	1684	1161	1169	922	393.2667	338.9121	276.6209	410.397	367.5946	268.0581	-0.2095	-0.3538	0.1366	0.002335	0.002013	0.001643	0.222	0.2033	0.181	0.0108	0.0109	-0.005	28.3944	26.9119	0.0268	0.036	0.0278	1631.11764705882	1709.52941176471	1699.35294117647	1.83006034518008E-09	NA	NA
chr1	81300001	81400000	81349066	1758	1758	1758	1758	1289	1194	984	429.5333	336.2527	290.1176	455.6431	375.4559	286.0837	-0.2876	-0.4734	0.0603	0.002443	0.001913	0.00165	0.2167	0.2066	0.1761	-0.0026	0.0048	-0.0058	27.9155	26.2679	0.0304	0.0461	0.0325	1731.61111111111	1708.55555555556	1599.83333333333	1.95443600655118E-09	NA	NA
chr1	81400001	81500000	81447437	1883	1883	1883	1883	1368	1392	1015	490.7556	405.4835	321.2092	483.5685	437.7174	295.0965	0.0746	-0.334	0.3786	0.002606	0.002153	0.001706	0.2326	0.2205	0.1925	-0.0118	0.0114	-0.0013	29.1571	20.8937	0.1651	0.2095	0.1561	1614.73684210526	1765.36842105263	1659.89473684211	1.97695853547111E-09	NA	NA
chr1	81500001	81600000	81550953	1665	1665	1665	1665	1127	1075	871	382.4222	310.3846	229.4052	398.3785	338.0361	253.2306	-0.201	-0.3708	-0.4024	0.002297	0.001864	0.001378	0.2059	0.1891	0.1634	-0.0053	0.0147	0.004	29.623	18.4405	0.2327	0.2743	0.2264	1565.6875	1931.8125	1542.5	1.99314002665567E-09	NA	NA
chr1	81600001	81700000	81649591	1595	1595	1595	1595	1084	1032	830	352.9333	269.9451	195.4052	383.1786	324.5147	241.3105	-0.3961	-0.7623	-0.8135	0.002213	0.001692	0.001225	0.198	0.1786	0.1466	0.0072	0.0197	0.0027	23.4877	13.7734	0.2607	0.235	0.2096	1609.8125	1862.5	1567.6875	1.36972942681894E-09	NA	NA
chr1	81700001	81800000	81748657	1760	1760	1760	1760	1269	1243	1039	452.5778	389.3956	330.1307	448.5734	390.8641	302.0742	0.0448	-0.017	0.3974	0.002571	0.002212	0.001876	0.2381	0.2253	0.2013	-0.0024	0.0065	-0.008	29.279	25.4345	0.0703	0.1057	0.0763	1632.38888888889	1797.38888888889	1610.22222222222	1.95949692085222E-09	NA	NA
chr1	81800001	81900000	81852158	1688	1688	1688	1688	1229	1241	956	431.3333	372.0769	275.7059	434.434	390.2352	277.9431	-0.0358	-0.211	-0.0344	0.002555	0.002204	0.001633	0.2349	0.2157	0.193	-0.0068	0.0149	0.003	36.1889	21.1262	0.2628	0.3077	0.2653	1569.05882352941	1972.05882352941	1498.88235294118	1.90020369950202E-09	NA	NA
chr1	81900001	82000000	81948808	1625	1625	1625	1625	1135	1113	802	370.5778	291.5824	212.8431	401.2063	349.9853	233.1699	-0.3831	-0.7565	-0.3727	0.00228	0.001794	0.00131	0.2016	0.1841	0.1547	-0.0055	0.013	-0.0019	25.2298	19.748	0.1219	0.1551	0.1195	1623.125	1790.5	1626.375	2.02482368662866E-09	NA	NA
chr1	82000001	82100000	82050417	1695	1695	1695	1695	1222	1158	1040	430.1556	364.0549	308.9412	431.9596	364.1356	302.3649	-0.021	-0.001	0.0931	0.002538	0.002148	0.001823	0.2328	0.2196	0.1966	-0.0033	0.0037	-0.005	26.5583	21.5218	0.1048	0.1445	0.1117	1577.58823529412	1729	1733.41176470588	1.74280083683622E-09	NA	NA
chr1	82100001	82200000	82150696	1708	1708	1708	1708	1246	1177	970	447.9333	351.3626	300.6863	440.4433	370.1102	282.0134	0.0854	-0.2297	0.2832	0.002623	0.002057	0.00176	0.2316	0.2233	0.1896	-0.0053	0.0095	-0.0035	26.8242	24.9044	0.0371	0.0509	0.0368	1483.88235294118	1847.64705882353	1708.47058823529	1.72543635171851E-09	NA	NA
chr1	82200001	82300000	82250719	2017	2017	2017	2017	1542	1419	1155	565.5778	450.5824	350.549	545.075	446.2076	335.7995	0.1888	0.0445	0.188	0.002804	0.002234	0.001738	0.2535	0.2399	0.1988	0.0032	0.0279	0.0005	52.6155	32.4647	0.2368	0.2868	0.2492	1494.75	1896	1649.25	2.00707126761836E-09	NA	NA
chr1	82300001	82400000	82351109	1631	1631	1631	1631	1130	1134	928	388.8889	325.9341	270.817	399.4389	356.5888	269.8025	-0.1325	-0.3897	0.0161	0.002384	0.001998	0.00166	0.2201	0.2115	0.1876	0.0023	0.0226	0.013	34.2944	25.3317	0.1503	0.1976	0.1337	1515.9375	1905.75	1618.3125	2.08726760875675E-09	NA	NA
chr1	82400001	82500000	82452468	1732	1732	1732	1732	1304	1216	955	446.3333	376.7802	300.3529	460.9454	382.3739	277.6524	-0.1591	-0.0663	0.3497	0.002577	0.002175	0.001734	0.2352	0.2214	0.1936	-0.0052	0.0136	-0.005	32.3913	22.6905	0.1761	0.2345	0.1842	1592.38888888889	1901.27777777778	1546.33333333333	2.0041319319835E-09	NA	NA
chr1	82500001	82600000	82551191	1819	1819	1819	1819	1391	1351	1089	505.8444	442.5275	356.9739	491.6987	424.8249	316.611	0.1444	0.189	0.5455	0.002781	0.002433	0.001962	0.2581	0.2424	0.2194	-0.0052	0.0109	-0.0008	36.6024	28.1159	0.1311	0.2088	0.1522	1624.44444444444	1764.22222222222	1651.33333333333	2.05070235690371E-09	NA	NA
chr1	82600001	82700000	82651940	1843	1843	1843	1843	1352	1276	1057	463.1333	371.8242	317.4837	477.9128	401.241	307.3074	-0.1552	-0.3324	0.1417	0.002513	0.002017	0.001723	0.2265	0.2186	0.1858	-0.0001	0.0159	-0.0032	31.5024	25.5135	0.105	0.1343	0.1009	1623.77777777778	1806.55555555556	1609.66666666667	2.06521787687606E-09	NA	NA
chr1	82700001	82800000	82749302	1849	1849	1849	1849	1417	1277	1021	505.1333	396.4176	298.5033	500.8893	401.5554	296.8409	0.0425	-0.058	0.024	0.002732	0.002144	0.001614	0.2409	0.227	0.19	-0.0062	0.0223	0.0057	47.6782	27.6313	0.2662	0.3312	0.2784	1522.10526315789	1956.78947368421	1561.10526315789	2.05008912262179E-09	NA	NA
chr1	82800001	82900000	82848351	1774	1774	1774	1774	1317	1237	1030	444	367.8791	300.9346	465.5407	388.9773	299.4576	-0.2322	-0.2459	0.0211	0.002503	0.002074	0.001696	0.2281	0.2197	0.188	-0.0016	0.0229	-0.0014	34.796	23.2429	0.1991	0.269	0.201	1561.55555555556	1998.33333333333	1480.11111111111	2.12459070436383E-09	NA	NA
chr1	82900001	83000000	82950575	1651	1651	1651	1651	1216	1115	890	416.3556	320.7692	253.5621	429.8387	350.6142	258.7546	-0.1574	-0.3859	-0.0858	0.002522	0.001943	0.001536	0.2212	0.2075	0.1722	-0.0048	0.0115	-0.005	26.3206	21.0833	0.1105	0.1407	0.1094	1598.75	1808.1875	1633.0625	3.85542309544384E-10	NA	NA
chr1	83000001	83100000	83049120	1895	1895	1895	1895	1413	1368	1141	514.4667	422.5495	333.366	499.4754	430.1706	331.7292	0.1507	-0.0803	0.0211	0.002715	0.00223	0.001759	0.2478	0.2312	0.1989	0.0011	0.0167	-0.0015	40.6123	30.444	0.1431	0.1762	0.144	1605.94736842105	1762.57894736842	1671.47368421053	1.18420098143978E-09	NA	NA
chr1	83100001	83200000	83152797	1607	1607	1607	1607	1209	1160	873	425.7778	349.989	267.9869	427.3643	364.7645	253.8121	-0.0186	-0.1837	0.2388	0.00265	0.002178	0.001668	0.2373	0.2183	0.1926	-0.0088	0.0057	0.0008	29.6452	21.7984	0.1525	0.214	0.1686	1553.375	1778.1875	1708.4375	1.86297222605327E-09	NA	NA
chr1	83200001	83300000	83251306	1536	1536	1536	1536	1115	977	800	373.5556	275.1978	221.5294	394.1366	307.2198	232.5884	-0.262	-0.4724	-0.2033	0.002432	0.001792	0.001442	0.2086	0.2003	0.1625	-0.0064	0.0171	0.0026	25.5647	17.198	0.1957	0.2245	0.1759	1520.25	1907.75	1612	1.33097997113594E-09	NA	NA
chr1	83300001	83400000	83348166	1599	1599	1599	1599	1063	1048	790	348.9111	286.1099	203.4902	375.7554	329.5459	229.681	-0.3585	-0.5975	-0.4876	0.002182	0.001789	0.001273	0.1967	0.1805	0.155	-0.0049	0.0227	0.0063	23.0369	12.3147	0.3033	0.2958	0.2548	1590.3125	1976.5	1473.1875	2.05657902550329E-09	NA	NA
chr1	83400001	83500000	83450294	1462	1462	1462	1462	1048	957	745	343.7778	260.1209	207.1046	370.4531	300.9307	216.5979	-0.3613	-0.6146	-0.1874	0.002351	0.001779	0.001417	0.2099	0.1921	0.1584	0.0083	0.01	-0.0044	22.227	19.6738	0.0609	0.077	0.0606	1616.21428571429	1641.85714285714	1781.92857142857	2.06152912539062E-09	NA	NA
chr1	83500001	83600000	83553690	1521	1521	1521	1521	1120	1020	833	376.6667	308.3077	249.549	395.9041	320.7412	242.1827	-0.2438	-0.1757	0.1301	0.002476	0.002027	0.001641	0.2217	0.2078	0.1828	-0.0079	0.0047	-0.0017	25.1159	19.3429	0.1299	0.1929	0.1406	1653.33333333333	1780.8	1605.86666666667	1.93635807020059E-09	NA	NA
chr1	83600001	83700000	83651004	1674	1674	1674	1674	1267	1113	917	423.1556	324.8242	251.3268	447.8665	349.9853	266.6044	-0.2769	-0.3259	-0.2451	0.002528	0.00194	0.001501	0.2233	0.2057	0.1789	-0.0004	0.0108	0.0199	38.5532	18.554	0.3502	0.388	0.3437	1506.88235294118	1952.41176470588	1580.70588235294	6.51888758247307E-10	NA	NA
chr1	83700001	83800000	83749788	1657	1657	1657	1657	1167	1070	875	394.0444	295.4066	237.6013	412.5179	336.4638	254.3936	-0.2247	-0.5532	-0.2823	0.002378	0.001783	0.001434	0.21	0.1944	0.1592	0.0049	0.01	-0.0053	24.1369	19.4155	0.1084	0.1264	0.1017	1651.29411764706	1612.23529411765	1776.47058823529	2.10962024449421E-09	NA	NA
chr1	83800001	83900000	83846133	1664	1664	1664	1664	1183	1173	926	410.6444	352.2418	274.2418	418.1737	368.8524	269.2211	-0.0904	-0.2042	0.0798	0.002468	0.002117	0.001648	0.2314	0.2082	0.1881	0.0049	0.0058	-0.0004	31.7516	22.6238	0.1679	0.2126	0.178	1579.5625	1820.375	1640.0625	1.55052301762717E-09	NA	NA
chr1	83900001	84000000	83953529	1547	1547	1547	1547	1143	1055	868	407.3111	314.5714	268.7908	404.0342	331.7471	252.3584	0.0407	-0.2347	0.2785	0.002633	0.002033	0.001737	0.2307	0.2241	0.1892	-0.0059	0.0128	0.0019	25.448	22.8298	0.0542	0.0821	0.0567	1566.8125	1752.875	1720.3125	2.00508578707625E-09	NA	NA
chr1	84000001	84100000	84049883	1724	1724	1724	1724	1268	1143	910	425.0444	307.2308	229.8235	448.2199	359.4188	264.5693	-0.2595	-0.6583	-0.5617	0.002465	0.001782	0.001333	0.2115	0.1966	0.1554	-0.0022	0.018	-0.0012	35.9548	25.4786	0.1705	0.2129	0.1779	1560	1843.41176470588	1636.58823529412	2.08592064620692E-09	NA	NA
chr1	84100001	84200000	84151541	1789	1789	1789	1789	1328	1184	978	449.2667	330.2418	284.3268	469.4291	372.3114	284.3393	-0.2156	-0.5123	-0.0002	0.002511	0.001846	0.001589	0.2172	0.2088	0.1728	-0.0015	0.0092	0.0032	27.0234	25.3567	0.0318	0.0458	0.0307	1632	1609.83333333333	1798.16666666667	1.87979281934222E-09	NA	NA
chr1	84200001	84300000	84250629	1928	1928	1928	1928	1388	1290	1123	490.8667	379.8022	336.281	490.6382	405.6433	326.496	0.0023	-0.2889	0.1282	0.002546	0.00197	0.001744	0.2276	0.2222	0.1894	0.0041	0.0176	0.01	46.5591	36.8456	0.1165	0.1778	0.1269	1565	1875.47368421053	1599.52631578947	1.99675810057453E-09	NA	NA
chr1	84300001	84400000	84346182	1645	1645	1645	1645	1226	1101	919	435.2667	333.6264	270.6601	433.3735	346.2119	267.1859	0.0219	-0.1648	0.0556	0.002646	0.002028	0.001645	0.2341	0.2284	0.186	0.0009	0.0318	0.0065	35.7302	21.8563	0.2409	0.2602	0.2235	1522.82352941176	1931.58823529412	1585.58823529412	1.92961558054927E-09	NA	NA
chr1	84400001	84500000	84452401	1636	1636	1636	1636	1119	1133	978	390.7111	338.8462	282.451	395.5506	356.2743	284.3393	-0.0614	-0.2218	-0.0284	0.002388	0.002071	0.001726	0.2235	0.2097	0.1899	0.0011	0.0096	0	27.1492	20.2754	0.1449	0.183	0.1507	1625.0625	1796.6875	1618.25	1.81739963152402E-09	NA	NA
chr1	84500001	84600000	84549360	1726	1726	1726	1726	1275	1187	1003	441.3778	367.5385	317.8889	450.6943	373.2547	291.6077	-0.1038	-0.0694	0.3856	0.002557	0.002129	0.001842	0.2324	0.2256	0.1942	-0.0042	0.0126	-0.0114	34.8028	30.1726	0.0713	0.131	0.0905	1688.52941176471	1659.82352941176	1691.64705882353	1.9595081024271E-09	NA	NA
chr1	84600001	84700000	84645605	1571	1571	1571	1571	1144	1024	896	402.6444	310.4945	263.183	404.3877	321.999	260.499	-0.0216	-0.162	0.0441	0.002563	0.001976	0.001675	0.2221	0.2121	0.1797	-0.0113	0.0005	-0.0081	25.9532	19.5143	0.1416	0.1988	0.1611	1677.1875	1781.875	1580.9375	1.94068617412419E-09	NA	NA
chr1	84700001	84800000	84748341	1472	1472	1472	1472	967	985	749	321.2889	274.3516	198.7124	341.8207	309.7354	217.7609	-0.3014	-0.5178	-0.374	0.002183	0.001864	0.00135	0.202	0.1839	0.1605	-0.0009	0.0206	-0.0005	26.154	13.9659	0.3038	0.3101	0.281	1602.26666666667	1886.13333333333	1551.6	1.93783545664247E-09	NA	NA
chr1	84800001	84900000	84848957	1627	1627	1627	1627	1205	1067	812	409.4222	309.1099	243.7451	425.9503	335.5205	236.0772	-0.1947	-0.3568	0.1389	0.002516	0.0019	0.001498	0.2211	0.2072	0.1699	0.0006	0.0164	-0.0001	24.0813	18.3694	0.1346	0.1625	0.1262	1771.8125	1719.4375	1548.75	1.88167733193208E-09	NA	NA
chr1	84900001	85000000	84947044	1719	1719	1719	1719	1215	1151	903	405.1333	341.2747	249.0654	429.4852	361.9345	262.5342	-0.2846	-0.2588	-0.2194	0.002357	0.001985	0.001449	0.2256	0.1924	0.1774	0.0198	0.0056	0.017	30.2726	18.7012	0.2363	0.1974	0.1772	1603.35294117647	1809.23529411765	1627.41176470588	1.85365647217745E-09	NA	NA
chr1	85000001	85100000	85051417	1411	1411	1411	1411	1011	870	756	346.8667	255.956	194.817	357.3741	273.5734	219.796	-0.1475	-0.2918	-0.4859	0.002458	0.001814	0.001381	0.2111	0.2017	0.1595	-0.0061	0.0257	-0.0009	27.1865	16.4302	0.2466	0.2658	0.2258	1555.85714285714	1803.5	1680.64285714286	1.99621821408602E-09	NA	NA
chr1	85100001	85200000	85151266	1736	1736	1736	1736	1282	1202	1003	458.2889	375.6923	312.6667	453.1687	377.9715	291.6077	0.0567	-0.0273	0.3089	0.00264	0.002164	0.001801	0.2395	0.2263	0.2004	-0.0015	0.0095	0.0055	27.6893	20.3964	0.1517	0.1927	0.1468	1690.61111111111	1697.88888888889	1651.5	2.00674474894301E-09	NA	NA
chr1	85200001	85300000	85252062	1648	1648	1648	1648	1116	1102	862	368.2222	275.9121	193.4902	394.4901	346.5263	250.614	-0.3342	-0.9238	-0.9748	0.002234	0.001674	0.001174	0.1957	0.1782	0.141	0.0008	0.0234	-0.0051	24.2552	15.5528	0.2186	0.2034	0.1772	1610.625	1802.25	1627.125	1.8023594119783E-09	NA	NA
chr1	85300001	85400000	85351048	1357	1357	1357	1357	944	865	708	307.3111	239.5055	180.0588	333.6906	272.0011	205.8407	-0.3966	-0.5414	-0.5354	0.002265	0.001765	0.001327	0.1992	0.1821	0.1539	-0.0058	0.0071	-0.0025	22.8567	18.4115	0.1077	0.1487	0.1165	1570.35714285714	1885.28571428571	1584.35714285714	6.36511839786421E-10	NA	NA
chr1	85400001	85500000	85450574	1277	1277	1277	1277	915	875	692	315.6222	247.9011	180.8235	323.4395	275.1457	201.189	-0.1213	-0.4487	-0.4326	0.002472	0.001941	0.001416	0.2169	0.198	0.1658	-0.0088	0.0096	-0.0064	25.6226	18.9496	0.1497	0.2013	0.1693	1559.25	1904.91666666667	1575.83333333333	1.98727929597251E-09	NA	NA
chr1	85500001	85600000	85550033	1205	1205	1205	1205	866	766	626	278.3556	185.8352	150.6732	306.1187	240.8704	182.0004	-0.455	-1.0351	-0.7354	0.00231	0.001542	0.00125	0.1946	0.1828	0.1411	0.0053	0.0137	0.0055	18.6008	16.6214	0.0562	0.0625	0.048	1367.58333333333	1944.83333333333	1727.58333333333	1.40667013759857E-09	NA	NA
chr1	85600001	85700000	85649087	1293	1293	1293	1293	914	757	679	299.1778	189.0549	155.8235	323.086	238.0403	197.4094	-0.3713	-0.9322	-0.9003	0.002314	0.001462	0.001205	0.1995	0.1917	0.1334	0.0291	0.0449	0	22.6175	18.7635	0.0931	0.079	0.0659	1343.46153846154	1976	1720.53846153846	2.02023198124954E-09	NA	NA
chr1	85700001	85800000	85752176	1291	1291	1291	1291	864	813	599	270.8	215.5055	153.8301	305.4117	255.6496	174.1506	-0.5685	-0.7115	-0.4985	0.002098	0.001669	0.001192	0.1867	0.1709	0.1419	-0.0044	0.02	-0.0042	17.2032	10.2857	0.2516	0.258	0.2161	1532.84615384615	1869.61538461538	1637.53846153846	1.92090496683028E-09	NA	NA
chr1	85800001	85900000	85848789	1321	1321	1321	1321	874	866	669	298.3556	239	179.7712	308.9466	272.3156	194.502	-0.172	-0.5544	-0.3237	0.002259	0.001809	0.001361	0.2018	0.1877	0.1561	-0.004	0.0188	-0.008	17.2143	11.3516	0.2052	0.2073	0.1676	1500.42857142857	1790.07142857143	1749.5	1.64222340525618E-09	NA	NA
chr1	85900001	86000000	85947329	1399	1399	1399	1399	968	972	806	341.9778	284.9451	232.549	342.1742	305.6475	234.3328	-0.0029	-0.307	-0.0325	0.002444	0.002037	0.001662	0.2191	0.2063	0.1818	-0.0114	0.0024	-0.0089	32.9171	25.6075	0.1249	0.2241	0.1824	1449.57142857143	1893.28571428571	1697.14285714286	1.81116214852315E-09	NA	NA
chr1	86000001	86100000	86052088	1613	1613	1613	1613	1223	1110	916	419.5556	334.9451	268.5098	432.3131	349.0419	266.3137	-0.1481	-0.1831	0.0353	0.002601	0.002077	0.001665	0.2304	0.2178	0.1862	-0.0077	0.0106	-0.0023	28.3179	19.5528	0.1831	0.2283	0.1803	1511.75	1880.0625	1648.1875	2.01936290585886E-09	NA	NA
chr1	86100001	86200000	86148501	1518	1518	1518	1518	1104	1074	850	372.3333	323.6044	273.7647	390.2483	337.7216	247.1252	-0.2304	-0.1895	0.461	0.002453	0.002132	0.001803	0.229	0.2193	0.1958	-0.0006	0.0149	-0.0025	21.1183	19.1675	0.0484	0.0722	0.0494	1569.53333333333	1729	1741.46666666667	1.89311708436714E-09	NA	NA
chr1	86200001	86300000	86252830	1772	1772	1772	1772	1320	1211	1115	475.8667	393.4945	352.7124	466.6012	380.8016	324.1701	0.0997	0.1511	0.3767	0.002685	0.002221	0.00199	0.2423	0.2345	0.2087	-0.0064	0.0015	-0.0046	34.5167	28.9786	0.0872	0.1497	0.1051	1679	1697.33333333333	1663.66666666667	1.88341281248662E-09	NA	NA
chr1	86300001	86400000	86350053	1449	1449	1449	1449	1028	939	840	351.5111	277.2418	248.3529	363.3834	295.2706	244.2178	-0.1639	-0.2767	0.0724	0.002426	0.001913	0.001714	0.2157	0.2136	0.1849	-0.003	0.0158	0.01	22.6944	18.8333	0.093	0.1367	0.0903	1585.42857142857	1725.35714285714	1729.21428571429	1.852860577691E-09	NA	NA
chr1	86400001	86500000	86448230	1557	1557	1557	1557	1206	1125	924	435.4	355.0989	303.2092	426.3038	353.7587	268.6396	0.1071	0.0172	0.5504	0.002796	0.002281	0.001947	0.2514	0.2382	0.2092	-0.005	0.0021	-0.0053	27.6635	24.2532	0.0657	0.1082	0.0834	1548.4375	1770.125	1721.4375	1.69444803550266E-09	NA	NA
chr1	86500001	86600000	86551317	1578	1578	1578	1578	1112	1049	853	379.9111	293.0769	243.4379	393.0762	329.8603	247.9974	-0.1681	-0.5055	-0.0786	0.002408	0.001857	0.001543	0.212	0.199	0.1695	-0.003	0.0037	-0.0016	26.6226	23.7766	0.0565	0.0808	0.0602	1519.13333333333	1809.46666666667	1711.4	1.73816782638573E-09	NA	NA
chr1	86600001	86700000	86652097	1741	1741	1741	1741	1272	1163	932	431.3111	328.9231	276.5425	449.6339	365.7079	270.9655	-0.2045	-0.456	0.088	0.002477	0.001889	0.001588	0.2159	0.206	0.1726	-0.0058	0.0067	-0.0037	27.2833	23.7603	0.069	0.1007	0.0725	1596.05555555556	1706.05555555556	1737.88888888889	9.1084654326563E-10	NA	NA
chr1	86700001	86800000	86750375	1682	1682	1682	1682	1277	1189	940	455.5778	369.1868	293.0588	451.4013	373.8836	273.2914	0.0464	-0.057	0.3094	0.002709	0.002195	0.001742	0.2433	0.2309	0.1975	-0.0039	0.0186	0.0018	32.3087	20.8349	0.2159	0.2453	0.1955	1777.05882352941	1765.58823529412	1497.35294117647	1.86919936192514E-09	NA	NA
chr1	86800001	86900000	86847818	1762	1762	1762	1762	1229	1205	1065	429.4222	364.3297	320.817	434.434	378.9149	309.6333	-0.0579	-0.1745	0.1545	0.002437	0.002068	0.001821	0.2239	0.2204	0.1928	-0.0032	0.0173	-0.0043	27.704	24.7286	0.0567	0.1003	0.059	1733.64705882353	1729.47058823529	1576.88235294118	2.03674825212373E-09	NA	NA
chr1	86900001	87000000	86951724	1621	1621	1621	1621	1149	1098	935	400.2444	318.1868	258.5686	406.1551	345.2685	271.8377	-0.073	-0.3556	-0.2088	0.002469	0.001963	0.001595	0.2258	0.2153	0.1764	0.0097	0.0294	-0.0045	33.7198	24.9389	0.1497	0.1713	0.1433	1411.125	2005.5	1623.375	2.05905065421882E-09	NA	NA
chr1	87000001	87100000	87050860	1542	1542	1542	1542	1092	1029	874	375.1333	300.2967	263.634	386.0065	323.5713	254.1028	-0.1414	-0.3261	0.1604	0.002433	0.001947	0.00171	0.2227	0.2169	0.1801	0.0087	0.0232	-0.0078	29.7063	31.281	-0.0258	-0.0382	-0.0274	1542.5	1709.5625	1787.9375	1.74215097037989E-09	NA	NA
chr1	87100001	87200000	87148067	1510	1510	1510	1510	1065	1012	767	365.1111	287.1758	223.085	376.4623	318.2256	222.9941	-0.1513	-0.4423	0.0017	0.002418	0.001902	0.001477	0.215	0.1972	0.168	-0.0023	0.0065	-0.003	21.3698	17.4524	0.1009	0.1264	0.099	1635.33333333333	1715.93333333333	1688.73333333333	1.99506684565196E-09	NA	NA
chr1	87200001	87300000	87251107	1409	1409	1409	1409	997	914	718	332	260.9121	208.2876	352.4253	287.4093	208.7481	-0.2908	-0.4178	-0.0094	0.002356	0.001852	0.001478	0.209	0.195	0.1665	-0.0036	0.0087	0.0001	17.7405	15.7373	0.0598	0.0811	0.0561	1678.5	1635.57142857143	1725.92857142857	1.97467582530426E-09	NA	NA
chr1	87300001	87400000	87351161	1604	1604	1604	1604	1175	1140	951	414.7556	347.011	297.8693	415.3458	358.4755	276.4895	-0.0071	-0.145	0.3308	0.002586	0.002163	0.001857	0.234	0.2275	0.1972	-0.0076	0.012	-0.0097	36.5579	28.2397	0.1284	0.2152	0.1628	1651.5625	1754.4375	1634	1.97087100239603E-09	NA	NA
chr1	87400001	87500000	87446712	1608	1608	1608	1608	1180	1104	928	414.1778	344.6703	273.8366	417.1132	347.1552	269.8025	-0.0353	-0.0325	0.064	0.002576	0.002143	0.001703	0.233	0.2192	0.1909	-0.0066	0.0123	-0.0038	32.5171	23.4369	0.1623	0.2276	0.1846	1610.625	1828.125	1601.25	2.10437591898734E-09	NA	NA
chr1	87500001	87600000	87550029	1690	1690	1690	1690	1216	1111	919	405.3111	300.3077	216.1242	429.8387	349.3564	267.1859	-0.2864	-0.6365	-0.8174	0.002398	0.001777	0.001279	0.2064	0.1877	0.1508	-0.0058	0.0108	-0.0069	28.3599	19.5766	0.1832	0.211	0.1839	1529.11764705882	1870	1640.88235294118	1.99894593424409E-09	NA	NA
chr1	87600001	87700000	87648444	1732	1732	1732	1732	1203	1184	881	404.2667	339.1429	250.5098	425.2434	372.3114	256.138	-0.2476	-0.4039	-0.094	0.002334	0.001958	0.001446	0.2139	0.196	0.1681	-0.0018	0.0186	-0.0066	31.3409	21.7306	0.1811	0.2221	0.1861	1600.29411764706	1897.05882352941	1542.64705882353	2.02686766182741E-09	NA	NA
chr1	87700001	87800000	87750297	1464	1464	1464	1464	1011	977	812	311.5556	289.8681	243.0784	357.3741	307.2198	236.0772	-0.6433	-0.256	0.1268	0.002128	0.00198	0.00166	0.2091	0.1963	0.1794	0.0092	0.0176	-0.0074	17.2687	13.102	0.1372	0.1837	0.1239	1829.73333333333	1572.46666666667	1637.8	2.01437108367721E-09	NA	NA
chr1	87800001	87900000	87849979	1585	1585	1585	1585	1112	1050	841	369.2667	303.1648	247.719	393.0762	330.1748	244.5086	-0.304	-0.3708	0.0561	0.00233	0.001913	0.001563	0.2101	0.2045	0.1728	-0.0049	0.0248	-0.0028	23.3266	17.7139	0.1368	0.1943	0.129	1682.8125	1704.6875	1652.5	2.04798439976251E-09	NA	NA
chr1	87900001	88000000	87947186	1584	1584	1584	1584	1081	1081	888	356.8	300.5165	240.3007	382.1181	339.9228	258.1731	-0.3325	-0.5255	-0.2961	0.002253	0.001897	0.001517	0.2075	0.1961	0.1698	0	0.0199	-0.0027	24.2929	18.9738	0.1229	0.1596	0.1145	1707.625	1708.25	1624.125	1.9392375760654E-09	NA	NA
chr1	88000001	88100000	88049438	903	903	903	903	630	502	420	186.4667	118.2857	90.1961	222.696	157.855	122.1089	-0.8156	-1.1342	-1.1148	0.002065	0.00131	0.000999	0.17	0.1589	0.1162	0.0038	0.0194	0.0034	9.4266	6.5806	0.1778	0.1532	0.1224	1331.88888888889	1984.44444444444	1723.66666666667	2.06555098767391E-09	NA	NA
chr1	88100001	88200000	88155643	1339	1339	1339	1339	986	888	776	352.2	270.4615	228.7451	348.537	279.2335	225.6107	0.0527	-0.1424	0.0594	0.00263	0.00202	0.001708	0.2303	0.22	0.1841	-0.005	0.0071	-0.0065	26.5079	20.7913	0.1209	0.1641	0.136	1474.15384615385	2000.30769230769	1565.53846153846	2.06750325726974E-09	NA	NA
chr1	88200001	88300000	88249975	1490	1490	1490	1490	1092	1025	821	364.1111	293.6923	228.9673	386.0065	322.3135	238.6938	-0.2846	-0.4025	-0.1742	0.002444	0.001971	0.001537	0.2211	0.2057	0.1749	0.0009	0.0169	-0.0013	26.2456	19.8679	0.1383	0.1642	0.1324	1444.53333333333	1881.93333333333	1713.53333333333	2.00563310013314E-09	NA	NA
chr1	88300001	88400000	88348730	1425	1425	1425	1425	1068	918	832	378.1778	291.5934	248.1503	377.5228	288.6671	241.8919	0.0087	0.0459	0.1106	0.002654	0.002046	0.001741	0.2347	0.23	0.1914	-0.0006	0.023	0.0055	39.5591	26.1329	0.2044	0.2766	0.2208	1594.14285714286	1916.35714285714	1529.5	2.03791547502963E-09	NA	NA
chr1	88400001	88500000	88448513	1587	1587	1587	1587	1073	995	960	361.0444	287.3516	282.5556	379.2902	312.8799	279.1061	-0.2414	-0.3698	0.0529	0.002275	0.001811	0.00178	0.2086	0.2097	0.1829	0.0108	0.0165	0.0095	25.6742	22.6988	0.0615	0.0904	0.0577	1609.625	1806.5	1623.875	1.58670659393178E-09	NA	NA
chr1	88500001	88600000	88542103	1182	1182	1182	1182	861	848	702	305	267.1099	220.7386	304.3512	266.6555	204.0963	0.0107	0.0077	0.3485	0.00258	0.00226	0.001868	0.2425	0.2282	0.2073	0.0011	0.0128	0.0023	23.9627	16.2397	0.1921	0.2568	0.196	1696.91666666667	1763.58333333333	1579.5	1.83639412323624E-09	NA	NA
chr1	88600001	88700000	88650903	1546	1546	1546	1546	1162	1145	875	406	351.2308	283.1046	410.7505	360.0477	254.3936	-0.058	-0.111	0.4827	0.002626	0.002272	0.001831	0.2427	0.226	0.2036	-0.0046	0.0069	-0.0038	33.1845	27.5623	0.0926	0.153	0.1112	1598.4	1797.2	1644.4	1.85661474973393E-09	NA	NA
chr1	88700001	88800000	88751767	1655	1655	1655	1655	1191	1087	1020	414.8667	333.4286	302.5359	421.0015	341.8095	296.5502	-0.0731	-0.1112	0.0864	0.002507	0.002015	0.001828	0.2266	0.2197	0.1913	0.0013	0.0067	-0.0023	28.3869	25.4218	0.0551	0.0874	0.0614	1679.23529411765	1672.58823529412	1688.17647058824	1.42611965265264E-09	NA	NA
chr1	88800001	88900000	88852940	1417	1417	1417	1417	1015	1002	822	325.0444	301.6923	220.2549	358.788	315.0811	238.9846	-0.4719	-0.1926	-0.3351	0.002294	0.002129	0.001554	0.2231	0.1974	0.1837	0.0044	0.013	-0.0014	23.6425	13.3298	0.2789	0.3018	0.2567	1709.28571428571	1813.57142857143	1517.14285714286	1.80065530658909E-09	NA	NA
chr1	88900001	89000000	88950437	1597	1597	1597	1597	1148	1099	863	395.3556	315.2527	262.3399	405.8017	345.5829	250.9047	-0.1292	-0.3979	0.1949	0.002476	0.001974	0.001643	0.2201	0.209	0.1779	-0.0055	0.0074	-0.0085	27.3472	23.7615	0.0702	0.1069	0.0801	1600.3125	1822.6875	1617	1.31521783073159E-09	NA	NA
chr1	89000001	89100000	89049877	1664	1664	1664	1664	1256	1161	909	433.7111	337.6703	269.2353	443.9781	365.079	264.2786	-0.1161	-0.3404	0.0802	0.002606	0.002029	0.001618	0.2308	0.2125	0.1825	-0.0023	0.0031	0.0004	28.9607	23.7607	0.0986	0.1354	0.1026	1636	1707.47058823529	1696.52941176471	1.37054664139779E-09	NA	NA
chr1	89100001	89200000	89146760	1648	1648	1648	1648	1165	1084	958	395.3111	324.4505	262.2092	411.8109	340.8662	278.5246	-0.2011	-0.2183	-0.2506	0.002399	0.001969	0.001591	0.2159	0.2029	0.1837	-0.006	0.0086	0.0164	32.2187	18.344	0.2744	0.3317	0.2746	1507.375	1897.875	1634.75	1.91992032068432E-09	NA	NA
chr1	89200001	89300000	89251405	1735	1735	1735	1735	1248	1185	1031	447.4889	382.5055	328.2484	441.1502	372.6258	299.7483	0.0721	0.1202	0.4068	0.002579	0.002205	0.001892	0.2421	0.2262	0.2054	0.0063	0.0059	0.0014	30.0651	27.8611	0.038	0.0584	0.0422	1640.88888888889	1728.61111111111	1670.5	1.29936160655356E-09	NA	NA
chr1	89300001	89400000	89349492	1633	1633	1633	1633	1156	1124	1018	410.8444	338.5055	296.3072	408.6295	353.4443	295.9687	0.0272	-0.1916	0.0049	0.002516	0.002073	0.001814	0.2304	0.2186	0.1926	0.0022	0.0047	-0.0048	30.3817	25.7135	0.0832	0.1212	0.0927	1693.75	1688.75	1657.5	1.56136797703441E-09	NA	NA
chr1	89400001	89500000	89449301	1796	1796	1796	1796	1373	1294	1103	500.0889	392.011	332.0915	485.336	406.9011	320.6812	0.1526	-0.1659	0.1522	0.002784	0.002183	0.001849	0.247	0.2385	0.2072	-0.0029	0.0147	0.0142	60.8698	31.8413	0.3131	0.4033	0.3616	1397.55555555556	2138.83333333333	1503.61111111111	4.65797103617117E-10	NA	NA
chr1	89500001	89600000	89551928	1852	1852	1852	1852	1425	1273	1060	507.6	410.9011	338.6993	503.7172	400.2976	308.1796	0.0387	0.1201	0.4237	0.002741	0.002219	0.001829	0.2438	0.2341	0.2043	-0.0089	0.0122	0.005	38.5258	28.5758	0.1483	0.2322	0.1676	1595.44444444444	1839.83333333333	1604.72222222222	1.83797431341132E-09	NA	NA
chr1	89600001	89700000	89648808	1629	1629	1629	1629	1149	1108	882	397.8889	333.4725	265.9869	406.1551	348.413	256.4287	-0.1021	-0.1944	0.1594	0.002443	0.002047	0.001633	0.2229	0.2068	0.1814	-0.0036	0.0076	-0.0072	28.2052	20.1845	0.1658	0.2231	0.1816	1660.35294117647	1781.88235294118	1597.76470588235	1.8877851420422E-09	NA	NA
chr1	89700001	89800000	89749766	1534	1534	1534	1534	1075	1038	880	360.7778	297.4835	233.6993	379.9972	326.4014	255.8472	-0.2538	-0.4016	-0.3702	0.002352	0.001939	0.001523	0.2133	0.1981	0.1701	-0.0031	0.0113	-0.009	23.3361	16.5615	0.1698	0.1963	0.1638	1544.66666666667	1835.53333333333	1659.8	9.4996461541895E-10	NA	NA
chr1	89800001	89900000	89849759	1488	1488	1488	1488	1085	1010	769	372.3111	290.956	220.732	383.5321	317.5967	223.5756	-0.1468	-0.3802	-0.0544	0.002502	0.001955	0.001483	0.2234	0.2112	0.1706	0.0012	0.0299	-0.004	21.9103	13.6	0.234	0.2318	0.1925	1556.26666666667	1848.6	1635.13333333333	1.24872859839081E-09	NA	NA
chr1	89900001	90000000	89946424	1493	1493	1493	1493	1080	1047	884	355.8667	312.2308	266.732	381.7646	329.2314	257.0102	-0.3404	-0.2341	0.1618	0.002384	0.002091	0.001787	0.2256	0.2122	0.1936	0.0041	0.0088	-0.0009	20.7488	19.3163	0.0358	0.0544	0.0367	1782.26666666667	1609.73333333333	1648	1.52921427369361E-09	NA	NA
chr1	90000001	90100000	90049616	1592	1592	1592	1592	1064	1038	889	341.1556	267.989	237.8431	376.1089	326.4014	258.4639	-0.4663	-0.8112	-0.3412	0.002143	0.001683	0.001494	0.19	0.1892	0.1625	-0.0035	0.02	0.0117	16.8163	19.3218	-0.0693	-0.1136	-0.0542	1616	1634.75	1789.25	8.2039510208652E-10	NA	NA
chr1	90100001	90200000	90149985	1430	1430	1430	1430	996	925	772	310.6222	216.3187	202.1699	352.0718	290.8683	224.4478	-0.5907	-1.1616	-0.4244	0.002172	0.001513	0.001414	0.1835	0.1816	0.1472	-0.002	0.0064	0.0032	17.2837	20.8448	-0.0934	-0.155	-0.0868	1531.21428571429	1722.71428571429	1786.07142857143	1.35729313738403E-09	NA	NA
chr1	90200001	90300000	90249586	1555	1555	1555	1555	1096	1046	912	378.4667	314.6044	275.7386	387.4204	328.917	265.1508	-0.116	-0.1973	0.1708	0.002434	0.002023	0.001773	0.2239	0.2148	0.1864	0.0025	0.0104	-0.0094	31.2401	26.3964	0.084	0.1205	0.097	1536.5	1813.0625	1690.4375	1.17817836825466E-09	NA	NA
chr1	90300001	90400000	90350194	1683	1683	1683	1683	1212	1204	984	413.8667	358.1319	293.5425	428.4247	378.6004	286.0837	-0.1705	-0.2451	0.1115	0.002459	0.002128	0.001744	0.2274	0.219	0.1935	-0.0044	0.0207	-0.0004	26.2242	21.6726	0.095	0.1386	0.0892	1701.8125	1781.4375	1556.75	1.6070387023999E-09	NA	NA
chr1	90400001	90500000	90449480	1701	1701	1701	1701	1236	1221	1004	420.6889	378.022	321.0327	436.9084	383.9461	291.8984	-0.1863	-0.07	0.427	0.002473	0.002222	0.001887	0.2369	0.2226	0.2028	0.0047	0.0102	-0.0067	28.9341	26.6429	0.0412	0.0627	0.045	1722.70588235294	1705.76470588235	1611.52941176471	7.1256645048994E-10	NA	NA
chr1	90500001	90600000	90549290	1527	1527	1527	1527	1103	1008	838	366.8889	294.8242	239.3725	389.8948	316.9678	243.6363	-0.2961	-0.3167	-0.0748	0.002403	0.001931	0.001568	0.2168	0.2022	0.1756	0.0003	0.0092	0.002	23.6655	21.4718	0.0486	0.0672	0.0477	1640	1690.8125	1709.1875	1.67643067992342E-09	NA	NA
chr1	90600001	90700000	90651036	1501	1501	1501	1501	990	1056	777	334.8444	285.033	223.1634	349.9509	332.0615	225.9015	-0.2166	-0.642	-0.0518	0.002231	0.001899	0.001487	0.2062	0.1871	0.1703	-0.0007	0.0033	0.0031	22.2687	20.0647	0.0521	0.0738	0.054	1572.53333333333	1760.8	1706.66666666667	1.91473607528127E-09	NA	NA
chr1	90700001	90800000	90747110	1607	1607	1607	1607	1177	1110	923	402.7556	314.9341	250.5948	416.0527	349.0419	268.3489	-0.1604	-0.443	-0.283	0.002506	0.00196	0.001559	0.2213	0.2114	0.1785	-0.0047	0.02	0.0075	32.0762	20.3214	0.2243	0.266	0.2157	1548.6875	1896.5	1594.8125	2.01282076666486E-09	NA	NA
chr1	90800001	90900000	90849557	1736	1736	1736	1736	1266	1182	992	431.3778	356.6154	306.4248	447.513	371.6825	288.4096	-0.181	-0.1838	0.2672	0.002485	0.002054	0.001765	0.2295	0.215	0.1912	0.0056	0.0058	0.0007	25.2536	22.6004	0.0554	0.0711	0.0532	1648	1646.35294117647	1745.64705882353	1.89623165363814E-09	NA	NA
chr1	90900001	91000000	90950509	1474	1474	1474	1474	1040	940	794	347.6667	265.1538	220.2614	367.6252	295.5851	230.844	-0.2724	-0.4666	-0.196	0.002359	0.001799	0.001494	0.2081	0.1954	0.165	0.0005	0.0072	0.0009	23.8115	18.5821	0.1234	0.1523	0.1207	1668.73333333333	1700.46666666667	1670.8	1.89102980142689E-09	NA	NA
chr1	91000001	91100000	91050276	1499	1499	1499	1499	1051	936	768	331.9333	232.8791	219.6013	371.5135	294.3272	223.2849	-0.5346	-0.9462	-0.0705	0.002214	0.001554	0.001465	0.1881	0.1905	0.1529	-0.0008	0.0177	0.0066	16.5726	21.5734	-0.1311	-0.2201	-0.1077	1543.26666666667	1685.13333333333	1811.6	2.01342173459225E-09	NA	NA
chr1	91100001	91200000	91151274	1409	1409	1409	1409	982	903	703	318.8444	230.3297	181.6471	347.123	283.9503	204.3871	-0.4088	-0.8558	-0.4755	0.002263	0.001635	0.001289	0.1937	0.1819	0.1472	-0.0031	0.0123	0.0035	17.8127	15.2746	0.0767	0.0881	0.0642	1486.07142857143	1814.64285714286	1739.28571428571	2.01293433475E-09	NA	NA
chr1	91200001	91300000	91251044	1514	1514	1514	1514	1046	1007	774	358.2222	294.2747	219.0261	369.7461	316.6533	225.0293	-0.1564	-0.3203	-0.1141	0.002366	0.001944	0.001447	0.2146	0.2008	0.1723	-0.0022	0.0266	0.0083	30.8833	19.1444	0.2346	0.2803	0.2232	1514.06666666667	1968.86666666667	1557.06666666667	1.87277980233453E-09	NA	NA
chr1	91300001	91400000	91352116	1618	1618	1618	1618	1207	1066	831	413.6	322.1429	273.2026	426.6573	335.206	241.6012	-0.1536	-0.1767	0.5593	0.002556	0.001991	0.001689	0.2279	0.2211	0.1821	0.0011	0.0207	-0.0052	28.5889	25.1056	0.0649	0.1005	0.0686	1657.3125	1769.1875	1613.5	1.88128906426113E-09	NA	NA
chr1	91400001	91500000	91452049	1617	1617	1617	1617	1167	1102	895	405.3556	333.8242	263.098	412.5179	346.5263	260.2083	-0.0871	-0.1662	0.0475	0.002507	0.002064	0.001627	0.2272	0.2108	0.1836	-0.0031	0.0099	-0.0029	35.3373	23.5325	0.2005	0.2749	0.231	1467.5	1915.6875	1656.8125	1.86181493305341E-09	NA	NA
chr1	91500001	91600000	91550160	1573	1573	1573	1573	1165	1106	901	389.7111	336.1978	255.6732	411.8109	347.7841	261.9527	-0.2693	-0.151	-0.1025	0.002478	0.002137	0.001625	0.2292	0.2081	0.187	-0.0035	0.0073	-0.0032	32.0972	21.5282	0.1971	0.27	0.2297	1621.75	1786.9375	1631.3125	2.02912867640121E-09	NA	NA
chr1	91600001	91700000	91648519	1739	1739	1739	1739	1262	1194	979	438.0444	342.0769	295.6209	446.099	375.4559	284.63	-0.0906	-0.4031	0.1652	0.002519	0.001967	0.0017	0.2253	0.219	0.1827	0.0023	0.0188	-0.0018	34.0381	26.7833	0.1193	0.1692	0.1227	1585.61111111111	1813.33333333333	1641.05555555556	1.51009649260168E-09	NA	NA
chr1	91700001	91800000	91751382	1621	1621	1621	1621	1184	1148	920	420.2222	344	295.2418	418.5271	360.9911	267.4767	0.0203	-0.2134	0.444	0.002592	0.002122	0.001821	0.233	0.2204	0.1988	-0.0059	-0.0006	0.0041	22.0464	21.0067	0.0241	0.0414	0.0267	1610.9375	1647.5	1781.5625	1.94543934478233E-09	NA	NA
chr1	91800001	91900000	91849305	1668	1668	1668	1668	1257	1232	1062	454.2444	391.9231	338.8039	444.3316	387.4051	308.7611	0.112	0.0529	0.4163	0.002723	0.00235	0.002031	0.2555	0.245	0.2205	0.0038	0.015	0.0034	32.6937	26.127	0.1116	0.1698	0.1294	1540.9375	1780.875	1718.1875	1.87117749934345E-09	NA	NA
chr1	91900001	92000000	91949808	1393	1393	1393	1393	967	915	696	309.3778	235.1099	179.8235	341.8207	287.7237	202.3519	-0.4762	-0.8287	-0.4758	0.002221	0.001688	0.001291	0.1947	0.1813	0.1476	-0.002	0.0165	-0.0048	17.9202	13.9242	0.1255	0.1419	0.1114	1699.07142857143	1705.78571428571	1635.14285714286	1.69098074595547E-09	NA	NA
chr1	92000001	92100000	92051034	1788	1788	1788	1788	1327	1226	1032	473.1556	360.1868	325.9608	469.0756	385.5184	300.039	0.0437	-0.2979	0.3696	0.002646	0.002014	0.001823	0.2339	0.2327	0.1993	0.002	0.0203	0.0195	29.7484	27.7619	0.0345	0.0497	0.0354	1442.44444444444	1999.44444444444	1598.11111111111	1.94717933134466E-09	NA	NA
chr1	92100001	92200000	92148712	1663	1663	1663	1663	1234	1073	935	423.3778	317.6923	294.4118	436.2014	337.4072	271.8377	-0.1476	-0.2649	0.3552	0.002546	0.00191	0.00177	0.2363	0.2189	0.1857	0.0305	0.007	0.0045	19.8099	28.148	-0.1739	-0.248	-0.1585	1575	1662.23529411765	1802.76470588235	1.53081115278642E-09	NA	NA
chr1	92200001	92300000	92250199	1606	1606	1606	1606	1200	1047	894	417.6222	284.4396	236.3856	424.1829	329.2314	259.9175	-0.0776	-0.6167	-0.3872	0.0026	0.001771	0.001472	0.2221	0.2125	0.1598	0.0083	0.022	-0.0077	34.725	30.1575	0.0704	0.0843	0.07	1481.5	1798.8125	1759.6875	1.95155015889764E-09	NA	NA
chr1	92300001	92400000	92350832	1536	1536	1536	1536	1049	945	830	315.1333	230.0989	188.1438	370.8066	297.1573	241.3105	-0.7534	-1.0228	-0.9421	0.002052	0.001498	0.001225	0.1756	0.1684	0.1353	-0.0055	0.014	-0.003	19.1905	15.6643	0.1012	0.1244	0.0908	1548.6	1854.2	1637.2	1.64364813816262E-09	NA	NA
chr1	92400001	92500000	92452993	1526	1526	1526	1526	1070	988	824	363.7333	284.3956	233.9346	378.2298	310.6788	239.566	-0.1923	-0.3835	-0.1005	0.002384	0.001864	0.001533	0.2131	0.2021	0.1683	0.0017	0.016	-0.0046	22.6591	20.2321	0.0566	0.0798	0.056	1639.3125	1728.3125	1672.375	1.31776042906976E-09	NA	NA
chr1	92500001	92600000	92550568	1517	1517	1517	1517	1036	1067	896	358.7333	327.3626	278.5098	366.2112	335.5205	260.499	-0.1025	-0.1102	0.2957	0.002365	0.002158	0.001836	0.2325	0.2206	0.1984	0.0141	0.0242	-0.0033	24.0044	19.9258	0.0928	0.1264	0.089	1687.26666666667	1810.13333333333	1542.6	7.7706737560318E-10	NA	NA
chr1	92600001	92700000	92650736	1511	1511	1511	1511	1060	980	877	359.2667	296.2198	250.3072	374.6949	308.1631	254.975	-0.2066	-0.1757	-0.0783	0.002378	0.00196	0.001657	0.2175	0.2062	0.1785	0.0015	0.011	-0.0067	21.9675	18.0984	0.0966	0.1231	0.0983	1674.4	1652.8	1712.8	4.85250790900618E-10	NA	NA
chr1	92700001	92800000	92748614	1454	1454	1454	1454	1091	980	806	373.2222	292.5934	235.0719	385.653	308.1631	234.3328	-0.1618	-0.229	0.0135	0.002567	0.002012	0.001617	0.2287	0.2135	0.1847	-0.0005	0.0105	0.0092	28.0758	18.1599	0.2145	0.2543	0.2107	1588.5	1893.28571428571	1558.21428571429	4.00216249068269E-10	NA	NA
chr1	92800001	92900000	92848648	1465	1465	1465	1465	1070	975	805	358.1778	292.2418	231.1242	378.2298	306.5909	234.0421	-0.266	-0.2121	-0.0533	0.002445	0.001995	0.001578	0.2229	0.2084	0.1766	0.0021	0.0181	-0.0058	24.8698	18.9579	0.1349	0.1692	0.1387	1598.13333333333	1830.4	1611.46666666667	1.20964248551494E-09	NA	NA
chr1	92900001	93000000	92952413	1719	1719	1719	1719	1176	1169	910	388.1556	327.7033	252.9935	415.6993	367.5946	264.5693	-0.3325	-0.492	-0.1871	0.002258	0.001906	0.001472	0.2086	0.1928	0.1691	0.0008	0.0168	0.0006	26.2806	21.9472	0.0899	0.1257	0.0847	1659.47058823529	1731.41176470588	1649.11764705882	7.8020596648514E-10	NA	NA
chr1	93000001	93100000	93052398	1581	1581	1581	1581	1136	1053	915	381.2222	319.6923	277.8431	401.5598	331.1181	266.023	-0.2542	-0.1564	0.19	0.002411	0.002022	0.001757	0.2206	0.214	0.1861	-0.0024	0.0132	-0.0079	25.356	21.4996	0.0823	0.1238	0.0878	1654.9375	1789.25	1595.8125	4.02248041357074E-10	NA	NA
chr1	93100001	93200000	93149414	1470	1470	1470	1470	1088	985	792	372.2444	307.2088	250.9673	384.5925	309.7354	230.2625	-0.1611	-0.037	0.3845	0.002532	0.00209	0.001707	0.2289	0.2174	0.1875	-0.005	0.0127	-0.0063	20.179	15.1433	0.1426	0.179	0.1345	1676.26666666667	1756.66666666667	1607.06666666667	1.92581651531765E-09	NA	NA
chr1	93200001	93300000	93252067	1849	1849	1849	1849	1362	1255	1092	456.8222	374.7033	307.9673	481.4476	394.6375	317.4832	-0.2567	-0.229	-0.1282	0.002471	0.002027	0.001666	0.2245	0.2166	0.1843	-0.0009	0.0233	-0.0008	29.606	21.9234	0.1491	0.1777	0.1358	1528.94444444444	1906.33333333333	1604.72222222222	2.03405666347254E-09	NA	NA
chr1	93300001	93400000	93350555	1995	1995	1995	1995	1407	1380	1152	463.5111	423.1868	357.2549	497.3545	433.944	334.9273	-0.3416	-0.1124	0.2853	0.002323	0.002121	0.001791	0.2257	0.2224	0.1945	0.008	0.0386	-0.003	33.5103	24.0317	0.1647	0.2005	0.152	1571.8	1888.9	1579.3	2.00827795981469E-09	NA	NA
chr1	93400001	93500000	93449920	1703	1703	1703	1703	1201	1146	961	404.4444	343.5275	283.8824	424.5364	360.3622	279.3968	-0.2375	-0.2118	0.0687	0.002375	0.002017	0.001667	0.2265	0.211	0.1831	0.0158	0.0217	-0.003	32.8381	27.5849	0.0869	0.1052	0.0818	1526.47058823529	1847.17647058824	1666.35294117647	1.80982494899019E-09	NA	NA
chr1	93500001	93600000	93547560	1764	1764	1764	1764	1284	1261	1027	440.1556	387.033	319.9477	453.8757	396.5242	298.5854	-0.1517	-0.1085	0.3061	0.002495	0.002194	0.001814	0.2325	0.2223	0.1957	-0.0042	0.0155	-0.0121	35.0627	27.7468	0.1165	0.1952	0.1456	1764.33333333333	1657.05555555556	1618.61111111111	1.88429156744959E-09	NA	NA
chr1	93600001	93700000	93652609	1639	1639	1639	1639	1093	1085	904	357.1111	325.9011	264.6928	386.3599	341.1806	262.8249	-0.3799	-0.203	0.0304	0.002179	0.001988	0.001615	0.2085	0.1959	0.1773	0.0004	0.0159	-0.0084	21.8865	18.819	0.0754	0.1136	0.0786	1730.5625	1672.9375	1636.5	1.55366078449382E-09	NA	NA
chr1	93700001	93800000	93747682	1996	1996	1996	1996	1482	1460	1153	539.4667	450.2088	393.8627	523.8659	459.1002	335.218	0.1495	-0.0878	0.7486	0.002703	0.002256	0.001973	0.2518	0.2398	0.2129	0.0079	0.0127	0.0035	36.4885	34.0567	0.0345	0.0515	0.0374	1528.75	1768.6	1742.65	1.60919991724568E-09	NA	NA
chr1	93800001	93900000	93850080	1668	1668	1668	1668	1186	1140	955	388.1778	318.956	279.5686	419.2341	358.4755	277.6524	-0.3718	-0.4998	0.0295	0.002327	0.001912	0.001676	0.2114	0.2066	0.1787	-0.0013	0.0159	-0.0021	30.0615	26.4202	0.0645	0.105	0.0672	1614.94117647059	1837.17647058824	1587.88235294118	2.03753096236517E-09	NA	NA
chr1	93900001	94000000	93950381	1592	1592	1592	1592	1181	1032	889	389.7333	304.978	245.9346	417.4667	324.5147	258.4639	-0.3334	-0.2729	-0.2073	0.002448	0.001916	0.001545	0.2161	0.2028	0.1709	-0.0051	0.0079	-0.0065	30.9163	20.7448	0.1969	0.2519	0.211	1688.9375	1782.875	1568.1875	1.77458170975498E-09	NA	NA
chr1	94000001	94100000	94051842	1684	1684	1684	1684	1126	1217	948	348.2222	365.6154	243.6013	398.025	382.6883	275.6172	-0.6279	-0.2023	-0.4969	0.002068	0.002171	0.001447	0.2198	0.1834	0.1835	0.0184	0.0214	0.0076	34.6079	19.027	0.2905	0.2795	0.2474	1764.05882352941	1743.82352941176	1532.11764705882	1.992711538693E-09	NA	NA
chr1	94100001	94200000	94147497	1851	1851	1851	1851	1365	1323	1181	484.2889	427.4286	377.6078	482.5081	416.0202	343.3586	0.0185	0.1244	0.4269	0.002616	0.002309	0.00204	0.2477	0.2337	0.2165	0.0029	0.002	-0.0023	33.094	25.2472	0.1345	0.1919	0.1504	1672.55555555556	1789.88888888889	1577.55555555556	1.90751878592059E-09	NA	NA
chr1	94200001	94300000	94248526	1769	1769	1769	1769	1342	1251	1090	487.9111	402.4066	355.6993	474.3779	393.3797	316.9017	0.1432	0.1041	0.5238	0.002758	0.002275	0.002011	0.2493	0.2419	0.213	-0.0049	0.0072	-0.0031	37.1111	29.3119	0.1174	0.1896	0.1452	1631.44444444444	1819.22222222222	1589.33333333333	1.84526161278187E-09	NA	NA
chr1	94300001	94400000	94351040	1192	1192	1192	1192	799	750	609	259.5556	202.7692	171.0327	282.4351	235.8391	177.0579	-0.4063	-0.6352	-0.1454	0.002177	0.001701	0.001435	0.1927	0.1872	0.1556	-0.0034	0.018	-0.004	12.1357	11.4198	0.0304	0.0367	0.0249	1588.5	1694.58333333333	1756.91666666667	1.53883643609891E-09	NA	NA
chr1	94400001	94500000	94448915	1382	1382	1382	1382	963	904	803	316.6444	259.9231	226.549	340.4068	284.2648	233.4606	-0.3502	-0.3881	-0.1266	0.002291	0.001881	0.001639	0.2082	0.1993	0.1769	-0.001	0.0069	0.0025	19.3024	16.5881	0.0756	0.1155	0.0803	1651.5	1704.28571428571	1684.21428571429	2.01398965846253E-09	NA	NA
chr1	94500001	94600000	94546371	1294	1294	1294	1294	856	841	703	281.2222	226.0879	165.6993	302.5838	264.4543	204.3871	-0.3541	-0.6574	-0.8091	0.002173	0.001747	0.001281	0.1954	0.1804	0.153	-0.0016	0.0226	0.0055	19.4988	10.8194	0.2863	0.2705	0.2349	1740.92307692308	1805.30769230769	1493.76923076923	1.97346304165296E-09	NA	NA
chr1	94600001	94700000	94649220	1436	1436	1436	1436	1036	969	796	361.7778	284.1538	226.281	366.2112	304.7042	231.4255	-0.0607	-0.3057	-0.095	0.002519	0.001979	0.001576	0.2224	0.2082	0.1758	-0.0058	0.0086	-0.0056	26.6107	20.2988	0.1346	0.1854	0.1488	1581.42857142857	1846.42857142857	1612.14285714286	1.58378277899041E-09	NA	NA
chr1	94700001	94800000	94749829	1427	1427	1427	1427	1011	934	722	325.6667	261.9011	202.4183	357.3741	293.6983	209.911	-0.4452	-0.4907	-0.1526	0.002282	0.001835	0.001418	0.2053	0.1946	0.1607	-0.0013	0.0257	-0.0065	20.2845	12.9306	0.2214	0.228	0.1803	1617.64285714286	1861.21428571429	1561.14285714286	1.75901378663069E-09	NA	NA
chr1	94800001	94900000	94852690	1556	1556	1556	1556	1141	1090	912	402.9778	324.011	278.5948	403.3273	342.7529	265.1508	-0.0043	-0.2479	0.2169	0.00259	0.002082	0.00179	0.2313	0.2242	0.1943	-0.0051	0.0118	0.0018	27.0115	23.7774	0.0637	0.1047	0.0651	1592.1875	1736.625	1711.1875	1.96717949723917E-09	NA	NA
chr1	94900001	95000000	94948189	1388	1388	1388	1388	987	942	731	332.2444	260.5055	208.7843	348.8904	296.214	212.5276	-0.2394	-0.5464	-0.0753	0.002394	0.001877	0.001504	0.2123	0.2017	0.1682	-0.003	0.0174	-0.0027	18.9575	15.0425	0.1151	0.1336	0.1023	1656	1801.78571428571	1582.21428571429	2.03319634976366E-09	NA	NA
chr1	95000001	95100000	95050746	1380	1380	1380	1380	1007	969	766	339.5778	279.3846	226.1373	355.9602	304.7042	222.7034	-0.2309	-0.3766	0.0659	0.002461	0.002025	0.001639	0.2242	0.2129	0.1817	-0.0001	0.0193	-0.0042	25.0242	18.3623	0.1535	0.1983	0.1507	1648.61538461538	1812.23076923077	1579.15384615385	2.03327862612806E-09	NA	NA
chr1	95100001	95200000	95153406	1368	1368	1368	1368	968	859	752	321.7556	255.0769	213.5686	342.1742	270.1144	218.6331	-0.2994	-0.2523	-0.099	0.002352	0.001865	0.001561	0.2123	0.2032	0.1729	0.0037	0.0192	0.0048	20.2968	16.5913	0.1005	0.1288	0.0933	1653.57142857143	1767.71428571429	1618.71428571429	9.8360158804513E-10	NA	NA
chr1	95200001	95300000	95250273	1396	1396	1396	1396	920	915	757	310.5556	246.9121	204.1307	325.2069	287.7237	220.0868	-0.226	-0.6428	-0.3099	0.002225	0.001769	0.001462	0.202	0.1888	0.1624	0.0059	0.012	0.0026	17.1647	15.8956	0.0384	0.0472	0.0337	1593	1789.5	1657.5	9.088388038795E-10	NA	NA
chr1	95300001	95400000	95353044	1568	1568	1568	1568	1143	1044	819	418.2	309.3736	250.085	404.0342	328.2881	238.1124	0.176	-0.2612	0.215	0.002667	0.001973	0.001595	0.2325	0.2252	0.1791	0.0011	0.0283	0.0021	33.1393	26.8901	0.1041	0.1311	0.1032	1420.375	1979.5	1640.125	1.90061191042964E-09	NA	NA
chr1	95400001	95500000	95451282	1731	1731	1731	1731	1248	1237	1006	452.6	388.6593	317.2157	441.1502	388.9773	292.4799	0.1303	-0.0037	0.3618	0.002615	0.002245	0.001833	0.2421	0.2294	0.2033	-0.0019	0.0156	-0.0015	38.3845	29.3123	0.134	0.2081	0.155	1618.76470588235	1761.41176470588	1659.82352941176	1.8662657839669E-09	NA	NA
chr1	95500001	95600000	95551121	1505	1505	1505	1505	1084	990	802	379.0222	291.3736	237.9804	383.1786	311.3077	233.1699	-0.0544	-0.2902	0.0882	0.002518	0.001936	0.001581	0.22	0.2078	0.1739	-0.0064	0.007	-0.0059	26.7437	19.5357	0.1557	0.2049	0.1699	1656	1713.93333333333	1670.06666666667	1.75592583618347E-09	NA	NA
chr1	95600001	95700000	95650198	1397	1397	1397	1397	982	981	824	338.4667	288.2747	247.1438	347.123	308.4776	239.566	-0.1251	-0.2969	0.1353	0.002423	0.002064	0.001769	0.2257	0.2137	0.1895	0.0031	0.0096	-0.0057	19.798	16.4377	0.0927	0.1305	0.0952	1723.64285714286	1726.5	1589.85714285714	1.98550409579377E-09	NA	NA
chr1	95700001	95800000	95748438	1557	1557	1557	1557	1092	1067	844	382.5333	320.8352	246.8105	386.0065	335.5205	245.3808	-0.0452	-0.1984	0.0249	0.002457	0.002061	0.001585	0.2228	0.2042	0.1837	-0.0071	0.0052	0.004	33.8718	21.0544	0.2334	0.3014	0.252	1488.125	1977.3125	1574.5625	1.78756034729375E-09	NA	NA
chr1	95800001	95900000	95847268	1510	1510	1510	1510	1105	1051	915	401.8444	338.4615	277.4248	390.6018	330.4892	266.023	0.1444	0.1094	0.1833	0.002661	0.002241	0.001837	0.243	0.2309	0.2006	-0.0044	0.0132	-0.0084	29.3282	20.9052	0.1677	0.2163	0.1816	1648.26666666667	1792.6	1599.13333333333	2.10072204733995E-09	NA	NA
chr1	95900001	96000000	95952639	1579	1579	1579	1579	1082	1093	915	379	318.8132	257.8824	382.4716	343.6962	266.023	-0.0455	-0.3282	-0.1309	0.0024	0.002019	0.001633	0.2163	0.2023	0.1811	-0.0111	0.0015	-0.0042	27.0988	22.2258	0.0988	0.1589	0.1181	1620.25	1824.6875	1595.0625	1.6697990881304E-09	NA	NA
chr1	96000001	96100000	96048514	1503	1503	1503	1503	1075	1017	789	355.5333	293.0549	227.9085	379.9972	319.7979	229.3903	-0.3231	-0.3791	-0.0276	0.002365	0.00195	0.001516	0.2158	0.2016	0.1703	0.0001	0.0192	-0.0089	22.0036	15.4679	0.1744	0.1957	0.1592	1529.06666666667	1851.46666666667	1659.46666666667	2.03009855285497E-09	NA	NA
chr1	96100001	96200000	96149253	1442	1442	1442	1442	1047	984	796	372.3778	287.3077	226.1634	370.0996	309.4209	231.4255	0.0309	-0.3239	-0.0972	0.002582	0.001992	0.001568	0.2252	0.2143	0.1783	-0.0081	0.0164	0.0009	26.9397	19.1389	0.1693	0.2151	0.1676	1593.85714285714	1884.42857142857	1561.71428571429	1.96002362309572E-09	NA	NA
chr1	96200001	96300000	96248273	1669	1669	1669	1669	1159	1132	985	376.7556	341.6374	286.549	409.69	355.9599	286.3745	-0.4034	-0.1824	0.0026	0.002257	0.002047	0.001717	0.2157	0.2024	0.186	0.0012	0.0092	-0.0061	26.8639	17.1345	0.2211	0.2819	0.2272	1690.88235294118	1828.41176470588	1520.70588235294	1.9073225242481E-09	NA	NA
chr1	96300001	96400000	96349193	1407	1407	1407	1407	1013	951	784	352	275.5385	222.2026	358.0811	299.044	227.9366	-0.0852	-0.3563	-0.1076	0.002502	0.001958	0.001579	0.2221	0.2087	0.1766	-0.0022	0.0115	-0.0009	26.4798	18.5798	0.1753	0.2207	0.1798	1519.85714285714	1838.14285714286	1682	1.5431910754017E-09	NA	NA
chr1	96400001	96500000	96449557	1481	1481	1481	1481	1034	990	790	351.6889	277.6044	224.3856	365.5043	311.3077	229.681	-0.1897	-0.4907	-0.0986	0.002375	0.001874	0.001515	0.2101	0.1979	0.1702	-0.0058	0.0089	0.0022	20.5353	14.4869	0.1727	0.2083	0.159	1628.26666666667	1715.13333333333	1696.6	1.97513560498767E-09	NA	NA
chr1	96500001	96600000	96550769	1418	1418	1418	1418	1034	888	717	338.2667	225	196.7386	365.5043	279.2335	208.4573	-0.3739	-0.8802	-0.2403	0.002386	0.001587	0.001387	0.2	0.1938	0.1481	0.0036	0.0138	-0.0022	17.327	15.473	0.0565	0.0622	0.0476	1560.42857142857	1758.64285714286	1720.92857142857	1.92996012325577E-09	NA	NA
chr1	96600001	96700000	96653253	1332	1332	1332	1332	984	899	735	324.5778	268.6484	229.5817	347.83	282.6925	213.6906	-0.3354	-0.2251	0.3179	0.002437	0.002017	0.001724	0.2227	0.2172	0.1892	0.0001	0.0217	0.0058	18.273	20.9643	-0.0686	-0.1224	-0.0605	1643.69230769231	1687.69230769231	1708.61538461538	1.9805110219433E-09	NA	NA
chr1	96700001	96800000	96751551	1484	1484	1484	1484	1054	1013	877	372.5778	307.4286	265.8758	372.574	318.5401	254.975	0.0001	-0.1581	0.1828	0.002511	0.002072	0.001792	0.2302	0.2188	0.1905	0.0025	0.0086	-0.0072	24.5405	19.9817	0.1024	0.1316	0.1037	1689.53333333333	1743.46666666667	1607	1.8471823403232E-09	NA	NA
chr1	96800001	96900000	96850081	1729	1729	1729	1729	1191	1259	1053	432.8222	391.8571	317.8105	421.0015	395.8953	306.1445	0.1409	-0.0463	0.163	0.002503	0.002266	0.001838	0.2374	0.2302	0.2094	-0.0023	0.0293	0.0104	38.7147	22.1456	0.2722	0.3578	0.2638	1683.35294117647	1848.17647058824	1508.47058823529	1.90878405621814E-09	NA	NA
chr1	96900001	97000000	96954812	1089	1089	1089	1089	759	683	570	240.1111	183.6154	133.5359	268.2957	214.7708	165.7192	-0.5269	-0.657	-0.8295	0.002205	0.001686	0.001226	0.1991	0.1806	0.1442	0.012	0.0267	-0.0051	15.5131	8.7996	0.2761	0.2401	0.2147	1724.36363636364	1760	1555.63636363636	1.75436792571355E-09	NA	NA
chr1	97000001	97100000	97050089	1805	1805	1805	1805	1255	1215	1007	412.6889	332.011	297.1699	443.6246	382.0594	292.7706	-0.35	-0.594	0.0643	0.002286	0.001839	0.001646	0.2048	0.2003	0.1735	-0.0038	0.0091	-0.0024	26.9706	29.9103	-0.0517	-0.0978	-0.0557	1643.77777777778	1617.27777777778	1778.94444444444	1.98132018411934E-09	NA	NA
chr1	97100001	97200000	97148761	1849	1849	1849	1849	1321	1313	998	468.3111	381.4066	286.1111	466.9547	412.8757	290.154	0.0146	-0.3456	-0.0596	0.002533	0.002063	0.001547	0.2276	0.2094	0.1788	-0.005	0.0135	-0.005	36.8294	27.3421	0.1478	0.2018	0.1646	1570.52631578947	1866.05263157895	1603.42105263158	2.00444952208787E-09	NA	NA
chr1	97200001	97300000	97252621	1992	1992	1992	1992	1511	1395	1154	552.0444	430.4615	357.7059	534.117	438.6608	335.5088	0.1685	-0.0848	0.2831	0.002771	0.002161	0.001796	0.2484	0.2339	0.196	0.0037	0.0121	-0.0049	52.2794	44.3802	0.0817	0.119	0.0965	1503.2	1885.25	1651.55	1.82814095275217E-09	NA	NA
chr1	97300001	97400000	97350125	1861	1861	1861	1861	1400	1290	1083	472.4222	383.0549	318.4575	494.8801	405.6433	314.8665	-0.2278	-0.2525	0.0488	0.002539	0.002058	0.001711	0.2287	0.2199	0.1858	-0.0027	0.0173	-0.0075	34.075	27.3377	0.1097	0.1589	0.1126	1618.72222222222	1742.16666666667	1679.11111111111	1.95680466464433E-09	NA	NA
chr1	97400001	97500000	97448867	1763	1763	1763	1763	1298	1237	1075	451.3111	376.3956	305.9739	458.8245	388.9773	312.5407	-0.0822	-0.1467	-0.0899	0.00256	0.002135	0.001736	0.2348	0.2185	0.1913	0.0001	0.0088	-0.0059	35.0107	24.825	0.1702	0.2262	0.1842	1599.16666666667	1827.61111111111	1613.22222222222	1.90212676349182E-09	NA	NA
chr1	97500001	97600000	97551093	1699	1699	1699	1699	1228	1161	973	416.8889	343.3187	291.3856	434.0805	365.079	282.8856	-0.1988	-0.2702	0.1285	0.002454	0.002021	0.001715	0.222	0.2143	0.1862	-0.0039	0.0138	-0.0016	29.125	26.1369	0.0541	0.0837	0.0558	1643.17647058824	1747.05882352941	1649.76470588235	1.91171688317509E-09	NA	NA
chr1	97600001	97700000	97649652	1577	1577	1577	1577	1161	1060	903	392.6444	308.2527	265.0588	410.397	333.3193	262.5342	-0.2171	-0.3409	0.0411	0.00249	0.001955	0.001681	0.2252	0.2133	0.1823	0.0069	0.0113	0.0015	25.5099	21.694	0.0808	0.1034	0.0782	1550.5	1674.6875	1814.8125	1.42559578752516E-09	NA	NA
chr1	97700001	97800000	97755086	1296	1296	1296	1296	935	879	701	322.2444	250.5165	200.3464	330.5092	276.4035	203.8056	-0.1255	-0.4244	-0.0725	0.002486	0.001933	0.001546	0.2192	0.2063	0.1726	-0.0041	0.0117	-0.0039	21.2242	18.0663	0.0804	0.1106	0.08	1581.76923076923	1862.15384615385	1596.07692307692	1.97851719694232E-09	NA	NA
chr1	97800001	97900000	97850219	1945	1945	1945	1945	1479	1379	1158	531.5333	429.3626	365.3399	522.8054	433.6296	336.6717	0.0838	-0.0446	0.3644	0.002733	0.002208	0.001878	0.2416	0.2347	0.2012	-0.0115	0.0089	-0.0079	42.3968	30.9492	0.1561	0.2516	0.1917	1584.26315789474	1800.84210526316	1654.89473684211	1.16858582867832E-09	NA	NA
chr1	97900001	98000000	97952907	1666	1666	1666	1666	1180	1086	970	403.7333	319.6593	271.7255	417.1132	341.4951	282.0134	-0.161	-0.2899	-0.1561	0.002423	0.001919	0.001631	0.2161	0.2097	0.1767	-0.0025	0.017	-0.0024	25.0163	18.6679	0.1453	0.1803	0.1346	1603.11764705882	1883.17647058824	1553.70588235294	1.52522220112846E-09	NA	NA
chr1	98000001	98100000	98049759	1676	1676	1676	1676	1274	1130	937	442.4	333.4396	266.183	450.3409	355.331	272.4192	-0.0885	-0.2793	-0.0979	0.00264	0.001989	0.001588	0.2325	0.2164	0.1806	0.0024	0.0121	0.005	34.6183	26.8167	0.127	0.1581	0.1264	1534.3125	1772	1733.6875	1.28906496153828E-09	NA	NA
chr1	98100001	98200000	98150204	1684	1684	1684	1684	1257	1150	940	426.9778	340.1978	291.8235	444.3316	361.62	273.2914	-0.196	-0.2686	0.2901	0.002535	0.00202	0.001733	0.2271	0.2175	0.1856	-0.0015	0.0096	-0.0055	23.0171	20.1329	0.0668	0.0893	0.0624	1625.23529411765	1768.52941176471	1646.23529411765	1.84829115201705E-09	NA	NA
chr1	98200001	98300000	98249710	1641	1641	1641	1641	1153	1080	916	379.2	318.5934	253.4771	407.5691	339.6084	266.3137	-0.3493	-0.2805	-0.2062	0.002311	0.001941	0.001545	0.2125	0.1976	0.1732	-0.0002	0.0126	-0.0032	24.7488	18.6107	0.1416	0.1687	0.1333	1594.64705882353	1766.52941176471	1678.82352941176	1.94298891099231E-09	NA	NA
chr1	98300001	98400000	98350944	1831	1831	1831	1831	1341	1339	1141	483.9778	428.6813	365.2026	474.0244	421.0515	331.7292	0.1054	0.0822	0.4318	0.002643	0.002341	0.001995	0.248	0.2344	0.214	-0.0026	0.0054	-0.0066	32.3349	24.5278	0.1373	0.1981	0.1556	1617.05555555556	1776.22222222222	1646.72222222222	1.68818118000659E-09	NA	NA
chr1	98400001	98500000	98452591	1707	1707	1707	1707	1262	1240	1033	446.1111	377.9451	313.0784	446.099	389.9207	300.3298	0.0001	-0.1393	0.1816	0.002613	0.002214	0.001834	0.2392	0.2246	0.2011	-0.0047	0.0051	-0.0035	32.7159	26.8056	0.0993	0.15	0.1146	1575.47058823529	1817.70588235294	1646.82352941176	1.97631150613079E-09	NA	NA
chr1	98500001	98600000	98547608	1698	1698	1698	1698	1190	1180	920	407.1333	327.7912	257.7908	420.6481	371.0536	267.4767	-0.1612	-0.5286	-0.1549	0.002398	0.00193	0.001518	0.2223	0.2068	0.1704	0.0138	0.0279	-0.006	29.9159	23.4968	0.1202	0.1355	0.1113	1608.35294117647	1734.52941176471	1697.11764705882	1.68422899395481E-09	NA	NA
chr1	98600001	98700000	98651617	1737	1737	1737	1737	1267	1250	1037	455.9333	385.8242	331.5752	447.8665	393.0652	301.4927	0.0904	-0.0835	0.4269	0.002625	0.002221	0.001909	0.2377	0.2317	0.2065	-0.0098	0.0108	-0.0001	31.7671	20.6679	0.2117	0.2976	0.2217	1601.41176470588	1838.88235294118	1599.70588235294	1.82483938415802E-09	NA	NA
chr1	98700001	98800000	98751559	1675	1675	1675	1675	1213	1122	899	402.0222	309.8352	251.2941	428.7782	352.8153	261.3712	-0.3132	-0.5523	-0.1649	0.0024	0.00185	0.0015	0.2105	0.2001	0.1686	-0.0048	0.013	0.0033	23.5583	19.8329	0.0859	0.1162	0.0782	1503.11764705882	1811.11764705882	1725.76470588235	1.79402037701252E-09	NA	NA
chr1	98800001	98900000	98849804	1811	1811	1811	1811	1337	1277	1046	475.2	386.3626	337.5359	472.6105	401.5554	304.1093	0.0275	-0.1716	0.4703	0.002624	0.002133	0.001864	0.2356	0.2243	0.1981	-0.005	-0.0002	-0.0045	33.5254	30.0619	0.0545	0.0976	0.0675	1657.33333333333	1754.05555555556	1628.61111111111	1.42774548701771E-09	NA	NA
chr1	98900001	99000000	98950759	1703	1703	1703	1703	1237	1144	919	431.4444	329.1319	251.0458	437.2619	359.7333	267.1859	-0.0668	-0.3857	-0.2584	0.002533	0.001933	0.001474	0.2228	0.2053	0.1712	-0.0012	0.0125	0.0027	38.6575	25.5171	0.2048	0.2545	0.2134	1593.58823529412	1832.41176470588	1614	5.2851639288772E-10	NA	NA
chr1	99000001	99100000	99050637	1815	1815	1815	1815	1254	1197	981	423.6667	326.4615	257.268	443.2711	376.3993	285.2115	-0.222	-0.6016	-0.4191	0.002334	0.001799	0.001417	0.2086	0.194	0.161	0.0048	0.0172	0.0005	29.0512	22.0679	0.1366	0.1499	0.1182	1570.94444444444	1863.11111111111	1605.94444444444	1.99646504317922E-09	NA	NA
chr1	99100001	99200000	99151079	1697	1697	1697	1697	1242	1135	976	432.4889	329.9451	278.6275	439.0293	356.9032	283.7578	-0.0748	-0.3424	-0.0773	0.002549	0.001944	0.001642	0.2298	0.2154	0.1782	0.0118	0.0141	-0.0031	28.656	24.2083	0.0841	0.1038	0.0836	1698.11764705882	1766.94117647059	1574.94117647059	1.51019754399852E-09	NA	NA
chr1	99200001	99300000	99249502	1774	1774	1774	1774	1320	1267	1027	458.0222	384.3297	310.9739	466.6012	398.4109	298.5854	-0.0923	-0.1603	0.1775	0.002582	0.002166	0.001753	0.2379	0.219	0.1957	0.0011	0.0053	-0.0008	31.2532	23.4833	0.1419	0.1815	0.1459	1642.05555555556	1773.33333333333	1624.61111111111	2.11425892917673E-09	NA	NA
chr1	99300001	99400000	99346885	1766	1766	1766	1766	1247	1210	1003	424.7556	346.7253	278.3333	440.7967	380.4871	291.6077	-0.1826	-0.4023	-0.1947	0.002405	0.001963	0.001576	0.2171	0.2067	0.1843	-0.0031	0.0191	0.0209	28.3131	22.6115	0.112	0.1507	0.1026	1528.94444444444	1886	1625.05555555556	1.78969702943048E-09	NA	NA
chr1	99400001	99500000	99450514	1637	1637	1637	1637	1149	1072	958	381.8222	352	301.2484	406.1551	337.0927	278.5246	-0.3007	0.2005	0.349	0.002332	0.00215	0.00184	0.2259	0.2153	0.199	0.004	0.0154	-0.0013	25.5464	19.0488	0.1457	0.2133	0.1501	1808.125	1615.125	1616.75	1.90281192700915E-09	NA	NA
chr1	99500001	99600000	99550657	1600	1600	1600	1600	1129	1077	921	388.3111	319.0879	277.366	399.0854	338.665	267.7674	-0.1355	-0.2621	0.1533	0.002427	0.001994	0.001734	0.2174	0.2122	0.1873	-0.0087	0.0099	0.0025	27.329	22.9671	0.0867	0.1388	0.0945	1580.75	1785.4375	1673.8125	2.005942679557E-09	NA	NA
chr1	99600001	99700000	99650460	1710	1710	1710	1710	1250	1156	1005	418.4889	360.1319	313.9085	441.8572	363.5067	292.1892	-0.2654	-0.0421	0.318	0.002447	0.002106	0.001836	0.2285	0.2214	0.1945	0.0018	0.0165	-0.0069	30.925	25.394	0.0982	0.1581	0.1109	1637.52941176471	1742.82352941176	1659.64705882353	1.8556666523178E-09	NA	NA
chr1	99700001	99800000	99749928	1580	1580	1580	1580	1087	1058	895	346.5111	282.7473	236.6863	384.239	332.6904	260.2083	-0.4927	-0.6805	-0.3866	0.002193	0.00179	0.001498	0.1948	0.1855	0.1616	-0.0113	0.0027	-0.0086	23.8218	19.6218	0.0967	0.1547	0.1115	1549.5	1849.875	1640.625	1.92775927223038E-09	NA	NA
chr1	99800001	99900000	99850700	1615	1615	1615	1615	1187	1098	893	410.5333	328.5275	259.5359	419.5876	345.2685	259.6268	-0.1083	-0.2198	-0.0015	0.002542	0.002034	0.001607	0.2255	0.2146	0.183	-0.0075	0.0173	0.0027	38.0417	27.6202	0.1587	0.2428	0.1786	1474.3125	1881.375	1684.3125	1.95070820299826E-09	NA	NA
chr1	99900001	100000000	99948665	1412	1412	1412	1412	980	957	778	341.0889	284.4725	224.5621	346.416	300.9307	226.1922	-0.0772	-0.2479	-0.0308	0.002416	0.002015	0.00159	0.2202	0.2013	0.1802	-0.0032	0.0026	-0.0002	21.0329	16.1377	0.1317	0.1723	0.1379	1616.71428571429	1739.57142857143	1683.71428571429	2.08078713511376E-09	NA	NA
chr1	100000001	100100000	100048926	1639	1639	1639	1639	1215	1152	984	427.7778	360.2637	284.5752	429.4852	362.2489	286.0837	-0.02	-0.0248	-0.0226	0.00261	0.002198	0.001736	0.2365	0.2216	0.199	-0.0084	0.0098	0.006	38.4885	27.1393	0.1729	0.2515	0.1913	1660.23529411765	1764.64705882353	1615.11764705882	1.98295978684154E-09	NA	NA
chr1	100100001	100200000	100150348	1787	1787	1787	1787	1369	1319	1154	507.6222	431.1978	379.6209	483.922	414.7624	335.5088	0.2458	0.1797	0.5626	0.002841	0.002413	0.002124	0.2611	0.2473	0.2247	-0.0032	-0.0018	-0.0048	39.8425	38.2012	0.021	0.0392	0.0281	1715.72222222222	1637	1687.27777777778	1.54700115531902E-09	NA	NA
chr1	100200001	100300000	100252148	1641	1641	1641	1641	1129	1175	975	393.1778	341.8022	254.8366	399.0854	369.4813	283.4671	-0.0743	-0.3397	-0.4321	0.002396	0.002083	0.001553	0.2234	0.203	0.1836	-0.0013	0.0141	0.005	38.7127	24.8452	0.2182	0.2754	0.2324	1609.875	2019.875	1410.25	1.36878095390216E-09	NA	NA
chr1	100300001	100400000	100346185	1811	1811	1811	1811	1350	1276	1013	487.0889	398.8022	301.2026	477.2058	401.241	294.5151	0.104	-0.0276	0.0971	0.00269	0.002202	0.001663	0.2414	0.2212	0.1999	-0.0067	0.0082	0.0174	50.3948	31.0552	0.2374	0.3278	0.2739	1436.66666666667	2029.66666666667	1573.66666666667	1.72671288703553E-09	NA	NA
chr1	100400001	100500000	100452777	1638	1638	1638	1638	1206	1079	927	417.8667	314.8681	227.4575	426.3038	339.2939	269.5118	-0.0993	-0.3264	-0.6674	0.002551	0.001922	0.001389	0.2204	0.2038	0.1682	-0.0076	0.0178	0.0081	45.5579	24.5016	0.3005	0.3659	0.3391	1343.0625	2221.75	1475.1875	1.89476369643478E-09	NA	NA
chr1	100500001	100600000	100550997	1638	1638	1638	1638	1100	1120	836	360.0222	315.1429	211.7582	388.8343	352.1864	243.0549	-0.3718	-0.4769	-0.5506	0.002198	0.001924	0.001293	0.2061	0.1821	0.163	0	0.0217	0.0069	33.1643	17.7825	0.3019	0.3101	0.2786	1480.94117647059	2052.64705882353	1506.41176470588	2.03620152317896E-09	NA	NA
chr1	100600001	100700000	100652110	1730	1730	1730	1730	1180	1134	927	386.3778	315.9231	258.6078	417.1132	356.5888	269.5118	-0.3698	-0.517	-0.1731	0.002233	0.001826	0.001495	0.202	0.1891	0.164	-0.0025	0.0072	-0.0065	25.281	23.8937	0.0282	0.0432	0.0307	1595.88235294118	1728.11764705882	1716	1.3639207238368E-09	NA	NA
chr1	100700001	100800000	100752393	1577	1577	1577	1577	1100	1066	866	372.9778	319.1978	255.2353	388.8343	335.206	251.7769	-0.2046	-0.2165	0.0587	0.002365	0.002024	0.001618	0.2135	0.1986	0.1795	-0.0141	-0.0013	-0.0076	24.771	18.1496	0.1543	0.2351	0.1848	1585.375	1836.625	1618	1.74987109683172E-09	NA	NA
chr1	100800001	100900000	100848585	1687	1687	1687	1687	1254	1183	959	426.7556	357.4615	303.2222	443.2711	371.9969	278.8153	-0.187	-0.1772	0.3745	0.00253	0.002119	0.001797	0.2294	0.2215	0.1927	-0.0067	0.0118	-0.0081	24.7929	22.246	0.0541	0.0868	0.0596	1604.82352941176	1844.82352941176	1590.35294117647	1.94557502568346E-09	NA	NA
chr1	100900001	101000000	100950061	1450	1450	1450	1450	1073	943	834	372.0889	281.8901	232.8627	379.2902	296.5284	242.4734	-0.0953	-0.2237	-0.1695	0.002566	0.001944	0.001606	0.2215	0.2116	0.176	-0.0094	0.0073	-0.0044	26.8095	20.7667	0.127	0.1801	0.145	1526.42857142857	1887.21428571429	1626.35714285714	1.75721338618619E-09	NA	NA
chr1	101000001	101100000	101050838	1550	1550	1550	1550	1052	972	819	330.1556	267.5714	201.9935	371.867	305.6475	238.1124	-0.5629	-0.5646	-0.6486	0.00213	0.001726	0.001303	0.1961	0.1779	0.1521	0.0086	0.0184	0.0022	25.0885	15.4766	0.237	0.2387	0.202	1607.9375	2031.0625	1401	2.04126777793367E-09	NA	NA
chr1	101100001	101200000	101150095	1841	1841	1841	1841	1386	1309	1168	501.4222	408.5824	364	489.9313	411.6179	339.5791	0.1177	-0.0334	0.3077	0.002724	0.002219	0.001977	0.2457	0.2371	0.2098	-0.0031	0.0044	-0.0001	32.0575	28.1012	0.0658	0.1018	0.0751	1596.72222222222	1752.94444444444	1690.33333333333	2.00910981891884E-09	NA	NA
chr1	101200001	101300000	101249006	1690	1690	1690	1690	1223	1194	969	429.5556	327.8462	301.7255	432.3131	375.4559	281.7227	-0.032	-0.5749	0.3037	0.002542	0.00194	0.001785	0.2345	0.2196	0.1955	0.0237	0.0076	0.0248	23.6984	27.7286	-0.0784	-0.1206	-0.071	1677.58823529412	1704.64705882353	1657.76470588235	2.00220285998331E-09	NA	NA
chr1	101300001	101400000	101349773	1761	1761	1761	1761	1271	1197	1037	446.5778	359.4396	302.817	449.2804	376.3993	301.4927	-0.0302	-0.2043	0.0188	0.002536	0.002041	0.00172	0.229	0.2161	0.1866	0.0004	0.0079	-0.004	31.0175	27.3706	0.0625	0.0885	0.0652	1605	1784.05555555556	1650.94444444444	1.98328947641126E-09	NA	NA
chr1	101400001	101500000	101451008	1335	1335	1335	1335	916	855	648	303	233.1978	172.1307	323.793	268.8566	188.3966	-0.3222	-0.601	-0.3689	0.00227	0.001747	0.001289	0.2029	0.1818	0.1532	0.0054	0.0112	0.0046	16.3464	11.9052	0.1572	0.1408	0.115	1629.69230769231	1748.46153846154	1661.84615384615	1.90450101237241E-09	NA	NA
chr1	101500001	101600000	101553037	1639	1639	1639	1639	1210	1177	957	441.8222	342.956	304.3987	427.7178	370.1102	278.2339	0.1655	-0.3326	0.4023	0.002696	0.002092	0.001857	0.2364	0.2277	0.1962	-0.0067	0.0002	-0.0032	31.169	34.3627	-0.0487	-0.0973	-0.0592	1479	1768.3125	1792.6875	2.01138593696319E-09	NA	NA
chr1	101600001	101700000	101648764	1797	1797	1797	1797	1377	1269	1122	491.9333	408.4176	349.8431	486.7499	399.0398	326.2052	0.0535	0.1066	0.3101	0.002738	0.002273	0.001947	0.2483	0.237	0.2089	-0.0046	0.0059	-0.005	51.0921	37.5302	0.153	0.2546	0.2046	1616.11111111111	1869.94444444444	1553.94444444444	2.0527562620085E-09	NA	NA
chr1	101700001	101800000	101752099	1803	1803	1803	1803	1350	1229	1121	478.8667	382.6374	352.1961	477.2058	386.4617	325.9145	0.0175	-0.0449	0.3451	0.002656	0.002122	0.001953	0.2415	0.231	0.2107	0.0055	0.0012	0.0171	32.9433	32.8234	0.0018	0.003	0.0019	1606.16666666667	1726.22222222222	1707.61111111111	1.92106501355129E-09	NA	NA
chr1	101800001	101900000	101849096	1664	1664	1664	1664	1253	1171	968	441.5333	352.4615	302.2222	442.9177	368.2235	281.432	-0.0157	-0.1941	0.316	0.002653	0.002118	0.001816	0.2321	0.2233	0.1937	-0.0142	-0.0004	-0.0079	30.0421	27.3579	0.0468	0.0897	0.0592	1644.11764705882	1749.82352941176	1646.05882352941	1.96683428697596E-09	NA	NA
chr1	101900001	102000000	101949748	1599	1599	1599	1599	1198	1069	854	404.2667	296.9451	238.3856	423.4759	336.1494	248.2881	-0.2277	-0.5287	-0.1706	0.002528	0.001857	0.001491	0.2161	0.2044	0.1663	-0.0076	0.0088	-0.0034	29.8091	22.8996	0.1311	0.1735	0.137	1457.4375	1846.3125	1736.25	1.71582720666903E-09	NA	NA
chr1	102000001	102100000	102049030	1668	1668	1668	1668	1197	1170	999	419.6222	353.5824	300.5294	423.1225	367.9091	290.4448	-0.0415	-0.1766	0.1485	0.002516	0.00212	0.001802	0.2293	0.2169	0.1956	-0.0056	0.0024	-0.0012	29.5857	25.9143	0.0662	0.1097	0.0784	1592.29411764706	1747.47058823529	1700.23529411765	1.93202429204497E-09	NA	NA
chr1	102100001	102200000	102148367	1633	1633	1633	1633	1220	1121	930	413.0444	323.8901	280.451	431.2526	352.5009	270.384	-0.2119	-0.368	0.1593	0.002529	0.001983	0.001717	0.2234	0.2149	0.1881	-0.0051	0.006	0.0084	29.1766	25.0083	0.0769	0.1246	0.0793	1574.75	1776.8125	1688.4375	1.88927946773557E-09	NA	NA
chr1	102200001	102300000	102250277	1854	1854	1854	1854	1348	1268	1151	465.5111	382.7582	345.4706	476.4988	398.7254	334.6366	-0.1157	-0.1816	0.1385	0.002511	0.002064	0.001863	0.2272	0.2225	0.1936	-0.0035	0.0085	-0.0074	32.7167	25.6524	0.121	0.1807	0.1353	1724.57894736842	1809.15789473684	1506.26315789474	1.89310990813252E-09	NA	NA
chr1	102300001	102400000	102351150	1721	1721	1721	1721	1255	1202	996	452.4889	372.8352	308.9935	443.6246	377.9715	289.5726	0.1003	-0.0616	0.2869	0.002629	0.002166	0.001795	0.2344	0.2218	0.1967	-0.0118	0.0013	-0.0036	28.2258	21.802	0.1284	0.1884	0.1417	1503	1892.41176470588	1644.58823529412	2.01556317307053E-09	NA	NA
chr1	102400001	102500000	102450609	1740	1740	1740	1740	1233	1222	1053	426.2444	374.1758	338.7516	435.8479	384.2606	306.1445	-0.1106	-0.119	0.4557	0.00245	0.00215	0.001947	0.2333	0.2253	0.2046	0.0073	0.0121	-0.0008	24.1056	22.8913	0.0258	0.038	0.0245	1726.05882352941	1649.82352941176	1664.11764705882	1.49999189530715E-09	NA	NA
chr1	102500001	102600000	102549929	1933	1933	1933	1933	1452	1373	1190	521.2444	444.1319	383.4183	513.2613	431.7428	345.9752	0.0781	0.1301	0.4631	0.002697	0.002298	0.001984	0.2512	0.235	0.2115	0.0031	0.002	-0.0061	33.1254	27.9508	0.0847	0.1286	0.0983	1705.5	1642.6	1691.9	1.29537412344079E-09	NA	NA
chr1	102600001	102700000	102649910	1785	1785	1785	1785	1372	1302	1075	499.5111	425.2198	302.0261	484.9825	409.4167	312.5407	0.1504	0.175	-0.1439	0.002798	0.002382	0.001692	0.2552	0.2322	0.2175	-0.0078	0.0173	0.0341	56.5353	26.6909	0.3586	0.4479	0.3849	1370	2182.17647058824	1487.82352941176	1.95622205452644E-09	NA	NA
chr1	102700001	102800000	102748588	1597	1597	1597	1597	1103	1097	958	386.8222	323.011	274.7712	389.8948	344.954	278.5246	-0.0395	-0.2884	-0.0576	0.002422	0.002023	0.001721	0.2223	0.2128	0.1873	0.0001	0.0134	0.0003	29.4202	24.0694	0.1	0.1516	0.1073	1733.5625	1709.6875	1596.75	1.37129171812976E-09	NA	NA
chr1	102800001	102900000	102851269	1635	1635	1635	1635	1192	1129	1004	395.8667	322.9451	294.6601	421.355	355.0165	291.8984	-0.3036	-0.4096	0.0405	0.002421	0.001975	0.001802	0.2146	0.2142	0.191	-0.0123	0.0071	0.0056	22.6825	23.254	-0.0124	-0.026	-0.0126	1638.70588235294	1760.35294117647	1640.94117647059	1.91758720998594E-09	NA	NA
chr1	102900001	103000000	102949749	1483	1483	1483	1483	1086	993	813	370.8667	300.7473	251.3137	383.8855	312.251	236.368	-0.1702	-0.167	0.2704	0.002501	0.002028	0.001695	0.2225	0.2106	0.1853	-0.009	0.0019	-0.0023	26.1433	18.8234	0.1628	0.2412	0.188	1597.86666666667	1859.33333333333	1582.8	1.86259155183989E-09	NA	NA
chr1	103000001	103100000	103051419	1808	1808	1808	1808	1363	1255	1108	478.0889	368.4835	347.4248	481.8011	394.6375	322.1349	-0.0387	-0.3005	0.3359	0.002644	0.002038	0.001922	0.2306	0.2278	0.1967	-0.0079	-0.0011	-0.0034	29.9591	33.4052	-0.0544	-0.1157	-0.0675	1621.38888888889	1672.72222222222	1745.88888888889	2.03511340574308E-09	NA	NA
chr1	103100001	103200000	103149196	1689	1689	1689	1689	1281	1156	942	447.7333	335.7912	287.2288	452.8153	363.5067	273.8728	-0.0563	-0.3457	0.2086	0.002651	0.001988	0.001701	0.2332	0.2233	0.1835	0.0028	0.0133	-0.0027	26.2183	23.5524	0.0536	0.0694	0.051	1600.58823529412	1751.70588235294	1687.70588235294	1.99434805396541E-09	NA	NA
chr1	103200001	103300000	103251967	1694	1694	1694	1694	1214	1157	988	419.6667	336.7033	295.268	429.1317	363.8212	287.2467	-0.1107	-0.3379	0.1195	0.002477	0.001988	0.001743	0.2209	0.2143	0.1846	-0.0056	0.0076	-0.0052	26.9298	21.5702	0.1105	0.1524	0.1194	1572.75	1764.875	1702.375	2.03005799878489E-09	NA	NA
chr1	103300001	103400000	103349374	1806	1806	1806	1806	1290	1293	1124	468.8444	398.3187	352.6013	455.9966	406.5867	326.7867	0.1414	-0.0922	0.338	0.002596	0.002206	0.001952	0.2413	0.2353	0.2079	0.0026	0.0169	-0.0001	39.0222	30.9937	0.1147	0.1721	0.1239	1583	1749.31578947368	1707.68421052632	1.98528179940964E-09	NA	NA
chr1	103400001	103500000	103452311	1547	1547	1547	1547	1081	1026	873	369.5333	287.8571	233.085	382.1181	322.6279	253.8121	-0.1653	-0.4885	-0.3492	0.002389	0.001861	0.001507	0.212	0.2011	0.1699	-0.0011	0.0163	0.0046	22.9448	16.0734	0.1761	0.2029	0.1663	1549.13333333333	1855.26666666667	1635.6	2.00292665834518E-09	NA	NA
chr1	103500001	103600000	103546321	1591	1591	1591	1591	1082	1036	893	367.6	287.5165	235.902	382.4716	325.7725	259.6268	-0.1951	-0.5323	-0.3908	0.00231	0.001807	0.001483	0.2039	0.1948	0.166	-0.005	0.0136	0.0048	27.7556	19.6976	0.1698	0.2242	0.1683	1571.9375	1768	1700.0625	2.04838393245292E-09	NA	NA
chr1	103600001	103700000	103652192	1462	1462	1462	1462	1018	967	742	333.5778	271.9121	209.3072	359.8485	304.0753	215.7257	-0.3663	-0.4794	-0.1272	0.002282	0.00186	0.001432	0.2078	0.1919	0.1629	0.0019	0.0167	-0.0052	21.4079	15.8579	0.1489	0.1795	0.1412	1593.46666666667	1739.2	1707.33333333333	1.94070286304192E-09	NA	NA
chr1	103700001	103800000	103748225	1385	1385	1385	1385	1036	971	803	356.3556	293.7473	250.0915	366.2112	305.3331	233.4606	-0.135	-0.172	0.3046	0.002573	0.002121	0.001806	0.2352	0.2238	0.2016	0.0011	0.0111	0.0136	28.2484	24.104	0.0792	0.1238	0.0865	1565.30769230769	1843.92307692308	1630.76923076923	1.95518350317622E-09	NA	NA
chr1	103800001	103900000	103847589	1356	1356	1356	1356	1017	910	717	354.0444	270.4835	215.2157	359.495	286.1515	208.4573	-0.0761	-0.2481	0.1386	0.002611	0.001995	0.001587	0.2268	0.2112	0.1784	-0.0079	0.0033	-0.0019	22.1008	18.0595	0.1006	0.1375	0.1065	1515.85714285714	1796.5	1727.64285714286	1.96728013141307E-09	NA	NA
chr1	103900001	104000000	103948434	1624	1624	1624	1624	1179	1120	886	402.0667	333.8132	270.0131	416.7597	352.1864	257.5916	-0.1769	-0.2365	0.2062	0.002476	0.002055	0.001663	0.2219	0.2137	0.183	-0.0108	0.0164	-0.0081	29.1496	21.9036	0.1419	0.2268	0.1561	1657.5	1793.1875	1589.3125	1.94941314298256E-09	NA	NA
chr1	104000001	104100000	104049190	1515	1515	1515	1515	1027	987	856	344.7556	277.967	245.3922	363.0299	310.3643	248.8696	-0.2526	-0.4731	-0.0598	0.002276	0.001835	0.00162	0.2038	0.1973	0.1699	-0.0043	0.0065	-0.0084	21.879	21.779	0.0023	0.0037	0.0026	1616.2	1683	1740.8	1.86422347765993E-09	NA	NA
chr1	104100001	104200000	104149598	1394	1394	1394	1394	995	923	779	334.4	273.4835	228.8235	351.7183	290.2394	226.4829	-0.2471	-0.2616	0.0442	0.002399	0.001962	0.001641	0.2168	0.2085	0.1783	-0.0029	0.0158	-0.0053	19.0067	14.9171	0.1206	0.155	0.1142	1654.57142857143	1746.71428571429	1638.71428571429	1.71178865546802E-09	NA	NA
chr1	104200001	104300000	104249849	1601	1601	1601	1601	1161	1110	987	415.7333	352.3297	309.451	410.397	349.0419	286.9559	0.0653	0.0427	0.3353	0.002597	0.002201	0.001933	0.2372	0.2347	0.2073	-0.0058	0.0177	0.0015	32.9008	27.177	0.0953	0.1688	0.1079	1620.5625	1848.125	1571.3125	1.94082986570583E-09	NA	NA
chr1	104300001	104400000	104353655	1536	1536	1536	1536	1107	1045	905	388.1333	325.6813	270.6275	391.3087	328.6025	263.1156	-0.0407	-0.0403	0.1221	0.002527	0.00212	0.001762	0.23	0.2171	0.1946	-0.0052	0.0063	0.0013	30.0024	22.5341	0.1422	0.2198	0.1616	1661.6875	1820.375	1557.9375	1.49414476609194E-09	NA	NA
chr1	104400001	104500000	104450523	1597	1597	1597	1597	1201	1142	969	430.0222	346.4615	290.4379	424.5364	359.1044	281.7227	0.0649	-0.1596	0.1323	0.002693	0.002169	0.001819	0.2402	0.2277	0.2012	-0.0062	0.0048	0.0046	29.9516	23.7548	0.1154	0.16	0.118	1616.1875	1806.9375	1616.875	1.93010656850883E-09	NA	NA
chr1	104500001	104600000	104551877	1437	1437	1437	1437	1005	988	823	344.6222	283.4725	234.4118	355.2532	310.6788	239.2753	-0.1502	-0.3969	-0.0869	0.002398	0.001973	0.001631	0.2153	0.2038	0.1801	-0.0078	0.0059	-0.0004	23.3841	19.3048	0.0956	0.1393	0.1031	1563.42857142857	1759.5	1717.07142857143	1.98995419570597E-09	NA	NA
chr1	104600001	104700000	104648695	1637	1637	1637	1637	1245	1156	977	449.1556	346.8242	299.9804	440.0898	363.5067	284.0486	0.1034	-0.2081	0.2399	0.002744	0.002119	0.001833	0.2438	0.235	0.1947	0.0015	0.0134	-0.0076	38.6377	35.3504	0.0444	0.0687	0.0521	1434.375	1811.5625	1794.0625	1.79026278374146E-09	NA	NA
chr1	104700001	104800000	104751980	1764	1764	1764	1764	1319	1325	1046	474.1778	408.4066	332.3595	466.2477	416.6491	304.1093	0.0854	-0.0897	0.3974	0.002688	0.002315	0.001884	0.2484	0.2301	0.214	-0.0037	0.0033	0.0099	34.9456	25.3544	0.1591	0.236	0.1809	1558.44444444444	1807.88888888889	1673.66666666667	2.0300733525892E-09	NA	NA
chr1	104800001	104900000	104848520	1690	1690	1690	1690	1244	1206	1040	451.6667	373.7802	350.3333	439.7363	379.2293	302.3649	0.1362	-0.0652	0.6787	0.002673	0.002212	0.002073	0.2451	0.2434	0.2143	0.002	0.0126	0	30.277	39.4817	-0.132	-0.3332	-0.1592	1614.47058823529	1620.47058823529	1805.05882352941	1.90379448704039E-09	NA	NA
chr1	104900001	105000000	104952311	1575	1575	1575	1575	1174	1072	961	418.8	343.967	309.8758	414.9923	337.0927	279.3968	0.046	0.0924	0.4666	0.002659	0.002184	0.001967	0.2414	0.2395	0.2079	-0.0016	0.0172	0.0008	34.2103	27.0754	0.1164	0.179	0.1303	1569.1875	1888.6875	1582.125	1.58183226173094E-09	NA	NA
chr1	105000001	105100000	105048870	1626	1626	1626	1626	1221	1086	901	420.4	321.8462	269.9281	431.6061	341.4951	261.9527	-0.1303	-0.2608	0.1302	0.002585	0.001979	0.00166	0.2261	0.217	0.1819	-0.0048	0.0112	-0.0001	33.4	23.8365	0.1671	0.2246	0.1808	1541.875	1871	1627.125	1.97943225030136E-09	NA	NA
chr1	105100001	105200000	105151214	1666	1666	1666	1666	1208	1112	959	421.8222	350.6044	279.2026	427.0108	349.6708	278.8153	-0.061	0.0121	0.0059	0.002532	0.002104	0.001676	0.2276	0.2188	0.1877	-0.0095	0.0198	-0.0035	37.6575	20.3671	0.298	0.3839	0.3333	1586.41176470588	1914.58823529412	1539	1.69389212765313E-09	NA	NA
chr1	105200001	105300000	105248505	1538	1538	1538	1538	1136	1086	897	405.2	336.5055	294.4902	401.5598	341.4951	260.7897	0.0455	-0.0662	0.5527	0.002635	0.002188	0.001915	0.236	0.2248	0.2	-0.011	-0.0059	-0.0131	25.9409	23.7877	0.0433	0.086	0.0616	1664.93333333333	1664.33333333333	1710.73333333333	1.89205583608881E-09	NA	NA
chr1	105300001	105400000	105351540	1680	1680	1680	1680	1189	1071	961	394.3778	307.3956	267.5817	420.2946	336.7783	279.3968	-0.3095	-0.3955	-0.1809	0.002347	0.00183	0.001593	0.2062	0.2035	0.174	-0.0067	0.0164	0.0086	29.6619	21.4611	0.1604	0.2188	0.1564	1520.35294117647	1934.70588235294	1584.94117647059	1.52393561073851E-09	NA	NA
chr1	105400001	105500000	105449391	1589	1589	1589	1589	1110	1049	906	373.2222	284.2967	211.451	392.3692	329.8603	263.4064	-0.2449	-0.6262	-0.8436	0.002349	0.001789	0.001331	0.21	0.1948	0.156	0.0078	0.0295	0.0001	33.531	22.269	0.2018	0.2067	0.181	1347.8125	2009.8125	1682.375	2.00378029648697E-09	NA	NA
chr1	105500001	105600000	105552256	1615	1615	1615	1615	1167	1114	962	403.4667	341.5385	300.732	412.5179	350.2997	279.6875	-0.1101	-0.1134	0.3219	0.002498	0.002115	0.001862	0.233	0.221	0.1958	0.0052	0.0067	-0.0079	28.7627	27.3024	0.026	0.0412	0.0303	1662.5625	1693.4375	1684	4.89846751953754E-10	NA	NA
chr1	105600001	105700000	105648369	1686	1686	1686	1686	1209	1145	978	428.9556	363.5165	302.5817	427.3643	360.0477	284.3393	0.0187	0.0437	0.2744	0.002544	0.002156	0.001795	0.2345	0.2178	0.199	-0.0012	0.0019	0.0038	29.8044	26.3742	0.0611	0.0942	0.0672	1580.82352941176	1714.76470588235	1744.41176470588	6.4907488155147E-10	NA	NA
chr1	105700001	105800000	105749002	1752	1752	1752	1752	1302	1204	1041	453.3556	372.3077	326.9412	460.2385	378.6004	302.6556	-0.0751	-0.0754	0.3433	0.002588	0.002125	0.001866	0.2331	0.2261	0.1986	-0.0056	0.0077	-0.0024	31.2563	26.4373	0.0835	0.1393	0.0955	1640.11764705882	1726.29411764706	1673.58823529412	7.3654554642688E-10	NA	NA
chr1	105800001	105900000	105849680	1622	1622	1622	1622	1110	1105	907	366.8	322.8352	256.915	392.3692	347.4697	263.6971	-0.327	-0.3214	-0.11	0.002261	0.00199	0.001584	0.2106	0.1965	0.178	-0.0048	0.0108	-0.0021	20.7147	17.0298	0.0976	0.1296	0.0937	1579.3125	1795.1875	1665.5	7.7287105154619E-10	NA	NA
chr1	105900001	106000000	105950632	1551	1551	1551	1551	1075	1082	877	363.2889	307.6154	246.1634	379.9972	340.2373	254.975	-0.2206	-0.4347	-0.1478	0.002342	0.001983	0.001587	0.2152	0.2027	0.178	-0.0026	0.0158	-0.0016	23.8905	18.8714	0.1174	0.1493	0.1127	1555.8125	1837.625	1646.5625	1.25952324071109E-09	NA	NA
chr1	106000001	106100000	106050684	1634	1634	1634	1634	1108	1101	824	376.1556	301.8681	229.9412	391.6622	346.2119	239.566	-0.1987	-0.5807	-0.1718	0.002302	0.001847	0.001407	0.2033	0.1891	0.1611	-0.0104	0.0098	-0.0052	24.5266	17.5337	0.1663	0.2081	0.1651	1483.4375	1850	1706.5625	1.71640072132676E-09	NA	NA
chr1	106100001	106200000	106150354	1705	1705	1705	1705	1255	1206	1052	431.5111	361.1758	305.2941	443.6246	379.2293	305.8537	-0.137	-0.2159	-0.0078	0.002531	0.002118	0.001791	0.2329	0.2171	0.1948	0.0011	0.0025	-0.0018	31.6377	24.8298	0.1206	0.1686	0.1296	1667.58823529412	1762.47058823529	1609.94117647059	1.74609431130527E-09	NA	NA
chr1	106200001	106300000	106250982	1649	1649	1649	1649	1181	1123	941	407.6222	312.5495	247.4052	417.4667	353.1298	273.5821	-0.1183	-0.521	-0.4093	0.002472	0.001895	0.0015	0.2163	0.2035	0.1678	-0.005	0.0123	-0.006	32.8671	24.5607	0.1446	0.1885	0.152	1590.41176470588	1827.05882352941	1622.52941176471	1.7075054447331E-09	NA	NA
chr1	106300001	106400000	106348828	1373	1373	1373	1373	922	891	710	290.4889	230.4945	180.4967	325.9139	280.1769	206.4222	-0.5453	-0.8036	-0.5368	0.002116	0.001679	0.001315	0.1873	0.1763	0.1502	-0.0066	0.014	0.0019	17.8167	14.2635	0.1108	0.1431	0.1015	1599.85714285714	1813.85714285714	1626.28571428571	1.43926726548341E-09	NA	NA
chr1	106400001	106500000	106451448	1324	1324	1324	1324	879	836	753	283.4	246.3846	198.6013	310.714	262.882	218.9238	-0.441	-0.2844	-0.3968	0.00214	0.001861	0.0015	0.2013	0.1842	0.1684	0.0032	0.006	0.001	24.2262	15.4048	0.2226	0.2759	0.2368	1589.07692307692	1894.15384615385	1556.76923076923	1.5767279562438E-09	NA	NA
chr1	106500001	106600000	106547409	1486	1486	1486	1486	1134	1044	868	395.5333	323.1538	260.0131	400.8529	328.2881	252.3584	-0.0666	-0.0709	0.1297	0.002662	0.002175	0.00175	0.239	0.2254	0.1941	-0.0061	0.011	-0.0057	35.2345	25.9552	0.1516	0.2336	0.1848	1498.46666666667	1931.06666666667	1610.46666666667	1.82661808900948E-09	NA	NA
chr1	106600001	106700000	106648221	1451	1451	1451	1451	1018	1019	846	363.6444	292.2088	250.6405	359.8485	320.4268	245.9622	0.0529	-0.3992	0.0813	0.002506	0.002014	0.001727	0.227	0.2159	0.1889	0.0023	0.0099	0.0051	25.0206	21.3817	0.0784	0.1138	0.0793	1575.5	1751.07142857143	1713.42857142857	1.61111346855238E-09	NA	NA
chr1	106700001	106800000	106749609	1702	1702	1702	1702	1217	1154	1075	418.7333	354.5934	337.6471	430.1922	362.8778	312.5407	-0.1337	-0.1035	0.3437	0.00246	0.002083	0.001984	0.2274	0.2259	0.2021	0.0004	0.0082	-0.0032	26.3099	27.1052	-0.0149	-0.0274	-0.0163	1723.29411764706	1642.52941176471	1674.17647058824	1.81401904090444E-09	NA	NA
chr1	106800001	106900000	106849626	1607	1607	1607	1607	1161	1100	998	408.5111	338.6264	302.3203	410.397	345.8974	290.154	-0.0231	-0.0953	0.1794	0.002542	0.002107	0.001881	0.2314	0.2242	0.1992	-0.0024	0.0067	-0.0006	27.3488	19.9456	0.1565	0.2182	0.1626	1656.8125	1751.6875	1631.5	2.02690012177239E-09	NA	NA
chr1	106900001	107000000	106951672	1599	1599	1599	1599	1109	1113	905	377.8667	312.1319	268.4902	392.0157	349.9853	263.1156	-0.1811	-0.4903	0.0874	0.002363	0.001952	0.001679	0.2134	0.2048	0.1804	-0.0056	0.0066	-0.0032	24.8409	23.7266	0.0229	0.0372	0.0254	1508.0625	1833.0625	1698.875	1.83584522473216E-09	NA	NA
chr1	107000001	107100000	107048571	1437	1437	1437	1437	1051	1024	785	378.7333	302.7033	247.8431	371.5135	321.999	228.2274	0.0975	-0.2716	0.3675	0.002636	0.002106	0.001725	0.2348	0.2213	0.1934	-0.0051	0.0076	0.005	24.4647	25.6306	-0.0233	-0.0381	-0.024	1552.46666666667	1781.66666666667	1705.86666666667	1.96951978417217E-09	NA	NA
chr1	107100001	107200000	107150770	1768	1768	1768	1768	1310	1256	1125	488.1556	403.3187	380.4902	463.0663	394.9519	327.0774	0.2719	0.0961	0.6988	0.002761	0.002281	0.002152	0.2484	0.2461	0.2223	-0.0078	0.0009	0.0014	39.7512	44.3829	-0.0551	-0.1394	-0.0708	1525.23529411765	1699.88235294118	1814.88235294118	1.97735723371563E-09	NA	NA
chr1	107200001	107300000	107250198	2027	2027	2027	2027	1551	1378	1255	564.0444	444.8242	388.451	548.2564	433.3151	364.873	0.1446	0.1205	0.2766	0.002783	0.002194	0.001916	0.2483	0.2381	0.2127	-0.0012	0.0067	0.0174	37.5722	22.6746	0.2473	0.292	0.2438	1520.2380952381	1836.57142857143	1683.19047619048	1.99545703254845E-09	NA	NA
chr1	107300001	107400000	107350656	1929	1929	1929	1929	1415	1366	1141	489.8667	414.2747	345.1634	500.1824	429.5417	331.7292	-0.1035	-0.1612	0.1733	0.002539	0.002148	0.001789	0.2384	0.2242	0.1931	0.0087	0.0176	-0.01	35.0575	31.1607	0.0588	0.0773	0.0611	1575.15789473684	1755.10526315789	1709.73684210526	1.913589212855E-09	NA	NA
chr1	107400001	107500000	107454250	1914	1914	1914	1914	1367	1288	1160	477.1778	395.2747	340.8431	483.215	405.0144	337.2532	-0.0627	-0.109	0.0456	0.002493	0.002065	0.001781	0.2287	0.2198	0.1932	0.0018	0.014	0.0024	33.4611	22.1262	0.2039	0.2577	0.1969	1701.05263157895	1748.73684210526	1590.21052631579	1.82295053244956E-09	NA	NA
chr1	107500001	107600000	107551559	1850	1850	1850	1850	1395	1278	1139	481.3778	409.4505	361.9804	493.1126	401.8699	331.1477	-0.1195	0.0855	0.3984	0.002602	0.002213	0.001957	0.2404	0.2296	0.2083	-0.0008	0.0036	-0.0005	30.5496	26.2647	0.0754	0.1208	0.0855	1658.27777777778	1735	1646.72222222222	1.75559322605315E-09	NA	NA
chr1	107600001	107700000	107653066	1963	1963	1963	1963	1403	1398	1152	481.4222	411.4176	355.8431	495.9405	439.6042	334.9273	-0.1469	-0.2908	0.2672	0.002452	0.002096	0.001813	0.2271	0.2244	0.1949	-0.0007	0.0253	-0.0015	34.6155	29.044	0.0875	0.1278	0.0819	1619.35	1778.05	1642.6	2.00450417829343E-09	NA	NA
chr1	107700001	107800000	107749908	1931	1931	1931	1931	1481	1311	1186	515.2	417.0879	373.719	523.5124	412.2468	344.8123	-0.0797	0.0533	0.3588	0.002668	0.00216	0.001935	0.2406	0.2349	0.2046	-0.0016	0.0101	-0.0004	34.6738	33.9817	0.0101	0.0177	0.0113	1643.15789473684	1624.78947368421	1772.05263157895	1.89335473455559E-09	NA	NA
chr1	107800001	107900000	107850006	1842	1842	1842	1842	1370	1321	1069	495.1333	412.7033	353.8235	484.2755	415.3913	310.7962	0.1125	-0.0293	0.5923	0.002688	0.002241	0.001921	0.2426	0.2347	0.2043	-0.0081	0.0091	-0.0094	34.3393	27.8663	0.1041	0.1608	0.1208	1594.89473684211	1807.42105263158	1637.68421052632	2.01962392053212E-09	NA	NA
chr1	107900001	108000000	107949921	2103	2103	2103	2103	1585	1537	1275	550.5333	461.3846	408.5294	560.2749	483.313	370.6878	-0.0873	-0.2058	0.4369	0.002618	0.002194	0.001943	0.2363	0.2335	0.2079	-0.0092	0.0117	0.0027	39.6048	33.4143	0.0848	0.153	0.095	1739.04761904762	1679.04761904762	1621.90476190476	1.6125574771588E-09	NA	NA
chr1	108000001	108100000	108046625	1824	1824	1824	1824	1396	1355	1189	519.1333	450	390.0654	493.4661	426.0827	345.6845	0.2611	0.2546	0.5494	0.002846	0.002467	0.002139	0.2623	0.2488	0.2274	-0.0065	-0.0009	-0.0065	37.8139	30.7139	0.1036	0.1933	0.1405	1676.16666666667	1725.27777777778	1638.55555555556	1.9642005254247E-09	NA	NA
chr1	108100001	108200000	108149453	1762	1762	1762	1762	1273	1179	1042	453.4444	369.7253	319.6536	449.9874	370.7391	302.9464	0.0386	-0.0124	0.2359	0.002573	0.002098	0.001814	0.2336	0.222	0.1957	0	0.006	0.0001	26.8675	21.904	0.1018	0.1291	0.0979	1608.88888888889	1768.38888888889	1662.72222222222	1.79596522003997E-09	NA	NA
chr1	108200001	108300000	108249669	1974	1974	1974	1974	1472	1451	1193	516.5111	441.967	378.3856	520.331	456.2701	346.8474	-0.0369	-0.1422	0.3891	0.002617	0.002239	0.001917	0.24	0.2254	0.2049	-0.0058	-0.0028	-0.0071	32.1302	28.3111	0.0632	0.1074	0.0775	1701.89473684211	1671.84210526316	1666.26315789474	1.42812432545014E-09	NA	NA
chr1	108300001	108400000	108350072	1872	1872	1872	1872	1364	1337	1102	474.4889	403.8901	344.1699	482.1546	420.4226	320.3905	-0.0798	-0.1783	0.3176	0.002535	0.002158	0.001839	0.2318	0.2224	0.1993	-0.0062	0.0086	-0.0014	32.7345	25.6758	0.1208	0.1844	0.1301	1660.84210526316	1774.57894736842	1604.57894736842	1.93074108116085E-09	NA	NA
chr1	108400001	108500000	108453423	2064	2064	2064	2064	1603	1506	1287	577.2222	474.8022	419.2026	566.6377	473.565	374.1766	0.0938	0.0118	0.515	0.002797	0.0023	0.002031	0.2508	0.2433	0.2135	-0.0082	0.0039	-0.0072	40.9675	38.7119	0.0283	0.0539	0.0355	1629.04761904762	1692.61904761905	1718.33333333333	1.87358929828893E-09	NA	NA
chr1	108500001	108600000	108549323	1944	1944	1944	1944	1411	1408	1177	506.4222	438.9121	369.8235	498.7684	442.7487	342.1957	0.077	-0.0393	0.3455	0.002605	0.002258	0.001902	0.2428	0.2327	0.2078	-0.0006	0.0159	-0.0005	37.2202	27.2536	0.1546	0.2172	0.1625	1595.78947368421	1814.42105263158	1629.78947368421	8.405661103457E-10	NA	NA
chr1	108600001	108700000	108650212	1761	1761	1761	1761	1290	1299	1060	440.7556	401.6593	321.5621	455.9966	408.4734	308.1796	-0.1678	-0.0756	0.1858	0.002503	0.002281	0.001826	0.2362	0.2188	0.205	-0.0065	0.0055	-0.0008	29.4016	19.6952	0.1977	0.2856	0.2246	1607.83333333333	1812.94444444444	1619.22222222222	1.22509909355797E-09	NA	NA
chr1	108700001	108800000	108750087	1729	1729	1729	1729	1269	1221	1042	443.0222	368.6593	321.719	448.5734	383.9461	302.9464	-0.0621	-0.1805	0.2651	0.002562	0.002132	0.001861	0.2361	0.2239	0.2012	0.0029	0.0062	0.0039	25.5548	23.1881	0.0486	0.0725	0.0511	1537.47058823529	1735.41176470588	1767.11764705882	1.770321029059E-09	NA	NA
chr1	108800001	108900000	108852070	1814	1814	1814	1814	1364	1255	1090	467.7333	383.022	340.4052	482.1546	394.6375	316.9017	-0.1501	-0.1335	0.3173	0.002578	0.002111	0.001877	0.2353	0.2262	0.1982	0.0017	0.0077	-0.0031	29.2302	24.8659	0.0807	0.1193	0.0851	1640.5	1721.66666666667	1677.83333333333	8.2153464225014E-10	NA	NA
chr1	108900001	109000000	108951610	2089	2089	2089	2089	1575	1461	1243	546.5111	462.5934	383.7516	556.7401	459.4146	361.3842	-0.0922	0.0314	0.2649	0.002616	0.002214	0.001837	0.2397	0.228	0.2035	-0.004	0.0118	0.0025	40.6992	26.6063	0.2094	0.2812	0.2229	1600.09523809524	1812.66666666667	1627.2380952381	1.8909628788668E-09	NA	NA
chr1	109000001	109100000	109047937	1879	1879	1879	1879	1406	1283	1149	481.2889	387.6923	343.0392	497.001	403.4422	334.0551	-0.1587	-0.177	0.1151	0.002561	0.002063	0.001826	0.2326	0.2224	0.1948	0.003	0.0069	0.0009	34.5079	34.627	-0.0017	-0.0029	-0.0019	1663	1661.42105263158	1715.57894736842	8.9507279884817E-10	NA	NA
chr1	109100001	109200000	109149961	1832	1832	1832	1832	1304	1301	1116	451.2	399.022	334.0784	460.9454	409.1023	324.4608	-0.1061	-0.1117	0.1268	0.002463	0.002178	0.001824	0.2332	0.2184	0.1996	0.0025	0.0093	-0.0011	32.7579	24.8238	0.1378	0.1809	0.142	1724.88888888889	1750.77777777778	1564.33333333333	1.84557694988235E-09	NA	NA
chr1	109200001	109300000	109249298	1645	1645	1645	1645	1220	1164	1020	426.4667	356.6154	311.098	431.2526	366.0223	296.5502	-0.0557	-0.1165	0.2099	0.002593	0.002168	0.001891	0.2351	0.2279	0.2028	-0.0063	0.0082	-0.0003	35.2837	32.6052	0.0395	0.0765	0.0479	1635	1835.58823529412	1569.41176470588	1.52248922396131E-09	NA	NA
chr1	109300001	109400000	109352742	1649	1649	1649	1649	1155	1198	998	399.8667	355.989	309.634	408.2761	376.7137	290.154	-0.1034	-0.2494	0.2872	0.002425	0.002159	0.001878	0.2324	0.2207	0.203	0.0071	0.0125	0.0029	26.4464	24.1075	0.0463	0.0695	0.0477	1543.125	1775	1721.875	8.8856151850611E-10	NA	NA
chr1	109400001	109500000	109449710	1676	1676	1676	1676	1255	1148	1065	448.8222	382.2967	324.1176	443.6246	360.9911	309.6333	0.0588	0.2676	0.2001	0.002678	0.002281	0.001934	0.2456	0.2379	0.2116	-0.0048	0.0155	0.0021	45.5865	27.1238	0.2539	0.3633	0.3106	1599.82352941176	1942.23529411765	1497.94117647059	1.60931932645203E-09	NA	NA
chr1	109500001	109600000	109549133	1892	1892	1892	1892	1450	1309	1101	515.7556	407.9011	329.2353	512.5544	411.6179	320.0998	0.0314	-0.0409	0.1221	0.002726	0.002156	0.00174	0.2453	0.2327	0.1952	0.0026	0.021	0.0011	43.0976	29.9421	0.1801	0.2235	0.1829	1580.78947368421	1730.10526315789	1729.10526315789	1.88516431440218E-09	NA	NA
chr1	109600001	109700000	109648629	1692	1692	1692	1692	1221	1188	930	410.5778	342.9011	275.6928	431.6061	373.5692	270.384	-0.2445	-0.3722	0.084	0.002427	0.002027	0.001629	0.2276	0.2103	0.1841	0.0113	0.0184	0.0036	30.9825	24.2254	0.1224	0.1583	0.1216	1644.17647058824	1772.94117647059	1622.88235294118	1.94888034928409E-09	NA	NA
chr1	109700001	109800000	109751998	1792	1792	1792	1792	1331	1312	1002	466.0444	402.3846	319.3137	470.4895	412.5613	291.317	-0.0474	-0.1119	0.4111	0.002601	0.002245	0.001782	0.2392	0.2224	0.1996	-0.0067	0.0075	-0.0045	32.5647	25.279	0.126	0.1778	0.1394	1558.16666666667	1741.22222222222	1740.61111111111	1.79815964583203E-09	NA	NA
chr1	109800001	109900000	109851264	1740	1740	1740	1740	1257	1231	1086	437.1556	374.0659	342.5359	444.3316	387.0906	315.7387	-0.0811	-0.1526	0.3631	0.002512	0.00215	0.001969	0.2345	0.2271	0.2053	0.0031	0.0067	-0.0015	29.246	26.9897	0.0401	0.0699	0.0457	1650.47058823529	1708.35294117647	1681.17647058824	1.91053731047007E-09	NA	NA
chr1	109900001	110000000	109948265	1906	1906	1906	1906	1403	1382	1097	488.0667	429.0769	332.5817	495.9405	434.5729	318.9368	-0.0797	-0.0574	0.1831	0.002561	0.002251	0.001745	0.2386	0.2202	0.2009	-0.0042	0.0113	0.0028	44.4881	27.8484	0.23	0.2923	0.2437	1604.84210526316	1884.94736842105	1550.21052631579	2.10745427330687E-09	NA	NA
chr1	110000001	110100000	110048985	1865	1865	1865	1865	1452	1377	1176	519.5778	443.2967	365.5098	513.2613	433.0007	341.9049	0.0618	0.1078	0.2954	0.002786	0.002377	0.00196	0.2544	0.2416	0.2147	-0.0076	0.0091	-0.0052	43.5643	32.9992	0.138	0.2207	0.1761	1601.94736842105	1830.10526315789	1607.94736842105	2.06378555051204E-09	NA	NA
chr1	110100001	110200000	110148200	1889	1889	1889	1889	1363	1392	1126	483.6667	453.2418	353.8431	481.8011	437.7174	327.3682	0.0194	0.1608	0.346	0.00256	0.002399	0.001873	0.2457	0.2283	0.2141	-0.0048	0.0146	0.001	41.1861	25.2687	0.2395	0.3122	0.2615	1677.94736842105	1834.73684210526	1527.31578947368	2.03861540823914E-09	NA	NA
chr1	110200001	110300000	110251176	1700	1700	1700	1700	1226	1223	975	436.1111	368.967	305.5948	433.3735	384.575	283.4671	0.0317	-0.184	0.3339	0.002565	0.00217	0.001798	0.2381	0.223	0.1974	0.0028	0.011	-0.0025	32.2563	29.4198	0.046	0.0704	0.0506	1600.64705882353	1682.47058823529	1756.88235294118	1.98765846818329E-09	NA	NA
chr1	110300001	110400000	110350939	1734	1734	1734	1734	1275	1169	992	431.0667	355.4176	302.5425	450.6943	367.5946	288.4096	-0.2186	-0.1502	0.2096	0.002486	0.00205	0.001745	0.2262	0.2153	0.1899	-0.0014	0.0089	0.0004	32.2103	24.2944	0.1401	0.2048	0.158	1680.23529411765	1703.94117647059	1655.82352941176	2.07566130092276E-09	NA	NA
chr1	110400001	110500000	110449887	1665	1665	1665	1665	1231	1185	962	428.6	365.4835	291.3464	435.141	372.6258	279.6875	-0.0754	-0.0869	0.1783	0.002574	0.002195	0.00175	0.237	0.22	0.1945	-0.0032	0.0087	-0.0072	32.3635	25.5976	0.1167	0.172	0.1354	1576.64705882353	1799.76470588235	1663.58823529412	2.03920085547305E-09	NA	NA
chr1	110500001	110600000	110551160	1649	1649	1649	1649	1219	1196	975	438.8	363.5165	305.8366	430.8991	376.0848	283.4671	0.092	-0.1515	0.3376	0.002661	0.002204	0.001855	0.2396	0.2256	0.201	-0.0078	-0.0003	-0.0051	28.5329	22.9313	0.1088	0.155	0.1203	1594.5625	1762.5	1682.9375	2.12271837468391E-09	NA	NA
chr1	110600001	110700000	110650583	1973	1973	1973	1973	1460	1372	1247	539.6667	427.5934	410.8105	516.0892	431.4284	362.5472	0.2293	-0.0403	0.5697	0.002735	0.002167	0.002082	0.2466	0.2428	0.2131	0.0031	0.004	0.0015	37.7433	42.9258	-0.0642	-0.1248	-0.0767	1571.15	1647.1	1821.75	1.9691170805874E-09	NA	NA
chr1	110700001	110800000	110750370	1661	1661	1661	1661	1181	1152	1028	406.3111	342.5714	311.9281	417.4667	362.2489	298.8761	-0.1341	-0.2463	0.1868	0.002446	0.002062	0.001878	0.2248	0.2203	0.1981	-0.0016	0.0093	0.0029	26.171	26.8131	-0.0121	-0.0234	-0.0132	1651.17647058824	1670.17647058824	1718.64705882353	2.1339508507608E-09	NA	NA
chr1	110800001	110900000	110850118	1710	1710	1710	1710	1263	1170	983	428.1333	360.8352	308.0327	446.4525	367.9091	285.793	-0.2059	-0.0872	0.3329	0.002504	0.00211	0.001801	0.2321	0.2217	0.1961	0.0032	0.0147	0.0014	32.0421	27.3635	0.0788	0.1249	0.0839	1661.41176470588	1756.17647058824	1622.41176470588	1.93306467917614E-09	NA	NA
chr1	110900001	111000000	110950399	1780	1780	1780	1780	1324	1290	1043	466.5556	389.2637	302.4314	468.0151	405.6433	303.2371	-0.0157	-0.1831	-0.0114	0.002621	0.002187	0.001699	0.2377	0.2227	0.1937	-0.0059	0.0156	-0.0017	37.6246	26.6294	0.1711	0.2316	0.1896	1607.17647058824	1860.17647058824	1572.64705882353	1.65516165561405E-09	NA	NA
chr1	111000001	111100000	111050437	1874	1874	1874	1874	1402	1293	1087	482.0889	392.8242	309.1765	495.587	406.5867	316.0295	-0.1367	-0.1535	-0.0928	0.002573	0.002096	0.00165	0.2336	0.2165	0.189	0.0004	0.0127	0.0046	41.2071	28.0056	0.1907	0.2541	0.2051	1648.10526315789	1940.63157894737	1451.26315789474	1.9596674815914E-09	NA	NA
chr1	111100001	111200000	111151149	1956	1956	1956	1956	1422	1397	1083	489.6667	418.7692	304.9804	502.6568	439.2897	314.8665	-0.1297	-0.2118	-0.1343	0.002503	0.002141	0.001559	0.2333	0.2125	0.1873	0.0024	0.0229	0.0064	40.0802	21.6405	0.2988	0.3025	0.2699	1558.2	1878.75	1603.05	2.041397534269E-09	NA	NA
chr1	111200001	111300000	111250071	2024	2024	2024	2024	1539	1494	1173	553.3778	461.4725	352.9935	544.0146	469.7916	341.0327	0.0864	-0.0803	0.1501	0.002734	0.00228	0.001744	0.2483	0.2335	0.2045	-0.0049	0.0214	0.0084	47.4897	30.8341	0.2126	0.2708	0.2203	1470.25	1913.45	1656.3	1.96351477779526E-09	NA	NA
chr1	111300001	111400000	111350997	1874	1874	1874	1874	1368	1336	1106	470.8667	399.1099	336.3268	483.5685	420.1081	321.5535	-0.1318	-0.2267	0.1966	0.002513	0.00213	0.001795	0.2313	0.2188	0.1953	-0.0018	0.0078	-0.0023	34.4905	25.7095	0.1459	0.2017	0.1559	1674.42105263158	1795.89473684211	1569.68421052632	1.56983084376973E-09	NA	NA
chr1	111400001	111500000	111450986	2035	2035	2035	2035	1501	1530	1291	543.5556	479.7363	410.6601	530.5821	481.1118	375.3395	0.1227	-0.013	0.4028	0.002671	0.002357	0.002018	0.2492	0.2349	0.2186	-0.0045	0.001	-0.0003	44.6194	36.1425	0.105	0.1758	0.1339	1626.15	1737.8	1676.05	1.67971564304443E-09	NA	NA
chr1	111500001	111600000	111549730	2337	2337	2337	2337	1763	1724	1477	640.2	561.989	494.0392	623.1954	542.1156	429.4163	0.137	0.1663	0.6442	0.002739	0.002405	0.002114	0.2532	0.2439	0.2253	-0.0081	0.0024	-0.0014	44.8111	33.1532	0.1495	0.2337	0.174	1640.4347826087	1869.60869565217	1529.95652173913	2.06518132814623E-09	NA	NA
chr1	111600001	111700000	111649354	2014	2014	2014	2014	1443	1456	1193	521.7111	457.5055	369.9346	510.08	457.8424	346.8474	0.1145	-0.0033	0.2848	0.00259	0.002272	0.001837	0.243	0.2275	0.2064	-0.0003	0.0136	0.0025	44.773	29.4944	0.2057	0.2745	0.2176	1609.85714285714	1927.2380952381	1502.90476190476	2.07124449540143E-09	NA	NA
chr1	111700001	111800000	111749582	2095	2095	2095	2095	1512	1506	1284	533.9778	464.7253	405.5425	534.4705	473.565	373.3044	-0.0046	-0.0847	0.3696	0.002549	0.002218	0.001936	0.2375	0.228	0.207	-0.0019	0.0082	-0.0019	42.7345	36.7591	0.0752	0.1416	0.0957	1660.19047619048	1683.57142857143	1696.2380952381	2.02970219105893E-09	NA	NA
chr1	111800001	111900000	111850715	1805	1805	1805	1805	1288	1325	1150	451.2889	413.5604	340.8889	455.2897	416.6491	334.3458	-0.0441	-0.0336	0.0837	0.0025	0.002291	0.001889	0.2353	0.224	0.21	-0.0092	0.0103	0.0025	33.15	26.5262	0.111	0.1898	0.1231	1637.22222222222	1780.77777777778	1622	1.6753076826495E-09	NA	NA
chr1	111900001	112000000	111950326	1710	1710	1710	1710	1269	1176	1037	452.7111	377.1868	312.8431	448.5734	369.7958	301.4927	0.0463	0.0906	0.1611	0.002647	0.002206	0.001829	0.2391	0.2307	0.2036	-0.0076	0.0152	0.0046	34.5603	21.5349	0.2322	0.2964	0.2423	1628.76470588235	1969.64705882353	1441.58823529412	1.82109622680079E-09	NA	NA
chr1	112000001	112100000	112051140	1801	1801	1801	1801	1293	1296	1112	466.4667	418.5275	335.3922	457.0571	407.53	323.2979	0.1033	0.1224	0.1601	0.00259	0.002324	0.001862	0.2419	0.2273	0.2104	-0.008	0.0103	0.0028	44.3222	27.5706	0.233	0.3508	0.2833	1610.33333333333	1930.72222222222	1498.94444444444	1.60757053648559E-09	NA	NA
chr1	112100001	112200000	112149371	1701	1701	1701	1701	1204	1217	1038	422.6222	376.9011	330.2614	425.5969	382.6883	301.7834	-0.0351	-0.0686	0.4037	0.002485	0.002216	0.001942	0.2344	0.2266	0.2055	-0.0013	0.0116	-0.0059	33.6956	28.1409	0.0898	0.1613	0.1126	1683.29411764706	1725.70588235294	1631	6.6409866251323E-10	NA	NA
chr1	112200001	112300000	112250759	1764	1764	1764	1764	1269	1267	1138	446.9333	393.3626	345	448.5734	398.4109	330.857	-0.0184	-0.0575	0.1829	0.002534	0.00223	0.001956	0.2359	0.2243	0.2057	-0.005	-0.0005	-0.0089	33.1591	27.6393	0.0908	0.1558	0.1199	1659.82352941176	1743.11764705882	1637.05882352941	1.98693466982142E-09	NA	NA
chr1	112300001	112400000	112351481	1254	1254	1254	1254	877	856	707	294.8889	250.4176	199.2353	310.007	269.1711	205.55	-0.2446	-0.3157	-0.1313	0.002352	0.001997	0.001589	0.2138	0.2022	0.1795	-0.0086	0.0132	0.0005	21.2123	15.9147	0.1427	0.2039	0.1461	1562.23076923077	1868.84615384615	1608.92307692308	2.00971262262718E-09	NA	NA
chr1	112400001	112500000	112451860	1907	1907	1907	1907	1396	1413	1152	510.5556	437.3736	358.5621	493.4661	444.3209	334.9273	0.1738	-0.0709	0.302	0.002677	0.002294	0.00188	0.2458	0.2296	0.2061	-0.0057	0.0037	-0.0064	35.0917	26.6996	0.1358	0.1974	0.1573	1660.73684210526	1765.47368421053	1613.78947368421	9.8849550886315E-10	NA	NA
chr1	112500001	112600000	112550393	1946	1946	1946	1946	1439	1388	1247	514.5333	437.1099	390.2418	508.666	436.4596	362.5472	0.0579	0.0068	0.3269	0.002644	0.002246	0.002005	0.2421	0.2357	0.2118	-0.005	0.0069	-0.0018	42.5333	38.8508	0.0452	0.0871	0.0572	1542.84210526316	1733.15789473684	1764	2.0147200489469E-09	NA	NA
chr1	112600001	112700000	112648327	1789	1789	1789	1789	1293	1249	1084	448.4222	385.2308	326.5098	457.0571	392.7508	315.1573	-0.0948	-0.0868	0.1541	0.002507	0.002153	0.001825	0.2307	0.22	0.1985	-0.0051	0.0078	-0.0012	32.7647	22.9623	0.1759	0.2439	0.191	1626.44444444444	1848.16666666667	1565.38888888889	2.01389327996265E-09	NA	NA
chr1	112700001	112800000	112750431	1693	1693	1693	1693	1266	1263	1124	460.2444	406.8571	350.7974	447.513	397.1531	326.7867	0.1428	0.1108	0.3144	0.002719	0.002403	0.002072	0.2548	0.2435	0.2221	-0.0027	0.0082	-0.0039	33.3139	25.3671	0.1354	0.2001	0.1514	1655.76470588235	1791.94117647059	1592.29411764706	1.76352980776791E-09	NA	NA
chr1	112800001	112900000	112849499	2059	2059	2059	2059	1576	1464	1267	562.1556	483.2967	422.1961	557.0936	460.358	368.3619	0.0456	0.226	0.6255	0.00273	0.002347	0.00205	0.2528	0.242	0.2185	-0.0023	0.0061	-0.0032	37.206	33.0361	0.0594	0.1004	0.0699	1644.61904761905	1714.09523809524	1681.28571428571	1.88039512238303E-09	NA	NA
chr1	112900001	113000000	112950709	1975	1975	1975	1975	1497	1432	1302	543.3333	473.2088	432.098	529.1682	450.2955	378.5376	0.1344	0.2308	0.6056	0.002751	0.002396	0.002188	0.255	0.2482	0.2275	-0.0046	0.0025	-0.0038	39.9044	36.0869	0.0502	0.0929	0.0635	1613.7	1769.1	1657.2	1.30959625223948E-09	NA	NA
chr1	113000001	113100000	113050132	1903	1903	1903	1903	1390	1331	1203	493.9333	411.1099	369.5752	491.3452	418.5359	349.7548	0.0264	-0.0805	0.2425	0.002596	0.00216	0.001942	0.2369	0.2317	0.205	-0.0019	0.0105	-0.0002	33.9095	29.6635	0.0668	0.1063	0.0739	1569.73684210526	1823.26315789474	1647	4.6702131917706E-10	NA	NA
chr1	113100001	113200000	113149324	1966	1966	1966	1966	1421	1320	1161	467.5778	381.8901	314.8889	502.3033	415.0769	337.5439	-0.347	-0.3626	-0.2872	0.002378	0.001942	0.001602	0.2139	0.2034	0.1768	-0.0051	0.0111	-0.0013	37.6143	26.5254	0.1729	0.225	0.182	1615.68421052632	1795.42105263158	1628.89473684211	1.90720127926081E-09	NA	NA
chr1	113200001	113300000	113249562	2121	2121	2121	2121	1627	1620	1402	598.2889	531.6154	478.9869	575.1213	509.4125	407.6112	0.2022	0.1977	0.7496	0.002821	0.002506	0.002258	0.2645	0.2594	0.237	-0.0035	0.0104	-0.0027	51.019	41.5246	0.1026	0.1793	0.1288	1589.71428571429	1821.19047619048	1629.09523809524	1.62891215758708E-09	NA	NA
chr1	113300001	113400000	113351732	2112	2112	2112	2112	1481	1530	1300	513.0667	479.4945	419.5556	523.5124	481.1118	377.9561	-0.1002	-0.0152	0.4711	0.002429	0.00227	0.001987	0.2371	0.2259	0.2125	0.0047	0.0111	-0.0008	33.1718	29.229	0.0632	0.0937	0.0625	1721.09090909091	1731.77272727273	1587.13636363636	1.96702003463027E-09	NA	NA
chr1	113400001	113500000	113448893	2202	2202	2202	2202	1689	1625	1419	620.7556	537.2637	474.4575	597.0375	510.9848	412.5537	0.1994	0.2333	0.6423	0.002819	0.00244	0.002155	0.2611	0.2513	0.2289	-0.0037	0.0052	-0.0018	46.4552	43.625	0.0314	0.0596	0.04	1661	1683.59090909091	1695.40909090909	2.00499424836251E-09	NA	NA
chr1	113500001	113600000	113549640	2242	2242	2242	2242	1690	1588	1497	624.4222	534.9231	479.4771	597.3909	499.3501	435.231	0.2272	0.3231	0.4352	0.002785	0.002386	0.002139	0.2577	0.25	0.2245	-0.0017	0.0077	-0.004	51.6746	44.9627	0.0695	0.1203	0.089	1523.18181818182	1821.45454545455	1695.36363636364	1.96591097260265E-09	NA	NA
chr1	113600001	113700000	113650420	1969	1969	1969	1969	1477	1397	1210	534.0667	444.4066	378.5621	522.0985	439.2897	351.7899	0.1151	0.0528	0.3257	0.002712	0.002257	0.001923	0.2451	0.2328	0.2075	-0.0071	0.0022	-0.0036	40.5369	33.025	0.1021	0.1612	0.1221	1602.35	1727.1	1710.55	1.97864027771057E-09	NA	NA
chr1	113700001	113800000	113751088	1942	1942	1942	1942	1457	1352	1163	512.8889	424.978	363.4771	515.0288	425.1394	338.1254	-0.0209	-0.0017	0.3208	0.002641	0.002188	0.001872	0.2379	0.2271	0.2009	-0.0076	0.0032	-0.0053	32.5575	25.979	0.1124	0.1771	0.1306	1649.68421052632	1760.89473684211	1629.42105263158	2.01874374701114E-09	NA	NA
chr1	113800001	113900000	113847299	1827	1827	1827	1827	1356	1284	1106	486.2	410.2088	353.9085	479.3267	403.7566	321.5535	0.072	0.0725	0.4305	0.002661	0.002245	0.001937	0.2413	0.2302	0.2066	-0.0085	0.0007	-0.0061	31.9813	27.1798	0.0812	0.1367	0.0996	1652.38888888889	1747.5	1640.11111111111	1.96028338610016E-09	NA	NA
chr1	113900001	114000000	113950075	1731	1731	1731	1731	1250	1194	1079	437.0667	369.6044	337.9673	441.8572	375.4559	313.7036	-0.0544	-0.0707	0.3309	0.002525	0.002135	0.001952	0.23	0.2253	0.2063	-0.0067	0.0031	0.0047	35.8226	28.7591	0.1094	0.183	0.1283	1616.11111111111	1855.88888888889	1568	2.01437634068629E-09	NA	NA
chr1	114000001	114100000	114050099	1793	1793	1793	1793	1279	1263	1107	456.1778	414.5495	356.6275	452.1083	397.1531	321.8442	0.0452	0.1986	0.4624	0.002544	0.002312	0.001989	0.2402	0.2281	0.2124	-0.0055	0.0031	-0.0065	34.5222	29.1667	0.0841	0.1466	0.1097	1708.61111111111	1651.05555555556	1680.33333333333	2.07900192158439E-09	NA	NA
chr1	114100001	114200000	114150008	1785	1785	1785	1785	1319	1247	1082	466.1556	405.5604	349.8039	466.2477	392.1219	314.5758	-0.001	0.1554	0.4791	0.002612	0.002272	0.00196	0.2418	0.2317	0.2087	-0.0051	0.0067	-0.0069	32.9841	27.5984	0.0889	0.1505	0.1073	1648.27777777778	1690.72222222222	1701	1.93283103432794E-09	NA	NA
chr1	114200001	114300000	114251250	1664	1664	1664	1664	1173	1102	946	395.9333	325.967	268.5752	414.6388	346.5263	275.0358	-0.2264	-0.269	-0.1005	0.002379	0.001959	0.001614	0.2206	0.2052	0.1789	0.0087	0.0138	0.0007	26.2968	22.1294	0.0861	0.1049	0.0824	1673.125	1729.5	1637.375	1.98514645228686E-09	NA	NA
chr1	114300001	114400000	114351979	2041	2041	2041	2041	1516	1431	1274	536.7111	469.1429	401.3922	535.8844	449.9811	370.397	0.0077	0.1931	0.3581	0.00263	0.002299	0.001967	0.2474	0.2353	0.2116	0.002	0.0118	-0.0041	46.3405	36.1238	0.1239	0.199	0.1507	1607.71428571429	1765.33333333333	1666.95238095238	1.95283111677786E-09	NA	NA
chr1	114400001	114500000	114449765	2000	2000	2000	2000	1500	1451	1257	537.7333	476.967	412.2157	530.2286	456.2701	365.4545	0.0711	0.2057	0.5476	0.002689	0.002385	0.002061	0.2553	0.2408	0.2216	0.0032	0.0069	-0.0015	39.1714	32.4016	0.0946	0.1609	0.1125	1786.45	1670.65	1582.9	1.95673740830588E-09	NA	NA
chr1	114500001	114600000	114549924	1972	1972	1972	1972	1519	1438	1259	547	463.6484	416.0196	536.9449	452.1822	366.036	0.094	0.115	0.5844	0.002774	0.002351	0.00211	0.253	0.2459	0.2189	-0.0065	0.0035	-0.0096	33.6274	31.2774	0.0362	0.065	0.0444	1654.21052631579	1734.42105263158	1651.36842105263	1.94449375070386E-09	NA	NA
chr1	114600001	114700000	114647214	2060	2060	2060	2060	1622	1531	1349	600.8	495.2418	464.9935	573.3539	481.4263	392.2022	0.2403	0.1302	0.7944	0.002917	0.002404	0.002257	0.2635	0.2588	0.2307	-0.005	0.0002	-0.0052	37.6929	37.4341	0.0034	0.0066	0.0043	1564.90476190476	1722.47619047619	1752.61904761905	1.95356526226872E-09	NA	NA
chr1	114700001	114800000	114750247	2052	2052	2052	2052	1523	1541	1317	561.1333	497.6374	416.8431	538.3588	484.5708	382.8986	0.2124	0.1223	0.3794	0.002735	0.002425	0.002031	0.2569	0.2451	0.2206	-0.0021	0.0139	-0.0052	39.9139	31.2655	0.1215	0.1687	0.1295	1583.65	1794.3	1662.05	2.07596579022671E-09	NA	NA
chr1	114800001	114900000	114849124	1982	1982	1982	1982	1445	1454	1235	521.6222	460.0659	400.5425	510.7869	457.2135	359.0583	0.1065	0.0283	0.4945	0.002632	0.002321	0.002021	0.2458	0.2367	0.2183	-0.0039	0.0085	0.0028	37.7671	33.7298	0.0565	0.1008	0.0662	1487.85	1770.7	1781.45	2.00539186182738E-09	NA	NA
chr1	114900001	115000000	114951058	2010	2010	2010	2010	1477	1489	1244	534.6444	463.7473	409.2418	522.0985	468.2193	361.675	0.1206	-0.0433	0.5629	0.00266	0.002307	0.002036	0.2504	0.2399	0.2152	0.0041	0.0106	-0.0047	36.5099	31.9313	0.0669	0.0983	0.0722	1693.7	1724.75	1621.55	2.01011157120547E-09	NA	NA
chr1	115000001	115100000	115048232	1991	1991	1991	1991	1538	1471	1287	560.6222	483.6154	424.8235	543.6611	462.5592	374.1766	0.1566	0.2065	0.5793	0.002816	0.002429	0.002134	0.2587	0.2516	0.2269	-0.0071	0.0082	-0.0029	41.6214	35.5127	0.0792	0.1364	0.0906	1642.05	1696.15	1701.8	2.00949207857941E-09	NA	NA
chr1	115100001	115200000	115148677	2014	2014	2014	2014	1495	1435	1322	530	459.1648	415.2484	528.4612	451.2389	384.3523	0.0146	0.0797	0.3441	0.002632	0.00228	0.002062	0.2428	0.2349	0.217	-0.0059	0.0004	-0.0003	33.8238	29.9183	0.0613	0.1075	0.0696	1658	1708.95	1673.05	1.99644276347405E-09	NA	NA
chr1	115200001	115300000	115252135	1908	1908	1908	1908	1381	1368	1205	487	419	371.3137	488.1638	430.1706	350.3363	-0.012	-0.1178	0.2562	0.002552	0.002196	0.001946	0.2347	0.2302	0.2075	-0.0058	0.0115	0.001	34.7052	30.229	0.0689	0.1142	0.0751	1598.57894736842	1709.10526315789	1732.31578947368	2.00810022284088E-09	NA	NA
chr1	115300001	115400000	115349068	2033	2033	2033	2033	1508	1505	1336	538.9556	491.3077	439.6863	533.0565	473.2505	388.4226	0.0556	0.1731	0.5649	0.002651	0.002417	0.002163	0.2495	0.2408	0.2252	-0.008	0.0002	-0.0085	38.2262	34.3349	0.0536	0.1062	0.0731	1684.42857142857	1743.7619047619	1611.80952380952	2.0454355013579E-09	NA	NA
chr1	115400001	115500000	115449684	1985	1985	1985	1985	1510	1540	1313	554.8444	512.1538	444.3399	533.7635	484.2564	381.7357	0.1983	0.2613	0.7019	0.002795	0.00258	0.002238	0.2651	0.2531	0.2402	-0.007	0.0027	-0.0016	43.6516	37.5897	0.0746	0.1453	0.0968	1676.9	1719.65	1643.45	2.0388699142345E-09	NA	NA
chr1	115500001	115600000	115552086	2114	2114	2114	2114	1603	1552	1381	586.8444	510.9011	449.4967	566.6377	488.0298	401.5057	0.179	0.2126	0.5116	0.002776	0.002417	0.002126	0.258	0.2478	0.2246	-0.0033	0.0054	-0.0059	41.5817	35.9897	0.0721	0.1171	0.0849	1717.19047619048	1707.57142857143	1615.2380952381	2.05601327119231E-09	NA	NA
chr1	115600001	115700000	115650296	1997	1997	1997	1997	1509	1448	1296	544.2889	478.3626	418.6275	533.41	455.3268	376.7932	0.1024	0.2294	0.4752	0.002726	0.002395	0.002096	0.2556	0.247	0.2245	-0.0009	0.012	-0.0003	44.6472	33.5988	0.1412	0.2137	0.1618	1611.9	1846	1582.1	1.46601592903962E-09	NA	NA
chr1	115700001	115800000	115749881	1904	1904	1904	1904	1382	1435	1266	508.8444	468.8791	417.2614	488.5173	451.2389	368.0711	0.2089	0.1773	0.572	0.002673	0.002463	0.002191	0.2548	0.2458	0.2293	-0.004	0.0052	-0.0075	39.1567	35.0956	0.0547	0.099	0.0684	1720.36842105263	1669.94736842105	1649.68421052632	1.9815548303026E-09	NA	NA
chr1	115800001	115900000	115850045	1874	1874	1874	1874	1440	1403	1238	530.7778	464.6264	419.1699	509.0195	441.1764	359.9305	0.2146	0.2411	0.7044	0.002832	0.002479	0.002237	0.2588	0.2533	0.2351	-0.0133	-0.0003	-0.0016	38.7373	31.9111	0.0966	0.1848	0.1273	1581.94736842105	1828.26315789474	1629.78947368421	2.01400417782096E-09	NA	NA
chr1	115900001	116000000	115949783	1808	1808	1808	1808	1332	1321	1199	474.1556	427.989	381.8039	470.843	415.3913	348.5919	0.0353	0.1375	0.4077	0.002623	0.002367	0.002112	0.2489	0.2412	0.2239	-0.0012	0.0093	-0.0002	35.4706	29.0317	0.0998	0.1553	0.1084	1723.38888888889	1757.77777777778	1558.83333333333	1.99185898533086E-09	NA	NA
chr1	116000001	116100000	116050544	2040	2040	2040	2040	1585	1503	1343	584.5111	503.7912	444.268	560.2749	472.6216	390.4578	0.2172	0.2991	0.5899	0.002865	0.00247	0.002178	0.2657	0.2537	0.2308	-0.002	0.003	-0.0034	38.6992	30.7683	0.1142	0.1633	0.1264	1598.15	1779.7	1662.15	2.09505182065266E-09	NA	NA
chr1	116100001	116200000	116141220	1524	1524	1524	1524	1116	1065	870	408.1556	317.0989	266.5556	394.4901	334.8916	252.9399	0.1738	-0.2409	0.2302	0.002678	0.002081	0.001749	0.2388	0.2296	0.1895	0.0018	0.0184	-0.0054	28.7774	24.5742	0.0788	0.1055	0.0793	1604.73333333333	1731.4	1703.86666666667	2.09765153681175E-09	NA	NA
chr1	116200001	116300000	116263172	1399	1399	1399	1399	1050	934	863	363.9556	289.6593	269.0196	371.1601	293.6983	250.9047	-0.0974	-0.0623	0.3088	0.002602	0.00207	0.001923	0.2344	0.2339	0.1982	0.0017	0.0166	-0.0038	24.6103	21.6413	0.0642	0.0931	0.0667	1651.35714285714	1730.92857142857	1657.71428571429	2.04212976053432E-09	NA	NA
chr1	116300001	116400000	116352036	1776	1776	1776	1776	1291	1301	1153	464	410.5165	365.5621	456.3501	409.1023	335.218	0.0841	0.0157	0.3874	0.002613	0.002311	0.002058	0.2431	0.234	0.2152	-0.0065	0.001	-0.0078	29.6131	26.4766	0.0559	0.1015	0.0694	1690.5	1722.72222222222	1626.77777777778	1.99843083079841E-09	NA	NA
chr1	116400001	116500000	116449240	2026	2026	2026	2026	1495	1560	1371	554.4222	523.4615	464	528.4612	490.5454	398.5984	0.2466	0.3043	0.7023	0.002737	0.002584	0.00229	0.2628	0.2573	0.2425	-0.0061	0.0115	-0.0024	36.0933	29.0948	0.1074	0.1772	0.1233	1672.35	1751.9	1615.75	1.97474491742366E-09	NA	NA
chr1	116500001	116600000	116550465	1740	1740	1740	1740	1266	1266	1189	453.1333	408.2418	370.634	447.513	398.0965	345.6845	0.063	0.1156	0.3089	0.002604	0.002346	0.00213	0.2442	0.2377	0.2217	-0.0069	0.0021	-0.0048	29.2187	25.2774	0.0723	0.124	0.085	1687.77777777778	1664.55555555556	1687.66666666667	1.96253021509389E-09	NA	NA
chr1	116600001	116700000	116649824	2077	2077	2077	2077	1549	1586	1352	578.2889	527.9011	458.4183	547.5494	498.7212	393.0744	0.2818	0.2654	0.7115	0.002784	0.002542	0.002207	0.2646	0.2578	0.2348	-0.0034	0.016	-0.0057	44.4056	34.6429	0.1235	0.2119	0.1448	1670.7	1750.85	1618.45	2.05644901883419E-09	NA	NA
chr1	116700001	116800000	116752558	1728	1728	1728	1728	1337	1340	1128	512.4444	440.1868	370.0392	472.6105	421.3659	327.9496	0.4231	0.2026	0.5492	0.002966	0.002547	0.002141	0.2747	0.2618	0.2315	-0.0017	0.0125	-0.0065	41.8544	31.8274	0.1361	0.1993	0.1587	1577.88888888889	1887.44444444444	1574.66666666667	2.02140546249959E-09	NA	NA
chr1	116800001	116900000	116848797	1855	1855	1855	1855	1472	1447	1318	572.9556	499.8352	453.9085	520.331	455.0123	383.1894	0.5077	0.4468	0.7899	0.003089	0.002695	0.002447	0.2846	0.277	0.2542	-0.0082	0.0003	-0.0057	44.6151	37.8944	0.0815	0.1495	0.1093	1617.5	1713.94444444444	1708.55555555556	1.29743583061462E-09	NA	NA
chr1	116900001	117000000	116951882	1881	1881	1881	1881	1513	1422	1277	575.5778	503.4945	449.3333	534.824	447.151	371.2692	0.3825	0.5715	0.8999	0.00306	0.002677	0.002389	0.282	0.2753	0.2498	-0.0088	0.0052	-0.007	40.9238	32.4722	0.1152	0.2003	0.1472	1541.52631578947	1780.36842105263	1718.10526315789	1.98143850854604E-09	NA	NA
chr1	117000001	117100000	117048221	1732	1732	1732	1732	1326	1314	1170	499.3333	451.4286	394.3791	468.7221	413.1902	340.1605	0.3278	0.4197	0.6821	0.002883	0.002606	0.002277	0.2681	0.259	0.2414	-0.0121	0.0019	-0.0059	34.9655	25.6329	0.154	0.2521	0.189	1577.88235294118	1862.76470588235	1599.35294117647	2.00415604746962E-09	NA	NA
chr1	117100001	117200000	117152506	1520	1520	1520	1520	1141	1140	921	430.1111	368.022	313.183	403.3273	358.4755	267.7674	0.3333	0.1207	0.7255	0.00283	0.002421	0.00206	0.2607	0.2518	0.2211	-0.0037	0.0146	-0.0068	29.925	21.8433	0.1561	0.2041	0.1582	1653.5625	1695.9375	1690.5	1.92011775058105E-09	NA	NA
chr1	117200001	117300000	117250793	1581	1581	1581	1581	1226	1214	1008	454.4444	393.3297	334.634	433.3735	381.7449	293.0614	0.244	0.1376	0.6069	0.002874	0.002488	0.002117	0.2634	0.2529	0.228	-0.0092	0.0066	-0.0049	32.9933	25.121	0.1355	0.2212	0.1622	1666.13333333333	1769.73333333333	1604.13333333333	2.01535589671234E-09	NA	NA
chr1	117300001	117400000	117350336	1702	1702	1702	1702	1311	1241	1008	479.0889	390.6374	339.2222	463.4198	390.2352	293.0614	0.1697	0.0047	0.6738	0.002815	0.002295	0.001993	0.2517	0.2432	0.2124	-0.0078	0.0059	-0.0049	29.2349	26.0087	0.0584	0.0944	0.0658	1534.52941176471	1756.47058823529	1749	2.03991363914921E-09	NA	NA
chr1	117400001	117500000	117448769	1673	1673	1673	1673	1271	1252	1041	451.3111	396.2308	338.5229	449.2804	393.6941	302.6556	0.0227	0.0292	0.507	0.002698	0.002368	0.002023	0.2518	0.2386	0.2178	-0.003	0.0052	-0.0043	30.9774	24.3099	0.1206	0.1822	0.1354	1672	1724.94117647059	1643.05882352941	2.01760773238139E-09	NA	NA
chr1	117500001	117600000	117549157	1606	1606	1606	1606	1226	1190	952	449.8	374.8681	305.1961	433.3735	374.1981	276.7802	0.1902	0.0081	0.4392	0.002801	0.002334	0.0019	0.2544	0.2415	0.2098	-0.0048	0.0136	-0.0048	34.5607	26.6115	0.1299	0.1811	0.1428	1578.0625	1841.6875	1620.25	1.62924034515421E-09	NA	NA
chr1	117600001	117700000	117651876	1740	1740	1740	1740	1328	1283	1071	471.2222	418.7473	348.5425	469.4291	403.4422	311.3777	0.0192	0.172	0.5107	0.002708	0.002407	0.002003	0.2514	0.2404	0.2179	-0.0087	0.01	-0.006	32.6238	23.6492	0.1595	0.2426	0.1833	1643.33333333333	1792.72222222222	1603.94444444444	2.07044935191628E-09	NA	NA
chr1	117700001	117800000	117741831	1502	1502	1502	1502	1109	1070	837	383.8	317.1319	259.8562	392.0157	336.4638	243.3456	-0.1052	-0.2605	0.2901	0.002555	0.002111	0.00173	0.2308	0.2201	0.1891	-0.0056	0.0134	-0.0079	24.4135	18.2968	0.1432	0.1879	0.1459	1683.4	1757.8	1598.8	2.0977400715203E-09	NA	NA
chr1	117800001	117900000	117850826	1131	1131	1131	1131	740	751	513	244.8	190.0989	134.0261	261.5795	236.1536	149.1473	-0.3217	-0.8835	-0.4329	0.002164	0.001681	0.001185	0.1913	0.1749	0.1437	-0.0027	0.0226	0.0016	NA	NA	NA	NA	NA	NA	NA	NA	1.72488511676595E-09	NA	NA
chr10	1	100000	49067	2603	2603	2603	2603	1672	1814	1694	572.9333	505.8693	453.5844	591.0282	527.3942	464.7005	-0.1537	-0.1748	-0.0985	0.002201	0.001943	0.001743	0.2117	0.2094	0.1849	0.0103	0.028	0.0018	77.2722	82.9754	-0.0356	-0.0987	-0.047	1605.57894736842	1517.89473684211	1916.52631578947	2.03256938040241E-09	0.114741147411474	NA
chr10	100001	200000	153038	2846	2846	2846	2846	1499	1913	1922	494.8667	532.0065	531.3636	529.8752	556.177	527.2458	-0.3317	-0.1861	0.0322	0.001739	0.001869	0.001867	0.1801	0.1881	0.185	-0.0007	0.0187	-0.0048	105.798	101.3361	0.0215	0.0573	0.0327	1755.77777777778	1779.33333333333	1504.88888888889	1.97148322668127E-09	0.073480734807348	NA
chr10	200001	300000	247744	2532	2532	2532	2532	1479	1631	1656	531.6	435.098	454.5714	522.8054	474.1896	454.2763	0.0844	-0.353	0.0027	0.0021	0.001718	0.001795	0.1934	0.1975	0.1769	0.0063	0.0064	0.0034	81.1782	71.202	0.0655	0.1587	0.0917	1499.33333333333	1826.88888888889	1713.77777777778	1.93764199686162E-09	0.059240592405924	NA
chr10	300001	400000	348354	2159	2159	2159	2159	1330	1450	1358	464.8444	406.085	403.5281	470.1361	421.5665	372.5285	-0.0565	-0.1572	0.3426	0.002153	0.001881	0.001869	0.2011	0.2047	0.1875	-0.0015	0.0082	0.0001	57.4635	55.4405	0.0179	0.0545	0.0267	1640.2	1679.8	1720	1.94377191748626E-09	0.052010520105201	NA
chr10	400001	500000	456968	2806	2806	2806	2806	1754	1932	1835	610	565.1895	538.5628	620.014	561.701	503.3798	-0.0811	0.0266	0.2879	0.002174	0.002014	0.001919	0.2059	0.2097	0.1957	-0.0081	0.011	-0.0025	102.1937	92.1548	0.0517	0.1775	0.0857	1541.22222222222	1675.33333333333	1823.44444444444	1.94585658651154E-09	0.059670596705967	NA
chr10	500001	600000	546311	2668	2668	2668	2668	1493	1748	1610	498.5778	464.5098	427.2857	527.7542	508.2056	441.6575	-0.2775	-0.3681	-0.134	0.001869	0.001741	0.001602	0.1793	0.1765	0.1683	-0.0033	0.0079	0.0035	73.9667	76.2881	-0.0154	-0.0506	-0.0243	1666.4	1712.7	1660.9	2.04060994941551E-09	0.007920079200792	NA
chr10	600001	700000	649844	2365	2365	2365	2365	1445	1607	1373	470.0889	419.7124	369	510.7869	467.2119	376.6433	-0.4	-0.4353	-0.0836	0.001988	0.001775	0.00156	0.1879	0.1769	0.1658	-0.0006	-0.0012	-0.0029	58.4766	73.8012	-0.1159	-0.4586	-0.1843	1658.66666666667	1558.77777777778	1822.55555555556	1.95832232305279E-09	0.041760417604176	NA
chr10	700001	800000	747710	2497	2497	2497	2497	1437	1441	1168	438	336.1765	301.1602	507.959	418.9498	320.4074	-0.6914	-0.8458	-0.2473	0.001754	0.001346	0.001206	0.1542	0.1527	0.1291	-0.0026	0.015	0.0057	46.3115	49.6361	-0.0347	-0.1144	-0.0483	1635.86666666667	1744.66666666667	1659.46666666667	1.92892149068789E-09	0.019860198601986	NA
chr10	800001	900000	850675	2002	2002	2002	2002	1099	1140	994	360.9778	298.9673	277.8745	388.4809	331.4385	272.6755	-0.3553	-0.4192	0.0785	0.001803	0.001493	0.001388	0.1631	0.1594	0.1464	-0.0052	-0.0004	0.0083	45.3508	52.8619	-0.0765	-0.2558	-0.1047	1759.66666666667	1496.11111111111	1784.22222222222	1.90829917137566E-09	0.063270632706327	NA
chr10	900001	1000000	934284	1216	1216	1216	1216	599	623	547	162.4	126.366	114.9091	211.738	181.1282	150.0538	-1.1681	-1.2918	-0.962	0.001336	0.001039	0.000945	0.1191	0.1172	0.0993	0.0016	0.0129	0.0004	17.1123	15.8504	0.0383	0.0812	0.0447	1387.27272727273	1930.18181818182	1722.54545454545	9.97878740876128E-10	0	NA
chr10	1000001	1100000	1052957	2584	2584	2584	2584	1592	1648	1535	515.8667	454.5163	434.2035	562.7493	479.1321	421.0834	-0.4182	-0.22	0.1283	0.001996	0.001759	0.00168	0.1947	0.1895	0.1741	0.0175	0.0139	0.0063	70.4611	74.7976	-0.0299	-0.0799	-0.0408	1654.5	1542.375	1843.125	1.10363022259169E-09	0.017480174801748	NA
chr10	1100001	1200000	1149646	2724	2724	2724	2724	1724	1826	1638	570.3333	512.8497	451.3636	609.4095	530.883	449.3385	-0.3219	-0.1455	0.0186	0.002094	0.001883	0.001657	0.2009	0.1876	0.1789	0.005	0	0.0054	70.2123	84.794	-0.0941	-0.2841	-0.1272	1594.73684210526	1626.10526315789	1819.15789473684	1.96597864850767E-09	0.014410144101441	NA
chr10	1200001	1300000	1249861	2820	2820	2820	2820	1684	1856	1630	552.9333	519.0065	463.4675	595.27	539.6051	447.1439	-0.3571	-0.1635	0.1504	0.001961	0.00184	0.001644	0.1921	0.1831	0.1751	0.0051	0.0072	0.0027	76.5468	89.627	-0.0787	-0.2593	-0.1136	1714.6	1604.9	1720.5	1.95902364868958E-09	0.018110181101811	NA
chr10	1300001	1400000	1347839	2747	2747	2747	2747	1537	1727	1445	479.4444	436.0261	381.7879	543.3076	502.1002	396.3945	-0.5901	-0.5635	-0.1517	0.001745	0.001587	0.00139	0.1726	0.1649	0.1561	0.0169	0.0235	0.0244	59.6798	65.871	-0.0493	-0.1096	-0.054	1557.2	1546.5	1936.3	2.10606659273157E-09	0.003730037300373	NA
chr10	1400001	1500000	1450819	2736	2736	2736	2736	1506	1722	1554	494.3333	452.817	417.9091	532.3496	500.6465	426.2955	-0.3585	-0.4091	-0.081	0.001807	0.001655	0.001527	0.1739	0.1704	0.1597	0.0023	0.0101	0.0019	73.3163	76.5655	-0.0217	-0.065	-0.0294	1655.44444444444	1576.44444444444	1808.11111111111	1.91587418733165E-09	0.015980159801598	NA
chr10	1500001	1600000	1549627	2853	2853	2853	2853	1703	1919	1622	574.1111	513.1634	454.8571	601.9863	557.9214	444.9494	-0.2325	-0.3435	0.0917	0.002012	0.001799	0.001594	0.1898	0.1906	0.1714	-0.0019	0.0256	0.0052	81.8198	78.3095	0.0219	0.0707	0.0294	1473.89473684211	1822.63157894737	1743.47368421053	1.98061868593736E-09	0.035420354203542	NA
chr10	1600001	1700000	1651849	2632	2632	2632	2632	1520	1652	1466	476.4667	426.6863	396.8918	537.2984	480.295	402.1552	-0.5684	-0.4779	-0.0539	0.00181	0.001621	0.001508	0.1708	0.1702	0.1628	-0.0021	0.0118	0.0202	65.3849	63.3452	0.0158	0.0379	0.0184	1650.5	1778.375	1611.125	2.02524536695272E-09	0.041180411804118	NA
chr10	1700001	1800000	1749253	2980	2980	2980	2980	1814	2000	1844	620.2222	547.2353	526.9957	641.2232	581.471	505.8487	-0.1644	-0.2521	0.1722	0.002081	0.001836	0.001768	0.1965	0.196	0.1817	0.0014	0.0084	0.0042	89.2167	90.9659	-0.0097	-0.032	-0.015	1639.5	1658.2	1742.3	1.99800352232601E-09	0.010740107401074	NA
chr10	1800001	1900000	1847502	2860	2860	2860	2860	1761	1889	1751	579.2222	533.9477	498.8268	622.4884	549.1993	480.3368	-0.349	-0.1189	0.1586	0.002025	0.001867	0.001744	0.1948	0.1909	0.1831	0.0006	0.0059	0.007	79.3048	86.481	-0.0433	-0.139	-0.0588	1679.77777777778	1682.33333333333	1677.88888888889	1.99931987068216E-09	0.026750267502675	NA
chr10	1900001	2000000	1950036	2652	2652	2652	2652	1519	1755	1486	486.3333	442.3922	399.8788	536.9449	510.2408	407.6416	-0.4732	-0.5694	-0.0784	0.001834	0.001668	0.001508	0.1753	0.1707	0.1597	0.0007	0.0098	0.0029	61.3675	67.5127	-0.0477	-0.1475	-0.066	1743.52941176471	1450.82352941176	1845.64705882353	2.01878063761361E-09	0.030860308603086	NA
chr10	2000001	2100000	2049865	2828	2828	2828	2828	1706	1884	1795	556.6444	525.5425	507.0996	603.0467	547.7457	492.407	-0.3863	-0.1736	0.1229	0.001968	0.001858	0.001793	0.1908	0.193	0.1856	-0.0015	0.0116	0.0085	86.4639	86.4694	0	-0.0001	0	1642.22222222222	1694.88888888889	1702.88888888889	2.0121536221713E-09	0.018550185501855	NA
chr10	2100001	2200000	2150017	2651	2651	2651	2651	1578	1792	1662	521.7556	507.6144	475.4848	557.8005	520.998	455.9222	-0.3244	-0.11	0.1767	0.001968	0.001915	0.001794	0.1958	0.1941	0.1884	0.0041	0.0142	0.0082	80.2651	85.1873	-0.0298	-0.093	-0.0407	1745.26315789474	1575.68421052632	1719.05263157895	2.08869007870718E-09	0.06020060200602	NA
chr10	2200001	2300000	2250563	2859	2859	2859	2859	1855	1959	1935	630.4667	551.8301	561.2468	655.7161	569.5508	530.812	-0.1933	-0.1332	0.2362	0.002205	0.00193	0.001963	0.2126	0.2116	0.1992	0.0134	0.007	0.0117	91.7095	94.454	-0.0147	-0.04	-0.0213	1565.78947368421	1605.36842105263	1868.84210526316	2.01882283200045E-09	0.013270132701327	NA
chr10	2300001	2400000	2349456	2929	2929	2929	2929	1674	1915	1740	552.1556	525.5359	504.9567	591.7352	556.7585	477.3193	-0.3358	-0.2401	0.2385	0.001885	0.001794	0.001724	0.1833	0.1846	0.1785	-0.0018	0.0101	0.0073	86.9032	84.7135	0.0128	0.038	0.0186	1581.76470588235	1838.94117647059	1619.29411764706	2.05212468939195E-09	0.036260362603626	NA
chr10	2400001	2500000	2451261	2518	2518	2518	2518	1490	1703	1454	484.3556	450.1242	419.7013	526.6938	495.1225	398.8634	-0.4035	-0.3891	0.2151	0.001924	0.001788	0.001667	0.1876	0.1846	0.1765	0.0053	0.0127	0.0111	70.9298	70.1679	0.0054	0.0146	0.0072	1575.77777777778	1661.55555555556	1802.66666666667	2.01475868863421E-09	0	NA
chr10	2500001	2600000	2551688	3463	3463	3463	3463	2174	2358	2133	727.5333	647.5294	623.9221	768.478	685.5543	585.1276	-0.2675	-0.2376	0.2732	0.002101	0.00187	0.001802	0.198	0.1989	0.1874	-0.0012	0.0087	0.0104	107.7389	111.2571	-0.0161	-0.0515	-0.0222	1965.05263157895	1391.47368421053	1683.47368421053	2.01418977181291E-09	0	NA
chr10	2600001	2700000	2649234	3717	3717	3717	3717	2254	2604	2385	771.8444	758.1961	715.0779	796.7569	757.0752	654.2566	-0.157	0.0063	0.3831	0.002077	0.00204	0.001924	0.2089	0.204	0.2003	0.007	0.0089	0.0055	122.6119	118.7278	0.0161	0.0417	0.0223	1560	1630.73684210526	1849.26315789474	2.10269578553243E-09	0.014540145401454	NA
chr10	2700001	2800000	2746118	3164	3164	3164	3164	1821	2047	1676	582.9778	530.0588	477.2684	643.6976	595.1356	459.7627	-0.4736	-0.4683	0.1568	0.001843	0.001675	0.001508	0.1769	0.1736	0.1632	0.0029	0.0164	0.0127	69.6829	78.048	-0.0566	-0.1778	-0.0715	1848.4	1477.73333333333	1713.86666666667	2.11911189872038E-09	0	NA
chr10	2800001	2900000	2856977	3059	3059	3059	3059	1656	2108	1755	541.4444	539.2026	482.7835	585.3724	612.8704	481.4341	-0.3767	-0.5148	0.0115	0.00177	0.001763	0.001578	0.1781	0.1733	0.1692	0.0039	0.0157	0.0067	77.6325	77.1278	0.0033	0.008	0.0042	1646.375	1848.5	1545.125	2.06242835892022E-09	0	NA
chr10	2900001	3000000	2946439	3278	3278	3278	3278	1906	2184	2046	639.4	608.3725	578.2078	673.7439	634.9663	561.2616	-0.2559	-0.1794	0.1244	0.001951	0.001856	0.001764	0.1917	0.1895	0.1836	0.0035	0.0092	0.0073	96.4782	98.3774	-0.0097	-0.0291	-0.0137	1508.11111111111	1789.33333333333	1742.55555555556	2.04089806966644E-09	0	NA
chr10	3000001	3100000	3051768	2983	2983	2983	2983	1700	1949	1790	567.2222	530.1176	489.9177	600.9258	566.6435	491.0354	-0.2816	-0.276	-0.0094	0.001902	0.001777	0.001642	0.185	0.1819	0.1749	0.0027	0.0119	0.0115	83.8667	82.081	0.0108	0.0288	0.0145	1718.42105263158	1600.42105263158	1721.15789473684	2.0338596797584E-09	0.007660076600766	NA
chr10	3100001	3200000	3151021	2887	2887	2887	2887	1741	1989	1846	603.2222	562.8235	541.355	615.4187	578.2729	506.3974	-0.0995	-0.1144	0.2844	0.002089	0.00195	0.001875	0.202	0.2007	0.1933	0.0002	0.0057	0.0055	95.956	95.0052	0.005	0.0151	0.0076	1786.22222222222	1659.88888888889	1593.88888888889	1.99530557827788E-09	0.059940599405994	NA
chr10	3200001	3300000	3250739	3143	3143	3143	3143	1911	2127	1865	628.8889	581.8366	537.4848	675.5113	618.3944	511.6095	-0.3465	-0.2532	0.2083	0.002001	0.001851	0.00171	0.192	0.1869	0.1797	-0.0014	0.0034	0.0045	92.3063	93.5825	-0.0069	-0.0207	-0.0098	1623.11111111111	1497.66666666667	1919.22222222222	2.02378196241998E-09	0.048570485704857	NA
chr10	3300001	3400000	3350119	3175	3175	3175	3175	1979	2133	2011	658.4	607.6863	577.4935	699.5483	620.1388	551.6604	-0.2954	-0.086	0.1929	0.002074	0.001914	0.001819	0.1977	0.1942	0.1858	-0.004	-0.001	-0.0022	94.7667	94.0302	0.0039	0.0116	0.0065	1618.5	1678.4	1743.1	2.03931465664097E-09	0.032950329503295	NA
chr10	3400001	3500000	3449151	2841	2841	2841	2841	1661	1940	1722	548.4222	526.7712	490.1558	587.1399	564.0269	472.3815	-0.3311	-0.2829	0.155	0.00193	0.001854	0.001725	0.1897	0.1893	0.1841	0.0013	0.0159	0.0143	86.9052	88.1655	-0.0072	-0.0207	-0.0093	1823.78947368421	1544.84210526316	1671.36842105263	2.0704987219974E-09	0.023330233302333	NA
chr10	3500001	3600000	3548893	2497	2497	2497	2497	1483	1626	1529	498.5333	472.4118	442.8225	524.2194	472.7359	419.4375	-0.246	-0.0029	0.2296	0.001997	0.001892	0.001773	0.1975	0.1964	0.185	0.0076	0.0188	0.0048	82.9028	83.6988	-0.0048	-0.013	-0.0068	1638.52631578947	1697.89473684211	1703.57894736842	2.00987445949308E-09	0	NA
chr10	3600001	3700000	3651538	2492	2492	2492	2492	1436	1713	1616	504.6444	494.5621	487.3983	507.6056	498.0299	443.3034	-0.0293	-0.0298	0.4097	0.002025	0.001985	0.001956	0.1993	0.2048	0.2004	-0.0028	0.0126	0.0087	89.7333	81.5802	0.0476	0.1483	0.0753	1508.84210526316	1785.57894736842	1745.57894736842	2.02481909545495E-09	0.027440274402744	NA
chr10	3700001	3800000	3749747	2613	2613	2613	2613	1648	1758	1696	562.3111	493.6797	496.0476	582.5445	511.113	465.2491	-0.1744	-0.146	0.2727	0.002152	0.001889	0.001898	0.2031	0.2055	0.1932	0.0026	0.0066	0.0102	86.85	85.3817	0.0085	0.0237	0.012	1750.4	1715.4	1574.2	1.92310299293413E-09	0	NA
chr10	3800001	3900000	3851390	2717	2717	2717	2717	1737	1920	1854	604.9778	572.6667	548.1861	614.0048	558.2121	508.5919	-0.0738	0.1109	0.3207	0.002227	0.002108	0.002018	0.2159	0.2222	0.2102	-0.0018	0.0209	0.0096	101.8306	96.9687	0.0245	0.0721	0.0339	1611.7	1843.2	1585.1	2.02900274797207E-09	0	NA
chr10	3900001	4000000	3948742	3347	3347	3347	3347	2129	2405	2391	761.8444	741.3725	746.3203	752.5712	699.2189	655.9025	0.0619	0.2582	0.568	0.002276	0.002215	0.00223	0.2238	0.2321	0.2266	-0.0015	0.0133	0.0097	135.6591	124.7488	0.0419	0.1245	0.0644	1603.81818181818	1779.72727272727	1656.45454545455	2.04362880382979E-09	0.020140201402014	NA
chr10	4000001	4100000	4049494	2564	2564	2564	2564	1532	1754	1659	524.2444	466.098	486.1255	541.5402	509.9501	455.0992	-0.1603	-0.3682	0.2808	0.002045	0.001818	0.001896	0.1981	0.2014	0.1929	0.0123	0.01	0.0192	84.7615	84.6917	0.0004	0.0011	0.0005	1718.35294117647	1841.17647058824	1480.47058823529	2.06791263052501E-09	0.159251592515925	NA
chr10	4100001	4200000	4148345	2398	2398	2398	2398	1413	1636	1493	477.9333	487.5752	438.2944	499.4754	475.6433	409.5619	-0.2165	0.1074	0.2889	0.001993	0.002033	0.001828	0.203	0.1995	0.1987	0.0041	0.0197	0.0146	81.3151	88.2849	-0.0411	-0.1215	-0.0533	1737.77777777778	1796.33333333333	1505.88888888889	2.02414931157873E-09	0.094410944109441	NA
chr10	4200001	4300000	4251594	2795	2795	2795	2795	1715	1937	1874	596.1556	584.915	568.4459	606.2281	563.1547	514.0784	-0.0834	0.1655	0.4357	0.002133	0.002093	0.002034	0.2166	0.2178	0.2074	0.0118	0.0199	0.0027	101.5472	95.456	0.0309	0.0787	0.0446	1537.80952380952	1769.04761904762	1733.14285714286	2.00432352575051E-09	0.042350423504235	NA
chr10	4300001	4400000	4347615	2510	2510	2510	2510	1536	1800	1638	532.4889	532.817	479.671	542.9541	523.3239	449.3385	-0.0968	0.0777	0.278	0.002121	0.002123	0.001911	0.2144	0.2094	0.2049	0.0049	0.0171	0.008	85.1468	91.7857	-0.0375	-0.1106	-0.0517	1693.44444444444	1599.22222222222	1747.33333333333	1.99599167398806E-09	0.033620336203362	NA
chr10	4400001	4500000	4450194	2482	2482	2482	2482	1499	1701	1604	532.7778	498.634	473.4848	529.8752	494.5411	440.0116	0.0275	0.0354	0.3133	0.002147	0.002009	0.001908	0.2104	0.2057	0.199	0.006	0.0066	0.0083	84.8893	83.1369	0.0104	0.0286	0.0154	1639.11111111111	1622.66666666667	1778.22222222222	1.99901377412441E-09	0.091870918709187	NA
chr10	4500001	4600000	4551341	2627	2627	2627	2627	1645	1817	1800	569.6889	548.7582	540.7619	581.4841	528.2664	493.7786	-0.1018	0.1661	0.3919	0.002169	0.002089	0.002058	0.2159	0.2147	0.2083	0.0068	0.007	0.0024	94.6536	95.8353	-0.0062	-0.0179	-0.0094	1767.55555555556	1745.77777777778	1526.66666666667	1.96513276340356E-09	0.06230062300623	NA
chr10	4600001	4700000	4648864	2427	2427	2427	2427	1444	1706	1666	485.9111	495.4641	471.3723	510.4334	495.9948	457.0195	-0.2412	-0.0046	0.1294	0.002002	0.002041	0.001942	0.2068	0.2033	0.2012	0.0106	0.0135	0.005	76.9948	80.779	-0.024	-0.0658	-0.0327	1746.11111111111	1647	1646.88888888889	1.9776507643924E-09	0.038510385103851	NA
chr10	4700001	4800000	4750081	2791	2791	2791	2791	1637	1971	1801	552.7778	535.902	529.9697	578.6562	573.0397	494.0529	-0.2245	-0.2775	0.2995	0.001981	0.00192	0.001899	0.1933	0.1909	0.1918	-0.0042	-0.0071	0.0022	92.0528	91.1131	0.0051	0.0154	0.0087	1708.21052631579	1720.73684210526	1611.05263157895	1.95171062076072E-09	0.011130111301113	NA
chr10	4800001	4900000	4853194	2276	2276	2276	2276	1178	1440	1405	351.2889	386.0261	378.0649	416.4062	418.6591	385.4216	-0.7848	-0.3337	-0.0786	0.001543	0.001696	0.001661	0.1656	0.1689	0.1747	0.0105	0.0232	0.0204	64.4298	59.9004	0.0364	0.0841	0.0416	1717	1723.6	1599.4	1.97385393536642E-09	0	NA
chr10	4900001	5000000	4949960	2468	2468	2468	2468	1385	1659	1523	466.8667	477.1307	420.4199	489.5778	482.3302	417.7915	-0.2329	-0.0462	0.0259	0.001892	0.001933	0.001703	0.1953	0.1873	0.1852	0.01	0.0186	0.0093	74.4234	77.1115	-0.0177	-0.0462	-0.0233	1583	1683.44444444444	1773.55555555556	2.03170019267835E-09	0	NA
chr10	5000001	5100000	5050899	2842	2842	2842	2842	1832	1987	2035	640.4222	579.3072	613.4286	647.5859	577.6914	558.2441	-0.0555	0.012	0.4073	0.002253	0.002038	0.002158	0.2215	0.2281	0.2163	0.0153	0.0149	0.0153	108.9996	96.2456	0.0621	0.1452	0.0843	1486.85714285714	1883.52380952381	1669.61904761905	1.9770494735741E-09	0	NA
chr10	5100001	5200000	5149142	2669	2669	2669	2669	1597	1847	1848	556.7333	548.9673	534.2944	564.5168	536.9885	506.946	-0.0692	0.0955	0.2222	0.002086	0.002057	0.002002	0.217	0.2082	0.2071	0.0223	0.0083	0.0104	87.275	101.7615	-0.0766	-0.1994	-0.1031	1737	1470.1	1832.9	2.06111292602415E-09	0	NA
chr10	5200001	5300000	5248254	2543	2543	2543	2543	1404	1696	1591	483.0444	475.8366	455.5498	496.294	493.0874	436.4454	-0.134	-0.1498	0.1803	0.0019	0.001871	0.001791	0.1882	0.1833	0.1849	-0.0009	-0.003	0.005	84.3877	87.9377	-0.0206	-0.0665	-0.0349	1753.89473684211	1732.94736842105	1553.15789473684	1.96588144329303E-09	0	NA
chr10	5300001	5400000	5349029	2677	2677	2677	2677	1679	1906	1750	582	552.1307	502.7056	593.5026	554.1419	480.0625	-0.0973	-0.0155	0.1943	0.002174	0.002062	0.001878	0.209	0.2029	0.1964	-0.0065	0.0006	-0.0017	88.8623	99.1504	-0.0547	-0.2272	-0.0979	1751.1	1553.7	1735.2	1.89919392230186E-09	0	NA
chr10	5400001	5500000	5449178	2813	2813	2813	2813	1620	1903	1838	534.4667	515.0065	509.9177	572.6469	553.2696	504.2028	-0.3347	-0.2961	0.0467	0.0019	0.001831	0.001813	0.186	0.1919	0.1847	-0.0014	0.0148	0.0069	89.152	81.5385	0.0446	0.1264	0.062	1537.4	1876.7	1625.9	1.99749727290764E-09	0	NA
chr10	5500001	5600000	5551132	2081	2081	2081	2081	1151	1255	1196	357.6889	299.085	294.3723	406.8621	364.873	328.0884	-0.6065	-0.7717	-0.423	0.001719	0.001437	0.001415	0.1594	0.1581	0.1457	0.005	0.0042	0.011	49.021	45.6702	0.0354	0.0727	0.0405	1735.33333333333	1615.66666666667	1689	1.98543691872985E-09	0	NA
chr10	5600001	5700000	5650964	2349	2349	2349	2349	1375	1607	1450	451.6889	455.9281	405.8312	486.0429	467.2119	397.7661	-0.3548	-0.1034	0.0835	0.001923	0.001941	0.001728	0.1939	0.1821	0.1819	0.0017	-0.0012	-0.0043	69.7937	74.7516	-0.0343	-0.1043	-0.0537	1645.05263157895	1668.21052631579	1726.73684210526	1.98702224589911E-09	0	NA
chr10	5700001	5800000	5747719	1989	1989	1989	1989	1148	1280	1194	370.4444	342.5948	317.9481	405.8017	372.1414	327.5398	-0.4373	-0.3398	-0.1205	0.001862	0.001722	0.001599	0.1792	0.174	0.1669	-0.0001	0.0026	0.0026	50.9357	56.0016	-0.0474	-0.1475	-0.072	1699.55555555556	1624.88888888889	1715.55555555556	1.99193460463145E-09	0	NA
chr10	5800001	5900000	5852691	2049	2049	2049	2049	1116	1273	1174	358.9778	287.0719	293.6494	394.4901	370.1063	322.0534	-0.4518	-0.9602	-0.3631	0.001752	0.001401	0.001433	0.1584	0.1594	0.1421	0.0024	0.0005	0.0013	49.1028	48.6012	0.0051	0.0135	0.0068	1724.11764705882	1646.70588235294	1669.17647058824	1.9747945289759E-09	0	NA
chr10	5900001	6000000	5950928	1833	1833	1833	1833	962	1117	1074	303.2	290.9412	242.6147	340.0533	324.7515	294.6212	-0.5438	-0.4455	-0.7265	0.001654	0.001587	0.001324	0.1662	0.1543	0.1486	0.0122	0.0165	0.0107	37.4504	48.7583	-0.1312	-0.3911	-0.1591	1765.52941176471	1545.29411764706	1729.17647058824	1.98896443604814E-09	0	NA
chr10	6000001	6100000	6048289	1844	1844	1844	1844	1043	1095	865	294.1333	267.1961	204.8788	368.6857	318.3554	237.288	-1.0147	-0.6876	-0.5618	0.001595	0.001449	0.001111	0.1526	0.1361	0.1308	0.0011	0.0029	0.011	35.4135	43.569	-0.1033	-0.3382	-0.1454	1780.75	1517.625	1741.625	1.57593390305564E-09	0	NA
chr10	6100001	6200000	6150075	1567	1567	1567	1567	766	884	676	204.1111	172.5163	139.7403	270.7701	257.0102	185.4413	-1.2347	-1.406	-1.013	0.001303	0.001101	0.000892	0.1207	0.1143	0.1013	0.0021	0.0196	0.0083	21.2056	23.6698	-0.0549	-0.1328	-0.0588	1564.23529411765	1761.64705882353	1714.11764705882	1.36515538062806E-09	0	NA
chr10	6200001	6300000	6252802	1456	1456	1456	1456	624	715	701	171.9111	139.2157	132.4978	220.5751	207.8759	192.2993	-1.1061	-1.4118	-1.2784	0.001181	0.000956	0.00091	0.1068	0.1038	0.0937	-0.0001	-0.0032	0.0023	20.527	18.969	0.0394	0.0805	0.0457	1645.22222222222	1745	1649.77777777778	9.22566452109169E-10	0	NA
chr10	6300001	6400000	6345662	1637	1637	1637	1637	592	726	822	160.2222	139.4967	129.8268	209.2636	211.074	225.4922	-1.1747	-1.4496	-1.7449	0.000979	0.000852	0.000793	0.0927	0.097	0.085	0.006	0.042	0.017	25.5067	16.5845	0.212	0.3256	0.1864	1398.77777777778	1858.44444444444	1782.77777777778	7.01396896134419E-10	0	NA
chr10	6400001	6500000	6450056	1118	1118	1118	1118	482	554	367	125.1111	94.3529	59.4372	170.3801	161.0675	100.676	-1.3311	-1.769	-1.6789	0.001119	0.000844	0.000532	0.0983	0.0861	0.07	0.0009	0.0217	0.0094	8.254	14.0968	-0.2614	-0.79	-0.2341	1527.17647058824	1430	2082.82352941176	7.91991417569747E-10	0	NA
chr10	6500001	6600000	6549971	1125	1125	1125	1125	505	478	392	125.8889	77.5752	54.5671	178.5103	138.9716	107.534	-1.477	-1.8857	-2.0197	0.001119	0.00069	0.000485	0.0924	0.0859	0.06	0.0108	0.0355	0.0111	6.0433	9.6242	-0.2286	-0.4642	-0.1757	1715.76470588235	1220.94117647059	2103.29411764706	6.17344970158874E-10	0	NA
chr10	6600001	6700000	6647589	1039	1039	1039	1039	459	467	329	113.3111	71.3072	48.4848	162.25	135.7735	90.2517	-1.5109	-2.0264	-1.8955	0.001091	0.000686	0.000467	0.0899	0.0802	0.0575	0.0059	0.0152	-0.0009	6.1313	9.721	-0.2264	-0.4987	-0.2021	1526	1346.875	2167.125	6.39619342078072E-10	0	NA
chr10	6700001	6800000	6750567	1035	1035	1035	1035	475	423	365	116.8889	76.0327	57.8182	167.9057	122.9811	100.1273	-1.5222	-1.6285	-1.7319	0.001129	0.000735	0.000559	0.0937	0.0875	0.065	0.0029	0.0182	0.0024	7.5567	10.9885	-0.185	-0.4265	-0.1713	1720	1465.66666666667	1854.33333333333	8.0458352921239E-10	0	NA
chr10	6800001	6900000	6849734	1162	1162	1162	1162	509	481	397	119.6444	78.732	57.7835	179.9243	139.8438	108.9056	-1.6787	-1.8653	-1.9249	0.00103	0.000678	0.000497	0.0866	0.078	0.0596	0.0074	0.0112	0.0074	7.1679	11.0734	-0.2141	-0.4066	-0.1763	1638.11764705882	1608.11764705882	1793.76470588235	6.36990515265174E-10	0	NA
chr10	6900001	7000000	6952315	1071	1071	1071	1071	445	451	331	98.2889	64.0588	50.1212	157.3012	131.1217	90.8004	-1.8791	-2.1825	-1.835	0.000918	0.000598	0.000468	0.0765	0.073	0.0558	0.0046	0.0267	0.0231	8.2667	10.1571	-0.1026	-0.1693	-0.0791	1602.44444444444	1691.66666666667	1745.88888888889	6.74935586128622E-10	0	NA
chr10	7000001	7100000	7045084	1214	1214	1214	1214	533	544	435	133.7333	91.8301	67.974	188.4079	158.1601	119.3298	-1.4543	-1.791	-1.7657	0.001102	0.000756	0.00056	0.0938	0.0881	0.0674	0.0047	0.0298	0.0123	11.7865	10.4563	0.0598	0.0913	0.0495	1402.53333333333	1701.2	1936.26666666667	7.20179120783463E-10	0	NA
chr10	7100001	7200000	7155042	2993	2993	2993	2993	1836	2100	1843	633.1778	558.5948	496.013	648.9999	610.5445	505.5744	-0.1224	-0.3644	-0.0779	0.002116	0.001866	0.001657	0.1974	0.1961	0.1758	-0.0042	0.018	-0.0012	86.1599	85.0639	0.0064	0.021	0.0088	1475.76470588235	1637.76470588235	1926.47058823529	1.58541852710456E-09	0	NA
[truncated: 10,511 more rows]
