# Supplementary material for: Genomic Architecture Predicts Tree Topology, Population Structuring, and Demographic History in Amazonian Birds
Source: Genome Biol Evol. 2024 Jan 17;16(1):evae002. doi: 10.1093/gbe/evae002 (PMC10823491; doi:10.1093/gbe/evae002)
Supplement: evae002_Supplementary_Data [file evae002_supplementary_data.zip › Supplementary_Tables/Table_S6.csv]

	Seg. sites Belem	Seg. sites Xingu	Seg. sites Tapajos	Pi Belem	Pi Xingu	Pi Tapajos	Taj D Belem	Taj D Xingu	Taj D Tapajos	Dxy Belem vs Xingu	Dxy Belem vs Tapajos	Dxy Xingu vs Tapajos	Fst Belem vs Xingu	Fst Belem vs Tapajos	Fst Xingu vs Tapajos	fdM	Topology 1	Topology 2	Topology 3	Recombination	CDS proportion	chromosome size	GC
Seg. sites Belem	NA	0	0	0	0	0	0	0	0	0	0	0	0	0	0	0	0	0	0.054319975687057	0	0.710773342783538	0	0
Seg. sites Xingu	0	NA	0	0	0	0	0	0	0	0	0	0	0	0	0	0	0	0	0.164670426643859	0	0.084793354255803	0	0
Seg. sites Tapajos	0	0	NA	0	0	0	0	0	0	0	0	0	0	0	0	0	0	0	0.001779177605097	0	0.111153415905714	0	0
Pi Belem	0	0	0	NA	0	0	0	0	0	0	0	0	0	0	0	0	0	0	0.130548219448597	0	0.520382452840857	0	0
Pi Xingu	0	0	0	0	NA	0	0	0	0	0	0	0	0	0	0	2.80251377660079E-11	0	0	0.00267430355587	0	0.022128715501898	0	0
Pi Tapajos	0	0	0	0	0	NA	0	0	0	0	0	0	0	0	0	0	0	0	3.24074589159729E-05	0	0.004830967257356	0	0
Taj D Belem	0	0	0	0	0	0	NA	0	0	0	0	0	0	0	0	2.1422863483167E-12	0	0	0.71318904075312	0	0.612401778764132	0	0
Taj D Xingu	0	0	0	0	0	0	0	NA	0	0	0	0	0	3.83228293543425E-09	0	0.692542541992986	0	0	2.39808173319034E-14	0	0.004660884352046	0	0
Taj D Tapajos	0	0	0	0	0	0	0	0	NA	0	0	0	1.00806651914809E-09	0	0	0	0	0	1.06581410364015E-14	0	1.62979629614313E-06	0	0
Dxy Belem vs Xingu	0	0	0	0	0	0	0	0	0	NA	0	0	0	2.51556628860783E-07	0	0	0	0.500575889839814	0	0	0.002920267142159	0	0
Dxy Belem vs Tapajos	0	0	0	0	0	0	0	0	0	0	NA	0	5.47150236229754E-09	0	1.68735461159031E-08	0	0	0	0	0	0.000195817120837	0	0
Dxy Xingu vs Tapajos	0	0	0	0	0	0	0	0	0	0	0	NA	0.000641988789094	5.93955107319744E-10	0.00775183704316	0	0	0	2.77156973127468E-05	0	5.68838035208685E-06	0	0
Fst Belem vs Xingu	0	0	0	0	0	0	0	0	1.00806651914809E-09	0	5.47150236229754E-09	0.000641988789094	NA	0	0	0	0	0	0	0	0.03121360804725	0.033711415815296	1.99840144432528E-14
Fst Belem vs Tapajos	0	0	0	0	0	0	0	3.83228293543425E-09	0	2.51556628860783E-07	0	5.93955107319744E-10	0	NA	0	0	0	0	0	0	0.014966266422519	0.909152393175884	4.02059452397907E-09
Fst Xingu vs Tapajos	0	0	0	0	0	0	0	0	0	0	1.68735461159031E-08	0.00775183704316	0	0	NA	0.03418957674644	0	2.90146129344748E-10	0	0	0.191454930628258	1.19237952844742E-11	0
fdM	0	0	0	0	2.80251377660079E-11	0	2.1422863483167E-12	0.692542541992986	0	0	0	0	0	0	0.03418957674644	NA	0	0	0	0	0.000169350312933	5.55111512312578E-15	0
Topology 1	0	0	0	0	0	0	0	0	0	0	0	0	0	0	0	0	NA	0	0	0	4.07367752863763E-08	6.66133814775094E-16	0
Topology 2	0	0	0	0	0	0	0	0	0	0.500575889839814	0	0	0	0	2.90146129344748E-10	0	0	NA	0	0	1.09692104288683E-08	0	0
Topology 3	0.054319975687057	0.164670426643859	0.001779177605097	0.130548219448597	0.00267430355587	3.24074589159729E-05	0.71318904075312	2.39808173319034E-14	1.06581410364015E-14	0	0	2.77156973127468E-05	0	0	0	0	0	0	NA	1.11022302462516E-14	0.741130262822937	5.6677422669793E-05	0.020432804474067
Recombination	0	0	0	0	0	0	0	0	0	0	0	0	0	0	0	0	0	0	1.11022302462516E-14	NA	0	0	0
CDS proportion	0.710773342783538	0.084793354255803	0.111153415905714	0.520382452840857	0.022128715501898	0.004830967257356	0.612401778764132	0.004660884352046	1.62979629614313E-06	0.002920267142159	0.000195817120837	5.68838035208685E-06	0.03121360804725	0.014966266422519	0.191454930628258	0.000169350312933	4.07367752863763E-08	1.09692104288683E-08	0.741130262822937	0	NA	0	0
chromosome size	0	0	0	0	0	0	0	0	0	0	0	0	0.033711415815296	0.909152393175884	1.19237952844742E-11	5.55111512312578E-15	6.66133814775094E-16	0	5.6677422669793E-05	0	0	NA	0
GC	0	0	0	0	0	0	0	0	0	0	0	0	1.99840144432528E-14	4.02059452397907E-09	0	0	0	0	0.020432804474067	0	0	0	NA
