# Supplementary material for: Genomic Architecture Predicts Tree Topology, Population Structuring, and Demographic History in Amazonian Birds
Source: Genome Biol Evol. 2024 Jan 17;16(1):evae002. doi: 10.1093/gbe/evae002 (PMC10823491; doi:10.1093/gbe/evae002)
Supplement: evae002_Supplementary_Data [file evae002_supplementary_data.zip › Supplementary_Tables/Table_S7.csv]

	Seg. sites Belem	Seg. sites Xingu	Seg. sites Tapajos	Pi Belem	Pi Xingu	Pi Tapajos	Taj D Belem	Taj D Xingu	Taj D Tapajos	Dxy Belem vs Xingu	Dxy Belem vs Tapajos	Dxy Xingu vs Tapajos	Fst Belem vs Xingu	Fst Belem vs Tapajos	Fst Xingu vs Tapajos	fdM	Topology 1	Topology 2	Topology 3	Recombination	CDS proportion	chromosome size	GC
Seg. sites Belem	NA	0	0	0	0	0	0	0	0	0	0	0	2.23255014475399E-09	0	0	0.049418975904923	0	0	0	0	0.003455160409525	0	0
Seg. sites Xingu	0	NA	0	0	0	0	0	0	0	0	0	0	0.060079107867792	0	0	0.816758009853151	0	0	0	0	0.017836852974726	0	0
Seg. sites Tapajos	0	0	NA	0	0	0	0	0	0	0	0	0	0.26611259875477	0	0	0.794640421277737	0	0	0	0	0.052678119085279	0	0
Pi Belem	0	0	0	NA	0	0	0	0	0	0	0	0	7.68312188093034E-07	0	0	0.037720092247385	0	0	0	0	0.000635106149822	0	0
Pi Xingu	0	0	0	0	NA	0	0	0	0	0	0	0	0.20238899303673	0	0	0.639751131747361	0	0	0	0	0.000387148526258	0	0
Pi Tapajos	0	0	0	0	0	NA	0	0	0	0	0	0	0.289863150151428	0	0	0.391068083246539	0	0	0	0	6.60347818512985E-05	0	0
Taj D Belem	0	0	0	0	0	0	NA	0	0	0	0	0	0.686386508161981	0	0	0.063038209816354	0	0	0	0	0.000189679377698	8.88178419700125E-16	0
Taj D Xingu	0	0	0	0	0	0	0	NA	0	0	0	0	0.804916900594006	0	0	0.879660357916833	0	0	0	0	1.14155857877662E-07	0	0
Taj D Tapajos	0	0	0	0	0	0	0	0	NA	0	0	0	0.702294204340965	0	0	0.056628840297528	0	0	0	0	0	0	0
Dxy Belem vs Xingu	0	0	0	0	0	0	0	0	0	NA	0	0	0.015306306168188	0	0	0.042444307232723	0	0	0	0	2.56652921137857E-10	0	0
Dxy Belem vs Tapajos	0	0	0	0	0	0	0	0	0	0	NA	0	0.018370333319853	0	0	8.22380130021116E-05	0	0	0	0	0	0	0
Dxy Xingu vs Tapajos	0	0	0	0	0	0	0	0	0	0	0	NA	0.090121453691395	0	0	0.495308204360767	0	0	0	0	0	0	0
Fst Belem vs Xingu	2.23255014475399E-09	0.060079107867792	0.26611259875477	7.68312188093034E-07	0.20238899303673	0.289863150151428	0.686386508161981	0.804916900594006	0.702294204340965	0.015306306168188	0.018370333319853	0.090121453691395	NA	0	2.5841500050916E-08	0.517502248758194	0.681671466855058	0.956463549129981	0.757549886298307	0.777973070312568	0.387139268317156	0.772913258589954	0.091275177850832
Fst Belem vs Tapajos	0	0	0	0	0	0	0	0	0	0	0	0	0	NA	0	0.000133503638313	0	0	0	0	0.070070794376227	0.77288650055915	0
Fst Xingu vs Tapajos	0	0	0	0	0	0	0	0	0	0	0	0	2.5841500050916E-08	0	NA	0.770395560629055	0	0	0	0	0.062456185552167	0.603785867645381	0
fdM	0.049418975904923	0.816758009853151	0.794640421277737	0.037720092247385	0.639751131747361	0.391068083246539	0.063038209816354	0.879660357916833	0.056628840297528	0.042444307232723	8.22380130021116E-05	0.495308204360767	0.517502248758194	0.000133503638313	0.770395560629055	NA	0	0.517448839477402	0	0.36716084647308	0.611763855503557	0.058542372453172	0.041519456879376
Topology 1	0	0	0	0	0	0	0	0	0	0	0	0	0.681671466855058	0	0	0	NA	0	0	0	0.42033466975412	0.004424378527071	0
Topology 2	0	0	0	0	0	0	0	0	0	0	0	0	0.956463549129981	0	0	0.517448839477402	0	NA	0	0	0.089167065650993	0.020192482680829	0
Topology 3	0	0	0	0	0	0	0	0	0	0	0	0	0.757549886298307	0	0	0	0	0	NA	0	0.020195382410034	0.151778637976171	0
Recombination	0	0	0	0	0	0	0	0	0	0	0	0	0.777973070312568	0	0	0.36716084647308	0	0	0	NA	2.79170020434094E-11	0	0
CDS proportion	0.003455160409525	0.017836852974726	0.052678119085279	0.000635106149822	0.000387148526258	6.60347818512985E-05	0.000189679377698	1.14155857877662E-07	0	2.56652921137857E-10	0	0	0.387139268317156	0.070070794376227	0.062456185552167	0.611763855503557	0.42033466975412	0.089167065650993	0.020195382410034	2.79170020434094E-11	NA	0	0
chromosome size	0	0	0	0	0	0	8.88178419700125E-16	0	0	0	0	0	0.772913258589954	0.77288650055915	0.603785867645381	0.058542372453172	0.004424378527071	0.020192482680829	0.151778637976171	0	0	NA	0
GC	0	0	0	0	0	0	0	0	0	0	0	0	0.091275177850832	0	0	0.041519456879376	0	0	0	0	0	0	NA
