# Supplementary material for: Genomic Architecture Predicts Tree Topology, Population Structuring, and Demographic History in Amazonian Birds
Source: Genome Biol Evol. 2024 Jan 17;16(1):evae002. doi: 10.1093/gbe/evae002 (PMC10823491; doi:10.1093/gbe/evae002)
Supplement: evae002_Supplementary_Data [file evae002_supplementary_data.zip › Supplementary_Tables/Table_S8.csv]

	Seg. sites Belem	Seg. sites Xingu	Seg. sites Tapajos	Pi Belem	Pi Xingu	Pi Tapajos	Taj D Belem	Taj D Xingu	Taj D Tapajos	Dxy Belem vs Xingu	Dxy Belem vs Tapajos	Dxy Xingu vs Tapajos	Fst Belem vs Xingu	Fst Belem vs Tapajos	Fst Xingu vs Tapajos	fdM	Topology 1	Topology 2	Topology 3	Recombination	CDS proportion	chromosome size	GC
Seg. sites Belem	NA	0	0	0	0	0	0	0	0	0	0	0	0	0	0	0.093110568915906	0	1.70308211977499E-13	0	0	0.004968276602127	0	0
Seg. sites Xingu	0	NA	0	0	0	0	0	0	0	0	0	0	0	0	0	0.291975095762837	0	0	0	0	0.013787506806661	0	0
Seg. sites Tapajos	0	0	NA	0	0	0	0	0	0	0	0	0	0	0	0	0	0	0	0	0	0.151176317828515	8.39328606616618E-12	0
Pi Belem	0	0	0	NA	0	0	0	0	0	0	0	0	0	0	0	0.000326368062798	0	0	0	0	0.005744217828871	0	0
Pi Xingu	0	0	0	0	NA	0	0	0	0	0	0	0	0	0	0	0.000886928732541	0	0	0	0	0.020324890880184	7.94919685631612E-14	0
Pi Tapajos	0	0	0	0	0	NA	0	0	0	0	0	0	0	0	0	0	0	0	0	0	0.051066713820994	6.57429666262033E-12	0
Taj D Belem	0	0	0	0	0	0	NA	0	0	0	0	0	0	0	8.88178419700125E-16	0	0	0	0	0	0.538251441115431	0.492607265314729	1.96053548950914E-08
Taj D Xingu	0	0	0	0	0	0	0	NA	0	0	0	0	2.9831692671678E-11	0	8.43769498715119E-15	0	0	0	0	0	0.748843252851021	0.081682580209596	3.37653460746878E-09
Taj D Tapajos	0	0	0	0	0	0	0	0	NA	0	0	0	0	0	0	0	0	0	0	0	0.26661444768408	0.000168338099467	0
Dxy Belem vs Xingu	0	0	0	0	0	0	0	0	0	NA	0	0	8.88785913311096E-07	0	3.5527136788005E-15	2.76071669969014E-07	0	0	0	0	0.10799333812761	0.002675738570308	2.89990254032091E-13
Dxy Belem vs Tapajos	0	0	0	0	0	0	0	0	0	0	NA	0	5.64956081916534E-10	0	8.02440336400423E-11	0	0	0	0	0	0.246716615877918	0.006047946322149	7.13558101494982E-11
Dxy Xingu vs Tapajos	0	0	0	0	0	0	0	0	0	0	0	NA	0	0	3.72972763784674E-10	0	0	0	0	0	0.389201830952922	0.007727255918011	4.17621492942999E-12
Fst Belem vs Xingu	0	0	0	0	0	0	0	2.9831692671678E-11	0	8.88785913311096E-07	5.64956081916534E-10	0	NA	0	0	0.128657319714713	0	0	3.70016548765228E-05	0	0.981335040227401	6.11273436312842E-08	2.22328822019335E-10
Fst Belem vs Tapajos	0	0	0	0	0	0	0	0	0	0	0	0	0	NA	0	5.24025267623074E-14	0	1.93803055248409E-06	0	0	0.915180548919249	1.66699290606864E-05	1.3871455095682E-09
Fst Xingu vs Tapajos	0	0	0	0	0	0	8.88178419700125E-16	8.43769498715119E-15	0	3.5527136788005E-15	8.02440336400423E-11	3.72972763784674E-10	0	0	NA	1.41379494777993E-08	0.505899617311675	0.002315410170431	0.013077339438931	0	0.926800790783033	0.75023506992722	2.49218549397412E-06
fdM	0.093110568915906	0.291975095762837	0	0.000326368062798	0.000886928732541	0	0	0	0	2.76071669969014E-07	0	0	0.128657319714713	5.24025267623074E-14	1.41379494777993E-08	NA	0	0	0	3.25073301610246E-12	0.032863530251289	0.348271431257247	2.21485553790757E-05
Topology 1	0	0	0	0	0	0	0	0	0	0	0	0	0	0	0.505899617311675	0	NA	0	0	0	0.499803392528356	0.731524353044075	0.02935096659999
Topology 2	1.70308211977499E-13	0	0	0	0	0	0	0	0	0	0	0	0	1.93803055248409E-06	0.002315410170431	0	0	NA	0	0	0.246799145276952	0.481041669796774	0.959395187766545
Topology 3	0	0	0	0	0	0	0	0	0	0	0	0	3.70016548765228E-05	0	0.013077339438931	0	0	0	NA	0	0.712445913215003	0.751823874051795	0.00356239012106
Recombination	0	0	0	0	0	0	0	0	0	0	0	0	0	0	0	3.25073301610246E-12	0	0	0	NA	0.218242355648088	0	0
CDS proportion	0.004968276602127	0.013787506806661	0.151176317828515	0.005744217828871	0.020324890880184	0.051066713820994	0.538251441115431	0.748843252851021	0.26661444768408	0.10799333812761	0.246716615877918	0.389201830952922	0.981335040227401	0.915180548919249	0.926800790783033	0.032863530251289	0.499803392528356	0.246799145276952	0.712445913215003	0.218242355648088	NA	1.49457637643735E-06	2.22044604925031E-16
chromosome size	0	0	8.39328606616618E-12	0	7.94919685631612E-14	6.57429666262033E-12	0.492607265314729	0.081682580209596	0.000168338099467	0.002675738570308	0.006047946322149	0.007727255918011	6.11273436312842E-08	1.66699290606864E-05	0.75023506992722	0.348271431257247	0.731524353044075	0.481041669796774	0.751823874051795	0	1.49457637643735E-06	NA	0
GC	0	0	0	0	0	0	1.96053548950914E-08	3.37653460746878E-09	0	2.89990254032091E-13	7.13558101494982E-11	4.17621492942999E-12	2.22328822019335E-10	1.3871455095682E-09	2.49218549397412E-06	2.21485553790757E-05	0.02935096659999	0.959395187766545	0.00356239012106	0	2.22044604925031E-16	0	NA
