# Supplementary material for: Genomic Architecture Predicts Tree Topology, Population Structuring, and Demographic History in Amazonian Birds
Source: Genome Biol Evol. 2024 Jan 17;16(1):evae002. doi: 10.1093/gbe/evae002 (PMC10823491; doi:10.1093/gbe/evae002)
Supplement: evae002_Supplementary_Data [file evae002_supplementary_data.zip › Supplementary_Tables/Table_S9.csv]

	Seg._sites_Belem	Seg._sites_Xingu	Seg._sites_Tapajos	Pi_Belem	Pi_Xingu	Pi_Tapajos	Taj_D_Belem	Taj_D_Xingu	Taj_D_Tapajos	Dxy_Belem_vs_Xingu	Dxy_Belem_vs_Tapajos	Dxy_Xingu_vs_Tapajos	Fst_Belem_vs_Xingu	Fst_Belem_vs_Tapajos	Fst_Xingu_vs_Tapajos	fdM	Topology_1	Topology_2	Topology_3	Recombination	CDS_proportion	chromosome_size	GC
Seg._sites_Belem	NA	0	1.24789067967868E-12	0	2.22044604925031E-16	3.10862446895044E-15	4.273914555597E-12	8.58384474611285E-11	8.76632100244024E-13	2.66453525910038E-15	2.68673971959288E-14	3.38618022510673E-13	0.000140501434363	8.55972054036869E-06	7.41647183666316E-08	0.000854456777971	0.000342796462343	2.31574801632384E-05	0.731930873842946	4.01170436425957E-07	0.024936831231081	0.002110572744802	0.000166418386544
Seg._sites_Xingu	0	NA	0	0	0	0	0	2.64233079860787E-14	2.59701149474267E-11	0	0	0	0.001695404406676	5.70292213766255E-05	8.38143163761629E-08	0.000350638503667	3.7801582979391E-06	2.16598239344279E-07	0.867490173141998	9.59736381256349E-07	0.05603070802559	0.002451889329213	0.00112286763997
Seg._sites_Tapajos	1.24789067967868E-12	0	NA	6.66133814775094E-16	0	0	0	4.44089209850063E-16	2.16859901147615E-08	6.79456491070596E-14	1.37667655053519E-14	0	0.011307334801583	0.000235619189858	1.6435911542878E-07	0.000229342485272	1.19884681293314E-07	1.41764102679076E-08	0.59454515031115	1.03861884821477E-05	0.074422361544621	0.005319023595508	0.004186031957925
Pi_Belem	0	0	6.66133814775094E-16	NA	0	0	3.5527136788005E-15	1.51434420558871E-13	3.09952064014851E-12	0	0	0	0.000498671206141	2.08094293334682E-05	2.36948900500522E-08	0.000353876727877	3.45857101273772E-05	1.4569528650199E-06	0.887405278782733	2.38832723375992E-07	0.023144904511418	0.001455267731329	0.0002231091278
Pi_Xingu	2.22044604925031E-16	0	0	0	NA	0	0	4.44089209850063E-16	6.12465633764714E-11	0	0	0	0.002767091744231	0.000110199632292	4.84860840366252E-08	0.000283059034737	1.91866649390526E-06	8.42895677699573E-08	0.858701239254224	5.36426864261585E-07	0.039223709408281	0.001446732958073	0.00075827218557
Pi_Tapajos	3.10862446895044E-15	0	0	0	0	NA	0	4.44089209850063E-16	1.5928813823507E-10	0	0	0	0.003978922365936	0.000137793530632	7.16687722501774E-08	0.000150729756287	8.81074448955133E-07	2.83676011569867E-08	0.846606988773306	7.43288236737527E-07	0.04577324771732	0.001742318340141	0.001221302691171
Taj_D_Belem	4.273914555597E-12	0	0	3.5527136788005E-15	0	0	NA	0	2.84791967786191E-09	3.10862446895044E-15	2.22044604925031E-16	0	0.004285079049714	8.0363484866286E-05	1.52390837726557E-08	7.95181009431989E-05	8.41080167734987E-08	2.31266916728146E-09	0.725155725294026	1.48182952752762E-06	0.025845150476254	0.002612370735669	0.00092427809481
Taj_D_Xingu	8.58384474611285E-11	2.64233079860787E-14	4.44089209850063E-16	1.51434420558871E-13	4.44089209850063E-16	4.44089209850063E-16	0	NA	1.20622218879873E-08	6.66133814775094E-16	2.22044604925031E-16	0	0.009816281389425	0.000334799728107	4.99253349772744E-09	9.11910589445064E-05	4.80763562293873E-08	1.04253650157204E-09	0.718406272461079	1.01713057087949E-06	0.012288903890943	0.001168323223234	0.000428043486677
Taj_D_Tapajos	8.76632100244024E-13	2.59701149474267E-11	2.16859901147615E-08	3.09952064014851E-12	6.12465633764714E-11	1.5928813823507E-10	2.84791967786191E-09	1.20622218879873E-08	NA	6.28830321147689E-13	7.92699239582362E-13	3.45394823852985E-11	4.12219299459338E-05	4.44826175134416E-05	2.96891807138877E-07	0.000155100925823	0.0009463655417	1.36710254525774E-05	0.292240323452881	6.31672492090729E-11	0.007873998826192	6.96145251448677E-05	1.45290210538107E-05
Dxy_Belem_vs_Xingu	2.66453525910038E-15	0	6.79456491070596E-14	0	0	0	3.10862446895044E-15	6.66133814775094E-16	6.28830321147689E-13	NA	0	0	0.002020977647464	9.15992920069719E-05	8.88927420561458E-09	0.000247226285243	1.65979505548641E-05	3.44164619914267E-07	0.838908591714261	1.58610640177415E-08	0.006598069180405	0.000260282832991	4.76523952972485E-05
Dxy_Belem_vs_Tapajos	2.68673971959288E-14	0	1.37667655053519E-14	0	0	0	2.22044604925031E-16	2.22044604925031E-16	7.92699239582362E-13	0	NA	0	0.001502715435989	0.000326456099012	3.39770918067472E-08	1.26290125752604E-05	6.4671053958687E-06	2.17611282327113E-08	0.690753481410628	4.53845494519101E-09	0.006028810058423	0.000166302899433	5.41433899181598E-05
Dxy_Xingu_vs_Tapajos	3.38618022510673E-13	0	0	0	0	0	0	0	3.45394823852985E-11	0	0	NA	0.004384504939401	0.000360542094857	1.02718948458147E-07	3.36535667471161E-05	2.42035818498465E-07	1.75448144901225E-09	0.920082074049444	1.15792215815702E-07	0.020806105879791	0.00063200363706	0.000437756726672
Fst_Belem_vs_Xingu	0.000140501434363	0.001695404406676	0.011307334801583	0.000498671206141	0.002767091744231	0.003978922365936	0.004285079049714	0.009816281389425	4.12219299459338E-05	0.002020977647464	0.001502715435989	0.004384504939401	NA	1.21865854145753E-05	0.000182864965474	0.005248673395396	0.392652696314733	0.055050448104425	0.007665108342793	4.58467585306988E-05	0.004089342743103	0.011874225818207	2.61506407688294E-05
Fst_Belem_vs_Tapajos	8.55972054036869E-06	5.70292213766255E-05	0.000235619189858	2.08094293334682E-05	0.000110199632292	0.000137793530632	8.0363484866286E-05	0.000334799728107	4.44826175134416E-05	9.15992920069719E-05	0.000326456099012	0.000360542094857	1.21865854145753E-05	NA	1.42396080704543E-07	0.135939787902771	0.037011356751725	0.017814410373265	0.84108598918924	0.001412613457352	0.047972747908704	0.118752541921554	0.001915844742842
Fst_Xingu_vs_Tapajos	7.41647183666316E-08	8.38143163761629E-08	1.6435911542878E-07	2.36948900500522E-08	4.84860840366252E-08	7.16687722501774E-08	1.52390837726557E-08	4.99253349772744E-09	2.96891807138877E-07	8.88927420561458E-09	3.39770918067472E-08	1.02718948458147E-07	0.000182864965474	1.42396080704543E-07	NA	0.001521759466582	0.000416114916563	1.37701751259378E-05	0.545107279675889	2.03468893844594E-06	0.001524464780623	0.002646045279215	2.16027673918262E-05
fdM	0.000854456777971	0.000350638503667	0.000229342485272	0.000353876727877	0.000283059034737	0.000150729756287	7.95181009431989E-05	9.11910589445064E-05	0.000155100925823	0.000247226285243	1.26290125752604E-05	3.36535667471161E-05	0.005248673395396	0.135939787902771	0.001521759466582	NA	0.001265512723519	6.91643036621059E-07	0.037095258902625	3.99607020118431E-06	0.001641781440857	0.000132485242862	0.00049384995956
Topology_1	0.000342796462343	3.7801582979391E-06	1.19884681293314E-07	3.45857101273772E-05	1.91866649390526E-06	8.81074448955133E-07	8.41080167734987E-08	4.80763562293873E-08	0.0009463655417	1.65979505548641E-05	6.4671053958687E-06	2.42035818498465E-07	0.392652696314733	0.037011356751725	0.000416114916563	0.001265512723519	NA	4.17488266180044E-12	0.056576925306643	0.00537789279239	0.457074161800471	0.078628653617108	0.179494129791159
Topology_2	2.31574801632384E-05	2.16598239344279E-07	1.41764102679076E-08	1.4569528650199E-06	8.42895677699573E-08	2.83676011569867E-08	2.31266916728146E-09	1.04253650157204E-09	1.36710254525774E-05	3.44164619914267E-07	2.17611282327113E-08	1.75448144901225E-09	0.055050448104425	0.017814410373265	1.37701751259378E-05	6.91643036621059E-07	4.17488266180044E-12	NA	0.835115206252376	3.14507009939735E-05	0.060170752081848	0.003756525180037	0.009931146870507
Topology_3	0.731930873842946	0.867490173141998	0.59454515031115	0.887405278782733	0.858701239254224	0.846606988773306	0.725155725294026	0.718406272461079	0.292240323452881	0.838908591714261	0.690753481410628	0.920082074049444	0.007665108342793	0.84108598918924	0.545107279675889	0.037095258902625	0.056576925306643	0.835115206252376	NA	0.05029765137816	0.00310472039529	0.022716659085154	0.004558634269345
Recombination	4.01170436425957E-07	9.59736381256349E-07	1.03861884821477E-05	2.38832723375992E-07	5.36426864261585E-07	7.43288236737527E-07	1.48182952752762E-06	1.01713057087949E-06	6.31672492090729E-11	1.58610640177415E-08	4.53845494519101E-09	1.15792215815702E-07	4.58467585306988E-05	0.001412613457352	2.03468893844594E-06	3.99607020118431E-06	0.00537789279239	3.14507009939735E-05	0.05029765137816	NA	4.13002525025963E-05	2.5176930318338E-08	6.09197154943786E-08
CDS_proportion	0.024936831231081	0.05603070802559	0.074422361544621	0.023144904511418	0.039223709408281	0.04577324771732	0.025845150476254	0.012288903890943	0.007873998826192	0.006598069180405	0.006028810058423	0.020806105879791	0.004089342743103	0.047972747908704	0.001524464780623	0.001641781440857	0.457074161800471	0.060170752081848	0.00310472039529	4.13002525025963E-05	NA	0.000123871222779	5.36681810103801E-11
chromosome_size	0.002110572744802	0.002451889329213	0.005319023595508	0.001455267731329	0.001446732958073	0.001742318340141	0.002612370735669	0.001168323223234	6.96145251448677E-05	0.000260282832991	0.000166302899433	0.00063200363706	0.011874225818207	0.118752541921554	0.002646045279215	0.000132485242862	0.078628653617108	0.003756525180037	0.022716659085154	2.5176930318338E-08	0.000123871222779	NA	8.76666281590666E-06
GC	0.000166418386544	0.00112286763997	0.004186031957925	0.0002231091278	0.00075827218557	0.001221302691171	0.00092427809481	0.000428043486677	1.45290210538107E-05	4.76523952972485E-05	5.41433899181598E-05	0.000437756726672	2.61506407688294E-05	0.001915844742842	2.16027673918262E-05	0.00049384995956	0.179494129791159	0.009931146870507	0.004558634269345	6.09197154943786E-08	5.36681810103801E-11	8.76666281590666E-06	NA
